# Supplementary material for: Robust Selection of Cancer Survival Signatures from High-Throughput Genomic Data Using Two-Fold Subsampling
Source: PLoS One. 2014 Oct 8;9(10):e108818. doi: 10.1371/journal.pone.0108818 (PMC4190101; doi:10.1371/journal.pone.0108818)
Supplement: Table S2 — Lists of chosen features and their selection probability (neuroblastoma). (XLS) [file pone.0108818.s003.xls]

## Sheet: RS-PL
	ProbesetID	Gene	SelectionFreq	RankDev	RankCor
1	2361770	NTRK1	1	-	145
2	2585486	SCN7A	0.98	-	48
3	2361771	NTRK1	0.88	112	177
4	2394526	CHD5	0.87	-	59
5	2592622	TMEFF2	0.87	-	50
6	2394487	CHD5	0.86	-	12
7	3731555	RGS9	0.85	-	-
8	4019786	FAM70A	0.85	-	217
9	3266318	SLC18A2	0.82	-	632
10	3274779	AKR1C2	0.82	-	69
11	2361781	NTRK1	0.81	-	110
12	3727820	ANKFN1	0.8	-	660
13	3452485	AMIGO2	0.79	-	1236
14	2394530	CHD5	0.78	-	76
15	3025316	LRGUK	0.78	-	819
16	3731590	RGS9	0.77	-	225
17	4014218	POF1B	0.76	-	307
18	2834753	ADRB2	0.75	-	-
19	3746605	PMP22	0.74	69	54
20	2394547	CHD5	0.73	-	30
21	3990954	ARHGAP36	0.71	27	-
22	2952334	MDGA1	0.7	-	74
23	2970608	HS3ST5	0.7	-	-
24	3452483	AMIGO2	0.7	-	-
25	3381933	PGM2L1	0.69	-	837
26	2585481	SCN7A	0.68	-	234
27	3364432	SOX6	0.68	-	437
28	2871029	EPB41L4A	0.68	-	-
29	4019810	FAM70A	0.67	-	958
30	2585406	SCN9A	0.65	-	119
31	2357195	AK000992	0.63	-	448
32	2923918	PKIB	0.61	-	-
33	2624740	CACNA2D3	0.6	-	818
34	2592635	TMEFF2	0.58	-	173
35	4014199	POF1B	0.58	12	-
36	2592633	TMEFF2	0.57	222	377
37	3452486	AMIGO2	0.57	-	302
38	3073484	PLXNA4	0.56	-	768
39	3727843	ANKFN1	0.56	108	243
40	2412634	RAB3B	0.56	-	-
41	3497399	HS6ST3	0.55	-	-
42	2438630	INSRR	0.54	-	227
43	3364349	SOX6	0.53	-	-
44	3825642	NCAN	0.51	-	-
45	2585479	SCN7A	0.5	-	101
46	3810597	CCBE1	0.49	-	-
47	2585484	SCN7A	0.49	-	118
48	2560943	LRRTM4	0.48	-	-
49	2585494	SCN7A	0.46	-	1068
50	2474428	DNAJC5G	0.45	-	-
51	3249379	LRRTM3	0.45	-	-
52	3395481	CLMP	0.45	-	681
53	2871014	EPB41L4A	0.45	-	353
54	2432011	PDE4DIP	0.44	-	349
55	2585509	SCN7A	0.44	-	986
56	2585519	SCN7A	0.44	-	992
57	2834917	ABLIM3	0.44	-	-
58	3423457	NAV3	0.44	-	-
59	3797060	EPB41L3	0.44	111	-
60	3810570	CCBE1	0.44	90	-
61	3279337	ITGA8	0.44	-	-
62	3266297	SLC18A2	0.43	-	-
63	2388230	EXO1	0.43	-	715
64	3727864	ANKFN1	0.43	-	-
65	2736090	GRID2	0.42	-	-
66	3067480	NRCAM	0.42	-	-
67	3423382	NAV3	0.42	-	-
68	3423429	NAV3	0.42	-	-
69	3727865	ANKFN1	0.42	78	356
70	3727846	ANKFN1	0.41	74	306
71	3727824	ANKFN1	0.4	-	148
72	3266322	SLC18A2	0.39	-	839
73	3727823	ANKFN1	0.39	-	398
74	3093603	UNC5D	0.38	-	-
75	3936933	CDC45	0.38	-	-
76	3395475	CLMP	0.38	-	341
77	3364345	SOX6	0.38	-	373
78	2592617	TMEFF2	0.37	-	613
79	3364378	SOX6	0.36	-	443
80	3266305	SLC18A2	0.36	-	-
81	3452487	AMIGO2	0.36	-	517
82	3990955	ARHGAP36	0.35	41	-
83	2871032	EPB41L4A	0.35	-	446
84	3025309	LRGUK	0.35	-	821
85	2623012	GENSCAN00000028604	0.35	-	-
86	2736193	GRID2	0.34	-	-
87	3266314	SLC18A2	0.34	91	835
88	2412635	RAB3B	0.34	-	-
89	2592663	TMEFF2	0.34	-	143
90	3452488	AMIGO2	0.34	-	-
91	3629117	KIAA0101	0.34	-	-
92	2560946	LRRTM4	0.33	-	-
93	2834751	ADRB2	0.33	-	-
94	2882862	C5orf4	0.32	-	-
95	3067482	NRCAM	0.31	-	-
96	3727830	ANKFN1	0.31	-	-
97	3381930	PGM2L1	0.3	-	-
98	2805103	CDH6	0.3	-	-
99	2379865	CENPF	0.3	-	-
100	2585496	SCN7A	0.29	-	557
101	3266292	SLC18A2	0.29	211	838
102	2975744	MAP7	0.29	-	189
103	2834754	ADRB2	0.28	19	1078
104	3908952	PTGIS	0.28	-	-
105	2602813	DNER	0.28	-	684
106	3817711	UHRF1	0.28	-	-
107	3697467	HYDIN	0.28	-	-
108	3279344	ITGA8	0.27	-	-
109	2388235	EXO1	0.27	-	1060
110	4014212	POF1B	0.26	-	1103
111	2379920	CENPF	0.26	-	-
112	3093612	UNC5D	0.26	-	-
113	3249410	LRRTM3	0.26	-	-
114	3731583	RGS9	0.26	-	315
115	2585524	SCN7A	0.26	-	-
116	3279365	ITGA8	0.26	-	-
117	2871049	EPB41L4A	0.25	-	-
118	3025314	LRGUK	0.25	-	-
119	3141611	IL7	0.25	-	-
120	3030019	CNTNAP2	0.25	-	876
121	4019787	FAM70A	0.25	-	97
122	2585498	SCN7A	0.25	-	154
123	2882868	C5orf4	0.25	-	-
124	2394521	CHD5	0.24	-	87
125	2343096	AK5	0.23	-	-
126	3825644	NCAN	0.23	48	-
127	2623044	GENSCAN00000028604	0.23	-	-
128	3727866	ANKFN1	0.23	-	560
129	3727828	ANKFN1	0.23	157	244
130	2834752	ADRB2	0.22	-	-
131	2585493	SCN7A	0.22	-	476
132	2585482	SCN7A	0.22	-	41
133	2354662	PHGDH	0.22	-	-
134	2598201	ABCA12	0.22	-	-
135	2870981	EPB41L4A	0.21	-	-
136	3141607	IL7	0.21	-	-
137	3810545	CCBE1	0.21	-	-
138	2602777	DNER	0.21	-	995
139	3608668	SV2B	0.21	-	-
140	2585428	SCN9A	0.21	-	1126
141	3210634	PRUNE2	0.2	-	-
142	4019804	FAM70A	0.2	-	544
143	2810857	RAB3C	0.2	-	-
144	3210628	PRUNE2	0.2	-	-
145	2777590	FAM13A	0.19	-	-
146	3040368	TWIST1	0.19	-	-
147	2720254	NCAPG	0.19	-	-
148	2343088	AK5	0.18	-	-
149	2771343	EPHA5	0.18	-	-
150	2871006	EPB41L4A	0.18	-	-
151	3039347	DGKB	0.18	-	-
152	3364346	SOX6	0.18	-	-
153	3423401	NAV3	0.18	-	-
154	2560948	LRRTM4	0.18	-	-
155	4019800	FAM70A	0.18	-	-
156	2622991	GENSCAN00000028604	0.18	-	-
157	2961651	HTR1B	0.18	-	-
158	3908951	PTGIS	0.17	-	-
159	2585514	SCN7A	0.17	-	-
160	3279322	ITGA8	0.17	-	-
161	3825643	NCAN	0.17	177	-
162	2787567	INPP4B	0.17	-	-
163	3990957	ARHGAP36	0.17	16	-
164	3810564	CCBE1	0.17	-	-
165	2592623	TMEFF2	0.16	-	397
166	2884036	EBF1	0.16	-	-
167	3210562	PRUNE2	0.16	-	-
168	3990953	ARHGAP36	0.16	28	-
169	3280576	NEBL	0.16	-	-
170	2872855	LOX	0.16	-	-
171	3025301	LRGUK	0.16	-	-
172	3108616	MATN2	0.16	-	-
173	3423454	NAV3	0.16	-	-
174	2592662	TMEFF2	0.15	-	450
175	3423403	NAV3	0.15	-	-
176	3497396	HS6ST3	0.15	-	-
177	3126696	SLC18A1	0.15	-	-
178	2412646	RAB3B	0.15	-	-
179	3040366	TWIST1	0.14	-	-
180	2805117	CDH6	0.14	-	-
181	2585505	SCN7A	0.14	-	78
182	2691583	POLQ	0.14	-	-
183	2975748	MAP7	0.14	-	311
184	3059448	SEMA3E	0.14	-	-
185	3125279	DLC1	0.14	-	-
186	3565683	DLGAP5	0.14	-	-
187	3391664	DRD2	0.14	203	-
188	3442657	CD163L1	0.14	-	1111
189	3810544	CCBE1	0.14	-	-
190	3108602	MATN2	0.14	-	-
191	2623008	GENSCAN00000028604	0.14	-	-
192	3125281	DLC1	0.14	-	-
193	3025333	LRGUK	0.13	-	-
194	3209199	TRPM3	0.13	-	-
195	3797043	EPB41L3	0.13	-	-
196	3810556	CCBE1	0.13	-	-
197	2880192	PPP2R2B	0.13	-	-
198	3013626	DYNC1I1	0.13	-	-
199	3141629	IL7	0.13	-	-
200	2585427	SCN9A	0.13	-	-
201	3041879	OSBPL3	0.13	-	-
202	2736062	GRID2	0.12	-	-
203	2850979	CDH12	0.12	-	-
204	3423449	NAV3	0.12	-	-
205	3825646	NCAN	0.12	21	-
206	2850692	CDH18	0.12	-	-
207	3025303	LRGUK	0.12	-	-
208	3025315	LRGUK	0.12	-	-
209	3039350	DGKB	0.12	-	-
210	3516242	PCDH20	0.12	-	-
211	3249380	LRRTM3	0.12	-	383
212	2602797	DNER	0.12	-	-
213	3279321	ITGA8	0.12	-	-
214	3825639	NCAN	0.12	13	-
215	2375766	ATP2B4	0.12	-	-
216	3632812	STRA6	0.12	-	-
217	2771345	EPHA5	0.11	-	-
218	3044659	PDE1C	0.11	-	-
219	3125232	DLC1	0.11	-	-
220	3608674	SV2B	0.11	60	-
221	2440957	FCGR3B	0.11	-	-
222	2585501	SCN7A	0.11	-	362
223	3011880	STEAP2	0.11	-	-
224	3589707	BUB1B	0.11	-	-
225	2837265	ITK	0.11	-	-
226	3141608	IL7	0.11	-	-
227	3141621	IL7	0.11	70	-
228	3321429	SPON1	0.11	-	-
229	3601493	ISLR2	0.11	205	-
230	3697505	HYDIN	0.11	-	-
231	3727867	ANKFN1	0.11	-	967
232	3990951	ARHGAP36	0.11	25	-
233	2585507	SCN7A	0.1	-	791
234	2818561	VCAN	0.1	-	-
235	2508699	ARHGAP15	0.1	-	-
236	2623000	GENSCAN00000028604	0.1	-	-
237	2871036	EPB41L4A	0.1	-	-
238	3039339	DGKB	0.1	-	-
239	2634575	ALCAM	0.1	-	-
240	3059426	SEMA3E	0.1	138	-
241	3416351	HOXC9	0.1	-	-
242	3523368	NALCN	0.1	-	-
243	3581697	IGHG1	0.1	17	-
244	2952346	MDGA1	0.1	-	930
245	3129753	DUSP4	0.1	-	-
246	3444097	KLRC4-KLRK1	0.1	-	-
247	3608666	SV2B	0.1	80	-
248	3653222	PRKCB	0.1	-	-
249	3025317	LRGUK	0.1	-	824
250	3039282	DGKB	0.1	-	-
251	3266311	SLC18A2	0.1	212	-
252	2449596	ASPM	0.09	-	-
253	2624681	CACNA2D3	0.09	-	-
254	3059425	SEMA3E	0.09	66	-
255	3110455	RIMS2	0.09	-	-
256	3248306	CDK1	0.09	-	-
257	3727860	ANKFN1	0.09	-	659
258	2440955	FCGR3B	0.09	-	-
259	2598208	ABCA12	0.09	-	-
260	2604266	HJURP	0.09	-	-
261	2623014	GENSCAN00000028604	0.09	-	-
262	3266289	SLC18A2	0.09	-	-
263	3266312	SLC18A2	0.09	85	-
264	3279356	ITGA8	0.09	152	-
265	3411779	CNTN1	0.09	-	-
266	3423369	NAV3	0.09	-	-
267	3608678	SV2B	0.09	-	-
268	3523343	NALCN	0.09	-	-
269	3423456	NAV3	0.09	-	-
270	2780197	CENPE	0.09	-	-
271	2733334	PRDM8	0.09	-	364
272	3990968	ARHGAP36	0.09	-	-
273	3567276	C14orf39	0.09	-	-
274	3046783	AMPH	0.08	-	-
275	4014203	POF1B	0.08	-	1004
276	3266317	SLC18A2	0.08	-	633
277	2797067	SORBS2	0.08	-	147
278	2592616	TMEFF2	0.08	-	-
279	2603855	ECEL1	0.08	-	-
280	2727414	PDGFRA	0.08	-	-
281	2805112	CDH6	0.08	-	-
282	2850723	CDH18	0.08	-	-
283	3059414	SEMA3E	0.08	188	-
284	3871214	PTPRH	0.08	-	-
285	2354651	PHGDH	0.08	-	-
286	2354696	PHGDH	0.08	-	-
287	3697490	HYDIN	0.08	-	-
288	3697500	HYDIN	0.08	-	-
289	2560944	LRRTM4	0.08	-	-
290	2569230	ST6GAL2	0.08	-	-
291	2624790	CACNA2D3	0.08	-	-
292	2806470	IL7R	0.08	124	-
293	2818525	VCAN	0.08	-	-
294	3013646	DYNC1I1	0.08	-	-
295	3141612	IL7	0.08	-	-
296	3210565	PRUNE2	0.08	-	-
297	3279361	ITGA8	0.08	227	-
298	3321432	SPON1	0.08	-	-
299	2408044	HPCAL4	0.08	-	-
300	2622977	GENSCAN00000028604	0.08	-	-
301	2767297	BEND4	0.08	-	-
302	3141610	IL7	0.08	-	-
303	3990967	ARHGAP36	0.08	76	-
304	2871046	EPB41L4A	0.07	-	-
305	3523440	NALCN	0.07	-	-
306	3797048	EPB41L3	0.07	-	-
307	3797104	EPB41L3	0.07	-	-
308	2354655	PHGDH	0.07	-	-
309	2598190	ABCA12	0.07	97	-
310	2603857	ECEL1	0.07	-	-
311	3000967	UPP1	0.07	-	-
312	3013627	DYNC1I1	0.07	-	-
313	3041891	OSBPL3	0.07	-	-
314	3059409	SEMA3E	0.07	-	-
315	3200792	SLC24A2	0.07	-	-
316	3204292	CCL19	0.07	22	-
317	3266303	SLC18A2	0.07	-	-
318	3279364	ITGA8	0.07	-	-
319	3293855	SPOCK2	0.07	-	-
320	3391268	IL18	0.07	-	-
321	3536347	CDKN3	0.07	-	-
322	3565696	DLGAP5	0.07	-	-
323	3673705	CDT1	0.07	-	-
324	3768824	ABCA6	0.07	-	-
325	4019806	FAM70A	0.07	-	789
326	2989812	NXPH1	0.07	-	-
327	2624773	CACNA2D3	0.07	-	-
328	3990969	ARHGAP36	0.07	-	-
329	2585504	SCN7A	0.07	-	624
330	2623019	GENSCAN00000028604	0.07	-	-
331	3015686	PCOLCE	0.07	-	941
332	3241656	CCDC7	0.07	-	764
333	2736160	GRID2	0.06	-	-
334	3713067	MYO15A	0.06	-	-
335	3423452	NAV3	0.06	-	-
336	2850706	CDH18	0.06	229	-
337	2388234	EXO1	0.06	-	-
338	2598186	ABCA12	0.06	-	-
339	2623013	GENSCAN00000028604	0.06	-	-
340	2762952	KCNIP4	0.06	-	-
341	2818549	VCAN	0.06	-	-
342	2850998	CDH12	0.06	-	-
343	2881334	CAMK2A	0.06	-	-
344	3025352	LRGUK	0.06	-	-
345	3059411	SEMA3E	0.06	-	-
346	3210627	PRUNE2	0.06	-	-
347	3279333	ITGA8	0.06	-	-
348	3528596	M18414	0.06	-	-
349	3589710	BUB1B	0.06	-	-
350	3608679	SV2B	0.06	-	-
351	3884904	FAM83D	0.06	-	-
352	3391670	DRD2	0.06	-	-
353	3797091	EPB41L3	0.06	-	-
354	2624752	CACNA2D3	0.06	-	-
355	2632855	EPHA6	0.05	-	-
356	3039354	DGKB	0.05	62	-
357	2513494	SCN2A	0.05	-	-
358	2624480	CACNA1D	0.05	-	-
359	2850997	CDH12	0.05	-	-
360	3241627	CCDC7	0.05	-	-
361	3426529	PLXNC1	0.05	-	452
362	3581858	IGHG1	0.05	56	-
363	2598367	FN1	0.05	-	-
364	2720264	NCAPG	0.05	-	-
365	2818560	VCAN	0.05	-	-
366	3013623	DYNC1I1	0.05	-	-
367	3030145	CNTNAP2	0.05	-	-
368	3141623	IL7	0.05	139	-
369	3210656	PRUNE2	0.05	167	-
370	3218159	GRIN3A	0.05	-	-
371	3293848	SPOCK2	0.05	-	-
372	3321394	SPON1	0.05	210	-
373	3391171	FDXACB1	0.05	-	-
374	3444099	KLRC4-KLRK1	0.05	-	-
375	3608667	SV2B	0.05	-	-
376	3608669	SV2B	0.05	-	-
377	3884901	FAM83D	0.05	-	-
378	3797405	L3MBTL4	0.05	-	-
379	3426551	PLXNC1	0.05	-	-
380	2623052	GENSCAN00000028604	0.05	-	-
381	2679919	PRICKLE2	0.05	-	-
382	3279391	ITGA8	0.05	-	-
383	3797096	EPB41L3	0.05	-	-
384	4014213	POF1B	0.05	-	-
385	2585520	SCN7A	0.05	-	-
386	2585521	SCN7A	0.05	-	201
387	3039317	DGKB	0.05	88	-
388	2850720	CDH18	0.05	-	-
389	3141606	IL7	0.05	-	-
390	3011892	STEAP2	0.05	-	-
391	3039348	DGKB	0.05	128	-
392	3154011	KCNQ3	0.05	-	-
393	3416348	HOXC9	0.05	-	-
394	3825637	NCAN	0.05	38	-
395	3061441	SAMD9	0.05	-	-
396	3046148	AOAH	0.05	-	-
397	2691600	POLQ	0.04	-	-
398	2746434	POU4F2	0.04	-	-
399	3125186	DLC1	0.04	-	-
400	3209148	TRPM3	0.04	-	-
401	2387223	RYR2	0.04	-	-
402	2463262	RGS7	0.04	-	-
403	2963862	CNR1	0.04	-	-
404	3154015	KCNQ3	0.04	-	-
405	3464435	MGAT4C	0.04	-	-
406	2935349	PACRG	0.04	-	-
407	2379900	CENPF	0.04	-	-
408	2635747	CD96	0.04	-	-
409	2665592	SGOL1	0.04	-	-
410	2683877	ROBO1	0.04	-	-
411	2720265	NCAPG	0.04	-	-
412	2727406	PDGFRA	0.04	-	-
413	2806471	IL7R	0.04	202	-
414	2806474	IL7R	0.04	-	-
415	2807727	C7	0.04	-	-
416	2850722	CDH18	0.04	-	-
417	2899757	HIST1H2AH	0.04	-	-
418	3044655	PDE1C	0.04	-	-
419	3154191	TMEM71	0.04	-	-
420	3234880	CELF2	0.04	-	-
421	3321392	SPON1	0.04	61	-
422	3346570	BIRC3	0.04	-	-
423	3391267	IL18	0.04	-	-
424	3446141	LMO3	0.04	-	-
425	3446142	LMO3	0.04	137	-
426	3587481	ARHGAP11A	0.04	-	-
427	3608664	SV2B	0.04	-	-
428	3608680	SV2B	0.04	-	-
429	3697525	HYDIN	0.04	-	-
430	3850667	SPC24	0.04	-	-
431	3970755	PPEF1	0.04	-	-
432	3990942	ARHGAP36	0.04	20	-
433	2375729	ATP2B4	0.04	-	-
434	3039353	DGKB	0.04	103	-
435	3059404	SEMA3E	0.04	-	-
436	3462680	CAPS2	0.04	-	-
437	2999383	HECW1	0.04	-	-
438	3041881	OSBPL3	0.04	-	-
439	3446145	LMO3	0.04	102	-
440	3990944	ARHGAP36	0.04	30	-
441	2418130	NEGR1	0.04	-	-
442	2583394	PLA2R1	0.04	-	-
443	2679921	PRICKLE2	0.04	-	-
444	2945758	FAM65B	0.04	-	-
445	3046126	AOAH	0.04	-	-
446	3140925	JPH1	0.04	-	846
447	3213873	SHC3	0.04	-	-
448	3279379	ITGA8	0.04	-	-
449	4019809	FAM70A	0.04	-	1230
450	3881472	TPX2	0.04	-	-
451	2742610	FAT4	0.04	-	-
452	3039341	DGKB	0.04	-	-
453	2837261	ITK	0.04	-	-
454	3186557	PAPPA	0.04	-	-
455	3210632	PRUNE2	0.04	-	-
456	3565699	DLGAP5	0.04	-	983
457	2927531	TNFAIP3	0.04	-	-
458	3797098	EPB41L3	0.04	-	-
459	3797105	EPB41L3	0.03	-	-
460	3413859	PRPH	0.03	-	-
461	3990956	ARHGAP36	0.03	-	-
462	2563788	IGKC	0.03	-	-
463	3039330	DGKB	0.03	-	-
464	3039349	DGKB	0.03	53	-
465	3353481	C11orf63	0.03	-	-
466	3059395	SEMA3E	0.03	87	-
467	2375749	ATP2B4	0.03	-	-
468	2422746	TGFBR3	0.03	-	-
469	2440960	FCGR3B	0.03	-	-
470	2554040	EFEMP1	0.03	-	-
471	2620309	KIF15	0.03	-	-
472	2624699	CACNA2D3	0.03	-	-
473	2635753	CD96	0.03	-	-
474	2818529	VCAN	0.03	-	-
475	3209083	TRPM3	0.03	-	-
476	3243593	LOC84856	0.03	-	-
477	3279326	ITGA8	0.03	-	-
478	3279351	ITGA8	0.03	-	-
479	3444089	KLRC4-KLRK1	0.03	-	-
480	3446157	LMO3	0.03	-	-
481	3599833	KIF23	0.03	-	-
482	3674216	CPNE7	0.03	-	-
483	3697480	HYDIN	0.03	-	-
484	3768673	ABCA8	0.03	81	-
485	3775938	ADCYAP1	0.03	15	-
486	3792307	CDH7	0.03	-	-
487	3280578	NEBL	0.03	-	-
488	3371118	SYT13	0.03	-	-
489	3646903	RBFOX1	0.03	-	-
490	2965209	EPHA7	0.03	-	-
491	3093609	UNC5D	0.03	-	-
492	3093625	UNC5D	0.03	-	-
493	2805120	CDH6	0.03	-	-
494	2379908	CENPF	0.03	-	-
495	2438629	INSRR	0.03	-	-
496	2762948	KCNIP4	0.03	-	-
497	3067507	NRCAM	0.03	-	-
498	3127706	TNFRSF10B	0.03	-	-
499	3199542	FREM1	0.03	-	-
500	3279384	ITGA8	0.03	35	-
501	3391666	DRD2	0.03	-	-
502	2444933	TNR	0.03	-	-
503	3272647	KNDC1	0.03	-	-
504	3210543	PRUNE2	0.03	-	-
505	3422175	LGR5	0.03	-	-
506	2444911	TNR	0.03	-	-
507	2762949	KCNIP4	0.03	-	-
508	2762957	KCNIP4	0.03	-	-
509	2850974	CDH12	0.03	-	-
510	3214228	DIRAS2	0.03	-	-
511	3697483	HYDIN	0.03	-	-
512	3717468	LRRC37BP1	0.03	-	-
513	2635664	PVRL3	0.03	-	-
514	2701134	IGSF10	0.03	-	-
515	2926378	EYA4	0.03	-	-
516	2926380	EYA4	0.03	37	-
517	3059397	SEMA3E	0.03	216	-
518	3059402	SEMA3E	0.03	-	-
519	3125968	MTUS1	0.03	-	-
520	3144056	CALB1	0.03	104	-
521	3243877	RET	0.03	-	-
522	3371117	SYT13	0.03	-	-
523	3595983	CCNB2	0.03	-	-
524	3797042	EPB41L3	0.03	-	-
525	3811975	CDH19	0.03	160	-
526	2362243	CD1E	0.03	-	-
527	2620262	KIF15	0.03	-	-
528	3653079	PLK1	0.03	-	-
529	3130251	TEX15	0.03	-	-
530	2598169	ABCA12	0.03	-	-
531	3528600	M18414	0.03	-	-
532	3443876	CD69	0.03	-	-
533	3025305	LRGUK	0.02	-	-
534	3209195	TRPM3	0.02	-	-
535	3938632	IGLL5	0.02	-	-
536	2872858	LOX	0.02	-	-
537	2378969	DTL	0.02	-	-
538	2379882	CENPF	0.02	-	-
539	2379897	CENPF	0.02	-	-
540	2425850	COL11A1	0.02	-	-
541	2427803	DENND2D	0.02	-	-
542	2428516	SLC16A1	0.02	-	-
543	2449610	ASPM	0.02	-	-
544	2470844	MYCN	0.02	-	-
545	2489021	ACTG2	0.02	-	-
546	2598209	ABCA12	0.02	-	-
547	2701074	P2RY13	0.02	-	-
548	2720259	NCAPG	0.02	-	-
549	2727373	PDGFRA	0.02	-	-
550	2727625	KIT	0.02	-	-
551	2830652	KIF20A	0.02	-	-
552	2837251	ITK	0.02	-	-
553	2848274	CMBL	0.02	-	-
554	2881325	CAMK2A	0.02	-	-
555	2946222	HIST1H2AB	0.02	-	-
556	3204291	CCL19	0.02	33	-
557	3209206	TRPM3	0.02	-	-
558	3209756	ALDH1A1	0.02	-	-
559	3213864	SHC3	0.02	-	-
560	3214804	OGN	0.02	86	-
561	3293844	SPOCK2	0.02	-	-
562	3411762	CNTN1	0.02	-	-
563	3623054	FBN1	0.02	-	-
564	3748803	MFAP4	0.02	-	-
565	3766168	CYB561	0.02	-	-
566	3792301	CDH7	0.02	-	-
567	3980603	KIF4B	0.02	-	-
568	4040468	GCGR	0.02	-	-
569	2618636	ENTPD3	0.02	-	-
570	2850697	CDH18	0.02	-	-
571	3731553	RGS9	0.02	-	131
572	2387264	RYR2	0.02	-	-
573	3607737	C15orf42	0.02	-	-
574	3817710	UHRF1	0.02	-	-
575	2340788	SGIP1	0.02	-	-
576	2516851	HOXD10	0.02	-	-
577	2548713	CYP1B1	0.02	-	-
578	2563954	IGKC	0.02	116	-
579	2598172	ABCA12	0.02	-	-
580	2602845	DNER	0.02	-	-
581	2603869	ECEL1	0.02	-	-
582	2727411	PDGFRA	0.02	-	-
583	2748183	MND1	0.02	-	-
584	2805122	CDH6	0.02	-	-
585	2909962	TFAP2B	0.02	-	-
586	3010458	GNAI1	0.02	-	-
587	3021059	KCND2	0.02	-	-
588	3025332	LRGUK	0.02	-	-
589	3030130	CNTNAP2	0.02	-	-
590	3059449	SEMA3E	0.02	-	-
591	3125141	DLC1	0.02	-	-
592	3125144	DLC1	0.02	-	-
593	3125965	MTUS1	0.02	-	-
594	3362835	LYVE1	0.02	-	-
595	3391654	DRD2	0.02	-	-
596	3443233	MFAP5	0.02	-	-
597	3464449	MGAT4C	0.02	-	-
598	3859947	HSPB6	0.02	-	-
599	3039343	DGKB	0.02	-	-
600	2871011	EPB41L4A	0.02	-	262
601	2854117	LIFR	0.02	-	-
602	2877356	GFRA3	0.02	-	-
603	3041892	OSBPL3	0.02	-	-
604	3129739	DUSP4	0.02	-	-
605	3279380	ITGA8	0.02	-	-
606	3279386	ITGA8	0.02	-	-
607	3516241	PCDH20	0.02	-	-
608	2624670	CACNA2D3	0.02	-	-
609	2624743	CACNA2D3	0.02	-	-
610	3080294	XRCC2	0.02	-	-
611	3589740	BUB1B	0.02	-	-
612	3646768	RBFOX1	0.02	-	-
613	3712080	TRPV2	0.02	-	-
614	2527907	PLCD4	0.02	-	-
615	2850976	CDH12	0.02	-	-
616	3039322	DGKB	0.02	67	-
617	3125978	MTUS1	0.02	-	-
618	3384724	DLG2	0.02	-	-
619	2554047	EFEMP1	0.02	-	-
620	2400033	PLA2G2A	0.02	-	-
621	2417368	DIRAS3	0.02	146	-
622	2418082	NEGR1	0.02	-	-
623	2518930	ZNF804A	0.02	-	-
624	2589118	PDE11A	0.02	-	-
625	2683902	ROBO1	0.02	-	-
626	2830500	MYOT	0.02	-	-
627	2926371	EYA4	0.02	-	-
628	3046795	AMPH	0.02	-	-
629	3144053	CALB1	0.02	226	-
630	3362834	LYVE1	0.02	-	-
631	3373107	TCONS_l2_00005004-XLOC_l2_002651	0.02	-	-
632	3450701	CPNE8	0.02	-	-
633	3762828	CA10	0.02	-	-
634	3795802	COLEC12	0.02	-	-
635	3877993	PCSK2	0.02	-	-
636	3908938	PTGIS	0.02	-	-
637	3935488	S100B	0.02	-	-
638	3632814	STRA6	0.02	-	-
639	2388242	EXO1	0.02	-	716
640	3697471	HYDIN	0.02	-	-
641	3567273	C14orf39	0.02	-	-
642	3603299	CRABP1	0.02	-	-
643	3932600	DSCAM	0.02	-	-
644	2598197	ABCA12	0.02	-	-
645	3144043	CALB1	0.02	-	-
646	3154209	TMEM71	0.02	-	-
647	3201787	ELAVL2	0.02	-	-
648	3674228	CPNE7	0.02	-	-
649	2926384	EYA4	0.02	-	-
650	3797090	EPB41L3	0.02	-	-
651	2620270	KIF15	0.02	-	-
652	2635744	CD96	0.02	-	-
653	3046099	AOAH	0.02	-	-
654	3046125	AOAH	0.02	-	-
655	3293881	SPOCK2	0.02	-	-
656	3391170	FDXACB1	0.02	-	-
657	3444090	KLRC4-KLRK1	0.02	-	-
658	3528597	M18414	0.02	-	-
659	4011872	IL2RG	0.02	-	-
660	3395471	CLMP	0.02	-	933
661	3810751	MC4R	0.02	-	-
662	2326465	CD52	0.02	-	-
663	2882844	C5orf4	0.02	-	-
664	2941487	TFAP2A	0.02	-	-
665	3990952	ARHGAP36	0.02	26	-
666	3393673	AMICA1	0.02	-	-
667	2444927	TNR	0.02	-	-
668	3195053	PTGDS	0.02	-	-
669	3568564	SPTB	0.02	-	-
670	3750780	ALDOC	0.02	-	-
671	3174983	RORB	0.01	-	-
672	2387294	RYR2	0.01	-	-
673	2563824	IGKC	0.01	117	-
674	2632870	EPHA6	0.01	-	-
675	2632880	EPHA6	0.01	-	-
676	3132786	SFRP1	0.01	-	-
677	2325485	RCAN3	0.01	-	-
678	2373878	PTPRC	0.01	-	-
679	2448738	FAM5C	0.01	-	-
680	2494497	NCAPH	0.01	-	-
681	2519582	COL3A1	0.01	-	-
682	2519587	COL3A1	0.01	-	-
683	2541331	NBAS	0.01	-	-
684	2650242	SMC4	0.01	-	-
685	2654981	B3GNT5	0.01	-	-
686	2686533	ABI3BP	0.01	-	-
687	2709793	BCL6	0.01	-	-
688	2719672	CD38	0.01	-	-
689	2720268	NCAPG	0.01	-	-
690	2727398	PDGFRA	0.01	-	-
691	2779213	ADH1A	0.01	-	-
692	2783217	PRSS12	0.01	-	-
693	2796514	MLF1IP	0.01	-	-
694	2796539	MLF1IP	0.01	-	-
695	2800729	ADCY2	0.01	-	-
696	2807720	C7	0.01	-	-
697	2818559	VCAN	0.01	-	-
698	2818578	VCAN	0.01	-	-
699	2830664	KIF20A	0.01	-	-
700	2851283	CDH10	0.01	-	-
701	2965221	EPHA7	0.01	-	-
702	2985821	THBS2	0.01	-	-
703	2991255	AHR	0.01	-	-
704	2993748	SNX10	0.01	-	-
705	3013645	DYNC1I1	0.01	-	-
706	3041882	OSBPL3	0.01	-	-
707	3090707	CDCA2	0.01	-	-
708	3127360	LGI3	0.01	-	-
709	3214809	OGN	0.01	-	-
710	3248315	CDK1	0.01	-	-
711	3258207	KIF11	0.01	-	-
712	3279329	ITGA8	0.01	-	-
713	3312502	MKI67	0.01	-	-
714	3351289	CD3E	0.01	-	-
715	3391176	FDXACB1	0.01	-	-
716	3403188	C1S	0.01	-	-
717	3423378	NAV3	0.01	-	-
718	3443432	A2M	0.01	-	-
719	3565694	DLGAP5	0.01	-	-
720	3584453	IPW	0.01	136	-
721	3587478	ARHGAP11A	0.01	-	-
722	3595994	CCNB2	0.01	-	-
723	3608675	SV2B	0.01	-	-
724	3623081	FBN1	0.01	-	-
725	3623103	FBN1	0.01	-	-
726	3634827	CTSH	0.01	-	-
727	3674239	CPNE7	0.01	187	-
728	3775939	ADCYAP1	0.01	32	-
729	3788987	RAB27B	0.01	-	-
730	3830391	CD22	0.01	-	-
731	3830393	CD22	0.01	123	-
732	3881463	TPX2	0.01	-	-
733	3936920	CDC45	0.01	-	-
734	4054209	APOD	0.01	-	-
735	3011883	STEAP2	0.01	-	-
736	3426598	PLXNC1	0.01	-	405
737	2343494	IFI44L	0.01	-	-
738	2387303	RYR2	0.01	-	-
739	2404437	FABP3	0.01	-	-
740	2440953	FCGR3B	0.01	-	-
741	2463311	RGS7	0.01	-	-
742	2554037	EFEMP1	0.01	-	-
743	2554059	EFEMP1	0.01	-	-
744	2598155	ABCA12	0.01	-	-
745	2727383	PDGFRA	0.01	-	-
746	2743001	PLK4	0.01	-	-
747	2772572	IGJ	0.01	-	-
748	2881313	CAMK2A	0.01	-	-
749	2927695	KIAA1244	0.01	-	-
750	2956975	PKHD1	0.01	-	-
751	2994569	CREB5	0.01	-	-
752	3041899	OSBPL3	0.01	-	-
753	3046457	SFRP4	0.01	-	-
754	3174998	RORB	0.01	-	-
755	3302111	SLIT1	0.01	-	-
756	3308001	ABLIM1	0.01	-	-
757	3331362	SERPING1	0.01	-	-
758	3411764	CNTN1	0.01	-	-
759	3432523	OAS2	0.01	-	-
760	3465260	LUM	0.01	-	-
761	3465293	DCN	0.01	44	-
762	3523398	NALCN	0.01	-	-
763	3705987	SERPINF1	0.01	-	-
764	3810566	CCBE1	0.01	-	-
765	3866283	SLC1A5	0.01	-	-
766	3938471	IGLL5	0.01	-	-
767	2440367	CD48	0.01	-	-
768	2519536	GULP1	0.01	-	-
769	2935348	PACRG	0.01	-	-
770	3021011	KCND2	0.01	-	-
771	3059430	SEMA3E	0.01	-	-
772	3404656	GABARAPL1	0.01	-	-
773	3421522	LYZ	0.01	-	-
774	3423368	NAV3	0.01	-	-
775	3523409	NALCN	0.01	-	-
776	3603278	DNAJA4	0.01	-	-
777	3608899	SLCO3A1	0.01	-	-
778	3653191	PRKCB	0.01	-	-
779	3653197	PRKCB	0.01	-	-
780	3812930	NETO1	0.01	-	-
781	3812934	NETO1	0.01	-	-
782	2425849	COL11A1	0.01	-	-
783	2563790	IGKC	0.01	-	-
784	2598193	ABCA12	0.01	-	-
785	2623050	GENSCAN00000028604	0.01	-	-
786	2624696	CACNA2D3	0.01	-	-
787	2624730	CACNA2D3	0.01	-	-
788	2727645	KIT	0.01	-	-
789	3011889	STEAP2	0.01	-	-
790	3021058	KCND2	0.01	-	-
791	3258206	KIF11	0.01	-	-
792	3367375	KIF18A	0.01	-	-
793	3597194	TLN2	0.01	-	-
794	3788983	RAB27B	0.01	-	-
795	2740927	NDST3	0.01	-	-
796	2762953	KCNIP4	0.01	-	-
797	2818573	VCAN	0.01	-	-
798	3186608	PAPPA	0.01	-	-
799	3279398	ITGA8	0.01	49	-
800	3319113	SYT9	0.01	-	-
801	3462666	CAPS2	0.01	-	-
802	3777629	PTPRM	0.01	-	-
803	3797045	EPB41L3	0.01	-	-
804	3797396	L3MBTL4	0.01	-	-
805	3797425	L3MBTL4	0.01	-	-
806	3916036	NCAM2	0.01	-	-
807	2985811	THBS2	0.01	-	-
808	3210563	PRUNE2	0.01	-	-
809	2354004	FAM46C	0.01	-	-
810	2412318	TTC39A	0.01	-	-
811	2441410	RGS5	0.01	-	-
812	2444903	TNR	0.01	-	-
813	2598310	FN1	0.01	-	-
814	2695485	CPNE4	0.01	-	-
815	2790371	SFRP2	0.01	-	-
816	2796533	MLF1IP	0.01	-	-
817	2800797	ADCY2	0.01	-	-
818	2838490	GABRG2	0.01	-	-
819	2838497	GABRG2	0.01	-	-
820	2855969	HCN1	0.01	-	-
821	2865459	EDIL3	0.01	129	-
822	2909967	TFAP2B	0.01	184	-
823	2958426	DST	0.01	-	-
824	2965222	EPHA7	0.01	-	-
825	3021442	PTPRZ1	0.01	156	-
826	3104077	ZFHX4	0.01	-	-
827	3104092	ZFHX4	0.01	-	-
828	3153768	ADCY8	0.01	-	-
829	3177127	NTRK2	0.01	-	-
830	3279370	ITGA8	0.01	94	-
831	3312517	MKI67	0.01	-	-
832	3319105	SYT9	0.01	-	-
833	3360403	HBB	0.01	31	-
834	3406612	MGST1	0.01	-	-
835	3444108	KLRC4-KLRK1	0.01	-	-
836	3466385	FGD6	0.01	-	-
837	3510069	POSTN	0.01	-	-
838	3565548	GCH1	0.01	-	-
839	3581862	IGHG1	0.01	58	-
840	3589474	THBS1	0.01	-	-
841	3603304	CRABP1	0.01	236	-
842	3646876	RBFOX1	0.01	-	-
843	3653293	CACNG3	0.01	-	-
844	3768950	ABCA10	0.01	-	-
845	3795770	COLEC12	0.01	-	-
846	3825638	NCAN	0.01	107	-
847	3932624	DSCAM	0.01	-	-
848	3932645	DSCAM	0.01	-	-
849	4011025	VSIG4	0.01	-	-
850	4018097	CHRDL1	0.01	-	-
851	2372790	RGS1	0.01	-	-
852	2755907	MGC39584	0.01	-	-
853	3129733	DUSP4	0.01	-	-
854	3248308	CDK1	0.01	-	-
855	3589731	BUB1B	0.01	-	-
856	2519504	GULP1	0.01	-	-
857	2519529	GULP1	0.01	-	-
858	2554045	EFEMP1	0.01	-	-
859	2583299	LY75-CD302	0.01	-	-
860	2669808	SCN11A	0.01	-	-
861	2767302	BEND4	0.01	-	-
862	2806480	IL7R	0.01	-	-
863	2807739	C7	0.01	-	-
864	3144044	CALB1	0.01	34	-
865	3204741	TPM2	0.01	-	-
866	3359141	IGF2	0.01	191	-
867	3473529	NOS1	0.01	-	-
868	3552095	DLK1	0.01	-	-
869	3627999	VPS13C	0.01	-	-
870	3948915	LOC150381	0.01	-	-
871	3970764	PPEF1	0.01	-	-
872	3995699	ATP2B3	0.01	-	-
873	3443238	MFAP5	0.01	75	-
874	2686573	ABI3BP	0.01	-	-
875	2701136	IGSF10	0.01	-	-
876	2791896	FSTL5	0.01	-	-
877	2792653	SPOCK3	0.01	-	-
878	2817608	THBS4	0.01	-	-
879	2851302	CDH10	0.01	-	-
880	2926372	EYA4	0.01	6	-
881	2926382	EYA4	0.01	-	-
882	3011895	STEAP2	0.01	-	-
883	3359142	IGF2	0.01	-	-
884	3365796	E2F8	0.01	-	-
885	3371120	SYT13	0.01	-	-
886	3446733	SLCO1A2	0.01	-	-
887	3446754	SLCO1A2	0.01	-	-
888	3450698	CPNE8	0.01	-	-
889	3607583	FANCI	0.01	-	-
890	4026081	GABRA3	0.01	-	-
891	3025330	LRGUK	0.01	-	-
892	3362837	LYVE1	0.01	-	-
893	3552093	DLK1	0.01	5	-
894	3697530	HYDIN	0.01	-	-
895	3567257	C14orf39	0.01	-	-
896	2818550	VCAN	0.01	-	-
897	3395486	CLMP	0.01	-	934
898	3039318	DGKB	0.01	-	-
899	2373933	PTPRC	0.01	-	-
900	2854328	FYB	0.01	-	-
901	2351089	CSF1	0.01	-	-
902	2652685	ECT2	0.01	-	-
903	3440616	FOXM1	0.01	-	-
904	3504623	SKA3	0.01	-	-
905	2628526	FAM19A1	0.01	-	918
906	2806477	IL7R	0.01	-	-
907	3354818	CHEK1	0.01	-	-
908	2598195	ABCA12	0.01	-	-
909	2679920	PRICKLE2	0.01	-	-
910	2945779	FAM65B	0.01	-	-
911	2945793	FAM65B	0.01	-	-
912	3021411	PTPRZ1	0.01	-	-
913	3274763	AKR1C2	0.01	-	1053
914	3339393	FOLR2	0.01	-	-
915	3646712	RBFOX1	0.01	-	-
916	3812082	DSEL	0.01	-	-
917	2807747	C7	0.01	148	-
918	3482310	ATP8A2	0.01	-	-
919	3646915	RBFOX1	0.01	-	-
920	3741581	P2RX5-TAX1BP3	0.01	-	-
921	3046790	AMPH	0.01	-	-
922	2774999	ANTXR2	0.01	-	-
923	3087681	SLC7A2	0.01	-	-
924	3125280	DLC1	0.01	-	-
925	2394483	CHD5	0.01	-	640
926	2394500	CHD5	0.01	-	75
927	2394509	CHD5	0.01	-	135
928	2394537	CHD5	0.01	-	8
929	2449571	ASPM	0.01	-	-
930	2604270	HJURP	0.01	-	-
931	2632878	EPHA6	0.01	-	-
932	2701135	IGSF10	0.01	-	-
933	2742611	FAT4	0.01	-	-
934	2742634	FAT4	0.01	-	-
935	2779254	ADH1B	0.01	-	-
936	2781196	LEF1	0.01	-	-
937	2807733	C7	0.01	-	-
938	2807746	C7	0.01	215	-
939	2876915	SPOCK1	0.01	-	-
940	2909977	TFAP2B	0.01	-	-
941	2919405	LIN28B	0.01	-	-
942	2926357	EYA4	0.01	55	-
943	2926383	EYA4	0.01	-	-
944	3025362	LRGUK	0.01	-	-
945	3062103	PDK4	0.01	-	-
946	3074859	PTN	0.01	-	-
947	3151974	MTSS1	0.01	-	-
948	3187761	GSN	0.01	-	-
949	3209184	TRPM3	0.01	-	-
950	3214802	OGN	0.01	199	-
951	3214810	OGN	0.01	100	-
952	3218156	GRIN3A	0.01	-	-
953	3403193	C1S	0.01	-	-
954	3416604	NCKAP1L	0.01	-	-
955	3468758	NT5DC3	0.01	-	-
956	3473549	NOS1	0.01	-	-
957	3504634	SKA3	0.01	-	-
958	3576774	FBLN5	0.01	-	-
959	3597189	TLN2	0.01	-	-
960	3618343	MEIS2	0.01	-	-
961	3771018	UNC13D	0.01	-	-
962	3797097	EPB41L3	0.01	-	-
963	3848072	C3	0.01	-	-
964	3848095	C3	0.01	-	-
965	3971712	PTCHD1	0.01	-	-
966	3210530	PRUNE2	0.01	-	-

## Sheet: RS-L
	ProbesetID	Gene	SelectionFreq	RankDev	RankCor
1	2592622	TMEFF2	0.99	-	50
2	3274779	AKR1C2	0.98	-	69
3	2585406	SCN9A	0.97	-	119
4	3746605	PMP22	0.97	69	54
5	2585486	SCN7A	0.95	-	48
6	2432011	PDE4DIP	0.93	-	349
7	2394547	CHD5	0.91	-	30
8	4014218	POF1B	0.82	-	307
9	2952334	MDGA1	0.82	-	74
10	3373107	TCONS_l2_00005004-XLOC_l2_002651	0.79	-	-
11	3603302	CRABP1	0.79	237	-
12	2394487	CHD5	0.78	-	12
13	3141611	IL7	0.78	-	-
14	3632812	STRA6	0.77	-	-
15	3446733	SLCO1A2	0.77	-	-
16	3364432	SOX6	0.72	-	437
17	2733334	PRDM8	0.71	-	364
18	2592635	TMEFF2	0.66	-	173
19	3446754	SLCO1A2	0.66	-	-
20	3108616	MATN2	0.65	-	-
21	3727824	ANKFN1	0.65	-	148
22	2755907	MGC39584	0.64	-	-
23	3364345	SOX6	0.63	-	373
24	2592663	TMEFF2	0.61	-	143
25	3810570	CCBE1	0.6	90	-
26	2736090	GRID2	0.58	-	-
27	2954187	PRPH2	0.58	-	-
28	2474428	DNAJC5G	0.55	-	-
29	2736193	GRID2	0.55	-	-
30	2834751	ADRB2	0.55	-	-
31	3073484	PLXNA4	0.55	-	768
32	3395481	CLMP	0.55	-	681
33	3727823	ANKFN1	0.53	-	398
34	2598201	ABCA12	0.52	-	-
35	3446157	LMO3	0.52	-	-
36	2989812	NXPH1	0.51	-	-
37	3321432	SPON1	0.5	-	-
38	3040366	TWIST1	0.5	-	-
39	3727865	ANKFN1	0.49	78	356
40	2771345	EPHA5	0.48	-	-
41	2585479	SCN7A	0.48	-	101
42	2602777	DNER	0.47	-	995
43	3106497	NECAB1	0.47	-	-
44	3023161	FLNC	0.46	-	-
45	3093603	UNC5D	0.46	-	-
46	3293844	SPOCK2	0.46	-	-
47	3985762	PLP1	0.45	43	-
48	2394526	CHD5	0.45	-	59
49	2585501	SCN7A	0.45	-	362
50	2598208	ABCA12	0.43	-	-
51	2805117	CDH6	0.42	-	-
52	2602813	DNER	0.42	-	684
53	3473535	NOS1	0.41	-	-
54	3040368	TWIST1	0.41	-	-
55	3567273	C14orf39	0.41	-	-
56	3209184	TRPM3	0.4	-	-
57	2871046	EPB41L4A	0.39	-	-
58	3388865	MMP12	0.39	-	-
59	3395475	CLMP	0.39	-	341
60	2560946	LRRTM4	0.39	-	-
61	2840367	KCNIP1	0.39	-	-
62	3473529	NOS1	0.38	-	-
63	3336206	NPAS4	0.38	-	-
64	2701134	IGSF10	0.37	-	-
65	3452486	AMIGO2	0.37	-	302
66	3750780	ALDOC	0.37	-	-
67	2449611	ASPM	0.37	-	-
68	2882844	C5orf4	0.37	-	-
69	4014212	POF1B	0.36	-	1103
70	3910986	BMP7	0.36	-	-
71	2361770	NTRK1	0.35	-	145
72	2388230	EXO1	0.35	-	715
73	2438630	INSRR	0.35	-	227
74	3456810	GTSF1	0.35	-	-
75	2884036	EBF1	0.35	-	-
76	3141621	IL7	0.34	70	-
77	3938756	IGLV6-57	0.34	-	-
78	2585524	SCN7A	0.34	-	-
79	3039211	ETV1	0.34	-	-
80	3039348	DGKB	0.34	128	-
81	3323578	NELL1	0.34	-	-
82	2394530	CHD5	0.34	-	76
83	4026088	GABRA3	0.34	-	-
84	3249379	LRRTM3	0.33	-	-
85	3011892	STEAP2	0.32	-	-
86	2771343	EPHA5	0.32	-	-
87	2818562	VCAN	0.32	-	-
88	3446734	SLCO1A2	0.32	-	-
89	2361771	NTRK1	0.32	112	177
90	2585498	SCN7A	0.32	-	154
91	3452488	AMIGO2	0.32	-	-
92	2418139	NEGR1	0.32	-	-
93	3093612	UNC5D	0.32	-	-
94	4014199	POF1B	0.31	12	-
95	2731338	IL8	0.3	-	-
96	3731583	RGS9	0.3	-	315
97	2388234	EXO1	0.3	-	-
98	2603855	ECEL1	0.3	-	-
99	3697505	HYDIN	0.3	-	-
100	2518930	ZNF804A	0.29	-	-
101	3994255	AFF2	0.29	-	-
102	3129733	DUSP4	0.29	-	-
103	2585507	SCN7A	0.29	-	791
104	3911008	BMP7	0.29	-	-
105	2834752	ADRB2	0.28	-	-
106	3010542	CD36	0.28	-	-
107	3323560	NELL1	0.28	-	-
108	3677889	CREBBP	0.28	-	-
109	2357195	AK000992	0.28	-	448
110	3067482	NRCAM	0.28	-	-
111	2394521	CHD5	0.28	-	87
112	3039282	DGKB	0.27	-	-
113	3727843	ANKFN1	0.27	108	243
114	3797097	EPB41L3	0.27	-	-
115	2818549	VCAN	0.27	-	-
116	3601493	ISLR2	0.27	205	-
117	3011880	STEAP2	0.27	-	-
118	3280576	NEBL	0.27	-	-
119	2569230	ST6GAL2	0.27	-	-
120	2571472	CKAP2L	0.27	-	-
121	3030019	CNTNAP2	0.26	-	876
122	3970755	PPEF1	0.26	-	-
123	3970764	PPEF1	0.26	-	-
124	3567276	C14orf39	0.26	-	-
125	2372798	RGS1	0.25	-	-
126	2832730	PCDHGC3	0.25	-	-
127	3497399	HS6ST3	0.25	-	-
128	2736062	GRID2	0.25	-	-
129	3536347	CDKN3	0.25	-	-
130	3810597	CCBE1	0.25	-	-
131	3201787	ELAVL2	0.25	-	-
132	3144043	CALB1	0.24	-	-
133	3353481	C11orf63	0.24	-	-
134	2805120	CDH6	0.24	-	-
135	3895595	ADAM33	0.24	72	-
136	4026081	GABRA3	0.24	-	-
137	2585482	SCN7A	0.24	-	41
138	2592617	TMEFF2	0.23	-	613
139	3446737	SLCO1A2	0.23	213	-
140	2470844	MYCN	0.23	-	-
141	2585428	SCN9A	0.23	-	1126
142	3731590	RGS9	0.23	-	225
143	2623013	GENSCAN00000028604	0.23	-	-
144	3388873	MMP12	0.23	57	-
145	2361781	NTRK1	0.23	-	110
146	3603304	CRABP1	0.23	236	-
147	2977653	PLAGL1	0.23	-	-
148	2887318	DUSP1	0.22	-	-
149	3329741	MADD	0.22	-	-
150	3822349	C19orf53	0.22	-	-
151	3064375	ACHE	0.22	-	-
152	3556943	PRMT5	0.22	-	-
153	2683877	ROBO1	0.22	-	-
154	3200086	BNC2	0.22	-	-
155	3833137	DLL3	0.22	-	-
156	2701136	IGSF10	0.21	-	-
157	2919405	LIN28B	0.21	-	-
158	3388871	MMP12	0.21	-	-
159	3468758	NT5DC3	0.21	-	-
160	3274763	AKR1C2	0.21	-	1053
161	2413969	USP24	0.21	-	-
162	3423454	NAV3	0.21	-	-
163	3762828	CA10	0.21	-	-
164	2598195	ABCA12	0.21	-	-
165	3213864	SHC3	0.2	-	-
166	3954434	PRAME	0.2	-	-
167	2435997	S100A8	0.2	-	-
168	3359141	IGF2	0.2	191	-
169	4026080	GABRA3	0.2	40	-
170	2388235	EXO1	0.2	-	1060
171	3025309	LRGUK	0.2	-	821
172	3141629	IL7	0.2	-	-
173	3249380	LRRTM3	0.2	-	383
174	2871029	EPB41L4A	0.2	-	-
175	3266305	SLC18A2	0.2	-	-
176	3725521	IGF2BP1	0.2	-	-
177	3243878	RET	0.2	-	-
178	2592662	TMEFF2	0.19	-	450
179	3523368	NALCN	0.19	-	-
180	3675036	RGS11	0.19	-	-
181	3810544	CCBE1	0.19	-	-
182	2817608	THBS4	0.19	-	-
183	4004370	DMD	0.19	-	-
184	2412646	RAB3B	0.19	-	-
185	3025316	LRGUK	0.19	-	819
186	2585493	SCN7A	0.19	-	476
187	3910983	BMP7	0.19	-	-
188	3200044	BNC2	0.19	-	-
189	4026092	GABRA3	0.19	-	-
190	3932600	DSCAM	0.19	-	-
191	3497396	HS6ST3	0.18	-	-
192	2585427	SCN9A	0.18	-	-
193	3727828	ANKFN1	0.18	157	244
194	2787567	INPP4B	0.18	-	-
195	3174999	RORB	0.18	-	-
196	3954436	PRAME	0.18	64	-
197	3954437	PRAME	0.18	-	-
198	2386992	ACTN2	0.18	-	-
199	3381933	PGM2L1	0.18	-	837
200	2680118	ADAMTS9	0.18	-	-
201	2354662	PHGDH	0.18	-	-
202	3126696	SLC18A1	0.18	-	-
203	3703894	SLC7A5	0.18	-	-
204	3994263	AFF2	0.18	-	-
205	2585509	SCN7A	0.18	-	986
206	3891165	GNAS	0.18	-	-
207	2777590	FAM13A	0.17	-	-
208	3388879	MMP12	0.17	-	-
209	4019786	FAM70A	0.17	-	217
210	2925981	ENPP1	0.17	-	-
211	3305864	SORCS1	0.17	-	-
212	3364378	SOX6	0.17	-	443
213	3825642	NCAN	0.17	-	-
214	4004329	DMD	0.17	-	-
215	2585521	SCN7A	0.17	-	201
216	3456807	GTSF1	0.17	-	-
217	3954440	PRAME	0.17	230	-
218	2428511	SLC16A1	0.17	-	-
219	2880192	PPP2R2B	0.17	-	-
220	3584453	IPW	0.17	136	-
221	3331229	P2RX3	0.17	-	-
222	2834754	ADRB2	0.17	19	1078
223	2585484	SCN7A	0.17	-	118
224	3795802	COLEC12	0.17	-	-
225	3215573	FBP1	0.17	-	-
226	3671656	ADAD2	0.16	-	-
227	2440953	FCGR3B	0.16	-	-
228	2585520	SCN7A	0.16	-	-
229	3775938	ADCYAP1	0.16	15	-
230	2882868	C5orf4	0.16	-	-
231	3748809	MFAP4	0.16	-	-
232	2548713	CYP1B1	0.16	-	-
233	3366907	MUC15	0.16	-	-
234	3932645	DSCAM	0.16	-	-
235	3636208	CPEB1	0.16	-	-
236	3141623	IL7	0.16	139	-
237	3144056	CALB1	0.15	104	-
238	2742610	FAT4	0.15	-	-
239	3713067	MYO15A	0.15	-	-
240	3293848	SPOCK2	0.15	-	-
241	3311955	ADAM12	0.15	-	-
242	3358400	CEND1	0.15	-	-
243	3748803	MFAP4	0.15	-	-
244	3954428	PRAME	0.15	-	-
245	3770104	SDK2	0.15	-	-
246	2736160	GRID2	0.15	-	-
247	3293855	SPOCK2	0.15	-	-
248	3090707	CDCA2	0.15	-	-
249	3406612	MGST1	0.15	-	-
250	2505994	POTEE	0.15	-	-
251	3519845	SLITRK6	0.15	-	-
252	2709752	SST	0.15	-	-
253	3482610	WASF3	0.15	-	-
254	3416351	HOXC9	0.14	-	-
255	3039350	DGKB	0.14	-	-
256	3359142	IGF2	0.14	-	-
257	3892093	CDH4	0.14	-	-
258	2354651	PHGDH	0.14	-	-
259	3311931	ADAM12	0.14	-	-
260	2909977	TFAP2B	0.14	-	-
261	2747318	MAB21L2	0.14	-	-
262	3391664	DRD2	0.14	203	-
263	3557411	EFS	0.14	-	-
264	2602797	DNER	0.13	-	-
265	3938471	IGLL5	0.13	-	-
266	2592633	TMEFF2	0.13	222	377
267	2790371	SFRP2	0.13	-	-
268	3039341	DGKB	0.13	-	-
269	3388876	MMP12	0.13	115	-
270	3710736	MAP2K4	0.13	-	-
271	2683902	ROBO1	0.13	-	-
272	2882862	C5orf4	0.13	-	-
273	3090455	NEFM	0.13	-	-
274	3359122	IGF2	0.13	207	-
275	2519504	GULP1	0.13	-	-
276	2603857	ECEL1	0.13	-	-
277	3411779	CNTN1	0.13	-	-
278	2343096	AK5	0.12	-	-
279	3480910	FGF9	0.12	-	-
280	3908951	PTGIS	0.12	-	-
281	2412635	RAB3B	0.12	-	-
282	3584455	IPW	0.12	-	-
283	2563796	IGKC	0.12	-	-
284	3442657	CD163L1	0.12	-	1111
285	3731555	RGS9	0.12	-	-
286	2387000	ACTN2	0.12	-	-
287	2834753	ADRB2	0.12	-	-
288	3567257	C14orf39	0.12	-	-
289	2560944	LRRTM4	0.12	-	-
290	3608666	SV2B	0.12	80	-
291	3141610	IL7	0.12	-	-
292	2956975	PKHD1	0.12	-	-
293	3105938	CPNE3	0.12	-	-
294	3364913	ABCC8	0.12	-	-
295	3364983	ABCC8	0.12	-	-
296	3985755	PLP1	0.12	-	-
297	2740927	NDST3	0.12	-	-
298	3581858	IGHG1	0.12	56	-
299	3951303	POTEG	0.11	-	-
300	3293881	SPOCK2	0.11	-	-
301	3508387	HSPH1	0.11	-	-
302	2735764	MMRN1	0.11	-	-
303	2791426	FAM198B	0.11	-	-
304	2975744	MAP7	0.11	-	189
305	3125968	MTUS1	0.11	-	-
306	3775939	ADCYAP1	0.11	32	-
307	3266318	SLC18A2	0.11	-	632
308	3519844	SLITRK6	0.11	-	-
309	2695486	CPNE4	0.11	-	-
310	2871014	EPB41L4A	0.11	-	353
311	3462680	CAPS2	0.11	-	-
312	3990968	ARHGAP36	0.11	-	-
313	2585504	SCN7A	0.11	-	624
314	3266317	SLC18A2	0.11	-	633
315	3603299	CRABP1	0.11	-	-
316	3129753	DUSP4	0.11	-	-
317	3810564	CCBE1	0.11	-	-
318	3266303	SLC18A2	0.11	-	-
319	3674206	CPNE7	0.11	-	-
320	2909974	TFAP2B	0.11	-	-
321	2950130	HLA-DQB2	0.11	-	-
322	3954431	PRAME	0.11	-	-
323	3125281	DLC1	0.11	-	-
324	3987883	HTR2C	0.11	-	-
325	2669808	SCN11A	0.11	-	-
326	3825639	NCAN	0.11	13	-
327	3266289	SLC18A2	0.1	-	-
328	4014203	POF1B	0.1	-	1004
329	3142384	FABP4	0.1	-	-
330	3243875	RET	0.1	-	-
331	3243877	RET	0.1	-	-
332	2963862	CNR1	0.1	-	-
333	3039339	DGKB	0.1	-	-
334	3423401	NAV3	0.1	-	-
335	3590043	CASC5	0.1	-	-
336	3026267	CHRM2	0.1	-	-
337	2513494	SCN2A	0.1	-	-
338	3727830	ANKFN1	0.1	-	-
339	3011889	STEAP2	0.1	-	-
340	3646768	RBFOX1	0.1	-	-
341	2871032	EPB41L4A	0.1	-	446
342	3059448	SEMA3E	0.1	-	-
343	2717767	TRMT44	0.1	-	-
344	3367375	KIF18A	0.1	-	-
345	2818529	VCAN	0.1	-	-
346	3015686	PCOLCE	0.1	-	941
347	3637824	NTRK3	0.1	-	-
348	2848274	CMBL	0.1	-	-
349	3213873	SHC3	0.1	-	-
350	2493868	MAL	0.09	-	-
351	3667520	CALB2	0.09	-	-
352	2797067	SORBS2	0.09	-	147
353	3125965	MTUS1	0.09	-	-
354	2328293	SERINC2	0.09	-	-
355	3039347	DGKB	0.09	-	-
356	2560943	LRRTM4	0.09	-	-
357	2872855	LOX	0.09	-	-
358	3141608	IL7	0.09	-	-
359	3286606	CXCL12	0.09	-	-
360	3560418	EGLN3	0.09	-	-
361	3697467	HYDIN	0.09	-	-
362	3697490	HYDIN	0.09	-	-
363	3788668	DCC	0.09	-	-
364	2821382	ERAP2	0.09	-	-
365	2400038	PLA2G2A	0.09	-	-
366	3220422	LPAR1	0.09	-	-
367	3560421	EGLN3	0.09	-	-
368	3936052	IL17RA	0.09	-	-
369	2727625	KIT	0.09	-	-
370	3415195	GRASP	0.09	-	-
371	3697479	HYDIN	0.09	-	-
372	3954441	PRAME	0.09	-	-
373	3110455	RIMS2	0.09	-	-
374	3432429	RPH3A	0.09	-	-
375	3825646	NCAN	0.09	21	-
376	2767297	BEND4	0.09	-	-
377	3321406	SPON1	0.09	-	-
378	3402351	CD9	0.09	-	-
379	2961651	HTR1B	0.09	-	-
380	2343088	AK5	0.08	-	-
381	3039349	DGKB	0.08	53	-
382	3951305	POTEG	0.08	-	-
383	3142987	CA1	0.08	-	-
384	3413859	PRPH	0.08	-	-
385	3908952	PTGIS	0.08	-	-
386	2623000	GENSCAN00000028604	0.08	-	-
387	2777717	SNCA	0.08	-	-
388	3141607	IL7	0.08	-	-
389	3892890	NTSR1	0.08	-	-
390	3948915	LOC150381	0.08	-	-
391	2623019	GENSCAN00000028604	0.08	-	-
392	3446142	LMO3	0.08	137	-
393	3674228	CPNE7	0.08	-	-
394	3030804	KRBA1	0.08	-	-
395	3323692	NELL1	0.08	-	-
396	3756215	TOP2A	0.08	-	-
397	2817621	THBS4	0.08	-	-
398	2876632	CXCL14	0.08	-	-
399	2701135	IGSF10	0.08	-	-
400	2800729	ADCY2	0.08	-	-
401	3552096	DLK1	0.08	1	-
402	3921615	PCP4	0.08	65	-
403	3210543	PRUNE2	0.08	-	-
404	4020659	ODZ1	0.08	-	-
405	2337425	PCSK9	0.08	-	-
406	3222192	TNC	0.08	-	-
407	2683821	ROBO1	0.08	-	-
408	3788563	DCC	0.08	-	-
409	2654981	B3GNT5	0.07	-	-
410	2781159	LEF1	0.07	-	-
411	2372792	RGS1	0.07	-	-
412	3523398	NALCN	0.07	-	-
413	3951304	POTEG	0.07	-	-
414	3797042	EPB41L3	0.07	-	-
415	2563954	IGKC	0.07	116	-
416	3637928	NTRK3	0.07	-	-
417	2341420	LRRC7	0.07	-	-
418	2817598	THBS4	0.07	-	-
419	3279365	ITGA8	0.07	-	-
420	3697480	HYDIN	0.07	-	-
421	4004325	DMD	0.07	-	-
422	2607651	CHL1	0.07	168	-
423	2769992	CLOCK	0.07	-	-
424	3519846	SLITRK6	0.07	-	-
425	3674216	CPNE7	0.07	-	-
426	2400033	PLA2G2A	0.07	-	-
427	3113193	MAL2	0.07	-	-
428	2554985	BCL11A	0.07	-	-
429	2598209	ABCA12	0.07	-	-
430	2736425	PDLIM5	0.07	-	-
431	3266297	SLC18A2	0.07	-	-
432	3337769	GAL	0.07	-	-
433	3360411	HBB	0.07	-	-
434	3191884	AIF1L	0.07	-	-
435	3422175	LGR5	0.07	-	-
436	2468124	LOC150622	0.07	-	-
437	2435994	S100A8	0.07	-	-
438	3059411	SEMA3E	0.07	-	-
439	2775018	ANTXR2	0.07	-	-
440	3305867	SORCS1	0.07	-	-
441	2707069	PEX5L	0.07	-	-
442	2840360	KCNIP1	0.07	-	-
443	3039218	ETV1	0.07	-	-
444	3305882	SORCS1	0.06	-	-
445	3388864	MMP12	0.06	-	-
446	2938678	GMDS	0.06	-	-
447	3582529	IGHG1	0.06	68	-
448	2471296	VSNL1	0.06	-	-
449	2775025	ANTXR2	0.06	-	-
450	3011895	STEAP2	0.06	-	-
451	3219832	EPB41L4B	0.06	-	-
452	2560948	LRRTM4	0.06	-	-
453	3848084	C3	0.06	150	-
454	2817609	THBS4	0.06	-	-
455	2865428	EDIL3	0.06	-	-
456	3266314	SLC18A2	0.06	91	835
457	3366906	MUC15	0.06	-	-
458	3812082	DSEL	0.06	-	-
459	2378943	DTL	0.06	-	-
460	2451169	PTPN7	0.06	-	-
461	2598190	ABCA12	0.06	97	-
462	2598172	ABCA12	0.06	-	-
463	2791896	FSTL5	0.06	-	-
464	2977656	PLAGL1	0.06	-	-
465	3064475	VGF	0.06	-	-
466	3234880	CELF2	0.06	-	-
467	4026098	GABRA3	0.06	-	-
468	2561504	LRRTM1	0.06	-	-
469	3367080	CCDC34	0.06	-	-
470	3797098	EPB41L3	0.06	-	-
471	2720633	SLIT2	0.06	-	-
472	2628526	FAM19A1	0.06	-	918
473	2894632	GCNT2	0.06	-	-
474	3020395	MET	0.06	-	-
475	3160006	GENSCAN00000036658	0.06	-	-
476	4020678	ODZ1	0.06	-	-
477	3464449	MGAT4C	0.06	-	-
478	3582434	IGHG1	0.06	-	-
479	3887227	MMP9	0.06	-	-
480	3125279	DLC1	0.06	-	-
481	2598197	ABCA12	0.06	-	-
482	2444911	TNR	0.06	-	-
483	2877500	ETF1	0.06	-	-
484	2967281	POPDC3	0.06	-	-
485	3362827	LYVE1	0.06	-	-
486	2519546	GULP1	0.06	-	-
487	2796539	MLF1IP	0.06	-	-
488	3362834	LYVE1	0.06	-	-
489	3430119	TCP11L2	0.06	-	-
490	4011025	VSIG4	0.06	-	-
491	3087681	SLC7A2	0.06	-	-
492	3140123	EYA1	0.06	-	-
493	3461885	PTPRR	0.06	-	-
494	3204292	CCL19	0.06	22	-
495	3360404	HBB	0.06	-	-
496	3565699	DLGAP5	0.06	-	983
497	3130251	TEX15	0.06	-	-
498	3473549	NOS1	0.06	-	-
499	2688852	CCDC80	0.06	-	-
500	3362835	LYVE1	0.06	-	-
501	2945758	FAM65B	0.05	-	-
502	3922090	MX2	0.05	-	-
503	3039353	DGKB	0.05	103	-
504	2372790	RGS1	0.05	-	-
505	2850722	CDH18	0.05	-	-
506	3884901	FAM83D	0.05	-	-
507	2379865	CENPF	0.05	-	-
508	2419463	ELTD1	0.05	-	-
509	2623052	GENSCAN00000028604	0.05	-	-
510	2654034	ACTL6A	0.05	-	-
511	2727633	KIT	0.05	-	-
512	3523343	NALCN	0.05	-	-
513	3623162	FBN1	0.05	-	-
514	3771321	SRP68	0.05	-	-
515	2999383	HECW1	0.05	-	-
516	3113192	MAL2	0.05	-	-
517	3266311	SLC18A2	0.05	212	-
518	3337765	GAL	0.05	23	-
519	2561501	LRRTM1	0.05	-	-
520	2341437	LRRC7	0.05	-	-
521	4019787	FAM70A	0.05	-	97
522	2585496	SCN7A	0.05	-	557
523	2623012	GENSCAN00000028604	0.05	-	-
524	3391654	DRD2	0.05	-	-
525	3795770	COLEC12	0.05	-	-
526	2585519	SCN7A	0.05	-	992
527	3025314	LRGUK	0.05	-	-
528	3080294	XRCC2	0.05	-	-
529	3222227	TNC	0.05	-	-
530	3637949	NTRK3	0.05	-	-
531	2632855	EPHA6	0.05	-	-
532	2695470	CPNE4	0.05	-	-
533	3030145	CNTNAP2	0.05	-	-
534	3565696	DLGAP5	0.05	-	-
535	3589740	BUB1B	0.05	-	-
536	2743827	PCDH10	0.05	-	-
537	2800821	ADCY2	0.05	-	-
538	3182260	TMEFF1	0.05	-	-
539	3552095	DLK1	0.05	-	-
540	3608664	SV2B	0.05	-	-
541	2789283	LRBA	0.05	-	-
542	3549101	CHGA	0.05	-	-
543	3607520	FANCI	0.05	-	-
544	3954432	PRAME	0.05	-	-
545	2563787	IGKC	0.05	7	-
546	3041881	OSBPL3	0.05	-	-
547	3388866	MMP12	0.05	-	-
548	3020209	TES	0.05	-	-
549	3416348	HOXC9	0.05	-	-
550	2727642	KIT	0.05	-	-
551	3727846	ANKFN1	0.05	74	306
552	2628541	FAM19A1	0.05	-	-
553	3599833	KIF23	0.05	-	-
554	2727621	KIT	0.05	-	-
555	3443245	MFAP5	0.05	89	-
556	2701141	IGSF10	0.05	-	-
557	3095248	IDO1	0.05	-	-
558	2379864	CENPF	0.05	-	-
559	3597194	TLN2	0.05	-	-
560	2710611	CLDN1	0.05	-	-
561	2959623	EYS	0.05	-	-
562	3468759	NT5DC3	0.05	-	-
563	2598269	FN1	0.05	-	-
564	3452487	AMIGO2	0.05	-	517
565	3565685	DLGAP5	0.05	-	-
566	3718909	CCL18	0.05	-	-
567	3812932	NETO1	0.05	-	-
568	2858036	PLK2	0.05	-	-
569	3929362	SYNJ1	0.05	-	-
570	3482310	ATP8A2	0.05	-	-
571	4048252	HLA-DRB5	0.05	-	-
572	2909976	TFAP2B	0.05	-	-
573	2991606	HDAC9	0.04	-	-
574	3456966	TESPA1	0.04	-	-
575	2608745	BHLHE40	0.04	-	-
576	2623050	GENSCAN00000028604	0.04	-	-
577	3428359	ANO4	0.04	-	-
578	3025317	LRGUK	0.04	-	824
579	2622991	GENSCAN00000028604	0.04	-	-
580	3129739	DUSP4	0.04	-	-
581	3321394	SPON1	0.04	210	-
582	3992768	ZIC3	0.04	-	-
583	2762957	KCNIP4	0.04	-	-
584	3132783	SFRP1	0.04	-	-
585	3432430	RPH3A	0.04	-	-
586	3910982	BMP7	0.04	-	-
587	2679919	PRICKLE2	0.04	-	-
588	2894634	GCNT2	0.04	-	-
589	3505545	ANKRD20A19P	0.04	181	-
590	3661569	IRX5	0.04	-	-
591	3825644	NCAN	0.04	48	-
592	4019800	FAM70A	0.04	-	-
593	4019810	FAM70A	0.04	-	958
594	2903428	HLA-DPB1	0.04	36	-
595	2598198	ABCA12	0.04	-	-
596	2350523	KIAA1324	0.04	-	-
597	3125232	DLC1	0.04	-	-
598	3796725	DLGAP1	0.04	-	-
599	3030130	CNTNAP2	0.04	-	-
600	3608669	SV2B	0.04	-	-
601	2463573	PLD5	0.04	-	-
602	3140925	JPH1	0.04	-	846
603	3734849	KIAA0195	0.04	-	-
604	3308001	ABLIM1	0.04	-	-
605	3324355	ANO3	0.04	-	-
606	3775936	ADCYAP1	0.04	-	-
607	3868683	KLK1	0.04	-	-
608	2624480	CACNA1D	0.04	-	-
609	2732531	CXCL13	0.04	-	-
610	2746434	POU4F2	0.04	-	-
611	2927676	KIAA1244	0.04	-	-
612	3132786	SFRP1	0.04	-	-
613	3432433	RPH3A	0.04	-	-
614	3552093	DLK1	0.04	5	-
615	3669205	CNTNAP4	0.04	-	-
616	3669220	CNTNAP4	0.04	-	-
617	3727864	ANKFN1	0.04	-	-
618	3727867	ANKFN1	0.04	-	967
619	3848102	C3	0.04	-	-
620	3020399	MET	0.04	-	-
621	3093625	UNC5D	0.04	-	-
622	3373748	SSRP1	0.04	-	-
623	3039185	ETV1	0.04	-	-
624	3142383	FABP4	0.04	-	-
625	2877356	GFRA3	0.04	-	-
626	3788662	DCC	0.04	165	-
627	3063704	MCM7	0.04	-	-
628	2602806	DNER	0.04	-	-
629	2607656	CHL1	0.04	-	-
630	2695472	CPNE4	0.04	-	-
631	3482379	ATP8A2	0.04	-	-
632	2387317	RYR2	0.04	-	-
633	2585494	SCN7A	0.04	-	1068
634	3429019	ASCL1	0.04	-	-
635	2596768	FZD5	0.04	-	-
636	3555753	NDRG2	0.04	-	-
637	3810556	CCBE1	0.04	-	-
638	2518918	ZNF804A	0.04	-	-
639	2519499	GULP1	0.04	-	-
640	3516768	PCDH9	0.04	-	-
641	3608668	SV2B	0.04	-	-
642	2792653	SPOCK3	0.04	-	-
643	3102391	SULF1	0.04	-	-
644	3661703	MMP2	0.04	-	-
645	2634575	ALCAM	0.04	-	-
646	2970608	HS3ST5	0.04	-	-
647	3452485	AMIGO2	0.04	-	1236
648	3908938	PTGIS	0.04	-	-
649	2366603	SCYL3	0.04	122	-
650	2632870	EPHA6	0.04	-	-
651	2767309	BEND4	0.04	-	-
652	3788641	DCC	0.04	-	-
653	2425661	OLFM3	0.04	196	-
654	3444090	KLRC4-KLRK1	0.04	-	-
655	2320074	TARDBP	0.04	-	-
656	2364449	NUF2	0.04	-	-
657	2428807	PTPN22	0.04	-	-
658	3280578	NEBL	0.04	-	-
659	3292417	DNAJC12	0.04	-	-
660	3472783	TBX3	0.04	-	-
661	3917217	C21orf7	0.04	-	-
662	2894600	GCNT2	0.04	-	-
663	3039354	DGKB	0.04	62	-
664	2421085	COL24A1	0.04	-	-
665	3305805	SORCS1	0.04	-	-
666	3445755	MGP	0.04	-	-
667	3105302	RALYL	0.04	-	-
668	4020660	ODZ1	0.04	-	-
669	3241656	CCDC7	0.04	-	764
670	3248306	CDK1	0.04	-	-
671	2838478	GABRG2	0.03	-	-
672	2965209	EPHA7	0.03	-	-
673	3584462	IPW	0.03	-	-
674	3970766	PPEF1	0.03	-	-
675	2567193	LONRF2	0.03	-	-
676	2811763	IPO11	0.03	-	-
677	3266322	SLC18A2	0.03	-	839
678	2923918	PKIB	0.03	-	-
679	3113188	MAL2	0.03	-	-
680	2379902	CENPF	0.03	-	-
681	2997394	ANLN	0.03	-	-
682	3094466	ASH2L	0.03	-	-
683	3426529	PLXNC1	0.03	-	452
684	2650242	SMC4	0.03	-	-
685	2774999	ANTXR2	0.03	-	-
686	3302153	SLIT1	0.03	-	-
687	3443237	MFAP5	0.03	-	-
688	2736280	SMARCAD1	0.03	-	-
689	3279322	ITGA8	0.03	-	-
690	3575409	EML5	0.03	-	-
691	3844475	PPAP2C	0.03	-	-
692	3061441	SAMD9	0.03	-	-
693	3125186	DLC1	0.03	-	-
694	2451614	CHI3L1	0.03	-	-
695	2701139	IGSF10	0.03	-	-
696	2773973	CXCL11	0.03	-	-
697	3782020	TTC39C	0.03	-	-
698	2585514	SCN7A	0.03	-	-
699	2597637	ERBB4	0.03	-	-
700	3646712	RBFOX1	0.03	-	-
701	3887219	MMP9	0.03	-	-
702	2498814	SLC5A7	0.03	-	-
703	2793964	HMGB2	0.03	-	-
704	2830666	KIF20A	0.03	-	-
705	2994569	CREB5	0.03	-	-
706	3258206	KIF11	0.03	-	-
707	3682109	NDE1	0.03	-	-
708	3727820	ANKFN1	0.03	-	660
709	3990954	ARHGAP36	0.03	27	-
710	3780999	GREB1L	0.03	-	-
711	2375729	ATP2B4	0.03	-	-
712	2470701	DDX1	0.03	-	-
713	2679920	PRICKLE2	0.03	-	-
714	2762949	KCNIP4	0.03	-	-
715	2870981	EPB41L4A	0.03	-	-
716	3250116	KIAA1279	0.03	-	-
717	3391171	FDXACB1	0.03	-	-
718	2699574	PLOD2	0.03	-	-
719	3385778	CTSC	0.03	-	-
720	3539856	SYNE2	0.03	-	-
721	2548714	CYP1B1	0.03	-	-
722	2354655	PHGDH	0.03	-	-
723	2695499	CPNE4	0.03	-	-
724	3016158	SERPINE1	0.03	-	-
725	3101829	SGK3	0.03	-	-
726	3279326	ITGA8	0.03	-	-
727	3425122	C12orf29	0.03	-	-
728	3463897	PPFIA2	0.03	-	-
729	3726655	CACNA1G	0.03	-	-
730	2695475	CPNE4	0.03	-	-
731	2977654	PLAGL1	0.03	-	-
732	3812946	NETO1	0.03	-	-
733	3812947	NETO1	0.03	-	-
734	3142388	FABP4	0.03	-	-
735	3473534	NOS1	0.03	-	-
736	4048290	HLA-DRB1	0.03	8	-
737	2733333	PRDM8	0.03	-	541
738	2967282	POPDC3	0.03	145	-
739	2703845	SLITRK3	0.03	-	-
740	2727644	KIT	0.03	-	-
741	3273004	CYP2E1	0.03	-	-
742	3517314	DACH1	0.03	-	-
743	3581869	IGHG1	0.03	-	-
744	3932643	DSCAM	0.03	-	-
745	3093609	UNC5D	0.03	-	-
746	3104077	ZFHX4	0.03	-	-
747	2378954	DTL	0.03	-	-
748	2699596	PLOD2	0.03	-	-
749	3517344	DACH1	0.03	-	-
750	2783230	PRSS12	0.03	-	-
751	2832314	PCDHB3	0.03	-	-
752	2854117	LIFR	0.03	-	-
753	3423457	NAV3	0.03	-	-
754	3425116	C12orf29	0.03	-	-
755	2440960	FCGR3B	0.03	-	-
756	3089357	PIWIL2	0.03	-	-
757	3608674	SV2B	0.03	60	-
758	3797060	EPB41L3	0.03	111	-
759	3990944	ARHGAP36	0.03	30	-
760	4048243	HLA-DRB5	0.03	-	-
761	3143115	REXO1L1	0.03	-	-
762	3464435	MGAT4C	0.03	-	-
763	4004342	DMD	0.03	-	-
764	3381930	PGM2L1	0.03	-	-
765	3429018	ASCL1	0.03	-	-
766	2736511	BMPR1B	0.03	-	-
767	3666445	CDH1	0.03	-	-
768	3810566	CCBE1	0.03	-	-
769	3825643	NCAN	0.03	177	-
770	3106484	NECAB1	0.03	-	-
771	3971241	CNKSR2	0.03	-	-
772	3360403	HBB	0.03	31	-
773	3544537	FOS	0.03	-	-
774	3751249	SEZ6	0.03	-	-
775	3779272	GNAL	0.03	-	-
776	3046448	SFRP4	0.03	-	-
777	3699008	GLG1	0.03	-	-
778	2316728	PLCH2	0.03	-	-
779	2330776	CDCA8	0.03	-	-
780	2379898	CENPF	0.03	-	-
781	2449610	ASPM	0.03	-	-
782	2855998	HCN1	0.03	-	-
783	3031638	TMEM176A	0.03	-	-
784	3128275	NEFL	0.03	-	-
785	3214228	DIRAS2	0.03	-	-
786	3062012	PON2	0.03	-	-
787	3517302	DACH1	0.03	-	-
788	2990081	PHF14	0.03	-	-
789	3751017	RAB34	0.03	-	-
790	2453399	PLXNA2	0.03	-	-
791	2335725	ELAVL4	0.03	-	-
792	4000551	PIR-FIGF	0.03	-	-
793	3321392	SPON1	0.03	61	-
794	2805103	CDH6	0.02	-	-
795	2871049	EPB41L4A	0.02	-	-
796	2673052	MAP4	0.02	-	-
797	3507393	FLT1	0.02	-	-
798	2373397	CFH	0.02	-	-
799	2501343	LOC654433	0.02	221	-
800	3050492	GRB10	0.02	-	-
801	3302108	SLIT1	0.02	-	-
802	3394666	TRIM29	0.02	-	-
803	2880587	HTR4	0.02	-	-
804	2984313	PDE10A	0.02	-	-
805	2585481	SCN7A	0.02	-	234
806	2888409	SNCB	0.02	-	-
807	3669235	CNTNAP4	0.02	-	-
808	3916036	NCAM2	0.02	-	-
809	3059669	SEMA3D	0.02	-	-
810	3442736	CD163	0.02	-	-
811	3697500	HYDIN	0.02	-	-
812	3924946	BAGE2	0.02	-	-
813	2359768	SNAPIN	0.02	-	-
814	2975748	MAP7	0.02	-	311
815	3050648	COBL	0.02	-	-
816	3209435	TMEM2	0.02	-	-
817	3376169	NXF1	0.02	-	-
818	3046786	AMPH	0.02	-	-
819	3627999	VPS13C	0.02	-	-
820	2832311	PCDHB3	0.02	-	-
821	2834917	ABLIM3	0.02	-	-
822	2326704	ARID1A	0.02	-	-
823	2598833	IGFBP5	0.02	-	-
824	2727373	PDGFRA	0.02	-	-
825	2833382	ARHGAP26	0.02	-	-
826	3046126	AOAH	0.02	-	-
827	3324362	ANO3	0.02	-	-
828	3574223	SEL1L	0.02	-	-
829	3812961	NETO1	0.02	-	-
830	3959515	MYH9	0.02	-	-
831	3990953	ARHGAP36	0.02	28	-
832	4004827	DYNLT3	0.02	-	-
833	4026105	GABRA3	0.02	-	-
834	2438429	NES	0.02	-	-
835	2623014	GENSCAN00000028604	0.02	-	-
836	3597189	TLN2	0.02	-	-
837	3605368	SH3GL3	0.02	-	-
838	2695498	CPNE4	0.02	-	-
839	2871006	EPB41L4A	0.02	-	-
840	2876625	CXCL14	0.02	176	-
841	2933558	TULP4	0.02	-	-
842	3220388	LPAR1	0.02	-	-
843	3426598	PLXNC1	0.02	-	405
844	3954438	PRAME	0.02	144	-
845	3970768	PPEF1	0.02	-	-
846	3990957	ARHGAP36	0.02	16	-
847	2444903	TNR	0.02	-	-
848	2709793	BCL6	0.02	-	-
849	2850979	CDH12	0.02	-	-
850	3461359	CPM	0.02	-	-
851	3407497	PDE3A	0.02	-	-
852	3510095	POSTN	0.02	-	-
853	2441051	OLFML2B	0.02	-	-
854	2736513	BMPR1B	0.02	-	-
855	3108602	MATN2	0.02	-	-
856	3195053	PTGDS	0.02	-	-
857	3388870	MMP12	0.02	82	-
858	3567929	KCNH5	0.02	172	-
859	3748806	MFAP4	0.02	-	-
860	3848059	C3	0.02	-	-
861	3884904	FAM83D	0.02	-	-
862	2438629	INSRR	0.02	-	-
863	3407488	PDE3A	0.02	-	-
864	3587479	ARHGAP11A	0.02	-	-
865	3866283	SLC1A5	0.02	-	-
866	4020663	ODZ1	0.02	-	-
867	2341402	LRRC7	0.02	125	-
868	3510100	POSTN	0.02	-	-
869	3608675	SV2B	0.02	-	-
870	3608679	SV2B	0.02	-	-
871	3391267	IL18	0.02	-	-
872	3985757	PLP1	0.02	141	-
873	3909772	GENSCAN00000037814	0.02	-	-
874	2540272	NOL10	0.02	-	-
875	2748183	MND1	0.02	-	-
876	3790713	PMAIP1	0.02	-	-
877	4019804	FAM70A	0.02	-	544
878	2720254	NCAPG	0.02	-	-
879	2767302	BEND4	0.02	-	-
880	3016172	SERPINE1	0.02	-	-
881	3916001	NCAM2	0.02	-	-
882	3991139	MST4	0.02	-	-
883	3266292	SLC18A2	0.02	211	838
884	3817711	UHRF1	0.02	-	-
885	2370177	XPR1	0.02	-	-
886	2622977	GENSCAN00000028604	0.02	-	-
887	2692207	SEMA5B	0.02	-	-
888	3041891	OSBPL3	0.02	-	-
889	2353352	SLC22A15	0.02	-	-
890	2475013	FOSL2	0.02	-	-
891	2736504	BMPR1B	0.02	-	-
892	3020391	MET	0.02	-	-
893	3671247	CDH13	0.02	-	-
894	3822160	NFIX	0.02	-	-
895	4022517	GPC3	0.02	-	-
896	3141612	IL7	0.02	-	-
897	3549783	SERPINA3	0.02	-	-
898	2902965	C4B	0.02	-	-
899	2909967	TFAP2B	0.02	184	-
900	2976370	PERP	0.02	224	-
901	3312514	MKI67	0.02	-	-
902	3446738	SLCO1A2	0.02	-	-
903	3608667	SV2B	0.02	-	-
904	3836275	FOSB	0.02	-	-
905	2341403	LRRC7	0.02	-	-
906	2362243	CD1E	0.02	-	-
907	2366965	FMO3	0.02	-	-
908	3059512	SEMA3A	0.02	-	-
909	3632814	STRA6	0.02	-	-
910	3812935	NETO1	0.02	-	-
911	4009318	HUWE1	0.02	-	-
912	2388233	EXO1	0.02	-	-
913	3021058	KCND2	0.02	-	-
914	3305849	SORCS1	0.02	-	-
915	3808752	CCDC68	0.02	-	-
916	2504081	CNTNAP5	0.02	-	-
917	3074940	DGKI	0.02	-	-
918	3924951	BAGE2	0.02	200	-
919	2366966	FMO3	0.02	-	-
920	2592616	TMEFF2	0.02	-	-
921	3059402	SEMA3E	0.02	-	-
922	3402519	CD27	0.02	-	-
923	3788687	DCC	0.02	-	-
924	2926385	EYA4	0.02	-	-
925	3344179	NAALAD2	0.02	-	-
926	3432428	RPH3A	0.02	-	-
927	3459459	FAM19A2	0.02	-	-
928	3778774	APCDD1	0.02	-	-
929	2791422	FAM198B	0.02	-	-
930	2941487	TFAP2A	0.02	-	-
931	3962863	SCUBE1	0.02	-	-
932	2814700	CARTPT	0.02	79	-
933	3174983	RORB	0.02	-	-
934	3788649	DCC	0.02	-	-
935	3854434	PLVAP	0.02	-	-
936	3812880	CBLN2	0.02	-	-
937	2832360	PCDHB6	0.02	-	-
938	2909962	TFAP2B	0.02	-	-
939	3364346	SOX6	0.02	-	-
940	3587567	GREM1	0.02	-	-
941	3742528	INCA1	0.02	-	-
942	3954435	PRAME	0.02	18	-
943	4014213	POF1B	0.02	-	-
944	2598193	ABCA12	0.02	-	-
945	3290036	PCDH15	0.02	-	-
946	3349874	NNMT	0.02	-	-
947	3482313	ATP8A2	0.02	-	-
948	2635744	CD96	0.02	-	-
949	2720594	SLIT2	0.02	-	-
950	2945779	FAM65B	0.02	-	-
951	3012981	GNG11	0.02	-	-
952	3058946	HGF	0.02	-	-
953	3661695	MMP2	0.02	-	-
954	4020671	ODZ1	0.02	-	-
955	3059498	SEMA3A	0.02	-	-
956	2946197	HIST1H1A	0.02	-	-
957	3222235	TNC	0.02	-	-
958	3727517	STXBP4	0.02	29	-
959	3611633	ALDH1A3	0.02	-	-
960	3718908	CCL18	0.02	-	-
961	3887214	MMP9	0.02	-	-
962	2546416	ALK	0.02	-	-
963	2591648	COL5A2	0.02	-	-
964	2598186	ABCA12	0.02	-	-
965	3057380	HIP1	0.02	-	-
966	3337763	GAL	0.02	-	-
967	3932624	DSCAM	0.02	-	-
968	3608680	SV2B	0.02	-	-
969	2800796	ADCY2	0.02	-	-
970	2838475	GABRG2	0.02	-	-
971	2632789	EPHA6	0.02	-	-
972	2632880	EPHA6	0.02	-	-
973	2810857	RAB3C	0.02	-	-
974	2471295	VSNL1	0.02	-	-
975	2515663	ITGA6	0.02	-	-
976	3567944	KCNH5	0.02	50	-
977	2773963	CXCL10	0.02	-	-
978	2947075	HIST1H1B	0.02	-	-
979	3300689	MYOF	0.02	-	-
980	3618336	MEIS2	0.02	-	-
981	2973496	PTPRK	0.02	-	-
982	2379878	CENPF	0.02	-	-
983	2403263	IFI6	0.02	-	-
984	2468368	RSAD2	0.02	-	-
985	2701145	IGSF10	0.02	-	-
986	2727639	KIT	0.02	-	-
987	3025352	LRGUK	0.02	-	-
988	3090250	ADAM28	0.02	-	-
989	2837261	ITK	0.02	-	-
990	2394537	CHD5	0.02	-	8
991	2645152	CLSTN2	0.02	-	-
992	3243891	RET	0.02	-	-
993	3647890	ATF7IP2	0.02	-	-
994	3210628	PRUNE2	0.02	-	-
995	2703838	SLITRK3	0.02	-	-
996	3046795	AMPH	0.02	-	-
997	3204288	CCL19	0.02	-	-
998	3792307	CDH7	0.02	-	-
999	2343485	IFI44L	0.02	-	-
1000	2425691	OLFM3	0.02	-	-
1001	2735862	FAM190A	0.02	-	-
1002	2939086	SERPINB6	0.02	-	-
1003	2635664	PVRL3	0.02	-	-
1004	2561500	LRRTM1	0.02	-	-
1005	3749460	CCDC144NL	0.02	-	-
1006	3932665	DSCAM	0.02	-	-
1007	2594920	ALS2CR11	0.02	-	-
1008	3174998	RORB	0.02	-	-
1009	3549095	CHGA	0.02	-	-
1010	2591865	SLC40A1	0.02	-	-
1011	3038115	ICA1	0.02	-	-
1012	3391176	FDXACB1	0.02	-	-
1013	4000170	GPM6B	0.02	-	-
1014	3450700	CPNE8	0.02	-	-
1015	2563791	IGKC	0.02	47	-
1016	3871214	PTPRH	0.01	-	-
1017	2387356	RYR2	0.01	-	-
1018	2749245	GRIA2	0.01	-	-
1019	3205888	ANKRD18A	0.01	-	-
1020	3260610	SCD	0.01	-	-
1021	3273005	CYP2E1	0.01	-	-
1022	3618752	RASGRP1	0.01	-	-
1023	3290038	PCDH15	0.01	-	-
1024	3669218	CNTNAP4	0.01	-	-
1025	2400853	HSPG2	0.01	-	-
1026	2830664	KIF20A	0.01	-	-
1027	2838496	GABRG2	0.01	-	-
1028	2935349	PACRG	0.01	-	-
1029	3046450	SFRP4	0.01	-	-
1030	2412634	RAB3B	0.01	-	-
1031	2832507	PCDHB15	0.01	-	-
1032	2848052	SEMA5A	0.01	-	-
1033	2924614	HINT3	0.01	-	-
1034	2985816	THBS2	0.01	-	-
1035	3337385	NDUFS8	0.01	-	-
1036	3584731	LOC100506948	0.01	-	-
1037	3803009	DSC2	0.01	-	-
1038	3850667	SPC24	0.01	-	-
1039	2624695	CACNA2D3	0.01	-	-
1040	3568564	SPTB	0.01	-	-
1041	3661786	SLC6A2	0.01	-	-
1042	3675892	UNKL	0.01	-	-
1043	3200670	PLIN2	0.01	-	-
1044	2387344	RYR2	0.01	-	-
1045	3046462	SFRP4	0.01	228	-
1046	3258553	PLCE1	0.01	-	-
1047	3319105	SYT9	0.01	-	-
1048	3741581	P2RX5-TAX1BP3	0.01	-	-
1049	2779236	ADH1B	0.01	-	-
1050	3265621	ATRNL1	0.01	-	-
1051	3340466	SLCO2B1	0.01	-	-
1052	3384724	DLG2	0.01	-	-
1053	3423449	NAV3	0.01	-	-
1054	3444099	KLRC4-KLRK1	0.01	-	-
1055	3528601	M18414	0.01	132	-
1056	3797104	EPB41L3	0.01	-	-
1057	3808759	CCDC68	0.01	-	-
1058	3011883	STEAP2	0.01	-	-
1059	3472773	TBX3	0.01	-	-
1060	3731553	RGS9	0.01	-	131
1061	3908937	PTGIS	0.01	-	-
1062	2370540	CACNA1E	0.01	-	-
1063	2375766	ATP2B4	0.01	-	-
1064	2435151	CELF3	0.01	-	-
1065	2709802	BCL6	0.01	-	-
1066	2802451	TRIO	0.01	-	-
1067	3423456	NAV3	0.01	-	-
1068	3841138	CACNG7	0.01	-	-
1069	3877983	PCSK2	0.01	-	-
1070	2340788	SGIP1	0.01	-	-
1071	2343436	PTGFR	0.01	-	-
1072	2379908	CENPF	0.01	-	-
1073	2850997	CDH12	0.01	-	-
1074	2955917	GPR116	0.01	-	-
1075	3039317	DGKB	0.01	88	-
1076	3065800	RELN	0.01	173	-
1077	3128276	NEFL	0.01	-	-
1078	3310123	FGFR2	0.01	-	-
1079	3673705	CDT1	0.01	-	-
1080	3742290	CXCL16	0.01	-	-
1081	3848044	C3	0.01	52	-
1082	3848078	C3	0.01	-	-
1083	2780197	CENPE	0.01	-	-
1084	2343493	IFI44L	0.01	-	-
1085	2598267	FN1	0.01	-	-
1086	3406358	PTPRO	0.01	-	-
1087	3426551	PLXNC1	0.01	-	-
1088	3694278	CDH8	0.01	-	-
1089	3808769	CCDC68	0.01	-	-
1090	2341426	LRRC7	0.01	-	-
1091	2387364	RYR2	0.01	-	-
1092	2516851	HOXD10	0.01	-	-
1093	2672561	SETD2	0.01	-	-
1094	2993153	NPY	0.01	-	-
1095	3040908	CDCA7L	0.01	-	-
1096	3067507	NRCAM	0.01	-	-
1097	3192883	DBH	0.01	-	-
1098	3258575	PLCE1	0.01	-	-
1099	3465282	DCN	0.01	219	-
1100	3737294	RNF213	0.01	-	-
1101	2958426	DST	0.01	-	-
1102	3371118	SYT13	0.01	-	-
1103	3510093	POSTN	0.01	-	-
1104	3510099	POSTN	0.01	-	-
1105	3046899	VPS41	0.01	-	-
1106	3258612	PLCE1	0.01	-	-
1107	2405619	CSMD2	0.01	-	-
1108	2519529	GULP1	0.01	-	-
1109	2806480	IL7R	0.01	-	-
1110	2871011	EPB41L4A	0.01	-	262
1111	3039318	DGKB	0.01	-	-
1112	3041895	OSBPL3	0.01	-	-
1113	3731587	RGS9	0.01	-	1154
1114	2425808	COL11A1	0.01	-	-
1115	2519536	GULP1	0.01	-	-
1116	2563824	IGKC	0.01	117	-
1117	2582146	NR4A2	0.01	189	-
1118	2727645	KIT	0.01	-	-
1119	3364982	ABCC8	0.01	-	-
1120	3523409	NALCN	0.01	-	-
1121	3848082	C3	0.01	46	-
1122	3908361	SULF2	0.01	-	-
1123	4007153	SYN1	0.01	-	-
1124	2608740	BHLHE40	0.01	-	-
1125	2597581	ERBB4	0.01	-	-
1126	2603869	ECEL1	0.01	-	-
1127	2809801	GZMK	0.01	-	-
1128	2912668	COL19A1	0.01	-	-
1129	2940203	F13A1	0.01	-	-
1130	3010552	CD36	0.01	-	-
1131	3050389	DDC	0.01	-	-
1132	3060344	STEAP4	0.01	-	-
1133	3065871	RELN	0.01	-	-
1134	3581697	IGHG1	0.01	17	-
1135	3581862	IGHG1	0.01	58	-
1136	3853154	NOTCH3	0.01	-	-
1137	3938632	IGLL5	0.01	-	-
1138	2494499	NCAPH	0.01	-	-
1139	2592623	TMEFF2	0.01	-	397
1140	2624699	CACNA2D3	0.01	-	-
1141	3331911	FAM111B	0.01	-	-
1142	3376690	RCOR2	0.01	-	-
1143	3510094	POSTN	0.01	-	-
1144	3891167	GNAS	0.01	-	-
1145	3904710	SAMHD1	0.01	-	-
1146	2607621	CHL1	0.01	-	-
1147	2607630	CHL1	0.01	185	-
1148	2633432	COL8A1	0.01	-	-
1149	2832321	PCDHB2	0.01	-	-
1150	3204741	TPM2	0.01	-	-
1151	3647050	RBFOX1	0.01	-	-
1152	3694301	CDH8	0.01	-	-
1153	3163993	ADAMTSL1	0.01	-	-
1154	2417368	DIRAS3	0.01	146	-
1155	2624681	CACNA2D3	0.01	-	-
1156	2624790	CACNA2D3	0.01	-	-
1157	2838473	GABRG2	0.01	105	-
1158	2838482	GABRG2	0.01	197	-
1159	3104092	ZFHX4	0.01	-	-
1160	3810751	MC4R	0.01	-	-
1161	3811975	CDH19	0.01	160	-
1162	3939164	RAB36	0.01	-	-
1163	3519628	SLITRK1	0.01	-	-
1164	2502005	DPP10	0.01	-	-
1165	2585505	SCN7A	0.01	-	78
1166	2598204	ABCA12	0.01	-	-
1167	2759246	PPP2R2C	0.01	-	-
1168	2807754	C7	0.01	-	-
1169	2836368	GRIA1	0.01	-	-
1170	3039219	ETV1	0.01	-	-
1171	3104095	ZFHX4	0.01	-	-
1172	3619384	PLCB2	0.01	-	-
1173	3653191	PRKCB	0.01	-	-
1174	3756221	TOP2A	0.01	-	-
1175	3781005	GREB1L	0.01	-	-
1176	2364461	NUF2	0.01	-	-
1177	2519547	GULP1	0.01	-	-
1178	2531480	SP100	0.01	-	-
1179	2777514	FAM13A	0.01	-	-
1180	2815572	RGNEF	0.01	-	-
1181	2876627	CXCL14	0.01	-	-
1182	2912419	BAI3	0.01	-	-
1183	3040914	CDCA7L	0.01	-	-
1184	3125144	DLC1	0.01	-	-
1185	3125973	MTUS1	0.01	-	-
1186	3320919	PARVA	0.01	-	-
1187	2448733	FAM5C	0.01	-	-
1188	2597661	ERBB4	0.01	-	-
1189	2749279	GRIA2	0.01	-	-
1190	2800807	ADCY2	0.01	-	-
1191	2814703	CARTPT	0.01	84	-
1192	2818525	VCAN	0.01	-	-
1193	3722404	NBR2	0.01	-	-
1194	3762811	CA10	0.01	-	-
1195	3954443	PRAME	0.01	-	-
1196	2555041	BCL11A	0.01	-	-
1197	2720259	NCAPG	0.01	-	-
1198	2742949	HSPA4L	0.01	-	-
1199	3177137	NTRK2	0.01	-	-
1200	3482286	ATP8A2	0.01	235	-
1201	3510082	POSTN	0.01	-	-
1202	3690174	NETO2	0.01	-	-
1203	3712080	TRPV2	0.01	-	-
1204	3995699	ATP2B3	0.01	-	-
1205	2531479	SP100	0.01	-	-
1206	2579583	ZEB2	0.01	-	-
1207	2632800	EPHA6	0.01	-	-
1208	2823939	CAMK4	0.01	-	-
1209	2865427	EDIL3	0.01	201	-
1210	2876915	SPOCK1	0.01	-	-
1211	3391670	DRD2	0.01	-	-
1212	3580568	CDC42BPB	0.01	-	-
1213	3581841	IGHG1	0.01	9	-
1214	3582216	IGHG1	0.01	-	-
1215	3669231	CNTNAP4	0.01	-	-
1216	3788667	DCC	0.01	-	-
1217	3797096	EPB41L3	0.01	-	-
1218	3848065	C3	0.01	-	-
1219	3990951	ARHGAP36	0.01	25	-
1220	2991138	BZW2	0.01	-	-
1221	3055521	CALN1	0.01	133	-
1222	3187758	GSN	0.01	-	-
1223	3360405	HBB	0.01	-	-
1224	3402322	CD9	0.01	-	-
1225	3702550	COTL1	0.01	-	-
1226	3849743	ZNF560	0.01	-	-
1227	2925271	LAMA2	0.01	-	-
1228	3181715	COL15A1	0.01	-	-
1229	3219937	PTPN3	0.01	-	-
1230	3729028	GDPD1	0.01	-	-
1231	2519521	GULP1	0.01	-	-
1232	2700289	CP	0.01	-	-
1233	2769851	KDR	0.01	-	-
1234	3473577	NOS1	0.01	-	-
1235	3552088	DLK1	0.01	3	-
1236	3608678	SV2B	0.01	-	-
1237	3717468	LRRC37BP1	0.01	-	-
1238	3731254	CEP95	0.01	-	-
1239	3946812	ZC3H7B	0.01	-	-
1240	2341398	LRRC7	0.01	-	-
1241	2341412	LRRC7	0.01	-	-
1242	2341425	LRRC7	0.01	96	-
1243	2341439	LRRC7	0.01	-	-
1244	2341442	LRRC7	0.01	-	-
1245	2342967	ST6GALNAC5	0.01	164	-
1246	2343489	IFI44L	0.01	-	-
1247	2370588	CACNA1E	0.01	-	-
1248	2554058	EFEMP1	0.01	-	-
1249	2594929	ALS2CR11	0.01	-	-
1250	2620309	KIF15	0.01	-	-
1251	2773951	CXCL9	0.01	-	-
1252	2817615	THBS4	0.01	-	-
1253	2825746	HSD17B4	0.01	-	-
1254	2865400	EDIL3	0.01	-	-
1255	2932002	VIP	0.01	-	-
1256	2957607	ELOVL5	0.01	-	-
1257	3443238	MFAP5	0.01	75	-
1258	3512880	LCP1	0.01	-	-
1259	3519852	SLITRK6	0.01	-	-
1260	3637878	NTRK3	0.01	-	-
1261	3748437	FAM106A	0.01	-	-
1262	3927453	ADAMTS1	0.01	-	-
1263	3990952	ARHGAP36	0.01	26	-
1264	4020708	ODZ1	0.01	-	-
1265	4020710	ODZ1	0.01	-	-
1266	2905276	C6orf89	0.01	-	-
1267	3141606	IL7	0.01	-	-
1268	3279337	ITGA8	0.01	-	-
1269	3517252	DACH1	0.01	-	-
1270	3825637	NCAN	0.01	38	-
1271	3869090	SIGLEC12	0.01	-	-
1272	4011866	IL2RG	0.01	-	-
1273	2365979	MPZL1	0.01	-	-
1274	3300687	MYOF	0.01	-	-
1275	3810545	CCBE1	0.01	-	-
1276	3909585	NFATC2	0.01	-	-
1277	3915614	CHODL	0.01	-	-
1278	2440358	CD48	0.01	-	-
1279	2451596	CHI3L1	0.01	-	-
1280	2742597	FAT4	0.01	-	-
1281	3058784	SEMA3C	0.01	-	-
1282	3251407	DDIT4	0.01	-	-
1283	3351311	CD3G	0.01	-	-
1284	3792300	CDH7	0.01	-	-
1285	3797090	EPB41L3	0.01	-	-
1286	2349870	NTNG1	0.01	-	-
1287	2403742	SRSF4	0.01	-	-
1288	2666534	TOP2B	0.01	-	-
1289	2851285	CDH10	0.01	-	-
1290	3142244	PAG1	0.01	-	-
1291	3698449	HTA	0.01	-	-
1292	2350993	GSTM1	0.01	10	-
1293	2652685	ECT2	0.01	-	-
1294	2961260	COL12A1	0.01	-	-
1295	3002807	EGFR	0.01	-	-
1296	3400895	CACNA1C	0.01	-	-
1297	2328860	LCK	0.01	-	-
1298	2727383	PDGFRA	0.01	-	-
1299	2727411	PDGFRA	0.01	-	-
1300	2387294	RYR2	0.01	-	-
1301	2476341	BIRC6	0.01	-	-
1302	2702614	SHOX2	0.01	-	-
1303	2970159	LAMA4	0.01	-	-
1304	3090453	NEFM	0.01	-	-
1305	3181993	NR4A3	0.01	-	-
1306	3432446	OAS1	0.01	130	-
1307	3510068	POSTN	0.01	-	-
1308	3697483	HYDIN	0.01	-	-
1309	2608324	LRRN1	0.01	-	-
1310	2768367	TXK	0.01	-	-
1311	2691600	POLQ	0.01	-	-
1312	3059449	SEMA3E	0.01	-	-
1313	3734471	SLC9A3R1	0.01	-	-
1314	2541331	NBAS	0.01	-	-
1315	3444097	KLRC4-KLRK1	0.01	-	-
1316	2850723	CDH18	0.01	-	-
1317	3071096	GRM8	0.01	-	-
1318	3848106	C3	0.01	-	-
1319	2709177	ETV5	0.01	-	-
1320	2817614	THBS4	0.01	-	-
1321	2865406	EDIL3	0.01	-	-
1322	2961225	COL12A1	0.01	-	-
1323	3018719	DLD	0.01	-	-
1324	3213878	SHC3	0.01	-	-
1325	3292529	HERC4	0.01	-	-
1326	3401721	CCND2	0.01	-	-
1327	3519847	SLITRK6	0.01	-	-
1328	3662833	GPR56	0.01	-	-
1329	3694264	CDH8	0.01	-	-
1330	4019806	FAM70A	0.01	-	789
1331	2806162	RAI14	0.01	-	-
1332	3766168	CYB561	0.01	-	-
1333	2379900	CENPF	0.01	-	-
1334	2440955	FCGR3B	0.01	-	-
1335	2440962	FCGR3B	0.01	-	-
1336	2607622	CHL1	0.01	-	-
1337	2607650	CHL1	0.01	121	-
1338	2722847	PCDH7	0.01	-	-
1339	3000967	UPP1	0.01	-	-
1340	3140058	EYA1	0.01	-	-
1341	3301393	SORBS1	0.01	-	-
1342	3323111	NAV2	0.01	-	-
1343	3590404	NUSAP1	0.01	-	-
1344	3653079	PLK1	0.01	-	-
1345	3726631	CACNA1G	0.01	-	-
1346	3836291	FOSB	0.01	142	-
1347	3847961	TUBB4A	0.01	-	-
1348	3349891	NNMT	0.01	-	-
1349	2387292	RYR2	0.01	-	-
1350	2602845	DNER	0.01	-	-
1351	2720265	NCAPG	0.01	-	-
1352	2727404	PDGFRA	0.01	-	-
1353	2819853	GPR98	0.01	-	-
1354	2961233	COL12A1	0.01	-	-
1355	3125611	MSR1	0.01	-	-
1356	3210562	PRUNE2	0.01	-	-
1357	3210627	PRUNE2	0.01	-	-
1358	3230203	NOTCH1	0.01	-	-
1359	3258565	PLCE1	0.01	-	-
1360	3279344	ITGA8	0.01	-	-
1361	3279404	ITGA8	0.01	-	-
1362	3441793	VWF	0.01	-	-
1363	3496694	GPC6	0.01	-	-
1364	3595983	CCNB2	0.01	-	-
1365	3927456	ADAMTS1	0.01	-	-
1366	3193559	COL5A1	0.01	-	-
1367	3332352	MS4A14	0.01	-	-
1368	3726163	ITGA3	0.01	-	-
1369	3938525	IGLL5	0.01	-	-
1370	4020664	ODZ1	0.01	-	-
1371	4020667	ODZ1	0.01	-	-
1372	4026090	GABRA3	0.01	-	-
1373	4048289	HLA-DRB1	0.01	54	-
1374	2325485	RCAN3	0.01	-	-
1375	2325491	RCAN3	0.01	-	-
1376	2468144	LOC400940	0.01	-	-
1377	2955841	PLA2G7	0.01	-	-
1378	2955842	PLA2G7	0.01	-	-
1379	3169339	ALDH1B1	0.01	-	-
1380	2489021	ACTG2	0.01	-	-
1381	3519850	SLITRK6	0.01	-	-
1382	2850706	CDH18	0.01	229	-
1383	2865444	EDIL3	0.01	77	-
1384	2865445	EDIL3	0.01	183	-
1385	3065811	RELN	0.01	-	-
1386	3094642	LETM2	0.01	-	-
1387	3096184	POLB	0.01	-	-
1388	3204308	CCL21	0.01	42	-
1389	3205167	RNF38	0.01	-	-
1390	3210634	PRUNE2	0.01	-	-
1391	3214862	ASPN	0.01	-	-
1392	3411764	CNTN1	0.01	-	-
1393	3589510	THBS1	0.01	-	-
1394	2371094	LAMC1	0.01	-	-
1395	2605346	COL6A3	0.01	-	-
1396	2624740	CACNA2D3	0.01	-	818
1397	2865398	EDIL3	0.01	-	-
1398	3258563	PLCE1	0.01	-	-
1399	2438284	IQGAP3	0.01	-	-
1400	2408044	HPCAL4	0.01	-	-
1401	2448109	IVNS1ABP	0.01	-	-
1402	2598367	FN1	0.01	-	-
1403	2645151	CLSTN2	0.01	-	-
1404	2762952	KCNIP4	0.01	-	-
1405	2851281	CDH10	0.01	-	-
1406	2851287	CDH10	0.01	-	-
1407	2858031	PLK2	0.01	-	-
1408	2945793	FAM65B	0.01	-	-
1409	2984305	PDE10A	0.01	-	-
1410	3125978	MTUS1	0.01	-	-
1411	3193743	OLFM1	0.01	-	-
1412	3218159	GRIN3A	0.01	-	-
1413	3461923	PTPRR	0.01	-	-
1414	3971712	PTCHD1	0.01	-	-
1415	4000177	GPM6B	0.01	-	-
1416	2373436	CFHR3	0.01	-	-
1417	2390257	OR2L8	0.01	-	-
1418	2583265	LY75-CD302	0.01	-	-
1419	2727376	PDGFRA	0.01	-	-
1420	2805112	CDH6	0.01	-	-
1421	3065805	RELN	0.01	-	-
1422	3065829	RELN	0.01	-	-
1423	3243593	LOC84856	0.01	-	-
1424	3344161	NAALAD2	0.01	-	-
1425	3432523	OAS2	0.01	-	-
1426	3482319	ATP8A2	0.01	-	-
1427	3482424	ATP8A2	0.01	-	-
1428	3499195	ITGBL1	0.01	-	-
1429	2390507	ZNF672	0.01	-	-
1430	2394500	CHD5	0.01	-	75
1431	2635366	TRAT1	0.01	-	-
1432	3593695	USP8	0.01	-	-
1433	3642754	ARHGDIG	0.01	-	-
1434	3888146	CSE1L	0.01	-	-
1435	2598169	ABCA12	0.01	-	-
1436	3072394	ZC3HC1	0.01	-	-
1437	2364280	DDR2	0.01	-	-
1438	2417446	WLS	0.01	-	-
1439	2487096	ANTXR1	0.01	-	-
1440	2554046	EFEMP1	0.01	-	-
1441	2783217	PRSS12	0.01	-	-
1442	2832334	PCDHB5	0.01	-	-
1443	2902010	MIR4640	0.01	-	-
1444	2965235	EPHA7	0.01	-	-
1445	2992826	GPNMB	0.01	-	-
1446	3039330	DGKB	0.01	-	-
1447	3060351	STEAP4	0.01	-	-
1448	3108574	MATN2	0.01	-	-
1449	3144060	CALB1	0.01	-	-
1450	3406604	MGST1	0.01	-	-
1451	3459442	FAM19A2	0.01	-	-
1452	3465251	LUM	0.01	-	-
1453	3549588	IFI27	0.01	-	-
1454	3623081	FBN1	0.01	-	-
1455	3821272	CNN1	0.01	-	-
1456	4040468	GCGR	0.01	-	-
1457	2518940	ZNF804A	0.01	-	-
1458	2958461	DST	0.01	-	-
1459	3059668	SEMA3D	0.01	-	-
1460	3205357	PAX5	0.01	-	-
1461	3209199	TRPM3	0.01	-	-
1462	3403193	C1S	0.01	-	-
1463	3694698	CDH11	0.01	-	-
1464	3932712	DSCAM	0.01	-	-
1465	2489025	ACTG2	0.01	-	-
1466	2940156	NRN1	0.01	-	-
1467	3360423	HBD	0.01	-	-
1468	3393758	CD3D	0.01	-	-
1469	3464431	MGAT4C	0.01	-	-
1470	2832308	PCDHB4	0.01	-	-
1471	3437842	PIWIL1	0.01	-	-
1472	3788614	DCC	0.01	-	-
1473	2585518	SCN7A	0.01	-	202
1474	2607625	CHL1	0.01	-	-
1475	2736478	BMPR1B	0.01	-	-
1476	3095316	C8orf4	0.01	-	-
1477	3222175	TNC	0.01	-	-
1478	3279356	ITGA8	0.01	152	-
1479	3305803	SORCS1	0.01	-	-
1480	3347170	GRIA4	0.01	-	-
1481	3371120	SYT13	0.01	-	-
1482	3391268	IL18	0.01	-	-
1483	3464436	MGAT4C	0.01	-	-
1484	3569757	ZFP36L1	0.01	-	-
1485	4000158	GPM6B	0.01	-	-
1486	4000165	GPM6B	0.01	-	-
1487	2340588	PDE4B	0.01	-	-
1488	2783209	PRSS12	0.01	39	-
1489	2807725	C7	0.01	-	-
1490	3000420	ADCY1	0.01	-	-
1491	3324195	LUZP2	0.01	-	-
1492	3875230	AK160378	0.01	-	-
1493	3896626	FERMT1	0.01	-	-
1494	2927531	TNFAIP3	0.01	-	-
1495	2975905	MAP3K5	0.01	-	-
1496	3039212	ETV1	0.01	-	-
1497	3046099	AOAH	0.01	-	-
1498	3062532	DLX5	0.01	-	1096
1499	3993873	SLITRK2	0.01	-	-
1500	2495207	ZAP70	0.01	-	-
1501	2515994	ZAK	0.01	-	-
1502	2688820	CCDC80	0.01	-	-
1503	2855974	HCN1	0.01	-	-
1504	2890670	GFPT2	0.01	-	-
1505	2984290	PDE10A	0.01	-	-
1506	3040900	CDCA7L	0.01	-	-
1507	3102381	SULF1	0.01	-	-
1508	3153749	ADCY8	0.01	-	-
1509	3219896	PTPN3	0.01	-	-
1510	3291612	EGR2	0.01	-	-
1511	3398508	SNX19	0.01	-	-
1512	3463827	PPFIA2	0.01	-	-
1513	3465259	LUM	0.01	-	-
1514	3567928	KCNH5	0.01	-	-
1515	3739830	GLOD4	0.01	-	-
1516	3447700	BCAT1	0.01	-	-
1517	3788983	RAB27B	0.01	-	-
1518	3812943	NETO1	0.01	-	-
1519	3021442	PTPRZ1	0.01	156	-
1520	3209748	ALDH1A1	0.01	-	-
1521	3852790	DNAJB1	0.01	-	-
1522	4000159	GPM6B	0.01	-	-
1523	2364445	NUF2	0.01	-	-
1524	3127706	TNFRSF10B	0.01	-	-
1525	3300690	MYOF	0.01	-	-
1526	3331910	FAM111B	0.01	-	-
1527	3364349	SOX6	0.01	-	-
1528	3395471	CLMP	0.01	-	933
1529	3410632	FGD4	0.01	-	-
1530	3432537	OAS2	0.01	-	-
1531	3788680	DCC	0.01	-	-
1532	3877993	PCSK2	0.01	-	-
1533	3936920	CDC45	0.01	-	-
1534	4020722	ODZ1	0.01	-	-
1535	2796533	MLF1IP	0.01	-	-
1536	2882221	ATOX1	0.01	-	-
1537	3060204	ABCB1	0.01	-	-
1538	3305862	SORCS1	0.01	-	-
1539	3465260	LUM	0.01	-	-
1540	3938577	IGLL5	0.01	-	-
1541	3940945	SEZ6L	0.01	-	-
1542	2373381	CFH	0.01	-	-
1543	2925990	ENPP1	0.01	-	-
1544	2967280	POPDC3	0.01	-	-
1545	3046783	AMPH	0.01	-	-
1546	3103309	RDH10	0.01	-	-
1547	3142985	CA1	0.01	-	-
1548	3502592	LAMP1	0.01	-	-
1549	3549779	SERPINA3	0.01	-	-
1550	3567933	KCNH5	0.01	-	-
1551	3567941	KCNH5	0.01	113	-
1552	3848047	C3	0.01	51	-
1553	3848057	C3	0.01	186	-
1554	3848101	C3	0.01	-	-
1555	3962901	SCUBE1	0.01	-	-
1556	4000169	GPM6B	0.01	98	-

## Sheet: PL
	ProbesetID	Gene	SelectionFreq	RankDev	RankCor
1	2361770	NTRK1	0.85	-	145
2	2923918	PKIB	0.84	-	-
3	2585486	SCN7A	0.83	-	48
4	2834753	ADRB2	0.83	-	-
5	3731555	RGS9	0.79	-	-
6	2394530	CHD5	0.78	-	76
7	3025316	LRGUK	0.77	-	819
8	2970608	HS3ST5	0.76	-	-
9	3266318	SLC18A2	0.75	-	632
10	3731590	RGS9	0.75	-	225
11	4014218	POF1B	0.74	-	307
12	4019786	FAM70A	0.73	-	217
13	3825642	NCAN	0.7	-	-
14	2585481	SCN7A	0.69	-	234
15	2871029	EPB41L4A	0.67	-	-
16	2624740	CACNA2D3	0.66	-	818
17	2394526	CHD5	0.66	-	59
18	3274779	AKR1C2	0.65	-	69
19	3497399	HS6ST3	0.65	-	-
20	3990954	ARHGAP36	0.65	27	-
21	2592622	TMEFF2	0.64	-	50
22	3381933	PGM2L1	0.64	-	837
23	2474428	DNAJC5G	0.62	-	-
24	3727820	ANKFN1	0.61	-	660
25	2394487	CHD5	0.6	-	12
26	2560943	LRRTM4	0.6	-	-
27	3452485	AMIGO2	0.59	-	1236
28	3452486	AMIGO2	0.59	-	302
29	2357195	AK000992	0.59	-	448
30	3797060	EPB41L3	0.57	111	-
31	2438630	INSRR	0.57	-	227
32	3073484	PLXNA4	0.57	-	768
33	3810597	CCBE1	0.57	-	-
34	2361771	NTRK1	0.57	112	177
35	2585406	SCN9A	0.54	-	119
36	3452483	AMIGO2	0.52	-	-
37	2412634	RAB3B	0.52	-	-
38	3279337	ITGA8	0.51	-	-
39	3249379	LRRTM3	0.5	-	-
40	3364432	SOX6	0.5	-	437
41	3746605	PMP22	0.5	69	54
42	2952334	MDGA1	0.49	-	74
43	2805103	CDH6	0.49	-	-
44	2834917	ABLIM3	0.48	-	-
45	2585484	SCN7A	0.47	-	118
46	2361781	NTRK1	0.47	-	110
47	3364349	SOX6	0.46	-	-
48	3423429	NAV3	0.45	-	-
49	4019810	FAM70A	0.45	-	958
50	2592633	TMEFF2	0.44	222	377
51	3990955	ARHGAP36	0.44	41	-
52	2623012	GENSCAN00000028604	0.44	-	-
53	3067480	NRCAM	0.44	-	-
54	2394547	CHD5	0.43	-	30
55	3279344	ITGA8	0.43	-	-
56	3825643	NCAN	0.42	177	-
57	2736193	GRID2	0.41	-	-
58	2602777	DNER	0.41	-	995
59	2585494	SCN7A	0.41	-	1068
60	4014199	POF1B	0.41	12	-
61	2592635	TMEFF2	0.4	-	173
62	3395481	CLMP	0.4	-	681
63	3423457	NAV3	0.4	-	-
64	2432011	PDE4DIP	0.39	-	349
65	2882862	C5orf4	0.39	-	-
66	2343096	AK5	0.38	-	-
67	3727843	ANKFN1	0.38	108	243
68	3093612	UNC5D	0.38	-	-
69	3423382	NAV3	0.38	-	-
70	2736090	GRID2	0.37	-	-
71	3266322	SLC18A2	0.37	-	839
72	3279365	ITGA8	0.37	-	-
73	2388230	EXO1	0.36	-	715
74	3810570	CCBE1	0.35	90	-
75	3629117	KIAA0101	0.35	-	-
76	3697467	HYDIN	0.35	-	-
77	3727846	ANKFN1	0.34	74	306
78	3093603	UNC5D	0.32	-	-
79	3210634	PRUNE2	0.32	-	-
80	3025309	LRGUK	0.32	-	821
81	2592617	TMEFF2	0.32	-	613
82	2585509	SCN7A	0.3	-	986
83	3727864	ANKFN1	0.3	-	-
84	3266297	SLC18A2	0.29	-	-
85	3825644	NCAN	0.29	48	-
86	3381930	PGM2L1	0.29	-	-
87	2585519	SCN7A	0.28	-	992
88	3249410	LRRTM3	0.28	-	-
89	3810545	CCBE1	0.28	-	-
90	2379865	CENPF	0.28	-	-
91	2810857	RAB3C	0.26	-	-
92	2871032	EPB41L4A	0.26	-	446
93	3266314	SLC18A2	0.26	91	835
94	3452488	AMIGO2	0.26	-	-
95	2787567	INPP4B	0.26	-	-
96	2343088	AK5	0.25	-	-
97	2560946	LRRTM4	0.25	-	-
98	3030019	CNTNAP2	0.25	-	876
99	3936933	CDC45	0.25	-	-
100	4019787	FAM70A	0.25	-	97
101	3990953	ARHGAP36	0.24	28	-
102	2623044	GENSCAN00000028604	0.24	-	-
103	3141629	IL7	0.24	-	-
104	3395475	CLMP	0.24	-	341
105	3067482	NRCAM	0.24	-	-
106	2585524	SCN7A	0.24	-	-
107	3727824	ANKFN1	0.24	-	148
108	2412635	RAB3B	0.24	-	-
109	2379920	CENPF	0.23	-	-
110	2354662	PHGDH	0.23	-	-
111	2871049	EPB41L4A	0.23	-	-
112	3039347	DGKB	0.22	-	-
113	3141611	IL7	0.22	-	-
114	3608668	SV2B	0.22	-	-
115	3797043	EPB41L3	0.22	-	-
116	2585514	SCN7A	0.22	-	-
117	3727865	ANKFN1	0.22	78	356
118	2585496	SCN7A	0.22	-	557
119	2560948	LRRTM4	0.22	-	-
120	2871014	EPB41L4A	0.21	-	353
121	3364378	SOX6	0.21	-	443
122	3727867	ANKFN1	0.21	-	967
123	3452487	AMIGO2	0.21	-	517
124	3044659	PDE1C	0.2	-	-
125	3141608	IL7	0.2	-	-
126	2871006	EPB41L4A	0.2	-	-
127	3280576	NEBL	0.2	-	-
128	3727830	ANKFN1	0.2	-	-
129	3013626	DYNC1I1	0.2	-	-
130	2585479	SCN7A	0.2	-	101
131	3727866	ANKFN1	0.19	-	560
132	2585498	SCN7A	0.19	-	154
133	2585505	SCN7A	0.19	-	78
134	3266292	SLC18A2	0.19	211	838
135	3364345	SOX6	0.19	-	373
136	3040368	TWIST1	0.19	-	-
137	3810564	CCBE1	0.19	-	-
138	3039354	DGKB	0.19	62	-
139	3125279	DLC1	0.19	-	-
140	2975744	MAP7	0.19	-	189
141	3608678	SV2B	0.19	-	-
142	3608664	SV2B	0.18	-	-
143	3210632	PRUNE2	0.18	-	-
144	3279322	ITGA8	0.18	-	-
145	3697505	HYDIN	0.18	-	-
146	4019804	FAM70A	0.18	-	544
147	2834751	ADRB2	0.18	-	-
148	2952346	MDGA1	0.18	-	930
149	3025314	LRGUK	0.18	-	-
150	3364346	SOX6	0.18	-	-
151	2598201	ABCA12	0.18	-	-
152	3825646	NCAN	0.18	21	-
153	2602813	DNER	0.18	-	684
154	2585493	SCN7A	0.18	-	476
155	2623008	GENSCAN00000028604	0.17	-	-
156	3797104	EPB41L3	0.17	-	-
157	3279321	ITGA8	0.17	-	-
158	3210628	PRUNE2	0.17	-	-
159	3797048	EPB41L3	0.17	-	-
160	2850692	CDH18	0.17	-	-
161	3041879	OSBPL3	0.16	-	-
162	3371117	SYT13	0.16	-	-
163	3608666	SV2B	0.16	80	-
164	3125281	DLC1	0.16	-	-
165	2720254	NCAPG	0.16	-	-
166	3266305	SLC18A2	0.16	-	-
167	3727828	ANKFN1	0.16	157	244
168	3025303	LRGUK	0.15	-	-
169	3497396	HS6ST3	0.15	-	-
170	2408044	HPCAL4	0.15	-	-
171	3727823	ANKFN1	0.15	-	398
172	2834754	ADRB2	0.15	19	1078
173	3608674	SV2B	0.15	60	-
174	3423401	NAV3	0.15	-	-
175	2388235	EXO1	0.15	-	1060
176	2880192	PPP2R2B	0.15	-	-
177	3442657	CD163L1	0.15	-	1111
178	2394521	CHD5	0.15	-	87
179	2622977	GENSCAN00000028604	0.15	-	-
180	3209199	TRPM3	0.14	-	-
181	2585482	SCN7A	0.14	-	41
182	3108616	MATN2	0.14	-	-
183	2622991	GENSCAN00000028604	0.14	-	-
184	3608679	SV2B	0.14	-	-
185	4019800	FAM70A	0.14	-	-
186	2585427	SCN9A	0.14	-	-
187	3059425	SEMA3E	0.14	66	-
188	2569230	ST6GAL2	0.13	-	-
189	2623013	GENSCAN00000028604	0.13	-	-
190	3039350	DGKB	0.13	-	-
191	3046783	AMPH	0.13	-	-
192	3039339	DGKB	0.13	-	-
193	3059414	SEMA3E	0.13	188	-
194	3059426	SEMA3E	0.13	138	-
195	3990969	ARHGAP36	0.13	-	-
196	3279361	ITGA8	0.13	227	-
197	2602797	DNER	0.13	-	-
198	2837265	ITK	0.13	-	-
199	3817711	UHRF1	0.13	-	-
200	2691583	POLQ	0.13	-	-
201	2592663	TMEFF2	0.13	-	143
202	3601493	ISLR2	0.13	205	-
203	3059448	SEMA3E	0.12	-	-
204	3279333	ITGA8	0.12	-	-
205	3810544	CCBE1	0.12	-	-
206	3990967	ARHGAP36	0.12	76	-
207	2585428	SCN9A	0.12	-	1126
208	3025301	LRGUK	0.12	-	-
209	3025315	LRGUK	0.12	-	-
210	3423454	NAV3	0.12	-	-
211	2777590	FAM13A	0.12	-	-
212	3039353	DGKB	0.12	103	-
213	2623014	GENSCAN00000028604	0.12	-	-
214	3210562	PRUNE2	0.12	-	-
215	2870981	EPB41L4A	0.12	-	-
216	3039341	DGKB	0.11	-	-
217	3423403	NAV3	0.11	-	-
218	2623019	GENSCAN00000028604	0.11	-	-
219	2882868	C5orf4	0.11	-	-
220	2354651	PHGDH	0.11	-	-
221	2961651	HTR1B	0.11	-	-
222	3908952	PTGIS	0.11	-	-
223	2834752	ADRB2	0.11	-	-
224	3039282	DGKB	0.11	-	-
225	3990951	ARHGAP36	0.11	25	-
226	2884036	EBF1	0.11	-	-
227	3589707	BUB1B	0.11	-	-
228	3990957	ARHGAP36	0.11	16	-
229	2818561	VCAN	0.1	-	-
230	3141607	IL7	0.1	-	-
231	2623000	GENSCAN00000028604	0.1	-	-
232	2805117	CDH6	0.1	-	-
233	3108602	MATN2	0.1	-	-
234	2387264	RYR2	0.1	-	-
235	3126696	SLC18A1	0.1	-	-
236	3025317	LRGUK	0.1	-	824
237	3025352	LRGUK	0.1	-	-
238	2818549	VCAN	0.1	-	-
239	3565683	DLGAP5	0.1	-	-
240	2771345	EPHA5	0.1	-	-
241	3011880	STEAP2	0.1	-	-
242	3154015	KCNQ3	0.1	-	-
243	3391664	DRD2	0.1	203	-
244	2592616	TMEFF2	0.09	-	-
245	2771343	EPHA5	0.09	-	-
246	2449596	ASPM	0.09	-	-
247	2585520	SCN7A	0.09	-	-
248	3141610	IL7	0.09	-	-
249	3040366	TWIST1	0.09	-	-
250	2603855	ECEL1	0.09	-	-
251	2975748	MAP7	0.09	-	311
252	3464435	MGAT4C	0.09	-	-
253	2440957	FCGR3B	0.09	-	-
254	3446142	LMO3	0.09	137	-
255	2513494	SCN2A	0.09	-	-
256	3000967	UPP1	0.09	-	-
257	3646916	RBFOX1	0.09	-	-
258	2623052	GENSCAN00000028604	0.09	-	-
259	3810556	CCBE1	0.09	-	-
260	2780197	CENPE	0.09	-	-
261	3653222	PRKCB	0.09	-	-
262	3125232	DLC1	0.09	-	-
263	3210656	PRUNE2	0.09	167	-
264	3141612	IL7	0.09	-	-
265	2871036	EPB41L4A	0.08	-	-
266	3731583	RGS9	0.08	-	315
267	3871214	PTPRH	0.08	-	-
268	2797067	SORBS2	0.08	-	147
269	3426551	PLXNC1	0.08	-	-
270	2762949	KCNIP4	0.08	-	-
271	3523368	NALCN	0.08	-	-
272	3516242	PCDH20	0.08	-	-
273	2598208	ABCA12	0.08	-	-
274	3013646	DYNC1I1	0.08	-	-
275	3423369	NAV3	0.08	-	-
276	2899757	HIST1H2AH	0.08	-	-
277	3030145	CNTNAP2	0.08	-	-
278	3293848	SPOCK2	0.08	-	-
279	3797091	EPB41L3	0.08	-	-
280	2592662	TMEFF2	0.07	-	450
281	3059411	SEMA3E	0.07	-	-
282	3266311	SLC18A2	0.07	212	-
283	3266312	SLC18A2	0.07	85	-
284	3279356	ITGA8	0.07	152	-
285	2850723	CDH18	0.07	-	-
286	2850979	CDH12	0.07	-	-
287	3059402	SEMA3E	0.07	-	-
288	3523440	NALCN	0.07	-	-
289	2412646	RAB3B	0.07	-	-
290	3200792	SLC24A2	0.07	-	-
291	3025333	LRGUK	0.07	-	-
292	2624743	CACNA2D3	0.07	-	-
293	2736062	GRID2	0.07	-	-
294	2560944	LRRTM4	0.07	-	-
295	2620262	KIF15	0.07	-	-
296	2417368	DIRAS3	0.07	146	-
297	3797098	EPB41L3	0.07	-	-
298	2375766	ATP2B4	0.07	-	-
299	2805112	CDH6	0.07	-	-
300	3046790	AMPH	0.07	-	-
301	2872855	LOX	0.07	-	-
302	3567276	C14orf39	0.07	-	-
303	2850720	CDH18	0.06	-	-
304	3416351	HOXC9	0.06	-	-
305	3713067	MYO15A	0.06	-	-
306	3908951	PTGIS	0.06	-	-
307	2683877	ROBO1	0.06	-	-
308	2850998	CDH12	0.06	-	-
309	3039348	DGKB	0.06	128	-
310	3209195	TRPM3	0.06	-	-
311	3697490	HYDIN	0.06	-	-
312	3041891	OSBPL3	0.06	-	-
313	3210543	PRUNE2	0.06	-	-
314	3727860	ANKFN1	0.06	-	659
315	3632812	STRA6	0.06	-	-
316	2620309	KIF15	0.06	-	-
317	2720264	NCAPG	0.06	-	-
318	3775938	ADCYAP1	0.06	15	-
319	3186557	PAPPA	0.06	-	-
320	2418130	NEGR1	0.06	-	-
321	2634575	ALCAM	0.06	-	-
322	2805120	CDH6	0.06	-	-
323	3249380	LRRTM3	0.06	-	383
324	3523343	NALCN	0.06	-	-
325	2508699	ARHGAP15	0.06	-	-
326	2632855	EPHA6	0.06	-	-
327	2767297	BEND4	0.06	-	-
328	3391268	IL18	0.06	-	-
329	2850976	CDH12	0.06	-	-
330	2603857	ECEL1	0.06	-	-
331	3279386	ITGA8	0.06	-	-
332	3015686	PCOLCE	0.06	-	941
333	3243877	RET	0.06	-	-
334	3039349	DGKB	0.06	53	-
335	2592623	TMEFF2	0.06	-	397
336	2806470	IL7R	0.06	124	-
337	3039343	DGKB	0.06	-	-
338	2999383	HECW1	0.05	-	-
339	3416348	HOXC9	0.05	-	-
340	2989812	NXPH1	0.05	-	-
341	3174983	RORB	0.05	-	-
342	2624681	CACNA2D3	0.05	-	-
343	3125968	MTUS1	0.05	-	-
344	3797042	EPB41L3	0.05	-	-
345	2871046	EPB41L4A	0.05	-	-
346	3353481	C11orf63	0.05	-	-
347	2354696	PHGDH	0.05	-	-
348	2624752	CACNA2D3	0.05	-	-
349	2379897	CENPF	0.05	-	-
350	3565694	DLGAP5	0.05	-	-
351	2800821	ADCY2	0.05	-	-
352	3990968	ARHGAP36	0.05	-	-
353	3210627	PRUNE2	0.05	-	-
354	3209148	TRPM3	0.05	-	-
355	3279351	ITGA8	0.05	-	-
356	3990944	ARHGAP36	0.05	30	-
357	3608680	SV2B	0.05	-	-
358	3059409	SEMA3E	0.05	-	-
359	3266317	SLC18A2	0.05	-	633
360	2604266	HJURP	0.05	-	-
361	3797405	L3MBTL4	0.05	-	-
362	3241656	CCDC7	0.05	-	764
363	2585501	SCN7A	0.05	-	362
364	3423449	NAV3	0.05	-	-
365	3653079	PLK1	0.05	-	-
366	3013627	DYNC1I1	0.05	-	-
367	2762952	KCNIP4	0.05	-	-
368	2746434	POU4F2	0.04	-	-
369	3039330	DGKB	0.04	-	-
370	2881325	CAMK2A	0.04	-	-
371	3990956	ARHGAP36	0.04	-	-
372	2818560	VCAN	0.04	-	-
373	3046795	AMPH	0.04	-	-
374	2387223	RYR2	0.04	-	-
375	2444903	TNR	0.04	-	-
376	2838482	GABRG2	0.04	197	-
377	2963862	CNR1	0.04	-	-
378	3241627	CCDC7	0.04	-	-
379	3792307	CDH7	0.04	-	-
380	3039318	DGKB	0.04	-	-
381	3608667	SV2B	0.04	-	-
382	3210565	PRUNE2	0.04	-	-
383	3411779	CNTN1	0.04	-	-
384	3825638	NCAN	0.04	107	-
385	4014212	POF1B	0.04	-	1103
386	3248306	CDK1	0.04	-	-
387	2470844	MYCN	0.04	-	-
388	3536347	CDKN3	0.04	-	-
389	3646768	RBFOX1	0.04	-	-
390	3646712	RBFOX1	0.04	-	-
391	3141621	IL7	0.04	70	-
392	4019806	FAM70A	0.04	-	789
393	2850722	CDH18	0.04	-	-
394	3279329	ITGA8	0.04	-	-
395	3850667	SPC24	0.04	-	-
396	3391170	FDXACB1	0.04	-	-
397	3391171	FDXACB1	0.04	-	-
398	3310123	FGFR2	0.04	-	-
399	3567257	C14orf39	0.04	-	-
400	3646903	RBFOX1	0.04	-	-
401	2837261	ITK	0.04	-	-
402	2440955	FCGR3B	0.04	-	-
403	3013623	DYNC1I1	0.04	-	-
404	3279364	ITGA8	0.04	-	-
405	3990942	ARHGAP36	0.04	20	-
406	3272647	KNDC1	0.04	-	-
407	3697480	HYDIN	0.04	-	-
408	3213873	SHC3	0.04	-	-
409	3446145	LMO3	0.04	102	-
410	3712080	TRPV2	0.04	-	-
411	2354655	PHGDH	0.04	-	-
412	3067507	NRCAM	0.04	-	-
413	3423456	NAV3	0.04	-	-
414	3653191	PRKCB	0.04	-	-
415	2598190	ABCA12	0.04	97	-
416	3279379	ITGA8	0.04	-	-
417	3046126	AOAH	0.04	-	-
418	2850997	CDH12	0.04	-	-
419	3884904	FAM83D	0.04	-	-
420	2632870	EPHA6	0.04	-	-
421	3011892	STEAP2	0.04	-	-
422	3775939	ADCYAP1	0.04	32	-
423	3810751	MC4R	0.04	-	-
424	2585507	SCN7A	0.04	-	791
425	3697483	HYDIN	0.04	-	-
426	3204292	CCL19	0.04	22	-
427	3248315	CDK1	0.04	-	-
428	2935348	PACRG	0.04	-	-
429	3218159	GRIN3A	0.04	-	-
430	2518918	ZNF804A	0.03	-	-
431	2518930	ZNF804A	0.03	-	-
432	3154011	KCNQ3	0.03	-	-
433	2624699	CACNA2D3	0.03	-	-
434	3423452	NAV3	0.03	-	-
435	3141623	IL7	0.03	139	-
436	2635664	PVRL3	0.03	-	-
437	2463262	RGS7	0.03	-	-
438	2838475	GABRG2	0.03	-	-
439	3110455	RIMS2	0.03	-	-
440	3916036	NCAM2	0.03	-	-
441	4014213	POF1B	0.03	-	-
442	2818559	VCAN	0.03	-	-
443	2935349	PACRG	0.03	-	-
444	3141606	IL7	0.03	-	-
445	3321432	SPON1	0.03	-	-
446	3214228	DIRAS2	0.03	-	-
447	3279360	ITGA8	0.03	-	-
448	3426529	PLXNC1	0.03	-	452
449	2733334	PRDM8	0.03	-	364
450	2881334	CAMK2A	0.03	-	-
451	3209206	TRPM3	0.03	-	-
452	3697530	HYDIN	0.03	-	-
453	3391670	DRD2	0.03	-	-
454	3697525	HYDIN	0.03	-	-
455	2850697	CDH18	0.03	-	-
456	2850703	CDH18	0.03	-	-
457	2850706	CDH18	0.03	229	-
458	3797097	EPB41L3	0.03	-	-
459	3985762	PLP1	0.03	43	-
460	2444933	TNR	0.03	-	-
461	2602845	DNER	0.03	-	-
462	2378944	DTL	0.03	-	-
463	3444097	KLRC4-KLRK1	0.03	-	-
464	3768824	ABCA6	0.03	-	-
465	2727414	PDGFRA	0.03	-	-
466	2805122	CDH6	0.03	-	-
467	3581858	IGHG1	0.03	56	-
468	3021058	KCND2	0.03	-	-
469	2881313	CAMK2A	0.03	-	-
470	3039322	DGKB	0.03	67	-
471	3825639	NCAN	0.03	13	-
472	2818529	VCAN	0.03	-	-
473	2877356	GFRA3	0.03	-	-
474	2624773	CACNA2D3	0.03	-	-
475	3321429	SPON1	0.03	-	-
476	3581697	IGHG1	0.03	17	-
477	3321392	SPON1	0.03	61	-
478	3446141	LMO3	0.03	-	-
479	3599833	KIF23	0.03	-	-
480	3125978	MTUS1	0.03	-	-
481	2624790	CACNA2D3	0.03	-	-
482	3589740	BUB1B	0.03	-	-
483	2379882	CENPF	0.03	-	-
484	3797096	EPB41L3	0.03	-	-
485	3293855	SPOCK2	0.03	-	-
486	3258207	KIF11	0.03	-	-
487	3443876	CD69	0.03	-	-
488	3046099	AOAH	0.03	-	-
489	3130251	TEX15	0.03	-	-
490	3354818	CHEK1	0.03	-	-
491	3674216	CPNE7	0.03	-	-
492	3039317	DGKB	0.03	88	-
493	3646915	RBFOX1	0.03	-	-
494	2379900	CENPF	0.03	-	-
495	2449611	ASPM	0.03	-	-
496	3766168	CYB561	0.03	-	-
497	3528596	M18414	0.03	-	-
498	2628526	FAM19A1	0.03	-	918
499	3884901	FAM83D	0.03	-	-
500	2379919	CENPF	0.03	-	-
501	3464436	MGAT4C	0.02	-	-
502	3565699	DLGAP5	0.02	-	983
503	3797105	EPB41L3	0.02	-	-
504	2652685	ECT2	0.02	-	-
505	2767309	BEND4	0.02	-	-
506	3371120	SYT13	0.02	-	-
507	4026081	GABRA3	0.02	-	-
508	2695475	CPNE4	0.02	-	-
509	3358400	CEND1	0.02	-	-
510	3464428	MGAT4C	0.02	-	-
511	3523409	NALCN	0.02	-	-
512	4026080	GABRA3	0.02	40	-
513	2444911	TNR	0.02	-	-
514	2563788	IGKC	0.02	-	-
515	3050492	GRB10	0.02	-	-
516	3105938	CPNE3	0.02	-	-
517	3174998	RORB	0.02	-	-
518	4014203	POF1B	0.02	-	1004
519	2598197	ABCA12	0.02	-	-
520	2673052	MAP4	0.02	-	-
521	3025330	LRGUK	0.02	-	-
522	3125141	DLC1	0.02	-	-
523	2683902	ROBO1	0.02	-	-
524	2541331	NBAS	0.02	-	-
525	2720265	NCAPG	0.02	-	-
526	2796514	MLF1IP	0.02	-	-
527	2607625	CHL1	0.02	-	-
528	3021446	PTPRZ1	0.02	-	-
529	3811973	CDH19	0.02	-	-
530	3935488	S100B	0.02	-	-
531	3797090	EPB41L3	0.02	-	-
532	2444927	TNR	0.02	-	-
533	3697500	HYDIN	0.02	-	-
534	4026105	GABRA3	0.02	-	-
535	3011895	STEAP2	0.02	-	-
536	3093625	UNC5D	0.02	-	-
537	3391666	DRD2	0.02	-	-
538	3731553	RGS9	0.02	-	131
539	2679920	PRICKLE2	0.02	-	-
540	3589731	BUB1B	0.02	-	-
541	2422746	TGFBR3	0.02	-	-
542	2632878	EPHA6	0.02	-	-
543	2400033	PLA2G2A	0.02	-	-
544	2838497	GABRG2	0.02	-	-
545	3041895	OSBPL3	0.02	-	-
546	2604270	HJURP	0.02	-	-
547	2603869	ECEL1	0.02	-	-
548	3279384	ITGA8	0.02	35	-
549	3321394	SPON1	0.02	210	-
550	3726163	ITGA3	0.02	-	-
551	3204291	CCL19	0.02	33	-
552	3446157	LMO3	0.02	-	-
553	2624480	CACNA1D	0.02	-	-
554	3462680	CAPS2	0.02	-	-
555	3192877	DBH	0.02	-	-
556	3589710	BUB1B	0.02	-	-
557	3140925	JPH1	0.02	-	846
558	3608669	SV2B	0.02	-	-
559	2669808	SCN11A	0.02	-	-
560	2527907	PLCD4	0.02	-	-
561	3279398	ITGA8	0.02	49	-
562	2762948	KCNIP4	0.02	-	-
563	2830652	KIF20A	0.02	-	-
564	3443238	MFAP5	0.02	75	-
565	3274763	AKR1C2	0.02	-	1053
566	3367375	KIF18A	0.02	-	-
567	2598186	ABCA12	0.02	-	-
568	2727403	PDGFRA	0.02	-	-
569	2850974	CDH12	0.02	-	-
570	2440960	FCGR3B	0.02	-	-
571	2550967	PREPL	0.02	-	-
572	2755907	MGC39584	0.02	-	-
573	2965209	EPHA7	0.02	-	-
574	2965221	EPHA7	0.02	-	-
575	3129753	DUSP4	0.02	-	-
576	3468758	NT5DC3	0.02	-	-
577	3674206	CPNE7	0.02	-	-
578	3041881	OSBPL3	0.02	-	-
579	2449595	ASPM	0.02	-	-
580	2571467	CKAP2L	0.02	-	-
581	3154191	TMEM71	0.02	-	-
582	3214802	OGN	0.02	199	-
583	3990952	ARHGAP36	0.02	26	-
584	2438629	INSRR	0.02	-	-
585	2800830	ADCY2	0.02	-	-
586	3127360	LGI3	0.02	-	-
587	3750780	ALDOC	0.02	-	-
588	3810566	CCBE1	0.02	-	-
589	2838478	GABRG2	0.02	-	-
590	3567273	C14orf39	0.02	-	-
591	3765611	BRIP1	0.02	-	-
592	3321406	SPON1	0.02	-	-
593	3021011	KCND2	0.02	-	-
594	3243878	RET	0.02	-	-
595	3970755	PPEF1	0.02	-	-
596	2362243	CD1E	0.02	-	-
597	2620270	KIF15	0.02	-	-
598	3528597	M18414	0.02	-	-
599	3528600	M18414	0.02	-	-
600	3595983	CCNB2	0.02	-	-
601	4019809	FAM70A	0.02	-	1230
602	3080294	XRCC2	0.02	-	-
603	2748183	MND1	0.02	-	-
604	3280578	NEBL	0.02	-	-
605	3293881	SPOCK2	0.02	-	-
606	2833382	ARHGAP26	0.02	-	-
607	3059404	SEMA3E	0.02	-	-
608	3209184	TRPM3	0.02	-	-
609	3697471	HYDIN	0.02	-	-
610	2516851	HOXD10	0.02	-	-
611	2635747	CD96	0.02	-	-
612	2806474	IL7R	0.02	-	-
613	3279326	ITGA8	0.02	-	-
614	2340788	SGIP1	0.02	-	-
615	3444089	KLRC4-KLRK1	0.02	-	-
616	2927531	TNFAIP3	0.02	-	-
617	2941487	TFAP2A	0.02	-	-
618	3450700	CPNE8	0.02	-	-
619	3464449	MGAT4C	0.02	-	-
620	2691600	POLQ	0.01	-	-
621	2817615	THBS4	0.01	-	-
622	3025305	LRGUK	0.01	-	-
623	3041894	OSBPL3	0.01	-	-
624	3797084	EPB41L3	0.01	-	-
625	2970609	HS3ST5	0.01	-	-
626	3129733	DUSP4	0.01	-	-
627	2702620	SHOX2	0.01	-	-
628	2994569	CREB5	0.01	-	-
629	2563954	IGKC	0.01	116	-
630	2632880	EPHA6	0.01	-	-
631	2695485	CPNE4	0.01	-	-
632	2791896	FSTL5	0.01	-	-
633	2797433	FAT1	0.01	-	-
634	2855974	HCN1	0.01	-	-
635	3132786	SFRP1	0.01	-	-
636	3463897	PPFIA2	0.01	-	-
637	3485880	EXOSC8	0.01	-	-
638	2872858	LOX	0.01	-	-
639	3016172	SERPINE1	0.01	-	-
640	3059395	SEMA3E	0.01	87	-
641	3068590	GPR85	0.01	-	-
642	2624684	CACNA2D3	0.01	-	-
643	3674228	CPNE7	0.01	-	-
644	3144044	CALB1	0.01	34	-
645	3881463	TPX2	0.01	-	-
646	3936920	CDC45	0.01	-	-
647	2440793	MPZ	0.01	-	-
648	2585506	SCN7A	0.01	-	623
649	2607582	CHL1	0.01	-	-
650	2607644	CHL1	0.01	-	-
651	2620292	KIF15	0.01	-	-
652	3305862	SORCS1	0.01	-	-
653	3360405	HBB	0.01	-	-
654	3011883	STEAP2	0.01	-	-
655	3093609	UNC5D	0.01	-	-
656	2387337	RYR2	0.01	-	-
657	3426598	PLXNC1	0.01	-	405
658	2516850	HOXD10	0.01	-	-
659	3021417	PTPRZ1	0.01	-	-
660	3214807	OGN	0.01	95	-
661	3417299	ERBB3	0.01	-	-
662	3423378	NAV3	0.01	-	-
663	3607737	C15orf42	0.01	-	-
664	3985740	PLP1	0.01	-	-
665	2838477	GABRG2	0.01	-	-
666	3388874	MMP12	0.01	192	-
667	3587479	ARHGAP11A	0.01	-	-
668	3726655	CACNA1G	0.01	-	-
669	2607641	CHL1	0.01	-	-
670	2695498	CPNE4	0.01	-	-
671	2720257	NCAPG	0.01	-	-
672	2807746	C7	0.01	215	-
673	2927519	TNFAIP3	0.01	-	-
674	3218156	GRIN3A	0.01	-	-
675	3021059	KCND2	0.01	-	-
676	3608657	SV2B	0.01	-	-
677	2585521	SCN7A	0.01	-	201
678	3064375	ACHE	0.01	-	-
679	2602806	DNER	0.01	-	-
680	2871011	EPB41L4A	0.01	-	262
681	2952353	MDGA1	0.01	-	411
682	3731587	RGS9	0.01	-	1154
683	3371118	SYT13	0.01	-	-
684	2438284	IQGAP3	0.01	-	-
685	2494499	NCAPH	0.01	-	-
686	2554047	EFEMP1	0.01	-	-
687	2589118	PDE11A	0.01	-	-
688	2598367	FN1	0.01	-	-
689	2790371	SFRP2	0.01	-	-
690	2818525	VCAN	0.01	-	-
691	3581869	IGHG1	0.01	-	-
692	3980603	KIF4B	0.01	-	-
693	2632866	EPHA6	0.01	-	-
694	2772572	IGJ	0.01	-	-
695	2792653	SPOCK3	0.01	-	-
696	3106484	NECAB1	0.01	-	-
697	3308001	ABLIM1	0.01	-	-
698	3315192	CALY	0.01	-	-
699	3587478	ARHGAP11A	0.01	-	-
700	3705987	SERPINF1	0.01	-	-
701	2343436	PTGFR	0.01	-	-
702	2727398	PDGFRA	0.01	-	-
703	3142987	CA1	0.01	-	-
704	3319105	SYT9	0.01	-	-
705	3360404	HBB	0.01	-	-
706	3360423	HBD	0.01	-	-
707	3795770	COLEC12	0.01	-	-
708	3795802	COLEC12	0.01	-	-
709	2635673	PVRL3	0.01	-	-
710	2865444	EDIL3	0.01	77	-
711	2871043	EPB41L4A	0.01	-	1129
712	3104077	ZFHX4	0.01	-	-
713	3391654	DRD2	0.01	-	-
714	3646876	RBFOX1	0.01	-	-
715	3061441	SAMD9	0.01	-	-
716	2598169	ABCA12	0.01	-	-
717	3948915	LOC150381	0.01	-	-
718	3095316	C8orf4	0.01	-	-
719	3504634	SKA3	0.01	-	-
720	3565696	DLGAP5	0.01	-	-
721	2388234	EXO1	0.01	-	-
722	2593800	RFTN2	0.01	-	-
723	2945758	FAM65B	0.01	-	-
724	3133260	PLAT	0.01	-	-
725	3187761	GSN	0.01	-	-
726	3209756	ALDH1A1	0.01	-	-
727	3768687	ABCA8	0.01	-	-
728	3768697	ABCA8	0.01	-	-
729	3768869	ABCA6	0.01	-	-
730	3811975	CDH19	0.01	160	-
731	3909585	NFATC2	0.01	-	-
732	2425849	COL11A1	0.01	-	-
733	2449599	ASPM	0.01	-	-
734	2720268	NCAPG	0.01	-	-
735	3234880	CELF2	0.01	-	-
736	3444099	KLRC4-KLRK1	0.01	-	-
737	3812934	NETO1	0.01	-	-
738	2584971	SCN3A	0.01	-	-
739	3985758	PLP1	0.01	-	-
740	3422175	LGR5	0.01	-	-
741	3762811	CA10	0.01	-	-
742	2448731	FAM5C	0.01	-	-
743	2489021	ACTG2	0.01	-	-
744	2554040	EFEMP1	0.01	-	-
745	2554058	EFEMP1	0.01	-	-
746	2699599	PLOD2	0.01	-	-
747	2727373	PDGFRA	0.01	-	-
748	2727383	PDGFRA	0.01	-	-
749	3102381	SULF1	0.01	-	-
750	3443233	MFAP5	0.01	-	-
751	3482319	ATP8A2	0.01	-	-
752	3127359	LGI3	0.01	208	-
753	3331229	P2RX3	0.01	-	-
754	3591466	MAP1A	0.01	-	-
755	3833137	DLL3	0.01	-	-
756	3104092	ZFHX4	0.01	-	-
757	3825637	NCAN	0.01	38	-
758	2378969	DTL	0.01	-	-
759	2379908	CENPF	0.01	-	-
760	2494497	NCAPH	0.01	-	-
761	2607602	CHL1	0.01	-	-
762	3178590	CKS2	0.01	-	-
763	3209083	TRPM3	0.01	-	-
764	3849743	ZNF560	0.01	-	-
765	3744276	AURKB	0.01	-	-
766	2598209	ABCA12	0.01	-	-
767	3373107	TCONS_l2_00005004-XLOC_l2_002651	0.01	-	-
768	3552093	DLK1	0.01	5	-
769	2635753	CD96	0.01	-	-
770	2809801	GZMK	0.01	-	-
771	3402509	CD27	0.01	-	-
772	4011872	IL2RG	0.01	-	-
773	2818550	VCAN	0.01	-	-
774	3266289	SLC18A2	0.01	-	-
775	3395471	CLMP	0.01	-	933
776	3104095	ZFHX4	0.01	-	-
777	3104099	ZFHX4	0.01	-	-
778	3391176	FDXACB1	0.01	-	-
779	2585518	SCN7A	0.01	-	202
780	2854328	FYB	0.01	-	-
781	3768950	ABCA10	0.01	-	-
782	2563824	IGKC	0.01	117	-
783	3371119	SYT13	0.01	-	-
784	3938471	IGLL5	0.01	-	-
785	2702619	SHOX2	0.01	-	-
786	3411762	CNTN1	0.01	-	-
787	3430119	TCP11L2	0.01	-	-
788	3917217	C21orf7	0.01	-	-
789	2441410	RGS5	0.01	-	-
790	2624670	CACNA2D3	0.01	-	-
791	2926371	EYA4	0.01	-	-
792	3319112	SYT9	0.01	-	-
793	2993748	SNX10	0.01	-	-
794	3090707	CDCA2	0.01	-	-
795	3248309	CDK1	0.01	-	-
796	3504623	SKA3	0.01	-	-
797	3381934	PGM2L1	0.01	-	-
798	2326465	CD52	0.01	-	-
799	2945779	FAM65B	0.01	-	-
800	2945793	FAM65B	0.01	-	-
801	3346570	BIRC3	0.01	-	-
802	2727411	PDGFRA	0.01	-	-
803	3074859	PTN	0.01	-	-
804	2975905	MAP3K5	0.01	-	-
805	4026098	GABRA3	0.01	-	-
806	2701074	P2RY13	0.01	-	-
807	2695470	CPNE4	0.01	-	-
808	2695500	CPNE4	0.01	-	-
809	3482310	ATP8A2	0.01	-	-
810	2665592	SGOL1	0.01	-	-
811	3312527	MKI67	0.01	-	-
812	2736160	GRID2	0.01	-	-
813	2909962	TFAP2B	0.01	-	-
814	2939086	SERPINB6	0.01	-	-
815	3192887	DBH	0.01	-	-
816	2796539	MLF1IP	0.01	-	-
817	2372798	RGS1	0.01	-	-
818	2679919	PRICKLE2	0.01	-	-
819	2709793	BCL6	0.01	-	-
820	3067545	NRCAM	0.01	-	515
821	3142238	PAG1	0.01	-	-
822	3200803	SLC24A2	0.01	-	-
823	3768673	ABCA8	0.01	81	-
824	3768684	ABCA8	0.01	-	-
825	2563790	IGKC	0.01	-	-
826	2727404	PDGFRA	0.01	-	-
827	3443237	MFAP5	0.01	-	-
828	2598198	ABCA12	0.01	-	-
829	2394483	CHD5	0.01	-	640
830	2394509	CHD5	0.01	-	135
831	2449571	ASPM	0.01	-	-
832	2742610	FAT4	0.01	-	-
833	2742634	FAT4	0.01	-	-
834	2779240	ADH1B	0.01	-	-
835	2807727	C7	0.01	-	-
836	2807730	C7	0.01	-	-
837	3044655	PDE1C	0.01	-	-
838	3046125	AOAH	0.01	-	-
839	3046148	AOAH	0.01	-	-
840	3618343	MEIS2	0.01	-	-
841	2766310	TMEM156	0.01	-	-
842	3391267	IL18	0.01	-	-
843	2375729	ATP2B4	0.01	-	-
844	2743827	PCDH10	0.01	-	-
845	2762953	KCNIP4	0.01	-	-
846	3059397	SEMA3E	0.01	216	-
847	3021426	PTPRZ1	0.01	-	-
848	3428359	ANO4	0.01	-	-
849	3811962	CDH19	0.01	-	-
850	2818573	VCAN	0.01	-	-
851	2954187	PRPH2	0.01	-	-
852	3319113	SYT9	0.01	-	-
853	3450701	CPNE8	0.01	-	-
854	3581841	IGHG1	0.01	9	-
855	3581862	IGHG1	0.01	58	-
856	2585504	SCN7A	0.01	-	624
857	2848274	CMBL	0.01	-	-
858	3765599	BRIP1	0.01	-	-

## Sheet: L
	ProbesetID	Gene	SelectionFreq	RankDev	RankCor
1	2592622	TMEFF2	0.83	-	50
2	3274779	AKR1C2	0.71	-	69
3	2394547	CHD5	0.6	-	30
4	2585486	SCN7A	0.48	-	48
5	3746605	PMP22	0.46	69	54
6	2585406	SCN9A	0.46	-	119
7	2432011	PDE4DIP	0.37	-	349
8	3446733	SLCO1A2	0.35	-	-
9	3141611	IL7	0.34	-	-
10	3632812	STRA6	0.33	-	-
11	4014218	POF1B	0.32	-	307
12	3373107	TCONS_l2_00005004-XLOC_l2_002651	0.24	-	-
13	2755907	MGC39584	0.24	-	-
14	2733334	PRDM8	0.24	-	364
15	2952334	MDGA1	0.24	-	74
16	2394521	CHD5	0.23	-	87
17	3727824	ANKFN1	0.22	-	148
18	3364345	SOX6	0.2	-	373
19	3567273	C14orf39	0.18	-	-
20	2394487	CHD5	0.17	-	12
21	2736090	GRID2	0.16	-	-
22	3603302	CRABP1	0.16	237	-
23	3395481	CLMP	0.13	-	681
24	3249380	LRRTM3	0.13	-	383
25	3388865	MMP12	0.12	-	-
26	3446754	SLCO1A2	0.12	-	-
27	2989812	NXPH1	0.11	-	-
28	3108616	MATN2	0.11	-	-
29	2585482	SCN7A	0.11	-	41
30	3985762	PLP1	0.11	43	-
31	3201787	ELAVL2	0.11	-	-
32	3810570	CCBE1	0.1	90	-
33	2954187	PRPH2	0.09	-	-
34	2598208	ABCA12	0.09	-	-
35	2592635	TMEFF2	0.09	-	173
36	2736193	GRID2	0.09	-	-
37	2834751	ADRB2	0.08	-	-
38	3364432	SOX6	0.08	-	437
39	2818562	VCAN	0.08	-	-
40	3280576	NEBL	0.08	-	-
41	3452486	AMIGO2	0.07	-	302
42	2592663	TMEFF2	0.07	-	143
43	3073484	PLXNA4	0.07	-	768
44	3727865	ANKFN1	0.07	78	356
45	2598201	ABCA12	0.07	-	-
46	3970764	PPEF1	0.07	-	-
47	2884036	EBF1	0.07	-	-
48	3129733	DUSP4	0.06	-	-
49	3141621	IL7	0.06	70	-
50	2388230	EXO1	0.06	-	715
51	3023161	FLNC	0.06	-	-
52	3293844	SPOCK2	0.06	-	-
53	2771345	EPHA5	0.06	-	-
54	2438630	INSRR	0.05	-	227
55	3323560	NELL1	0.05	-	-
56	3750780	ALDOC	0.05	-	-
57	3209184	TRPM3	0.05	-	-
58	2560946	LRRTM4	0.05	-	-
59	3011880	STEAP2	0.05	-	-
60	3323578	NELL1	0.05	-	-
61	2418139	NEGR1	0.05	-	-
62	3970755	PPEF1	0.05	-	-
63	3473529	NOS1	0.05	-	-
64	3106497	NECAB1	0.05	-	-
65	3321432	SPON1	0.05	-	-
66	3954437	PRAME	0.05	-	-
67	3932600	DSCAM	0.05	-	-
68	3039211	ETV1	0.05	-	-
69	3473535	NOS1	0.04	-	-
70	2602777	DNER	0.04	-	995
71	3249379	LRRTM3	0.04	-	-
72	2585479	SCN7A	0.04	-	101
73	3093612	UNC5D	0.04	-	-
74	2731338	IL8	0.04	-	-
75	3446157	LMO3	0.04	-	-
76	4026088	GABRA3	0.04	-	-
77	2882844	C5orf4	0.04	-	-
78	2840367	KCNIP1	0.04	-	-
79	2571472	CKAP2L	0.04	-	-
80	3010542	CD36	0.04	-	-
81	3040366	TWIST1	0.04	-	-
82	3556943	PRMT5	0.04	-	-
83	3731583	RGS9	0.04	-	315
84	3938756	IGLV6-57	0.04	-	-
85	3093603	UNC5D	0.03	-	-
86	3954434	PRAME	0.03	-	-
87	2818549	VCAN	0.03	-	-
88	2585521	SCN7A	0.03	-	201
89	2357195	AK000992	0.03	-	448
90	3697505	HYDIN	0.03	-	-
91	3508387	HSPH1	0.03	-	-
92	3994255	AFF2	0.03	-	-
93	2701134	IGSF10	0.03	-	-
94	2871046	EPB41L4A	0.03	-	-
95	2598195	ABCA12	0.03	-	-
96	3395475	CLMP	0.03	-	341
97	3456810	GTSF1	0.03	-	-
98	3336206	NPAS4	0.03	-	-
99	2680118	ADAMTS9	0.03	-	-
100	2388235	EXO1	0.03	-	1060
101	3367375	KIF18A	0.03	-	-
102	2413969	USP24	0.03	-	-
103	2840360	KCNIP1	0.03	-	-
104	2919405	LIN28B	0.03	-	-
105	4014199	POF1B	0.03	12	-
106	3064375	ACHE	0.03	-	-
107	3954440	PRAME	0.03	230	-
108	2518930	ZNF804A	0.02	-	-
109	2585507	SCN7A	0.02	-	791
110	2797067	SORBS2	0.02	-	147
111	3671656	ADAD2	0.02	-	-
112	2474428	DNAJC5G	0.02	-	-
113	2428511	SLC16A1	0.02	-	-
114	3910986	BMP7	0.02	-	-
115	2805117	CDH6	0.02	-	-
116	3174999	RORB	0.02	-	-
117	3039350	DGKB	0.02	-	-
118	3727828	ANKFN1	0.02	157	244
119	3833137	DLL3	0.02	-	-
120	4026081	GABRA3	0.02	-	-
121	2683902	ROBO1	0.02	-	-
122	2361771	NTRK1	0.02	112	177
123	3293881	SPOCK2	0.02	-	-
124	3727823	ANKFN1	0.02	-	398
125	2598197	ABCA12	0.02	-	-
126	3011892	STEAP2	0.02	-	-
127	3951305	POTEG	0.02	-	-
128	3994263	AFF2	0.02	-	-
129	2736062	GRID2	0.02	-	-
130	3102391	SULF1	0.02	-	-
131	3565685	DLGAP5	0.02	-	-
132	3910982	BMP7	0.02	-	-
133	3519845	SLITRK6	0.02	-	-
134	2585501	SCN7A	0.02	-	362
135	2388234	EXO1	0.02	-	-
136	3775938	ADCYAP1	0.02	15	-
137	2394537	CHD5	0.02	-	8
138	3446737	SLCO1A2	0.02	213	-
139	3911008	BMP7	0.02	-	-
140	3703894	SLC7A5	0.02	-	-
141	2585493	SCN7A	0.02	-	476
142	3030019	CNTNAP2	0.01	-	876
143	2419463	ELTD1	0.01	-	-
144	3970766	PPEF1	0.01	-	-
145	2832314	PCDHB3	0.01	-	-
146	3243875	RET	0.01	-	-
147	3359142	IGF2	0.01	-	-
148	3394666	TRIM29	0.01	-	-
149	3954436	PRAME	0.01	64	-
150	3011895	STEAP2	0.01	-	-
151	2354651	PHGDH	0.01	-	-
152	3213864	SHC3	0.01	-	-
153	2742610	FAT4	0.01	-	-
154	2880192	PPP2R2B	0.01	-	-
155	3788641	DCC	0.01	-	-
156	2350523	KIAA1324	0.01	-	-
157	2736280	SMARCAD1	0.01	-	-
158	3220422	LPAR1	0.01	-	-
159	3932645	DSCAM	0.01	-	-
160	3426598	PLXNC1	0.01	-	405
161	3497399	HS6ST3	0.01	-	-
162	2400033	PLA2G2A	0.01	-	-
163	3064475	VGF	0.01	-	-
164	3461359	CPM	0.01	-	-
165	3536347	CDKN3	0.01	-	-
166	3727843	ANKFN1	0.01	108	243
167	2354662	PHGDH	0.01	-	-
168	3510095	POSTN	0.01	-	-
169	3510100	POSTN	0.01	-	-
170	3601493	ISLR2	0.01	205	-
171	2602813	DNER	0.01	-	684
172	3011889	STEAP2	0.01	-	-
173	4014203	POF1B	0.01	-	1004
174	2561501	LRRTM1	0.01	-	-
175	2872855	LOX	0.01	-	-
176	3016158	SERPINE1	0.01	-	-
177	3087681	SLC7A2	0.01	-	-
178	3311931	ADAM12	0.01	-	-
179	3364378	SOX6	0.01	-	443
180	3677889	CREBBP	0.01	-	-
181	3825642	NCAN	0.01	-	-
182	2585428	SCN9A	0.01	-	1126
183	3059448	SEMA3E	0.01	-	-
184	3376690	RCOR2	0.01	-	-
185	2736160	GRID2	0.01	-	-
186	2877356	GFRA3	0.01	-	-
187	3731555	RGS9	0.01	-	-
188	3825639	NCAN	0.01	13	-
189	3040368	TWIST1	0.01	-	-
190	2505994	POTEE	0.01	-	-
191	2817608	THBS4	0.01	-	-
192	2449611	ASPM	0.01	-	-
193	3565699	DLGAP5	0.01	-	983
194	2887318	DUSP1	0.01	-	-
195	2991138	BZW2	0.01	-	-
196	3090455	NEFM	0.01	-	-
197	2740927	NDST3	0.01	-	-
198	3105938	CPNE3	0.01	-	-
199	3366906	MUC15	0.01	-	-
200	3581858	IGHG1	0.01	56	-
201	2767309	BEND4	0.01	-	-
202	2400038	PLA2G2A	0.01	-	-
203	2834754	ADRB2	0.01	19	1078
204	3788563	DCC	0.01	-	-
205	2341437	LRRC7	0.01	-	-
206	2379902	CENPF	0.01	-	-
207	2747318	MAB21L2	0.01	-	-
208	2909967	TFAP2B	0.01	184	-
209	3219832	EPB41L4B	0.01	-	-
210	3402351	CD9	0.01	-	-
211	3990968	ARHGAP36	0.01	-	-
212	3141623	IL7	0.01	139	-
213	3215573	FBP1	0.01	-	-
214	3468758	NT5DC3	0.01	-	-
215	3025316	LRGUK	0.01	-	819
216	2361781	NTRK1	0.01	-	110
217	3141607	IL7	0.01	-	-
218	3473534	NOS1	0.01	-	-
219	3388871	MMP12	0.01	-	-
220	2493868	MAL	0.01	-	-
221	3141629	IL7	0.01	-	-
222	3810597	CCBE1	0.01	-	-
223	2379900	CENPF	0.01	-	-
224	2440955	FCGR3B	0.01	-	-
225	3090707	CDCA2	0.01	-	-
226	2560948	LRRTM4	0.01	-	-
227	2695486	CPNE4	0.01	-	-
228	3020395	MET	0.01	-	-
229	3552096	DLK1	0.01	1	-
230	2683877	ROBO1	0.01	-	-
231	3891165	GNAS	0.01	-	-
232	3093625	UNC5D	0.01	-	-
233	3468759	NT5DC3	0.01	-	-
234	3144043	CALB1	0.01	-	-
235	3025309	LRGUK	0.01	-	821
236	2585520	SCN7A	0.01	-	-
237	3748809	MFAP4	0.01	-	-
238	3406612	MGST1	0.01	-	-
239	3584453	IPW	0.01	136	-
240	4026092	GABRA3	0.01	-	-
241	2337425	PCSK9	0.01	-	-
242	2834752	ADRB2	0.01	-	-
243	3822349	C19orf53	0.01	-	-
244	3039348	DGKB	0.01	128	-
245	2582127	NR4A2	0.01	-	-
246	2894634	GCNT2	0.01	-	-
247	3222192	TNC	0.01	-	-
248	3432429	RPH3A	0.01	-	-
249	3636208	CPEB1	0.01	-	-
250	3788668	DCC	0.01	-	-
251	3892890	NTSR1	0.01	-	-
252	2470844	MYCN	0.01	-	-
253	3452488	AMIGO2	0.01	-	-
254	3567257	C14orf39	0.01	-	-
255	3908951	PTGIS	0.01	-	-
256	4000551	PIR-FIGF	0.01	-	-
257	4014212	POF1B	0.01	-	1103
258	2791896	FSTL5	0.01	-	-
259	3130251	TEX15	0.01	-	-
260	3142987	CA1	0.01	-	-
261	2394526	CHD5	0.01	-	59
262	2623052	GENSCAN00000028604	0.01	-	-
263	3445755	MGP	0.01	-	-
264	2387000	ACTN2	0.01	-	-
265	3359122	IGF2	0.01	207	-
266	3243878	RET	0.01	-	-
267	2603855	ECEL1	0.01	-	-
268	3731590	RGS9	0.01	-	225
269	2858036	PLK2	0.01	-	-
270	3567276	C14orf39	0.01	-	-
271	3775939	ADCYAP1	0.01	32	-

## Sheet: Dev
	ProbesetID	Gene	SelectionFreq
1	3552096	DLK1	1
2	2926347	EYA4	1
3	3552088	DLK1	1
4	2926362	EYA4	1
5	3552093	DLK1	1
6	2926372	EYA4	1
7	2563787	IGKC	1
8	4048290	HLA-DRB1	1
9	3581841	IGHG1	1
10	2350993	GSTM1	1
11	3018413	PRKAR2B	1
12	4014199	POF1B	1
13	3825639	NCAN	1
14	2926374	EYA4	1
15	3775938	ADCYAP1	1
16	3990957	ARHGAP36	1
17	3581697	IGHG1	1
18	3954435	PRAME	1
19	2834754	ADRB2	1
20	3990942	ARHGAP36	1
21	3825646	NCAN	1
22	3204292	CCL19	1
23	3337765	GAL	1
24	2959624	EYS	1
25	3990951	ARHGAP36	1
26	3990952	ARHGAP36	1
27	3990954	ARHGAP36	1
28	3990953	ARHGAP36	1
29	3727517	STXBP4	1
30	3990944	ARHGAP36	1
31	3360403	HBB	0.99
32	3775939	ADCYAP1	0.99
33	3204291	CCL19	0.99
34	3144044	CALB1	0.99
35	3279384	ITGA8	0.99
36	2903428	HLA-DPB1	0.98
37	2926380	EYA4	0.98
38	3825637	NCAN	0.98
39	2783209	PRSS12	0.98
40	4026080	GABRA3	0.98
41	3990955	ARHGAP36	0.98
42	3204308	CCL21	0.98
43	3985762	PLP1	0.97
44	3465293	DCN	0.97
45	4048279	HLA-DRB1	0.96
46	3848082	C3	0.96
47	2563791	IGKC	0.96
48	3825644	NCAN	0.95
49	3279398	ITGA8	0.95
50	3567944	KCNH5	0.95
51	3848047	C3	0.94
52	3848044	C3	0.94
53	3039349	DGKB	0.94
54	4048289	HLA-DRB1	0.93
55	2926357	EYA4	0.93
56	3581858	IGHG1	0.92
57	3388873	MMP12	0.92
58	3581862	IGHG1	0.9
59	3848049	C3	0.9
60	3608674	SV2B	0.9
61	3321392	SPON1	0.89
62	3039354	DGKB	0.89
63	2341419	LRRC7	0.89
64	3954436	PRAME	0.88
65	3921615	PCP4	0.87
66	3059425	SEMA3E	0.87
67	3039322	DGKB	0.85
68	3582529	IGHG1	0.84
69	3746605	PMP22	0.8
70	3141621	IL7	0.79
71	3848045	C3	0.77
72	3895595	ADAM33	0.77
73	2735071	SPP1	0.76
74	3727846	ANKFN1	0.76
75	3443238	MFAP5	0.73
76	3990967	ARHGAP36	0.73
77	2865444	EDIL3	0.72
78	3727865	ANKFN1	0.7
79	2814700	CARTPT	0.68
80	3608666	SV2B	0.68
81	3768673	ABCA8	0.67
82	3388870	MMP12	0.65
83	2783229	PRSS12	0.64
84	2814703	CARTPT	0.62
85	3266312	SLC18A2	0.61
86	3214804	OGN	0.6
87	3059395	SEMA3E	0.59
88	3039317	DGKB	0.59
89	3443245	MFAP5	0.57
90	3810570	CCBE1	0.57
91	3266314	SLC18A2	0.55
92	3848100	C3	0.52
93	3848083	C3	0.51
94	3279370	ITGA8	0.51
95	3214807	OGN	0.5
96	2341425	LRRC7	0.5
97	2598190	ABCA12	0.49
98	4000169	GPM6B	0.44
99	2927637	KIAA1244	0.43
100	3214810	OGN	0.4
101	3848068	C3	0.39
102	3446145	LMO3	0.39
103	3039353	DGKB	0.38
104	3144056	CALB1	0.36
105	2838473	GABRG2	0.36
106	3143113	REXO1L1	0.35
107	3825638	NCAN	0.34
108	3727843	ANKFN1	0.33
109	3581931	IGHG1	0.32
110	2735072	SPP1	0.31
111	3797060	EPB41L3	0.31
112	2361771	NTRK1	0.31
113	3567941	KCNH5	0.31
114	3366910	MUC15	0.3
115	3388876	MMP12	0.3
116	2563954	IGKC	0.29
117	2563824	IGKC	0.28
118	2932003	VIP	0.28
119	3768678	ABCA8	0.27
120	3046460	SFRP4	0.27
121	2607650	CHL1	0.25
122	2366603	SCYL3	0.24
123	3830393	CD22	0.24
124	2806470	IL7R	0.24
125	2341402	LRRC7	0.23
126	2632801	EPHA6	0.23
127	3690156	NETO2	0.22
128	3039348	DGKB	0.19
129	2865459	EDIL3	0.18
130	3432446	OAS1	0.18
131	3634074	TSPAN3	0.17
132	3528601	M18414	0.17
133	3055521	CALN1	0.17
134	2772574	IGJ	0.16
135	2959605	EYS	0.16
136	3584453	IPW	0.15
137	3446142	LMO3	0.15
138	3059426	SEMA3E	0.15
139	3141623	IL7	0.14
140	3065741	RELN	0.14
141	3985757	PLP1	0.13
142	3836291	FOSB	0.13
143	3465279	DCN	0.12
144	3954438	PRAME	0.12
145	2967282	POPDC3	0.12
146	2417368	DIRAS3	0.11
147	3756321	CCR7	0.11
148	2807747	C7	0.11
149	3848051	C3	0.11
150	3848084	C3	0.11
151	3749461	CCDC144NL	0.1
152	3279356	ITGA8	0.1
153	2974332	CTGF	0.1
154	3140096	EYA1	0.1
155	3465290	DCN	0.09
156	3021442	PTPRZ1	0.09
157	3727828	ANKFN1	0.08
158	2865437	EDIL3	0.08
159	2730309	FDCSP	0.07
160	3811975	CDH19	0.07
161	3989581	GRIA3	0.07
162	3058796	SEMA3C	0.07
163	4054211	APOD	0.06
164	2342967	ST6GALNAC5	0.06
165	3788662	DCC	0.06
166	3140120	EYA1	0.06
167	3210656	PRUNE2	0.06
168	2607651	CHL1	0.06
169	2607632	CHL1	0.06
170	2425654	OLFM3	0.06
171	3510081	POSTN	0.05
172	3567929	KCNH5	0.05
173	3065800	RELN	0.05
174	3065912	RELN	0.05
175	3581789	IGHG1	0.05
176	2876625	CXCL14	0.05
177	3825643	NCAN	0.05
178	3768675	ABCA8	0.04
179	3567930	KCNH5	0.04
180	3063452	CYP3A5	0.04
181	3505545	ANKRD20A19P	0.04
182	2926325	EYA4	0.04
183	2865445	EDIL3	0.04
184	2909967	TFAP2B	0.04
185	2607630	CHL1	0.04
186	3848057	C3	0.04
187	3674239	CPNE7	0.04
188	3059414	SEMA3E	0.04
189	2582146	NR4A2	0.04
190	2959602	EYS	0.03
191	3359141	IGF2	0.03
192	3388874	MMP12	0.03
193	2932004	VIP	0.03
194	3065854	RELN	0.03
195	3337768	GAL	0.03
196	2425661	OLFM3	0.03
197	2838482	GABRG2	0.03
198	3768671	ABCA8	0.03
199	3214802	OGN	0.02
200	3924951	BAGE2	0.02
201	2865427	EDIL3	0.02
202	2806471	IL7R	0.02
203	3391664	DRD2	0.02
204	2773966	CXCL10	0.02
205	3601493	ISLR2	0.02
206	3065778	RELN	0.02
207	3359122	IGF2	0.02
208	3127359	LGI3	0.02
209	4054213	APOD	0.01
210	3321394	SPON1	0.01
211	3266292	SLC18A2	0.01
212	3266311	SLC18A2	0.01
213	3446737	SLCO1A2	0.01
214	2807731	C7	0.01
215	2807746	C7	0.01
216	3059397	SEMA3E	0.01
217	3366911	MUC15	0.01
218	3576793	FBLN5	0.01
219	3465282	DCN	0.01
220	3465253	LUM	0.01
221	2501343	LOC654433	0.01
222	2592633	TMEFF2	0.01
223	2772576	IGJ	0.01
224	2976370	PERP	0.01
225	3204307	CCL21	0.01
226	3144053	CALB1	0.01
227	3279361	ITGA8	0.01
228	3046462	SFRP4	0.01
229	2850706	CDH18	0.01
230	3954440	PRAME	0.01
231	3204306	CCL21	0.01
232	2582142	NR4A2	0.01
233	3762238	COL1A1	0.01
234	3482284	ATP8A2	0.01
235	3482286	ATP8A2	0.01
236	3603304	CRABP1	0.01
237	3603302	CRABP1	0.01

## Sheet: Cor
	ProbesetID	Gene	SelectionFreq
1	3557885	IPO4	0.97
2	2585407	SCN9A	0.96
3	2585452	SCN9A	0.89
4	2585451	SCN9A	0.89
5	2975806	MAP7	0.86
6	2585432	SCN9A	0.84
7	2394527	CHD5	0.84
8	2394537	CHD5	0.79
9	3557886	IPO4	0.73
10	3184899	ZNF483	0.73
11	2394524	CHD5	0.73
12	2394487	CHD5	0.69
13	2585403	SCN9A	0.67
14	2975793	MAP7	0.66
15	2975777	MAP7	0.66
16	2394529	CHD5	0.65
17	3426531	PLXNC1	0.64
18	3300246	CPEB3	0.63
19	3746587	PMP22	0.63
20	2585404	SCN9A	0.63
21	2975758	MAP7	0.63
22	2958330	DST	0.63
23	3426597	PLXNC1	0.63
24	2975790	MAP7	0.61
25	2585441	SCN9A	0.58
26	3426518	PLXNC1	0.57
27	3749044	ULK2	0.56
28	2320885	VPS13D	0.54
29	2958332	DST	0.54
30	2394547	CHD5	0.54
31	2975784	MAP7	0.54
32	3749037	ULK2	0.54
33	2975797	MAP7	0.53
34	2958502	DST	0.53
35	2394552	CHD5	0.52
36	2398089	FBXO42	0.52
37	3749033	ULK2	0.51
38	2344446	PRKACB	0.5
39	2323014	ARHGEF10L	0.5
40	2445882	LINC00083	0.49
41	2585482	SCN7A	0.48
42	2361777	NTRK1	0.47
43	3351625	PHLDB1	0.46
44	2361787	NTRK1	0.46
45	2975745	MAP7	0.45
46	2394482	CHD5	0.45
47	2585411	SCN9A	0.44
48	2585486	SCN7A	0.44
49	2585417	SCN9A	0.44
50	2592622	TMEFF2	0.43
51	3381936	PGM2L1	0.42
52	3235767	OPTN	0.41
53	2323007	ARHGEF10L	0.41
54	3746605	PMP22	0.4
55	3067519	NRCAM	0.4
56	2336006	RNF11	0.38
57	2361779	NTRK1	0.38
58	2813157	PIK3R1	0.37
59	2394526	CHD5	0.37
60	3255487	FAM190B	0.36
61	3720724	THRA	0.36
62	2432049	PDE4DIP	0.36
63	2975769	MAP7	0.35
64	2318585	CAMTA1	0.35
65	2361776	NTRK1	0.35
66	2398098	FBXO42	0.35
67	3190605	SPTAN1	0.35
68	2329112	S100PBP	0.34
69	3274779	AKR1C2	0.34
70	2958437	DST	0.34
71	2432008	PDE4DIP	0.34
72	3426601	PLXNC1	0.33
73	2585437	SCN9A	0.33
74	2952334	MDGA1	0.33
75	2394500	CHD5	0.33
76	2394530	CHD5	0.33
77	3048545	CAMK2B	0.32
78	2585505	SCN7A	0.32
79	3190622	SPTAN1	0.32
80	2344445	PRKACB	0.31
81	3746593	PMP22	0.31
82	2813158	PIK3R1	0.3
83	3746597	PMP22	0.3
84	2958564	DST	0.29
85	2432046	PDE4DIP	0.29
86	2322999	ARHGEF10L	0.29
87	2394521	CHD5	0.29
88	2394546	CHD5	0.29
89	2978040	FBXO30	0.29
90	2910526	FBXO9	0.29
91	2319736	KIF1B	0.28
92	3557879	IPO4	0.27
93	2319728	KIF1B	0.27
94	2394490	CHD5	0.27
95	2995277	C7orf41	0.27
96	3241630	CCDC7	0.27
97	4019787	FAM70A	0.27
98	2420246	TTLL7	0.27
99	2323006	ARHGEF10L	0.26
100	3746596	PMP22	0.26
101	2585479	SCN7A	0.26
102	3294892	CAMK2G	0.26
103	2320866	VPS13D	0.25
104	2361784	NTRK1	0.25
105	3749039	ULK2	0.25
106	3418280	KIF5A	0.25
107	3255428	FAM190B	0.24
108	3184907	ZNF483	0.24
109	2323017	ARHGEF10L	0.24
110	2361781	NTRK1	0.24
111	2841751	CPEB4	0.24
112	2592648	TMEFF2	0.23
113	2361785	NTRK1	0.23
114	2871037	EPB41L4A	0.23
115	3184902	ZNF483	0.23
116	2344435	PRKACB	0.23
117	2320865	VPS13D	0.23
118	2585484	SCN7A	0.23
119	2585406	SCN9A	0.23
120	3067537	NRCAM	0.23
121	3067517	NRCAM	0.23
122	2320862	VPS13D	0.23
123	2841754	CPEB4	0.23
124	3557884	IPO4	0.22
125	3710735	MAP2K4	0.22
126	2585436	SCN9A	0.22
127	2850041	FAM134B	0.22
128	2585448	SCN9A	0.22
129	2324660	CDC42	0.22
130	2585421	SCN9A	0.22
131	3731553	RGS9	0.22
132	3157848	NRBP2	0.22
133	2978038	FBXO30	0.21
134	3381927	PGM2L1	0.21
135	2394509	CHD5	0.21
136	2834909	ABLIM3	0.21
137	2834923	ABLIM3	0.21
138	2361783	NTRK1	0.2
139	3731580	RGS9	0.2
140	3426585	PLXNC1	0.2
141	2320844	VPS13D	0.2
142	3557888	IPO4	0.19
143	2592663	TMEFF2	0.19
144	3381929	PGM2L1	0.19
145	2361770	NTRK1	0.19
146	2323040	ARHGEF10L	0.19
147	2797067	SORBS2	0.18
148	3727824	ANKFN1	0.18
149	3426540	PLXNC1	0.18
150	3720723	THRA	0.18
151	2595401	ICA1L	0.18
152	2834934	ABLIM3	0.18
153	2748094	TRIM2	0.18
154	2585498	SCN7A	0.18
155	2585429	SCN9A	0.18
156	2958424	DST	0.18
157	3208801	APBA1	0.17
158	2958355	DST	0.17
159	3067522	NRCAM	0.17
160	2841747	CPEB4	0.17
161	3557882	IPO4	0.16
162	4019789	FAM70A	0.16
163	3731569	RGS9	0.16
164	3557883	IPO4	0.16
165	2319724	KIF1B	0.16
166	2834916	ABLIM3	0.16
167	2336514	ZYG11B	0.16
168	3067513	NRCAM	0.16
169	3067483	NRCAM	0.16
170	2322996	ARHGEF10L	0.16
171	3720722	THRA	0.16
172	3710734	MAP2K4	0.15
173	2592635	TMEFF2	0.15
174	2323008	ARHGEF10L	0.15
175	3731551	RGS9	0.15
176	2394514	CHD5	0.15
177	2361771	NTRK1	0.15
178	3660894	CHD9	0.15
179	3426553	PLXNC1	0.15
180	2849995	FAM134B	0.15
181	2420281	TTLL7	0.15
182	3746575	PMP22	0.15
183	3748058	TOM1L2	0.15
184	2432007	PDE4DIP	0.15
185	2432027	PDE4DIP	0.15
186	2841756	CPEB4	0.15
187	2319683	KIF1B	0.15
188	3381949	PGM2L1	0.14
189	2975744	MAP7	0.14
190	3235752	OPTN	0.14
191	2585453	SCN9A	0.14
192	2871010	EPB41L4A	0.14
193	2361789	NTRK1	0.14
194	3418287	KIF5A	0.14
195	3749056	ULK2	0.14
196	2787562	INPP4B	0.14
197	3426599	PLXNC1	0.14
198	3426582	PLXNC1	0.14
199	2833116	NDFIP1	0.14
200	2420277	TTLL7	0.14
201	2585521	SCN7A	0.14
202	2585518	SCN7A	0.14
203	3924804	PRMT2	0.14
204	2420236	TTLL7	0.14
205	3067525	NRCAM	0.14
206	3381941	PGM2L1	0.13
207	3208810	APBA1	0.13
208	2420279	TTLL7	0.13
209	3513755	CAB39L	0.13
210	2394485	CHD5	0.13
211	3426558	PLXNC1	0.13
212	3426573	PLXNC1	0.13
213	3426544	PLXNC1	0.13
214	3190586	SPTAN1	0.13
215	3241631	CCDC7	0.13
216	2958427	DST	0.13
217	4019786	FAM70A	0.13
218	2320881	VPS13D	0.13
219	2841749	CPEB4	0.13
220	3418256	KIF5A	0.13
221	3190613	SPTAN1	0.13
222	3557855	IPO4	0.12
223	2420282	TTLL7	0.12
224	3731548	RGS9	0.12
225	3731590	RGS9	0.12
226	2319743	KIF1B	0.12
227	2438630	INSRR	0.12
228	2609849	CPNE9	0.12
229	3749020	ULK2	0.12
230	3426565	PLXNC1	0.12
231	2585418	SCN9A	0.12
232	3381926	PGM2L1	0.12
233	2975773	MAP7	0.12
234	2585481	SCN7A	0.12
235	2958352	DST	0.12
236	2978034	FBXO30	0.12
237	2319730	KIF1B	0.12
238	3190570	SPTAN1	0.12
239	2592665	TMEFF2	0.11
240	2331379	MACF1	0.11
241	2319709	KIF1B	0.11
242	2320355	FBXO44	0.11
243	3727843	ANKFN1	0.11
244	3727828	ANKFN1	0.11
245	3706234	SRR	0.11
246	3749026	ULK2	0.11
247	3190609	SPTAN1	0.11
248	2336512	ZYG11B	0.11
249	2748132	TRIM2	0.11
250	3235739	OPTN	0.11
251	2484487	GENSCAN00000044738	0.11
252	2595396	ICA1L	0.11
253	2883893	EBF1	0.11
254	2853728	C5orf42	0.11
255	2562739	REEP1	0.11
256	2871033	EPB41L4A	0.11
257	2394506	CHD5	0.11
258	2958508	DST	0.11
259	3748072	TOM1L2	0.11
260	2394543	CHD5	0.11
261	3073483	PLXNA4	0.11
262	2871011	EPB41L4A	0.11
263	3742784	NLRP1	0.1
264	2924588	NCOA7	0.1
265	3727851	ANKFN1	0.1
266	3426567	PLXNC1	0.1
267	3557887	IPO4	0.1
268	3749025	ULK2	0.1
269	2748093	TRIM2	0.1
270	3507973	KATNAL1	0.1
271	2513490	SCN2A	0.1
272	3456223	MAP3K12	0.1
273	2952341	MDGA1	0.1
274	3190627	SPTAN1	0.1
275	2394515	CHD5	0.1
276	3727858	ANKFN1	0.1
277	2329697	ZMYM1	0.1
278	2958507	DST	0.1
279	2319741	KIF1B	0.1
280	2319687	KIF1B	0.1
281	3190610	SPTAN1	0.1
282	2318592	CAMTA1	0.09
283	2323005	ARHGEF10L	0.09
284	3706517	RAP1GAP2	0.09
285	2585502	SCN7A	0.09
286	2585526	SCN7A	0.09
287	2592666	TMEFF2	0.09
288	2320860	VPS13D	0.09
289	3348813	DIXDC1	0.09
290	3597147	TLN2	0.09
291	2327559	TRNAU1AP	0.09
292	2394522	CHD5	0.09
293	3746576	PMP22	0.09
294	3426545	PLXNC1	0.09
295	3772543	CYTH1	0.09
296	3744219	VAMP2	0.09
297	2958445	DST	0.09
298	3748061	TOM1L2	0.09
299	3241622	CCDC7	0.09
300	3418277	KIF5A	0.09
301	2319705	KIF1B	0.09
302	3452486	AMIGO2	0.08
303	2438637	INSRR	0.08
304	3392341	CADM1	0.08
305	2975776	MAP7	0.08
306	3727846	ANKFN1	0.08
307	4014218	POF1B	0.08
308	2595404	ICA1L	0.08
309	3755676	FBXL20	0.08
310	2361774	NTRK1	0.08
311	2975748	MAP7	0.08
312	3749036	ULK2	0.08
313	3749053	ULK2	0.08
314	2958345	DST	0.08
315	3731583	RGS9	0.08
316	3758092	EZH1	0.08
317	2849994	FAM134B	0.08
318	2595391	ICA1L	0.08
319	3747354	ZNF624	0.08
320	2327560	TRNAU1AP	0.08
321	2319739	KIF1B	0.08
322	2958389	DST	0.08
323	3426557	PLXNC1	0.08
324	2319731	KIF1B	0.08
325	2420276	TTLL7	0.08
326	2736161	GRID2	0.08
327	3418263	KIF5A	0.08
328	2420273	TTLL7	0.07
329	2958360	DST	0.07
330	2438620	INSRR	0.07
331	3300261	CPEB3	0.07
332	3300247	CPEB3	0.07
333	3152088	MTSS1	0.07
334	2978037	FBXO30	0.07
335	2316285	PRKCZ	0.07
336	2344444	PRKACB	0.07
337	3190563	SPTAN1	0.07
338	3557864	IPO4	0.07
339	2585449	SCN9A	0.07
340	3720706	THRA	0.07
341	3395475	CLMP	0.07
342	2870999	EPB41L4A	0.07
343	2394523	CHD5	0.07
344	3067511	NRCAM	0.07
345	3067544	NRCAM	0.07
346	2585425	SCN9A	0.07
347	2320884	VPS13D	0.07
348	2408031	NT5C1A	0.07
349	2432011	PDE4DIP	0.07
350	2978033	FBXO30	0.07
351	2426842	WDR47	0.07
352	2394549	CHD5	0.07
353	2871014	EPB41L4A	0.06
354	2924592	NCOA7	0.06
355	2361769	NTRK1	0.06
356	3727865	ANKFN1	0.06
357	3418300	---	0.06
358	3300273	CPEB3	0.06
359	3962738	TTLL1	0.06
360	2344441	PRKACB	0.06
361	3294513	PPP3CB	0.06
362	2585501	SCN7A	0.06
363	3067523	NRCAM	0.06
364	2733334	PRDM8	0.06
365	3181289	TMOD1	0.06
366	2975775	MAP7	0.06
367	3628754	HERC1	0.06
368	2958390	DST	0.06
369	3418286	KIF5A	0.06
370	3731577	RGS9	0.06
371	3557861	IPO4	0.06
372	2585433	SCN9A	0.06
373	3364345	SOX6	0.06
374	2520127	INPP1	0.06
375	2420258	TTLL7	0.06
376	2637146	GAP43	0.06
377	2592633	TMEFF2	0.06
378	2331329	MACF1	0.06
379	2439897	IGSF9	0.06
380	3418264	KIF5A	0.06
381	2833099	NDFIP1	0.06
382	3663351	NDRG4	0.06
383	3249380	LRRTM3	0.06
384	3364351	SOX6	0.06
385	2438625	INSRR	0.06
386	2438627	INSRR	0.06
387	2871027	EPB41L4A	0.06
388	3513757	CAB39L	0.06
389	3457479	SMARCC2	0.06
390	2834913	ABLIM3	0.06
391	3747294	ZNF287	0.06
392	2394528	CHD5	0.06
393	3513754	CAB39L	0.06
394	3749032	ULK2	0.06
395	2394533	CHD5	0.06
396	3073487	PLXNA4	0.06
397	2592623	TMEFF2	0.05
398	3727823	ANKFN1	0.05
399	2395318	RERE	0.05
400	3184901	ZNF483	0.05
401	3749054	ULK2	0.05
402	3220415	LPAR1	0.05
403	3714092	ALDH3A2	0.05
404	3208806	APBA1	0.05
405	3426598	PLXNC1	0.05
406	2583037	BAZ2B	0.05
407	4014198	POF1B	0.05
408	2361768	NTRK1	0.05
409	3963116	SULT4A1	0.05
410	3181288	TMOD1	0.05
411	2952353	MDGA1	0.05
412	3597129	TLN2	0.05
413	2871034	EPB41L4A	0.05
414	2439905	IGSF9	0.05
415	3748074	TOM1L2	0.05
416	3067521	NRCAM	0.05
417	2322987	ARHGEF10L	0.05
418	3364381	SOX6	0.05
419	2958496	DST	0.05
420	2417804	ANKRD13C	0.05
421	3713845	EPN2	0.05
422	2484500	GENSCAN00000044738	0.05
423	2408043	HPCAL4	0.05
424	2975422	AHI1	0.05
425	2958519	DST	0.05
426	2958337	DST	0.05
427	2972314	SERINC1	0.05
428	3067551	NRCAM	0.05
429	3714083	ALDH3A2	0.05
430	3157864	NRBP2	0.05
431	2871030	EPB41L4A	0.05
432	2585447	SCN9A	0.05
433	3707692	RABEP1	0.05
434	2336529	ZYG11B	0.05
435	2394539	CHD5	0.05
436	2958447	DST	0.05
437	3364432	SOX6	0.05
438	2841501	CREBRF	0.05
439	2958328	DST	0.05
440	2394488	CHD5	0.05
441	3190588	SPTAN1	0.05
442	2562737	REEP1	0.05
443	3364378	SOX6	0.05
444	3351608	PHLDB1	0.05
445	3749035	ULK2	0.05
446	2871032	EPB41L4A	0.04
447	2797070	SORBS2	0.04
448	2357195	AK000992	0.04
449	2958542	DST	0.04
450	2592662	TMEFF2	0.04
451	3727847	ANKFN1	0.04
452	3426529	PLXNC1	0.04
453	2395317	RERE	0.04
454	2813142	PIK3R1	0.04
455	2813145	PIK3R1	0.04
456	3381931	PGM2L1	0.04
457	2585485	SCN7A	0.04
458	3255427	FAM190B	0.04
459	2862416	ANKRA2	0.04
460	2972320	SERINC1	0.04
461	2342242	TNNI3K	0.04
462	2975464	AHI1	0.04
463	3987311	PAK3	0.04
464	2513524	SCN2A	0.04
465	2513485	SCN2A	0.04
466	2316297	PRKCZ	0.04
467	2361778	NTRK1	0.04
468	3597138	TLN2	0.04
469	3706238	SRR	0.04
470	2870125	FBXL17	0.04
471	2609852	CPNE9	0.04
472	2428506	SLC16A1	0.04
473	2327254	STX12	0.04
474	3255425	FAM190B	0.04
475	3731589	RGS9	0.04
476	2585493	SCN7A	0.04
477	2882848	C5orf4	0.04
478	3742014	ANKFY1	0.04
479	3395472	CLMP	0.04
480	2637161	GAP43	0.04
481	2592667	TMEFF2	0.04
482	2343099	AK5	0.04
483	2870988	EPB41L4A	0.04
484	3130249	TEX15	0.04
485	3772542	CYTH1	0.04
486	2733314	PRDM8	0.04
487	2797013	SORBS2	0.04
488	3199480	ZDHHC21	0.04
489	2634567	ALCAM	0.04
490	2797047	SORBS2	0.04
491	2634561	ALCAM	0.04
492	3101550	TRIM55	0.04
493	3241626	CCDC7	0.04
494	2602778	DNER	0.04
495	2318594	CAMTA1	0.04
496	2320850	VPS13D	0.04
497	2319772	KIF1B	0.04
498	3216263	HSD17B3	0.04
499	4019788	FAM70A	0.04
500	2405040	BSDC1	0.04
501	2344431	PRKACB	0.04
502	2388226	EXO1	0.04
503	2426859	WDR47	0.04
504	2319786	KIF1B	0.04
505	2331383	MACF1	0.04
506	2975392	AHI1	0.04
507	3741675	C17orf85	0.04
508	3716070	TAOK1	0.04
509	2320919	VPS13D	0.04
510	3190615	SPTAN1	0.04
511	2958446	DST	0.04
512	3364396	SOX6	0.04
513	2316304	PRKCZ	0.04
514	2394548	CHD5	0.04
515	3067545	NRCAM	0.04
516	3716077	TAOK1	0.04
517	3452487	AMIGO2	0.04
518	3557878	IPO4	0.03
519	2924566	NCOA7	0.03
520	3402337	CD9	0.03
521	3418293	KIF5A	0.03
522	3706515	RAP1GAP2	0.03
523	3104516	STMN2	0.03
524	3426602	PLXNC1	0.03
525	3426536	PLXNC1	0.03
526	3294858	CAMK2G	0.03
527	2989814	NXPH1	0.03
528	3987316	PAK3	0.03
529	2834933	ABLIM3	0.03
530	3129960	TMEM66	0.03
531	2924567	NCOA7	0.03
532	2344436	PRKACB	0.03
533	3713180	SMCR7	0.03
534	2924584	NCOA7	0.03
535	2972321	SERINC1	0.03
536	3387275	SESN3	0.03
537	2528438	DNAJB2	0.03
538	3507972	KATNAL1	0.03
539	2513496	SCN2A	0.03
540	3462639	CAPS2	0.03
541	2733333	PRDM8	0.03
542	3011433	RUNDC3B	0.03
543	2503168	EPB41L5	0.03
544	4019804	FAM70A	0.03
545	3597137	TLN2	0.03
546	3381946	PGM2L1	0.03
547	2825579	DMXL1	0.03
548	2913186	RIMS1	0.03
549	2500862	POLR1B	0.03
550	3632109	CELF6	0.03
551	2379918	CENPF	0.03
552	3067484	NRCAM	0.03
553	2834944	ABLIM3	0.03
554	3067485	NRCAM	0.03
555	3233021	AKR1C1	0.03
556	3418292	KIF5A	0.03
557	2585496	SCN7A	0.03
558	3715125	WSB1	0.03
559	2797078	SORBS2	0.03
560	3727866	ANKFN1	0.03
561	3714096	ALDH3A2	0.03
562	3843467	ZNF776	0.03
563	2420247	TTLL7	0.03
564	2316298	PRKCZ	0.03
565	3204020	FAM219A	0.03
566	2562773	REEP1	0.03
567	2562766	REEP1	0.03
568	2849996	FAM134B	0.03
569	2958494	DST	0.03
570	2871179	REEP5	0.03
571	3720715	THRA	0.03
572	3611019	SYNM	0.03
573	3597167	TLN2	0.03
574	2689525	ZBTB20	0.03
575	2634552	ALCAM	0.03
576	2797081	SORBS2	0.03
577	2634560	ALCAM	0.03
578	2797052	SORBS2	0.03
579	2952354	MDGA1	0.03
580	2389756	CNST	0.03
581	3255462	FAM190B	0.03
582	3220390	LPAR1	0.03
583	3241624	CCDC7	0.03
584	3300292	CPEB3	0.03
585	2883914	EBF1	0.03
586	2883926	EBF1	0.03
587	3469216	SLC41A2	0.03
588	2995281	C7orf41	0.03
589	3418251	KIF5A	0.03
590	2975453	AHI1	0.03
591	2474003	CENPA	0.03
592	2513513	SCN2A	0.03
593	3011436	RUNDC3B	0.03
594	3294923	CAMK2G	0.03
595	2708423	ALG3	0.03
596	2995273	C7orf41	0.03
597	3364369	SOX6	0.03
598	2958388	DST	0.03
599	3190616	SPTAN1	0.03
600	3382354	GDPD5	0.03
601	2394519	CHD5	0.03
602	3208823	APBA1	0.03
603	3046782	AMPH	0.03
604	3597180	TLN2	0.03
605	3190578	SPTAN1	0.03
606	2438618	INSRR	0.03
607	2883937	EBF1	0.03
608	3594048	TMOD2	0.03
609	3400422	ERC1	0.03
610	3418260	KIF5A	0.03
611	3971702	PTCHD1	0.02
612	3381947	PGM2L1	0.02
613	2592617	TMEFF2	0.02
614	2324115	PINK1	0.02
615	2323038	ARHGEF10L	0.02
616	3402335	CD9	0.02
617	3706521	RAP1GAP2	0.02
618	2521610	PLCL1	0.02
619	3921409	WRB	0.02
620	2870421	PJA2	0.02
621	2924564	NCOA7	0.02
622	2368175	RABGAP1L	0.02
623	2585506	SCN7A	0.02
624	2585504	SCN7A	0.02
625	3341037	TSKU	0.02
626	2328246	ZCCHC17	0.02
627	2513515	SCN2A	0.02
628	2513475	SCN2A	0.02
629	2585412	SCN9A	0.02
630	2438619	INSRR	0.02
631	2438631	INSRR	0.02
632	3266318	SLC18A2	0.02
633	3266317	SLC18A2	0.02
634	2952355	MDGA1	0.02
635	2952328	MDGA1	0.02
636	3772549	CYTH1	0.02
637	2624772	CACNA2D3	0.02
638	2924557	NCOA7	0.02
639	2913197	RIMS1	0.02
640	2394483	CHD5	0.02
641	2449731	DENND1B	0.02
642	2958368	DST	0.02
643	3089299	POLR3D	0.02
644	2526772	ATIC	0.02
645	2428505	SLC16A1	0.02
646	3089300	POLR3D	0.02
647	3140928	JPH1	0.02
648	3728047	SCPEP1	0.02
649	2841757	CPEB4	0.02
650	3376698	RCOR2	0.02
651	2585489	SCN7A	0.02
652	3067494	NRCAM	0.02
653	3067547	NRCAM	0.02
654	3011354	CROT	0.02
655	2331342	MACF1	0.02
656	3067540	NRCAM	0.02
657	3746677	CDRT4	0.02
658	2952359	MDGA1	0.02
659	3727860	ANKFN1	0.02
660	3727820	ANKFN1	0.02
661	3392337	CADM1	0.02
662	3742044	ANKFY1	0.02
663	3744221	VAMP2	0.02
664	2410551	POMGNT1	0.02
665	3709717	NDEL1	0.02
666	2331308	MACF1	0.02
667	2871005	EPB41L4A	0.02
668	2327549	TRNAU1AP	0.02
669	3029993	CNTNAP2	0.02
670	2595398	ICA1L	0.02
671	2943548	ATXN1	0.02
672	2595407	ICA1L	0.02
673	3426539	PLXNC1	0.02
674	2975448	AHI1	0.02
675	2958506	DST	0.02
676	2841744	CPEB4	0.02
677	3235762	OPTN	0.02
678	2324116	PINK1	0.02
679	3249376	LRRTM3	0.02
680	3011363	CROT	0.02
681	3395481	CLMP	0.02
682	3382339	GDPD5	0.02
683	3272669	KNDC1	0.02
684	2602813	DNER	0.02
685	3426556	PLXNC1	0.02
686	2319737	KIF1B	0.02
687	3381948	PGM2L1	0.02
688	2319726	KIF1B	0.02
689	2319738	KIF1B	0.02
690	3737273	SLC26A11	0.02
691	2432006	PDE4DIP	0.02
692	3208780	APBA1	0.02
693	3462638	CAPS2	0.02
694	3513764	CAB39L	0.02
695	2996372	BBS9	0.02
696	3673695	CDT1	0.02
697	2996358	BBS9	0.02
698	2996361	BBS9	0.02
699	2752246	CEP44	0.02
700	2834919	ABLIM3	0.02
701	2420267	TTLL7	0.02
702	2999375	HECW1	0.02
703	2585492	SCN7A	0.02
704	2736176	GRID2	0.02
705	2883944	EBF1	0.02
706	3387277	SESN3	0.02
707	3449828	DENND5B	0.02
708	2344433	PRKACB	0.02
709	3294883	CAMK2G	0.02
710	3395473	CLMP	0.02
711	3089297	POLR3D	0.02
712	3845387	TCF3	0.02
713	2474002	CENPA	0.02
714	2388225	EXO1	0.02
715	2388230	EXO1	0.02
716	2388242	EXO1	0.02
717	3064376	ACHE	0.02
718	2708417	ALG3	0.02
719	2708416	ALG3	0.02
720	2513512	SCN2A	0.02
721	2870405	PJA2	0.02
722	2327245	STX12	0.02
723	3144248	TMEM55A	0.02
724	2647915	MED12L	0.02
725	2319700	KIF1B	0.02
726	2320838	VPS13D	0.02
727	2344432	PRKACB	0.02
728	2344440	PRKACB	0.02
729	2513491	SCN2A	0.02
730	3449921	AMN1	0.02
731	2978039	FBXO30	0.02
732	3418278	KIF5A	0.02
733	2813155	PIK3R1	0.02
734	2958488	DST	0.02
735	3418257	KIF5A	0.02
736	3351624	PHLDB1	0.02
737	2821776	RGMB	0.02
738	2316322	PRKCZ	0.02
739	2845863	TERT	0.02
740	3707678	RABEP1	0.02
741	2509765	MBD5	0.02
742	2874834	GENSCAN00000011841	0.02
743	2831456	PSD2	0.02
744	2952361	MDGA1	0.02
745	2331378	MACF1	0.02
746	3611016	SYNM	0.02
747	2394480	CHD5	0.02
748	3429418	HCFC2	0.02
749	3046745	AMPH	0.02
750	2423185	FAM69A	0.02
751	3064374	ACHE	0.02
752	3631815	MYO9A	0.02
753	2331332	MACF1	0.02
754	3575244	KCNK10	0.02
755	3714103	ALDH3A2	0.02
756	2833095	NDFIP1	0.02
757	3068593	GPR85	0.02
758	3190601	SPTAN1	0.02
759	2813152	PIK3R1	0.02
760	2327225	STX12	0.02
761	2943571	ATXN1	0.02
762	2405038	BSDC1	0.02
763	3513765	CAB39L	0.02
764	3241656	CCDC7	0.02
765	2910500	FBXO9	0.02
766	2958392	DST	0.02
767	3442193	ING4	0.02
768	3073484	PLXNA4	0.02
769	3594042	TMOD2	0.02
770	3707689	RABEP1	0.02
771	3418283	KIF5A	0.02
772	3294907	CAMK2G	0.02
773	3883722	EPB41L1	0.02
774	2883916	EBF1	0.02
775	2831464	PSD2	0.02
776	2318586	CAMTA1	0.02
777	3067514	NRCAM	0.02
778	3067508	NRCAM	0.02
779	3011437	RUNDC3B	0.02
780	3716076	TAOK1	0.02
781	2833117	NDFIP1	0.02
782	2361176	SYT11	0.02
783	3351598	PHLDB1	0.02
784	3351615	PHLDB1	0.02
785	3749013	ULK2	0.02
786	3073485	PLXNA4	0.02
787	3208828	APBA1	0.02
788	3029984	CNTNAP2	0.02
789	4019806	FAM70A	0.02
790	3876680	BTBD3	0.02
791	2585507	SCN7A	0.02
792	3513769	CAB39L	0.02
793	3963122	SULT4A1	0.02
794	3710726	MAP2K4	0.02
795	3378263	SLC29A2	0.01
796	3378248	SLC29A2	0.01
797	3381935	PGM2L1	0.01
798	2924585	NCOA7	0.01
799	2602804	DNER	0.01
800	2601238	SCG2	0.01
801	2583067	BAZ2B	0.01
802	3184909	ZNF483	0.01
803	2521611	PLCL1	0.01
804	2713242	DLG1	0.01
805	3924809	PRMT2	0.01
806	2336527	ZYG11B	0.01
807	3201797	ELAVL2	0.01
808	2567649	CREG2	0.01
809	3887056	UBE2C	0.01
810	2336516	ZYG11B	0.01
811	2924553	NCOA7	0.01
812	2601235	SCG2	0.01
813	2924541	NCOA7	0.01
814	3669618	VAT1L	0.01
815	2601236	SCG2	0.01
816	3142240	PAG1	0.01
817	2443620	KIFAP3	0.01
818	2624740	CACNA2D3	0.01
819	3025316	LRGUK	0.01
820	2975452	AHI1	0.01
821	3025309	LRGUK	0.01
822	3025320	LRGUK	0.01
823	4014215	POF1B	0.01
824	3025317	LRGUK	0.01
825	3025318	LRGUK	0.01
826	3025324	LRGUK	0.01
827	4014216	POF1B	0.01
828	2777595	FAM13A	0.01
829	3025212	EXOC4	0.01
830	2585004	SCN3A	0.01
831	2438646	INSRR	0.01
832	2481332	PPP1R21	0.01
833	3883772	EPB41L1	0.01
834	3507981	KATNAL1	0.01
835	3266314	SLC18A2	0.01
836	3266294	SLC18A2	0.01
837	3381933	PGM2L1	0.01
838	3266292	SLC18A2	0.01
839	3266322	SLC18A2	0.01
840	3706243	SRR	0.01
841	2870193	FBXL17	0.01
842	2728215	PAICS	0.01
843	2991126	BZW2	0.01
844	2500852	POLR1B	0.01
845	3642831	NME4	0.01
846	3140925	JPH1	0.01
847	3089292	POLR3D	0.01
848	2991127	BZW2	0.01
849	2562823	RNF103-CHMP3	0.01
850	3000291	RAMP3	0.01
851	3351605	PHLDB1	0.01
852	2882851	C5orf4	0.01
853	3190630	SPTAN1	0.01
854	2613488	KAT2B	0.01
855	2863889	LHFPL2	0.01
856	3067481	NRCAM	0.01
857	2613468	KAT2B	0.01
858	2854116	LIFR	0.01
859	2622519	RBM5	0.01
860	2834937	ABLIM3	0.01
861	2999380	HECW1	0.01
862	3746639	TEKT3	0.01
863	2602846	DNER	0.01
864	2952358	MDGA1	0.01
865	3706232	SRR	0.01
866	3728063	SCPEP1	0.01
867	3728060	SCPEP1	0.01
868	2405044	BSDC1	0.01
869	2609840	CPNE9	0.01
870	2699039	PCOLCE2	0.01
871	2637162	GAP43	0.01
872	3199025	MPDZ	0.01
873	3029992	CNTNAP2	0.01
874	2837155	SGCD	0.01
875	3749038	ULK2	0.01
876	3030019	CNTNAP2	0.01
877	2398079	FBXO42	0.01
878	3351621	PHLDB1	0.01
879	3742034	ANKFY1	0.01
880	2913174	RIMS1	0.01
881	2913207	RIMS1	0.01
882	2975447	AHI1	0.01
883	2958498	DST	0.01
884	3744218	VAMP2	0.01
885	3624459	GNB5	0.01
886	3908417	SULF2	0.01
887	3063976	ZCWPW1	0.01
888	3901196	NAPB	0.01
889	3043265	JAZF1	0.01
890	3908437	SULF2	0.01
891	2751975	GALNT7	0.01
892	2963425	SYNCRIP	0.01
893	2500924	SLC20A1	0.01
894	3908427	SULF2	0.01
895	2752248	CEP44	0.01
896	2752255	CEP44	0.01
897	2752249	CEP44	0.01
898	2384735	URB2	0.01
899	2752276	CEP44	0.01
900	3365265	SAAL1	0.01
901	2744614	NAA15	0.01
902	2689545	ZBTB20	0.01
903	3862177	FBL	0.01
904	3883773	EPB41L1	0.01
905	3802400	AQP4	0.01
906	3011350	CROT	0.01
907	2733319	PRDM8	0.01
908	3653242	PRKCB	0.01
909	2602783	DNER	0.01
910	2602825	DNER	0.01
911	3597130	TLN2	0.01
912	3597146	TLN2	0.01
913	3597158	TLN2	0.01
914	3426555	PLXNC1	0.01
915	3597192	TLN2	0.01
916	3151997	MTSS1	0.01
917	3426549	PLXNC1	0.01
918	2628526	FAM19A1	0.01
919	2947919	GABBR1	0.01
920	2362490	CADM3	0.01
921	2362491	CADM3	0.01
922	2324661	CDC42	0.01
923	2362506	CADM3	0.01
924	2323023	ARHGEF10L	0.01
925	2792114	NAF1	0.01
926	2831448	PSD2	0.01
927	2398102	FBXO42	0.01
928	3008239	CLIP2	0.01
929	3395711	SCN3B	0.01
930	2952346	MDGA1	0.01
931	2883906	EBF1	0.01
932	2999663	UBE2D4	0.01
933	3395471	CLMP	0.01
934	3395486	CLMP	0.01
935	3395480	CLMP	0.01
936	3395482	CLMP	0.01
937	3557856	IPO4	0.01
938	3866284	SLC1A5	0.01
939	3015687	PCOLCE	0.01
940	3866289	SLC1A5	0.01
941	3015686	PCOLCE	0.01
942	2526783	ATIC	0.01
943	3866298	SLC1A5	0.01
944	3866286	SLC1A5	0.01
945	2622556	SEMA3F	0.01
946	3015702	PCOLCE	0.01
947	2594653	FAM126B	0.01
948	4027050	IRAK1	0.01
949	2848283	CMBL	0.01
950	2616227	FBXL2	0.01
951	3255463	FAM190B	0.01
952	3936923	CDC45	0.01
953	2473999	CENPA	0.01
954	2673051	MAP4	0.01
955	3866279	SLC1A5	0.01
956	3402610	NCAPD2	0.01
957	3255455	FAM190B	0.01
958	4019810	FAM70A	0.01
959	2693016	SLC12A8	0.01
960	3426879	VEZT	0.01
961	3449784	DENND5B	0.01
962	3294901	CAMK2G	0.01
963	3449767	DENND5B	0.01
964	3449786	DENND5B	0.01
965	3395700	SCN3B	0.01
966	3921412	WRB	0.01
967	3727867	ANKFN1	0.01
968	3996671	SNORA56	0.01
969	3449816	DENND5B	0.01
970	3749021	ULK2	0.01
971	3011356	CROT	0.01
972	3294920	CAMK2G	0.01
973	2388246	EXO1	0.01
974	3096391	HOOK3	0.01
975	3013201	CASD1	0.01
976	3066376	SRPK2	0.01
977	3449827	DENND5B	0.01
978	2958541	DST	0.01
979	3597142	TLN2	0.01
980	3243585	LOC84856	0.01
981	2485096	EHBP1	0.01
982	2834319	STK32A	0.01
983	3565699	DLGAP5	0.01
984	2362497	CADM3	0.01
985	2362503	CADM3	0.01
986	2585509	SCN7A	0.01
987	2583035	BAZ2B	0.01
988	2958501	DST	0.01
989	2958403	DST	0.01
990	2958487	DST	0.01
991	3146574	RNF19A	0.01
992	2585519	SCN7A	0.01
993	3130255	TEX15	0.01
994	3456219	MAP3K12	0.01
995	2602777	DNER	0.01
996	2405062	BSDC1	0.01
997	3620905	UBR1	0.01
998	2547181	XDH	0.01
999	3624655	MYO5A	0.01
1000	2412395	EPS15	0.01
1001	4014200	POF1B	0.01
1002	3129966	TMEM66	0.01
1003	3261518	NOLC1	0.01
1004	4014203	POF1B	0.01
1005	2787563	INPP4B	0.01
1006	3235750	OPTN	0.01
1007	3758085	EZH1	0.01
1008	2708421	ALG3	0.01
1009	2708422	ALG3	0.01
1010	3748075	TOM1L2	0.01
1011	2958489	DST	0.01
1012	2915327	DOPEY1	0.01
1013	2958363	DST	0.01
1014	3825156	KXD1	0.01
1015	2781330	RPL34-AS1	0.01
1016	3319615	SNORA3	0.01
1017	2958397	DST	0.01
1018	3720714	THRA	0.01
1019	3199474	ZDHHC21	0.01
1020	3011898	STEAP2	0.01
1021	3181261	TMOD1	0.01
1022	3208798	APBA1	0.01
1023	2394505	CHD5	0.01
1024	3929364	SYNJ1	0.01
1025	2368110	RABGAP1L	0.01
1026	3046744	AMPH	0.01
1027	3046788	AMPH	0.01
1028	3046778	AMPH	0.01
1029	2320846	VPS13D	0.01
1030	3560761	BAZ1A	0.01
1031	3456233	MAP3K12	0.01
1032	3456231	MAP3K12	0.01
1033	3642826	NME4	0.01
1034	3130246	TEX15	0.01
1035	3759780	ARHGAP27	0.01
1036	2320848	VPS13D	0.01
1037	3575249	KCNK10	0.01
1038	3575245	KCNK10	0.01
1039	2423184	FAM69A	0.01
1040	3068594	GPR85	0.01
1041	3201786	ELAVL2	0.01
1042	3190624	SPTAN1	0.01
1043	3190593	SPTAN1	0.01
1044	2958515	DST	0.01
1045	3190579	SPTAN1	0.01
1046	3190620	SPTAN1	0.01
1047	2331387	MACF1	0.01
1048	2567191	LONRF2	0.01
1049	3290981	ANK3	0.01
1050	2331487	MACF1	0.01
1051	3190628	SPTAN1	0.01
1052	2813154	PIK3R1	0.01
1053	3274763	AKR1C2	0.01
1054	3382355	GDPD5	0.01
1055	2329821	ZMYM4	0.01
1056	2438645	INSRR	0.01
1057	2420245	TTLL7	0.01
1058	2388229	EXO1	0.01
1059	2388232	EXO1	0.01
1060	2388235	EXO1	0.01
1061	2379915	CENPF	0.01
1062	2406047	ZMYM6	0.01
1063	3248673	ZNF365	0.01
1064	2821793	RGMB	0.01
1065	2995274	C7orf41	0.01
1066	3087484	EFHA2	0.01
1067	3151975	MTSS1	0.01
1068	2585494	SCN7A	0.01
1069	2813148	PIK3R1	0.01
1070	3426605	PLXNC1	0.01
1071	3452482	AMIGO2	0.01
1072	2797093	SORBS2	0.01
1073	3392394	CADM1	0.01
1074	2849993	FAM134B	0.01
1075	2915299	DOPEY1	0.01
1076	2958432	DST	0.01
1077	3714101	ALDH3A2	0.01
1078	2834754	ADRB2	0.01
1079	3740942	SMG6	0.01
1080	2394503	CHD5	0.01
1081	2952329	MDGA1	0.01
1082	3349767	ZBTB16	0.01
1083	2362505	CADM3	0.01
1084	2841504	CREBRF	0.01
1085	3660246	CYLD	0.01
1086	2495477	INPP4A	0.01
1087	2426846	WDR47	0.01
1088	3255488	FAM190B	0.01
1089	3353448	C11orf63	0.01
1090	2417816	ANKRD13C	0.01
1091	3521193	ABCC4	0.01
1092	3521250	ABCC4	0.01
1093	3521212	ABCC4	0.01
1094	3521255	ABCC4	0.01
1095	2637145	GAP43	0.01
1096	3062532	DLX5	0.01
1097	2777593	FAM13A	0.01
1098	2438635	INSRR	0.01
1099	2438633	INSRR	0.01
1100	3418276	KIF5A	0.01
1101	2388240	EXO1	0.01
1102	2567652	CREG2	0.01
1103	4014212	POF1B	0.01
1104	2952326	MDGA1	0.01
1105	3288349	ARHGAP22	0.01
1106	2841713	CPEB4	0.01
1107	3181233	TDRD7	0.01
1108	2884030	EBF1	0.01
1109	2883953	EBF1	0.01
1110	3442654	CD163L1	0.01
1111	3442657	CD163L1	0.01
1112	3442659	CD163L1	0.01
1113	3241651	CCDC7	0.01
1114	3631804	MYO9A	0.01
1115	3241625	CCDC7	0.01
1116	3181290	TMOD1	0.01
1117	3181273	TMOD1	0.01
1118	2958361	DST	0.01
1119	3181285	TMOD1	0.01
1120	3749042	ULK2	0.01
1121	2924594	NCOA7	0.01
1122	2975774	MAP7	0.01
1123	2584973	SCN3A	0.01
1124	2420269	TTLL7	0.01
1125	2318589	CAMTA1	0.01
1126	2585428	SCN9A	0.01
1127	3624674	MYO5A	0.01
1128	2707953	MCF2L2	0.01
1129	2871043	EPB41L4A	0.01
1130	2513508	SCN2A	0.01
1131	2634576	ALCAM	0.01
1132	3423434	NAV3	0.01
1133	2327252	STX12	0.01
1134	3011361	CROT	0.01
1135	2834904	ABLIM3	0.01
1136	2443605	KIFAP3	0.01
1137	2562736	REEP1	0.01
1138	2841758	CPEB4	0.01
1139	2420293	TTLL7	0.01
1140	2343087	AK5	0.01
1141	2343098	AK5	0.01
1142	2343078	AK5	0.01
1143	3744222	VAMP2	0.01
1144	2995280	C7orf41	0.01
1145	3364450	SOX6	0.01
1146	2343058	AK5	0.01
1147	3364379	SOX6	0.01
1148	2871076	EPB41L4A	0.01
1149	3023797	---	0.01
1150	3770520	C17orf28	0.01
1151	3988606	ZCCHC12	0.01
1152	2802617	TRIO	0.01
1153	3663339	NDRG4	0.01
1154	3731587	RGS9	0.01
1155	2880301	DPYSL3	0.01
1156	3010476	GNAI1	0.01
1157	2595393	ICA1L	0.01
1158	2319679	KIF1B	0.01
1159	3190584	SPTAN1	0.01
1160	2513605	CSRNP3	0.01
1161	2595415	ICA1L	0.01
1162	2329089	S100PBP	0.01
1163	3030028	CNTNAP2	0.01
1164	3030040	CNTNAP2	0.01
1165	2443582	KIFAP3	0.01
1166	2443597	KIFAP3	0.01
1167	3220391	LPAR1	0.01
1168	2833096	NDFIP1	0.01
1169	2443617	KIFAP3	0.01
1170	2443581	KIFAP3	0.01
1171	3518465	FBXL3	0.01
1172	3128929	STMN4	0.01
1173	3501741	ARHGEF7	0.01
1174	3444980	DUSP16	0.01
1175	3592880	SEMA6D	0.01
1176	3351611	PHLDB1	0.01
1177	3444979	DUSP16	0.01
1178	3444969	DUSP16	0.01
1179	3751628	SSH2	0.01
1180	2958336	DST	0.01
1181	3190602	SPTAN1	0.01
1182	3351622	PHLDB1	0.01
1183	2744627	NAA15	0.01
1184	2439953	PIGM	0.01
1185	2871075	EPB41L4A	0.01
1186	3378257	SLC29A2	0.01
1187	3742001	ANKFY1	0.01
1188	3417167	RAB5B	0.01
1189	3742757	DERL2	0.01
1190	3284084	EPC1	0.01
1191	3518469	FBXL3	0.01
1192	3706246	SRR	0.01
1193	3331231	P2RX3	0.01
1194	3741681	C17orf85	0.01
1195	3012832	CCDC132	0.01
1196	3381928	PGM2L1	0.01
1197	2513488	SCN2A	0.01
1198	3568623	RAB15	0.01
1199	3624656	MYO5A	0.01
1200	3748023	TOM1L2	0.01
1201	2939221	TUBB2A	0.01
1202	3716084	TAOK1	0.01
1203	3462647	CAPS2	0.01
1204	3716087	TAOK1	0.01
1205	2331380	MACF1	0.01
1206	3744362	CTC1	0.01
1207	3744337	CTC1	0.01
1208	3258778	SLC35G1	0.01
1209	3742037	ANKFY1	0.01
1210	3742051	ANKFY1	0.01
1211	3742042	ANKFY1	0.01
1212	3748140	ATPAF2	0.01
1213	3740943	SMG6	0.01
1214	3744343	CTC1	0.01
1215	3744368	CTC1	0.01
1216	3746929	NCOR1	0.01
1217	2690871	TMEM39A	0.01
1218	2320486	CLCN6	0.01
1219	3742000	ANKFY1	0.01
1220	3707650	RABEP1	0.01
1221	2989811	NXPH1	0.01
1222	2513505	SCN2A	0.01
1223	3029965	CNTNAP2	0.01
1224	3011357	CROT	0.01
1225	3029994	CNTNAP2	0.01
1226	2513506	SCN2A	0.01
1227	2439876	IGSF9	0.01
1228	3936940	CDC45	0.01
1229	2960083	NPM1	0.01
1230	4019809	FAM70A	0.01
1231	3557857	IPO4	0.01
1232	3417154	CDK2	0.01
1233	3772165	TK1	0.01
1234	3208791	APBA1	0.01
1235	2474425	DNAJC5G	0.01
1236	3452485	AMIGO2	0.01
1237	2412633	RAB3B	0.01
1238	3715141	WSB1	0.01
1239	3755223	SRCIN1	0.01
1240	3349782	ZBTB16	0.01
1241	3715132	WSB1	0.01
1242	3882995	MAP1LC3A	0.01
1243	2870419	PJA2	0.01
1244	2419156	USP33	0.01
1245	3449806	DENND5B	0.01
1246	2443626	KIFAP3	0.01
1247	3190574	SPTAN1	0.01
1248	4019801	FAM70A	0.01
1249	2331325	MACF1	0.01
1250	3922684	SLC37A1	0.01
1251	2431982	PDE4DIP	0.01
1252	3690228	ITFG1	0.01
1253	3487233	AKAP11	0.01
1254	2394489	CHD5	0.01
1255	3743765	ZBTB4	0.01
1256	2394532	CHD5	0.01
1257	2602847	DNER	0.01
1258	3487258	AKAP11	0.01
1259	2426850	WDR47	0.01
1260	3924805	PRMT2	0.01
1261	2972318	SERINC1	0.01
1262	2344437	PRKACB	0.01
1263	3048541	CAMK2B	0.01
1264	3294866	CAMK2G	0.01
1265	3048560	CAMK2B	0.01
1266	3048524	CAMK2B	0.01
1267	3048565	CAMK2B	0.01
1268	3125117	DLC1	0.01
1269	3862181	FBL	0.01
1270	3535662	GNG2	0.01
1271	2323010	ARHGEF10L	0.01
1272	2748109	TRIM2	0.01
1273	2748110	TRIM2	0.01
1274	3598994	SMAD3	0.01
1275	2395336	RERE	0.01
1276	2933559	TULP4	0.01
1277	2920673	ARMC2	0.01
1278	3392393	CADM1	0.01
1279	3620693	LRRC57	0.01
1280	2870218	FBXL17	0.01
1281	2972316	SERINC1	0.01
1282	2991116	BZW2	0.01
1283	3456232	MAP3K12	0.01
1284	3828978	DPY19L3	0.01
1285	3731559	RGS9	0.01
1286	3048562	CAMK2B	0.01
1287	3707686	RABEP1	0.01
1288	3395707	SCN3B	0.01
1289	3249381	LRRTM3	0.01
