# Supplementary material for: Robust Selection of Cancer Survival Signatures from High-Throughput Genomic Data Using Two-Fold Subsampling
Source: PLoS One. 2014 Oct 8;9(10):e108818. doi: 10.1371/journal.pone.0108818 (PMC4190101; doi:10.1371/journal.pone.0108818)
Supplement: Table S3 — Lists of chosen features and their selection probability (lung adenocarcinoma). (XLS) [file pone.0108818.s004.xls]

## Sheet: RS-PL
	ProbesetID	Gene	SelectionFreq	RankDev	RankCor
1	203799_at	CD302 /// LY75-CD302	1	-	1078
2	236359_at	SCN4B	1	-	-
3	204754_at	HLF	0.98	-	-
4	214866_at	PLAUR	0.97	-	180
5	225803_at	FBXO32	0.97	-	539
6	204320_at	COL11A1	0.96	19	-
7	1558523_at	FAM184A	0.94	-	-
8	203755_at	BUB1B	0.93	-	1018
9	222037_at	MCM4	0.93	-	41
10	202705_at	CCNB2	0.92	-	235
11	227480_at	SUSD2	0.92	56	-
12	212950_at	GPR116	0.91	-	-
13	218726_at	HJURP	0.9	-	-
14	210096_at	CYP4B1	0.89	21	1038
15	227550_at	GFRA1	0.89	-	1670
16	219874_at	SLC12A8	0.88	-	-
17	223767_at	GPR84	0.88	-	500
18	227452_at	LOC100499467	0.88	-	348
19	203764_at	DLGAP5	0.86	-	-
20	224822_at	DLC1	0.84	-	-
21	227417_at	2014-03-02	0.84	-	-
22	218355_at	KIF4A	0.83	-	314
23	209408_at	KIF2C	0.82	-	768
24	223484_at	C15orf48	0.82	-	981
25	1556364_at	ADAMTS9-AS2	0.81	-	-
26	201037_at	PFKP	0.8	-	-
27	201540_at	FHL1	0.79	-	-
28	228528_at	Hs.290825.0	0.78	-	168
29	229309_at	ADRB1	0.78	-	1135
30	223878_at	INPP4B	0.77	-	261
31	227198_at	AFF3	0.76	-	804
32	37892_at	COL11A1	0.76	11	-
33	202954_at	UBE2C	0.74	-	695
34	236044_at	PPAPDC1A	0.74	-	-
35	213106_at	ATP8A1	0.73	-	629
36	222717_at	SDPR	0.73	-	-
37	238460_at	FAM83A	0.71	-	307
38	202242_at	TSPAN7	0.7	-	-
39	205394_at	CHEK1	0.7	-	-
40	224061_at	INMT	0.7	-	-
41	238798_at	TAPT1	0.7	-	-
42	239586_at	FAM83A	0.7	-	190
43	204825_at	MELK	0.69	-	1076
44	229308_at	ANKRD29	0.69	-	-
45	228480_at	VAPA	0.68	-	-
46	235476_at	TRIM59	0.68	-	-
47	239425_at	DCUN1D5	0.68	-	-
48	203418_at	CCNA2	0.67	-	-
49	204712_at	WIF1	0.67	24	-
50	225817_at	CGNL1	0.67	-	-
51	227801_at	TRIM59	0.67	-	-
52	204347_at	AK4 /// LOC100507855	0.66	-	1202
53	219888_at	SPAG4	0.66	-	-
54	225655_at	UHRF1	0.66	-	-
55	228692_at	PREX2	0.66	-	-
56	243172_at	Hs.45091.0	0.65	-	-
57	218469_at	GREM1	0.64	25	-
58	37512_at	HSD17B6	0.63	125	-
59	226625_at	TGFBR3	0.63	-	-
60	204822_at	TTK	0.62	-	1079
61	212344_at	SULF1	0.62	-	-
62	239656_at	LHFPL3-AS2	0.62	-	-
63	240699_at	SEC14L3	0.62	-	-
64	232027_at	SYNE1	0.61	-	-
65	220082_at	PPP1R14D	0.6	-	124
66	201940_at	CPD	0.59	-	-
67	206796_at	WISP1	0.59	-	-
68	225681_at	CTHRC1	0.59	-	-
69	225855_at	EPB41L5	0.59	-	-
70	213228_at	PDE8B	0.59	-	-
71	202219_at	SLC6A8	0.57	-	537
72	213680_at	KRT6B	0.57	-	651
73	204146_at	RAD51AP1	0.56	-	1257
74	205476_at	CCL20	0.56	94	972
75	206742_at	FIGF /// PIR-FIGF	0.54	115	-
76	232267_at	GPR133	0.53	-	-
77	229169_at	TTC18	0.53	-	-
78	203476_at	TPBG	0.52	-	465
79	205513_at	TCN1	0.52	26	-
80	213338_at	TMEM158	0.52	-	-
81	220512_at	DLC1	0.52	-	-
82	209763_at	CHRDL1	0.52	145	-
83	213974_at	ADAMTSL3	0.52	-	-
84	219763_at	DENND1A	0.51	-	76
85	220196_at	MUC16	0.51	-	-
86	222853_at	FLRT3	0.51	-	-
87	235649_at	ADAMTS8	0.51	-	-
88	210272_at	CYP2B7P1	0.5	123	-
89	239965_at	Hs.201326.0	0.5	-	-
90	223278_at	GJB2	0.49	58	-
91	229613_at	Hs.116424.0	0.49	-	-
92	235561_at	TXNL1	0.49	-	-
93	210074_at	CTSL2	0.48	-	-
94	213008_at	FANCI	0.48	-	171
95	230630_at	AK4 /// LOC100507855	0.48	-	1563
96	209469_at	GPM6A	0.47	151	-
97	212354_at	SULF1	0.47	-	-
98	213943_at	TWIST1	0.47	-	-
99	203889_at	SCG5	0.47	-	-
100	204641_at	NEK2	0.47	-	1536
101	205046_at	CENPE	0.46	-	-
102	227148_at	PLEKHH2	0.46	-	-
103	227719_at	SMAD9	0.46	-	-
104	205433_at	BCHE	0.45	-	-
105	223623_at	C2orf40	0.45	110	-
106	238458_at	EFHA2	0.44	-	-
107	238752_at	GPLD1	0.44	-	-
108	228303_at	GALNT6	0.44	-	505
109	1557422_at	Hs2.117474.1	0.43	-	-
110	219148_at	PBK	0.43	-	158
111	219768_at	VTCN1	0.43	-	584
112	228323_at	CASC5	0.43	-	771
113	219956_at	GALNT6	0.43	-	699
114	223307_at	CDCA3	0.43	-	725
115	218876_at	TPPP3	0.42	-	-
116	229529_at	TCF21	0.42	-	-
117	235079_at	ZNF704	0.42	-	-
118	235446_at	Hs.293702.0	0.42	-	-
119	243894_at	SLC41A2	0.42	-	1266
120	1559413_at	TCP11L2	0.41	-	450
121	205064_at	SPRR1B	0.41	124	-
122	209125_at	KRT6A	0.41	127	1296
123	219271_at	GALNT14	0.41	-	-
124	226030_at	ACADSB	0.41	-	-
125	235764_at	PRDM5	0.41	-	-
126	226777_at	ADAM12	0.41	-	-
127	232935_at	Hs.298055.0	0.4	-	-
128	226766_at	ROBO2	0.4	-	-
129	227671_at	XIST	0.39	4	1342
130	231015_at	KLF15	0.39	-	-
131	209220_at	GPC3	0.39	-	-
132	233648_at	Hs.287736.0	0.39	-	-
133	1555800_at	ZNF385B	0.38	45	-
134	218542_at	CEP55	0.38	-	715
135	229019_at	ZNF385B	0.38	51	-
136	215436_at	HSDL2	0.38	-	-
137	229339_at	MYOCD	0.38	-	-
138	205774_at	F12	0.38	-	-
139	204351_at	S100P	0.37	27	1449
140	204580_at	MMP12	0.37	22	-
141	204653_at	TFAP2A	0.37	-	-
142	206509_at	PIP	0.37	-	1444
143	209493_at	PDZD2	0.37	-	-
144	212741_at	MAOA	0.37	-	-
145	223586_at	ARNTL2	0.37	-	-
146	235155_at	BDH2	0.37	-	-
147	236285_at	KLHDC7B	0.37	-	572
148	209614_at	ADH1B	0.37	-	-
149	219427_at	FAT4	0.37	-	1093
150	223805_at	OSBPL6	0.37	-	-
151	205542_at	STEAP1	0.37	-	-
152	206102_at	GINS1	0.37	-	1532
153	206007_at	PRG4	0.36	-	-
154	217755_at	HN1	0.36	-	-
155	226902_at	USP13	0.36	-	-
156	228979_at	SFTA3	0.36	-	-
157	226992_at	NOSTRIN	0.36	-	-
158	229839_at	SCARA5	0.36	66	-
159	205638_at	BAI3	0.35	-	-
160	210121_at	B3GALT2	0.35	-	-
161	227721_at	CPAMD8	0.35	-	-
162	229657_at	THRB	0.35	-	737
163	243681_at	SHANK2	0.35	-	-
164	205200_at	CLEC3B /// EXOSC7	0.35	-	-
165	204731_at	TGFBR3	0.35	-	-
166	1554543_at	SPAG9	0.34	-	842
167	238081_at	WDFY3-AS2	0.34	-	735
168	238454_at	ZNF540	0.34	-	332
169	236088_at	NTNG1	0.34	-	-
170	237206_at	MYOCD	0.34	-	-
171	238741_at	FAM83A	0.34	-	306
172	227827_at	Hs.71721.0	0.34	-	-
173	206134_at	ADAMDEC1	0.32	-	-
174	226228_at	AQP4	0.32	48	-
175	220170_at	FHL5	0.32	-	-
176	238075_at	CHEK1	0.32	-	-
177	204162_at	NDC80	0.31	-	-
178	205609_at	ANGPT1	0.31	-	-
179	215314_at	Hs.179752.0	0.31	-	1710
180	242496_at	ART4	0.31	-	-
181	232231_at	RUNX2	0.31	-	-
182	205376_at	INPP4B	0.3	-	-
183	212328_at	LIMCH1	0.3	-	-
184	229455_at	Hs.176669.0	0.3	-	-
185	229900_at	CD109	0.3	-	-
186	230165_at	SGOL2	0.3	-	-
187	236261_at	OSBPL6	0.3	-	-
188	235153_at	RNF183	0.3	-	980
189	233498_at	ERBB4	0.3	-	-
190	208300_at	PTPRH	0.29	-	-
191	226333_at	IL6R	0.29	-	798
192	227874_at	EMCN	0.29	-	-
193	239262_at	Hs.25930.0	0.29	-	-
194	209815_at	PTCH1	0.29	-	-
195	225342_at	AK4 /// LOC100507855	0.28	-	-
196	226249_at	SNX30	0.28	-	-
197	238727_at	Hs.146225.0	0.28	-	-
198	226709_at	ROBO2	0.28	-	-
199	205816_at	ITGB8	0.28	-	-
200	1557136_at	ATP13A4	0.27	-	-
201	203665_at	HMOX1	0.27	-	410
202	205403_at	IL1R2	0.27	-	-
203	212992_at	AHNAK2	0.27	-	-
204	232833_at	Hs.13436.0	0.27	-	-
205	227628_at	GPX8	0.27	-	-
206	235650_at	CDHR3 /// LOC100652903	0.27	-	-
207	235911_at	MFI2	0.27	-	-
208	204401_at	KCNN4	0.26	-	-
209	206336_at	CXCL6	0.26	50	-
210	212510_at	GPD1L	0.26	-	-
211	212909_at	LYPD1	0.26	-	-
212	225571_at	LIFR	0.26	-	-
213	231972_at	Hs.6083.1	0.26	-	-
214	233073_at	Hs.14480.1	0.26	-	1621
215	230319_at	Hs.90250.0	0.26	-	-
216	235771_at	Hs.122147.0	0.26	-	-
217	63305_at	PKNOX2	0.26	-	-
218	219208_at	FBXO11	0.26	-	-
219	229768_at	OR51E1	0.26	-	-
220	206023_at	NMU	0.26	-	-
221	201328_at	ETS2	0.26	-	-
222	210029_at	IDO1	0.25	-	-
223	212531_at	LCN2	0.25	-	-
224	213273_at	ODZ4	0.25	-	-
225	220244_at	LINC00312	0.25	-	-
226	227032_at	PLXNA2	0.25	-	-
227	228069_at	FAM54A	0.25	-	-
228	213900_at	FAM189A2	0.25	-	-
229	243818_at	SFTA1P	0.25	-	-
230	213599_at	OIP5	0.25	-	172
231	227081_at	DNALI1	0.25	-	-
232	1562094_at	Hs2.377066.1	0.24	-	-
233	202338_at	TK1	0.24	-	1615
234	215554_at	GPLD1	0.24	-	376
235	225987_at	STEAP4	0.24	-	-
236	228273_at	PRR11	0.24	-	-
237	206159_at	GDF10	0.24	-	-
238	210108_at	CACNA1D	0.24	-	-
239	41469_at	PI3	0.24	-	1450
240	204579_at	FGFR4	0.24	-	-
241	205844_at	VNN1	0.23	-	-
242	230211_at	TRIP11	0.23	-	311
243	1553708_at	LINC00525	0.23	-	-
244	213007_at	FANCI	0.23	-	381
245	213802_at	PRSS12	0.23	-	-
246	228504_at	SCN7A	0.23	-	-
247	235821_at	WISP1	0.23	-	-
248	239349_at	C1QTNF7	0.22	-	-
249	204268_at	S100A2	0.22	99	-
250	228885_at	MAMDC2	0.22	130	-
251	229073_at	PRTG	0.22	-	-
252	225915_at	CAB39L	0.22	-	-
253	205534_at	PCDH7	0.22	-	-
254	200606_at	DSP	0.22	-	563
255	204988_at	FGB	0.22	82	-
256	206513_at	AIM2	0.21	-	-
257	216782_at	Hs.306863.0	0.21	-	1491
258	229116_at	CNKSR2	0.21	-	-
259	236335_at	GUCY1A2	0.21	-	-
260	204931_at	TCF21	0.21	-	-
261	236641_at	KIF14	0.21	-	-
262	209793_at	GRIA1	0.21	-	-
263	1559063_at	Hs2.347609.1	0.21	-	-
264	239752_at	Hs.231895.0	0.21	-	1564
265	230378_at	SCGB3A1	0.21	10	-
266	230831_at	FRMD5	0.21	-	633
267	218856_at	TNFRSF21	0.21	-	-
268	202267_at	LAMC2	0.2	-	-
269	204444_at	KIF11	0.2	-	-
270	204846_at	CP	0.2	46	-
271	239579_at	EPHX4	0.2	-	-
272	223523_at	TMEM108	0.2	-	-
273	238018_at	FAM150B	0.2	-	-
274	205654_at	C4BPA	0.2	69	-
275	230179_at	LOC285812	0.2	-	-
276	202912_at	ADM	0.19	-	1274
277	209292_at	ID4	0.19	-	-
278	223660_at	ADORA3	0.19	-	-
279	227014_at	ASPHD2	0.19	-	-
280	241031_at	C2CD4A	0.19	-	-
281	242915_at	ZNF682	0.19	-	-
282	243483_at	TRPM8	0.19	129	-
283	205430_at	BMP5	0.19	-	-
284	212327_at	LIMCH1	0.19	-	-
285	222073_at	COL4A3	0.19	-	-
286	228716_at	THRB	0.19	-	994
287	203535_at	S100A9	0.18	-	-
288	225078_at	EMP2	0.18	-	-
289	1556421_at	LOC286189	0.18	-	-
290	205505_at	GCNT1	0.18	-	816
291	226661_at	CDCA2	0.18	-	1006
292	227609_at	EPSTI1	0.18	-	-
293	203145_at	SPAG5	0.18	-	-
294	226974_at	NEDD4L	0.18	-	-
295	204470_at	CXCL1	0.17	-	-
296	206012_at	LEFTY2	0.17	-	-
297	219493_at	SHCBP1	0.17	-	-
298	220468_at	ARL14	0.17	-	-
299	223642_at	ZIC2	0.17	-	-
300	224724_at	SULF2	0.17	-	1141
301	205014_at	FGFBP1	0.17	-	-
302	221730_at	COL5A2	0.17	-	-
303	224589_at	XIST	0.17	38	-
304	227297_at	ITGA9	0.17	-	-
305	243813_at	LOC100507632	0.17	-	-
306	222039_at	KIF18B	0.17	-	-
307	204042_at	WASF3	0.17	-	-
308	214135_at	CLDN18	0.17	12	-
309	214823_at	ZNF204P	0.17	-	-
310	223551_at	PKIB	0.17	-	-
311	228434_at	BTNL9	0.17	-	-
312	1559696_at	Hs2.269011.1	0.17	-	-
313	212372_at	MYH10	0.16	-	-
314	220441_at	DNAJC22	0.16	-	-
315	223723_at	MFI2	0.16	-	1037
316	239770_at	ESYT3	0.16	-	-
317	244144_at	SYNE1	0.16	-	-
318	205199_at	CA9	0.16	-	-
319	223843_at	SCARA3	0.16	-	-
320	235956_at	KIAA1377	0.16	-	-
321	243974_at	Hs.167793.0	0.16	-	-
322	201890_at	RRM2	0.16	-	1669
323	210002_at	GATA6	0.16	-	-
324	214053_at	ERBB4	0.16	-	-
325	235696_at	Hs.18514.0	0.16	-	388
326	202094_at	BIRC5	0.16	-	1029
327	218800_at	SRD5A3	0.16	-	-
328	222303_at	Hs.292477.0	0.16	-	-
329	229635_at	LOC100505702	0.16	-	-
330	213796_at	SPRR1A	0.16	-	-
331	226591_at	LOC100506965	0.16	-	-
332	1560049_at	Hs2.308017.1	0.15	-	-
333	204033_at	TRIP13	0.15	-	-
334	218507_at	HILPDA	0.15	-	1003
335	224048_at	USP44	0.15	-	-
336	233025_at	PDZD2	0.15	-	-
337	1556325_at	FILIP1	0.15	-	618
338	201506_at	LOC100652886 /// LOC100653157 /// TGFBI	0.15	-	-
339	229553_at	PGM2L1	0.15	-	-
340	230661_at	Hs.194024.0	0.15	-	-
341	236979_at	BCL2L15	0.15	-	1170
342	49452_at	ACACB	0.15	-	907
343	204719_at	ABCA8	0.15	-	-
344	227848_at	PEBP4	0.15	-	-
345	202869_at	OAS1	0.15	-	-
346	229177_at	C16orf89	0.15	75	-
347	219410_at	TMEM45A	0.15	-	1696
348	212949_at	NCAPH	0.15	-	-
349	214641_at	COL4A3	0.14	-	-
350	207165_at	HMMR	0.14	-	-
351	213523_at	CCNE1	0.14	-	-
352	229331_at	SPATA18	0.14	-	-
353	205959_at	MMP13	0.14	67	-
354	212448_at	NEDD4L	0.14	-	-
355	1559910_at	Hs2.383970.1	0.14	-	-
356	1562921_at	Hs2.434375.1	0.14	-	717
357	203744_at	HMGB3	0.14	-	-
358	236222_at	C3orf15 /// LOC100652862	0.14	-	-
359	1561254_at	LOC340340	0.14	-	-
360	211756_at	PTHLH	0.14	-	-
361	232306_at	CDH26	0.14	-	-
362	232805_at	Hs.151504.0	0.14	-	1129
363	205680_at	MMP10	0.13	107	-
364	205997_at	ADAM28	0.13	-	-
365	227196_at	RHPN2	0.13	-	-
366	38158_at	ESPL1	0.13	-	1017
367	223748_at	SLC4A11	0.13	-	-
368	204533_at	CXCL10	0.13	-	-
369	205945_at	IL6R	0.13	-	1090
370	219476_at	C1orf116	0.13	-	-
371	230595_at	LOC100653336 /// PGM5-AS1	0.13	-	-
372	205857_at	SLC18A2	0.13	-	1571
373	205883_at	ZBTB16	0.13	-	-
374	218755_at	KIF20A	0.13	-	-
375	218976_at	DNAJC12	0.13	137	-
376	1556657_at	Hs2.292645.1	0.13	-	-
377	205261_at	PGC	0.13	31	-
378	227253_at	CP	0.13	44	-
379	243386_at	CASZ1	0.13	-	-
380	229738_at	DNAH10	0.13	-	-
381	236909_at	C2orf77	0.13	-	-
382	205112_at	PLCE1	0.13	-	-
383	217771_at	GOLM1	0.13	-	-
384	238720_at	LOC100506582	0.13	118	-
385	200838_at	CTSB	0.12	-	764
386	205499_at	SRPX2	0.12	-	-
387	232997_at	Hs.301237.0	0.12	-	-
388	236029_at	FAT3	0.12	-	-
389	218039_at	NUSAP1	0.12	-	294
390	230231_at	FGF14	0.12	-	-
391	242086_at	SPATA6	0.12	-	-
392	244434_at	GPR82	0.12	-	-
393	226287_at	CCDC34	0.12	-	-
394	1558019_at	Hs2.378432.1	0.12	-	-
395	232874_at	DOCK9	0.12	-	1698
396	240715_at	TBX5	0.12	-	849
397	244655_at	LOC100507311	0.12	-	-
398	201650_at	KRT19	0.12	-	-
399	219093_at	PID1	0.12	-	-
400	203256_at	CDH3	0.11	-	-
401	204410_at	EIF1AY	0.11	42	-
402	224753_at	CDCA5	0.11	-	767
403	1563386_at	Hs2.383985.1	0.11	-	-
404	219866_at	CLIC5	0.11	-	-
405	220622_at	LRRC31	0.11	89	-
406	222271_at	Hs.293055.0	0.11	-	-
407	227091_at	CCDC146	0.11	-	-
408	1566968_at	SPRY4-IT1	0.11	-	-
409	206548_at	g13376321	0.11	-	930
410	209173_at	AGR2	0.11	-	-
411	209904_at	TNNC1	0.11	-	-
412	213909_at	LRRC15	0.11	-	-
413	214199_at	SFTPD	0.11	59	-
414	229369_at	VSIG2	0.11	-	-
415	232424_at	PRDM16	0.11	-	-
416	209642_at	BUB1	0.11	-	-
417	209035_at	MDK	0.11	-	-
418	219225_at	PGBD5	0.11	-	1741
419	226822_at	STOX2	0.11	-	-
420	228086_at	STK33	0.11	-	-
421	229160_at	MUM1L1	0.11	100	-
422	230523_at	QSOX1	0.11	-	-
423	230624_at	SLC25A27	0.11	-	-
424	203967_at	CDC6	0.11	-	-
425	234120_at	Hs.306344.0	0.11	-	-
426	213307_at	SHANK2	0.11	-	-
427	235867_at	GSTM3	0.11	-	-
428	217551_at	OR7E14P	0.11	-	949
429	1564236_at	Hs2.375660.1	0.1	-	1702
430	206373_at	ZIC1	0.1	-	-
431	215059_at	Hs.51515.0	0.1	-	-
432	235016_at	REEP3	0.1	-	-
433	204455_at	DST /// LOC100652766	0.1	-	-
434	205316_at	SLC15A2	0.1	-	-
435	210163_at	CXCL11	0.1	80	-
436	214046_at	FUT9	0.1	-	-
437	222453_at	CYBRD1	0.1	-	-
438	226997_at	ADAMTS12	0.1	-	-
439	229178_at	PRTG	0.1	-	-
440	233608_at	Hs.296675.0	0.1	-	-
441	220431_at	TMPRSS11E	0.1	-	-
442	223381_at	NUF2	0.1	-	-
443	231969_at	STOX2	0.1	-	-
444	1556402_at	Hs2.203743.1	0.1	-	-
445	204475_at	MMP1	0.1	13	-
446	223722_at	DNAJC12	0.1	-	-
447	236957_at	CDCA2	0.1	-	291
448	214156_at	MYRIP	0.1	-	-
449	228956_at	UGT8	0.1	-	-
450	223503_at	TMEM163	0.1	-	-
451	1561195_at	Hs2.432603.1	0.09	-	-
452	204497_at	ADCY9	0.09	-	628
453	213638_at	PHACTR1	0.09	-	-
454	223798_at	SLC41A2	0.09	-	-
455	214222_at	DNAH7	0.09	-	-
456	217109_at	MUC4	0.09	30	-
457	232202_at	Hs.152423.0	0.09	-	-
458	238332_at	ANKRD29	0.09	-	-
459	213432_at	MUC5B	0.09	71	-
460	229584_at	LRRK2	0.09	-	-
461	205305_at	FGL1	0.09	-	-
462	206315_at	CRLF1	0.09	-	-
463	213790_at	ADAM12	0.09	-	-
464	225834_at	FAM72A /// FAM72B /// FAM72D	0.09	-	-
465	231084_at	WDR96	0.09	-	-
466	232628_at	Hs.204720.0	0.09	-	-
467	233249_at	Hs.287562.0	0.09	-	-
468	203184_at	FBN2	0.09	-	-
469	204995_at	CDK5R1	0.09	-	-
470	219909_at	MMP28	0.09	-	-
471	228564_at	LOC375295	0.09	-	-
472	229088_at	ENPP1	0.09	-	916
473	203139_at	DAPK1	0.09	-	-
474	243802_at	DNAH12	0.09	61	-
475	204584_at	L1CAM	0.09	-	-
476	239719_at	CD109	0.09	-	-
477	229824_at	SHC3	0.09	-	-
478	204385_at	KYNU	0.08	-	-
479	226961_at	PRR15	0.08	-	-
480	228462_at	IRX2	0.08	-	-
481	230076_at	PITPNM3	0.08	-	-
482	230964_at	FREM2	0.08	-	-
483	205117_at	FGF1	0.08	-	955
484	206170_at	ADRB2	0.08	-	-
485	206224_at	CST1	0.08	-	-
486	223691_at	RGS22	0.08	-	-
487	224588_at	XIST	0.08	1	-
488	1554547_at	FAM13C	0.08	-	-
489	206276_at	LY6D	0.08	-	-
490	220003_at	LRRC36	0.08	140	-
491	203159_at	GLS	0.08	-	615
492	204007_at	FCGR3B	0.08	-	-
493	205694_at	TYRP1	0.08	-	-
494	227860_at	CPXM1	0.08	-	-
495	228158_at	LOC645166 /// LOC654342	0.08	-	-
496	232500_at	RALGAPA2	0.08	-	-
497	239162_at	DAPK1-IT1	0.08	-	-
498	239272_at	MMP28	0.08	-	-
499	202206_at	ARL4C	0.08	-	1594
500	206030_at	ASPA	0.08	-	-
501	206262_at	ADH1C	0.08	97	954
502	228035_at	STK33	0.08	-	-
503	228262_at	MAP7D2	0.08	116	-
504	228575_at	IL20RB	0.08	-	-
505	237515_at	TMEM56	0.08	-	-
506	1562528_at	Hs2.434354.1	0.08	-	-
507	225750_at	ERO1L	0.08	-	1488
508	205339_at	STIL	0.08	-	-
509	242033_at	RNF180	0.08	-	-
510	209480_at	HLA-DQB1	0.08	8	-
511	210233_at	IL1RAP	0.08	-	-
512	205319_at	PSCA	0.08	-	-
513	213831_at	HLA-DQA1 /// LOC100507718 /// LOC100509457	0.08	6	-
514	213371_at	LDB3	0.08	-	-
515	232166_at	KIAA1377	0.08	-	-
516	207356_at	DEFB4A /// DEFB4B	0.08	-	757
517	205044_at	GABRP	0.07	95	-
518	200737_at	LOC100652805 /// LOC100653302 /// PGK1	0.07	-	562
519	203691_at	PI3	0.07	-	-
520	206994_at	CST4	0.07	-	-
521	232974_at	Hs.226469.0	0.07	-	-
522	213317_at	CLIC5	0.07	-	-
523	203021_at	SLPI	0.07	-	-
524	204623_at	TFF3	0.07	-	-
525	218400_at	OAS3	0.07	-	-
526	222899_at	ITGA11	0.07	-	-
527	223229_at	UBE2T	0.07	-	-
528	238103_at	LOC100505989	0.07	131	-
529	1558444_at	Hs2.437732.1	0.07	-	-
530	204256_at	ELOVL6	0.07	-	-
531	225531_at	CABLES1	0.07	-	-
532	229139_at	JPH1	0.07	-	-
533	230711_at	Hs.37896.0	0.07	-	-
534	231148_at	IGFL2	0.07	-	-
535	202831_at	GPX2	0.07	109	-
536	230043_at	MUC20	0.07	-	-
537	202992_at	C7	0.07	113	-
538	223395_at	ABI3BP	0.07	-	-
539	238116_at	DYNLRB2	0.07	-	-
540	225575_at	LIFR	0.07	-	-
541	206199_at	CEACAM7	0.07	108	-
542	235849_at	SCARA5	0.07	-	-
543	218451_at	CDCP1	0.07	-	866
544	231043_at	PCDP1	0.07	-	-
545	205725_at	SCGB1A1	0.07	3	-
546	203924_at	GSTA1	0.07	121	-
547	201743_at	CD14	0.06	-	1701
548	211794_at	FYB	0.06	-	-
549	226452_at	PDK1	0.06	-	-
550	227197_at	ARHGEF26	0.06	-	-
551	228058_at	ZG16B	0.06	-	-
552	231771_at	GJB6	0.06	138	-
553	204675_at	SRD5A1	0.06	-	-
554	205569_at	LAMP3	0.06	-	-
555	226552_at	IER5L	0.06	-	517
556	239847_at	Hs.105791.0	0.06	-	-
557	241782_at	NEBL	0.06	-	-
558	228729_at	CCNB1	0.06	-	-
559	205328_at	CLDN10	0.06	81	-
560	233057_at	HSPB8	0.06	-	-
561	1554912_at	ESYT3	0.06	-	-
562	1557242_at	Hs2.292710.1	0.06	-	-
563	204471_at	GAP43	0.06	-	-
564	208791_at	CLU	0.06	-	-
565	213929_at	EXPH5	0.06	-	-
566	222043_at	CLU	0.06	-	-
567	223556_at	HELLS	0.06	-	-
568	223636_at	ZMYND12	0.06	-	-
569	225207_at	PDK4	0.06	-	-
570	228739_at	CYS1	0.06	-	-
571	231472_at	FBXO15	0.06	-	-
572	237395_at	CYP4Z1	0.06	-	-
573	244745_at	RERG	0.06	-	-
574	212012_at	PXDN	0.06	-	-
575	221884_at	MECOM	0.06	-	-
576	230650_at	Hs.152460.0	0.06	-	-
577	231037_at	Hs.166254.1	0.06	-	693
578	235609_at	BRIP1	0.06	-	-
579	207096_at	SAA2-SAA4 /// SAA4	0.06	-	-
580	206144_at	MAGI1	0.06	-	-
581	209596_at	MXRA5	0.06	-	-
582	220239_at	KLHL7	0.06	-	-
583	224590_at	XIST	0.06	7	-
584	224975_at	NFIA	0.06	-	1306
585	226344_at	ZMAT1	0.06	-	-
586	226936_at	CENPW	0.06	-	1198
587	240062_at	FAM3C	0.06	-	-
588	219727_at	DUOX2	0.06	-	-
589	238447_at	RBMS3	0.06	-	-
590	239150_at	SNTN	0.06	102	-
591	239477_at	EFHB	0.06	-	-
592	231382_at	FGF18	0.06	-	-
593	232305_at	HMGCLL1	0.06	-	953
594	232286_at	Hs.188173.0	0.06	-	214
595	205500_at	C5	0.06	-	-
596	206676_at	CEACAM8	0.06	-	-
597	39248_at	AQP3	0.06	-	-
598	201666_at	TIMP1	0.05	-	1289
599	201941_at	CPD	0.05	-	-
600	202376_at	SERPINA3	0.05	-	-
601	203083_at	THBS2	0.05	-	-
602	217523_at	CD44	0.05	-	-
603	235888_at	GUSBP1	0.05	-	428
604	226884_at	LRRN1	0.05	-	-
605	225362_at	FAM122B	0.05	-	-
606	207496_at	MS4A2	0.05	-	-
607	228471_at	ANKRD44	0.05	-	68
608	210115_at	RPL39L	0.05	-	-
609	1554020_at	BICD1	0.05	-	-
610	201577_at	NME1	0.05	-	-
611	202834_at	AGT	0.05	-	-
612	202861_at	PER1	0.05	-	1168
613	204793_at	GPRASP1	0.05	-	-
614	204994_at	MX2	0.05	-	-
615	205817_at	SIX1	0.05	-	-
616	207386_at	CYP7B1	0.05	-	1024
617	212843_at	NCAM1	0.05	-	-
618	214451_at	TFAP2B	0.05	-	-
619	214829_at	AASS	0.05	-	-
620	214983_at	TTTY15	0.05	-	-
621	215078_at	LOC100129518 /// SOD2	0.05	-	-
622	222696_at	AXIN2	0.05	-	-
623	235643_at	SAMD9L	0.05	-	-
624	239568_at	PLEKHH2	0.05	-	-
625	206595_at	CST6	0.05	-	-
626	214068_at	BEAN1	0.05	-	-
627	215350_at	SYNE1	0.05	-	-
628	219306_at	KIF15	0.05	-	-
629	226930_at	FNDC1	0.05	-	-
630	229110_at	SLC24A2	0.05	-	1125
631	230351_at	LOC283481	0.05	-	-
632	232632_at	Hs.5062.0	0.05	-	-
633	204855_at	SERPINB5	0.05	143	-
634	228912_at	VIL1	0.05	-	-
635	204558_at	RAD54L	0.05	-	-
636	213067_at	MYH10	0.05	-	-
637	232538_at	Hs.202341.0	0.05	-	1158
638	235225_at	SCN2B	0.05	-	-
639	236644_at	RNF180	0.05	-	-
640	241403_at	CLK4	0.05	-	599
641	241835_at	Hs.144474.0	0.05	-	-
642	228601_at	HOXD-AS1	0.05	-	-
643	228782_at	SCGB3A2	0.05	15	-
644	231380_at	C8orf34	0.05	-	-
645	238804_at	Hs.164221.0	0.05	-	-
646	228100_at	C1orf88	0.05	-	-
647	230472_at	IRX1	0.05	106	-
648	210138_at	RGS20	0.05	-	1474
649	205067_at	IL1B	0.05	-	1323
650	213992_at	COL4A6	0.05	-	-
651	218960_at	TMPRSS4	0.05	-	-
652	231582_at	CDHR3 /// LOC100652903	0.05	-	-
653	216012_at	Hs.159901.0	0.05	-	-
654	239761_at	GCNT1	0.05	-	-
655	202953_at	C1QB	0.04	-	1401
656	212951_at	GPR116	0.04	-	-
657	225996_at	LONRF2	0.04	-	-
658	232793_at	Hs.161962.0	0.04	-	-
659	1558930_at	LINC00460	0.04	-	-
660	204259_at	MMP7	0.04	-	-
661	206714_at	ALOX15B	0.04	-	-
662	209351_at	KRT14	0.04	-	-
663	240065_at	FAM81B	0.04	-	-
664	206637_at	P2RY14	0.04	-	-
665	232298_at	LOC401093	0.04	-	-
666	215559_at	ABCC6	0.04	-	-
667	235570_at	RBMS3	0.04	-	-
668	236203_at	HLA-DQA1 /// LOC100507718 /// LOC100509457	0.04	36	-
669	1569112_at	SLC44A5	0.04	-	-
670	201710_at	MYBL2	0.04	-	1675
671	203560_at	GGH	0.04	-	-
672	204124_at	SLC34A2	0.04	-	-
673	204273_at	EDNRB	0.04	-	-
674	206346_at	PRLR	0.04	-	-
675	212814_at	AHCYL2	0.04	-	-
676	219773_at	NOX4	0.04	-	-
677	225777_at	SAPCD2	0.04	-	-
678	227503_at	Hs.23762.0	0.04	-	-
679	227642_at	TFCP2L1	0.04	-	-
680	228033_at	E2F7	0.04	-	-
681	228347_at	SIX1	0.04	-	-
682	229242_at	TNFSF15	0.04	-	-
683	229254_at	MFSD4	0.04	-	-
684	232582_at	Hs.287489.0	0.04	-	-
685	239556_at	Hs.193696.0	0.04	-	-
686	1564630_at	EDN1	0.04	-	-
687	201292_at	TOP2A	0.04	-	-
688	202363_at	SPOCK1	0.04	-	-
689	202391_at	BASP1	0.04	-	-
690	205627_at	CDA	0.04	-	-
691	205952_at	KCNK3	0.04	-	-
692	215465_at	ABCA12	0.04	-	-
693	219368_at	NAP1L2	0.04	-	-
694	222848_at	CENPK	0.04	-	-
695	223315_at	NTN4	0.04	-	-
696	226188_at	LGALSL	0.04	-	-
697	226189_at	ITGB8	0.04	-	-
698	233223_at	Hs.272203.0	0.04	-	-
699	238222_at	GKN2	0.04	134	-
700	238567_at	SGPP2	0.04	-	-
701	243764_at	VSIG1	0.04	39	-
702	205506_at	VIL1	0.04	-	-
703	230772_at	HNF4A	0.04	-	-
704	204179_at	MB	0.04	-	-
705	226622_at	MUC20	0.04	-	-
706	218663_at	NCAPG	0.04	-	-
707	227123_at	RAB3B	0.04	-	-
708	235545_at	DEPDC1	0.04	-	882
709	236694_at	TXLNG2P	0.04	55	-
710	241789_at	RBMS3	0.04	-	-
711	1552834_at	B3GNT6	0.04	-	-
712	204086_at	PRAME	0.04	-	-
713	205221_at	HGD	0.04	-	-
714	217901_at	DSG2	0.04	-	-
715	219404_at	EPS8L3	0.04	-	855
716	228143_at	CP	0.04	57	-
717	228969_at	AGR2	0.04	-	-
718	241436_at	SCNN1G	0.04	-	-
719	1555083_at	RPL13AP17	0.04	-	-
720	228890_at	ATOH8	0.04	-	-
721	231773_at	ANGPTL1	0.04	-	-
722	210382_at	SCTR	0.04	-	-
723	210643_at	TNFSF11	0.04	-	-
724	230943_at	SOX17	0.04	-	-
725	1554007_at	Hs2.166348.1	0.04	-	-
726	1570433_at	TMPRSS2	0.04	-	-
727	215039_at	HS2ST1 /// LOC339524	0.04	-	-
728	223597_at	ITLN1	0.04	-	-
729	231592_at	TSIX	0.04	-	-
730	218880_at	FOSL2	0.04	-	1388
731	205098_at	CCR1	0.04	-	-
732	1560359_at	PELO	0.04	-	-
733	213438_at	NFASC	0.04	-	-
734	229390_at	FAM26F	0.04	-	-
735	202149_at	NEDD9	0.04	-	-
736	205576_at	SERPIND1	0.04	23	-
737	222357_at	ZBTB20	0.04	-	-
738	203414_at	MMD	0.04	-	-
739	219502_at	NEIL3	0.04	-	-
740	242931_at	LONRF3	0.04	-	-
741	202275_at	G6PD	0.03	-	1106
742	220777_at	KIF13A	0.03	-	-
743	242206_at	Hs.175541.0	0.03	-	-
744	205259_at	NR3C2	0.03	-	1089
745	219926_at	POPDC3	0.03	-	-
746	236473_at	CC2D2A	0.03	-	-
747	1559827_at	LOC401074	0.03	-	-
748	239002_at	ASPM	0.03	-	1537
749	1556865_at	Hs2.18190.1	0.03	-	-
750	204415_at	IFI6	0.03	-	-
751	206391_at	RARRES1	0.03	-	-
752	206825_at	OXTR	0.03	-	-
753	220180_at	CCDC68	0.03	-	-
754	228367_at	ALPK2	0.03	-	-
755	230670_at	IGSF10	0.03	-	-
756	236421_at	ANKRD45	0.03	-	-
757	243198_at	TEX9	0.03	-	-
758	244363_at	ROS1	0.03	-	-
759	1554062_at	XG	0.03	-	-
760	202458_at	PRSS23	0.03	-	-
761	202893_at	UNC13B	0.03	-	-
762	209821_at	IL33	0.03	-	-
763	210067_at	AQP4	0.03	-	-
764	212489_at	COL5A1	0.03	-	-
765	214319_at	FRY	0.03	-	-
766	227015_at	ASPHD2	0.03	-	-
767	229305_at	MLF1IP	0.03	-	-
768	229441_at	PRSS23	0.03	-	-
769	230250_at	PTPRB	0.03	-	-
770	230720_at	RNF182	0.03	-	-
771	238542_at	ULBP2	0.03	-	-
772	243444_at	SRD5A3	0.03	-	-
773	227240_at	NGEF	0.03	-	-
774	238617_at	KIF26B	0.03	-	-
775	212141_at	MCM4	0.03	-	24
776	232238_at	ASPM	0.03	-	-
777	241834_at	IPW /// LOC100506948 /// SNORD107 /// SNORD115-13 /// SNORD115-26 /// SNORD115-7 /// SNORD116-28	0.03	-	-
778	205969_at	AADAC	0.03	98	-
779	209169_at	GPM6B	0.03	-	-
780	228057_at	DDIT4L	0.03	-	-
781	223475_at	CRISPLD1	0.03	-	-
782	244758_at	SCAND3	0.03	-	-
783	219990_at	E2F8	0.03	-	-
784	228370_at	LOC100506948 /// SNORD107 /// SNORD115-13 /// SNORD115-26 /// SNORD115-7 /// SNORD116-28	0.03	-	-
785	231945_at	FILIP1	0.03	-	-
786	219508_at	GCNT3	0.03	135	-
787	209260_at	SFN	0.03	-	-
788	214804_at	CENPI	0.03	-	1072
789	219937_at	TRHDE	0.03	-	-
790	223924_at	TTC25	0.03	-	-
791	225720_at	SYNPO2	0.03	-	-
792	226303_at	PGM5	0.03	-	-
793	226492_at	SEMA6D	0.03	-	-
794	229973_at	C1orf173	0.03	63	-
795	230093_at	RSPH1	0.03	-	-
796	235183_at	Hs.151275.0	0.03	-	-
797	239098_at	KCNRG	0.03	-	-
798	243610_at	C9orf135	0.03	60	-
799	1555867_at	GNG4	0.03	-	-
800	202990_at	PYGL	0.03	-	821
801	225328_at	FBXO32	0.03	-	-
802	225809_at	PARM1	0.03	-	-
803	230300_at	PSMA5	0.03	-	-
804	232451_at	Hs.216701.0	0.03	-	-
805	1555854_at	AKR1C1 /// AKR1C2 /// LOC100653286	0.03	142	-
806	204014_at	DUSP4	0.03	-	-
807	206464_at	BMX	0.03	-	-
808	205009_at	TFF1	0.03	52	-
809	1557293_at	LOC440993	0.03	-	-
810	205421_at	SLC22A3	0.03	-	-
811	210258_at	RGS13	0.03	-	-
812	222922_at	KCNE3	0.03	-	-
813	223541_at	HAS3	0.03	-	-
814	225686_at	SKA2	0.03	-	1123
815	227425_at	REPS2	0.03	-	-
816	231175_at	BEND6	0.03	-	-
817	236220_at	Hs.127009.0	0.03	-	-
818	242013_at	BCL2L15	0.03	-	-
819	204279_at	PSMB9	0.03	-	-
820	203911_at	RAP1GAP	0.03	-	-
821	203240_at	FCGBP	0.03	-	-
822	210119_at	KCNJ15	0.03	149	-
823	229030_at	CAPN8	0.03	-	-
824	209270_at	LAMB3	0.03	-	-
825	215268_at	KIAA0754	0.03	-	-
826	226382_at	CAMK1D /// LOC283070	0.03	-	-
827	235296_at	EIF5A2	0.03	-	-
828	204341_at	TRIM16	0.03	-	-
829	1558308_at	LOC100292680	0.02	-	-
830	207693_at	CACNB4	0.02	-	-
831	204154_at	CDO1	0.02	-	-
832	213068_at	DPT	0.02	-	-
833	218807_at	VAV3	0.02	-	-
834	220390_at	AGBL2	0.02	-	-
835	223949_at	TMPRSS3	0.02	-	-
836	219181_at	LIPG	0.02	-	-
837	241741_at	CRLS1	0.02	-	-
838	244116_at	Hs.223837.0	0.02	-	-
839	1553211_at	ANKFN1	0.02	-	-
840	1563022_at	CCDC160	0.02	-	-
841	201884_at	CEACAM5	0.02	9	-
842	201909_at	RPS4Y1	0.02	5	-
843	202409_at	IGF2 /// INS-IGF2	0.02	-	-
844	203323_at	CAV2	0.02	-	-
845	207703_at	NLGN4Y	0.02	-	-
846	208760_at	UBE2I	0.02	-	-
847	209706_at	NKX3-1	0.02	-	802
848	209728_at	HLA-DRB4 /// LOC100509582	0.02	14	-
849	209891_at	SPC25	0.02	-	-
850	213258_at	TFPI	0.02	-	920
851	214295_at	KIAA0485	0.02	-	-
852	221854_at	PKP1	0.02	-	-
853	227226_at	MRAP2	0.02	-	-
854	227566_at	LOC100653217 /// NTM	0.02	-	-
855	228141_at	GPX8	0.02	-	-
856	232978_at	Hs.302332.0	0.02	-	-
857	233130_at	Hs.224967.0	0.02	-	-
858	1560850_at	Hs2.351301.1	0.02	43	-
859	201105_at	LGALS1	0.02	-	1344
860	202207_at	ARL4C	0.02	-	-
861	205016_at	TGFA	0.02	-	-
862	205874_at	ITPKA	0.02	-	-
863	209755_at	NMNAT2	0.02	-	-
864	210377_at	ACSM3	0.02	-	-
865	213765_at	MFAP5	0.02	-	-
866	220356_at	CORIN	0.02	-	-
867	224049_at	KCNK17	0.02	-	-
868	227370_at	FAM171B	0.02	-	-
869	227971_at	NRK	0.02	-	-
870	228915_at	DACH1	0.02	-	-
871	230791_at	Hs.188691.0	0.02	-	-
872	231033_at	Hs.106243.0	0.02	-	-
873	232602_at	WFDC3	0.02	-	-
874	235905_at	ZNF704	0.02	-	-
875	236028_at	IBSP	0.02	-	-
876	236480_at	MIR210HG	0.02	-	-
877	239260_at	CORIN	0.02	-	-
878	240349_at	PRKAA2	0.02	-	635
879	242871_at	PAQR5	0.02	-	-
880	202589_at	TYMS	0.02	-	-
881	206404_at	FGF9	0.02	-	-
882	214927_at	ITGBL1	0.02	-	-
883	229634_at	TMEM139	0.02	-	-
884	231102_at	CROT	0.02	-	-
885	204044_at	QPRT	0.02	-	-
886	205549_at	PCP4	0.02	-	-
887	206204_at	GRB14	0.02	-	-
888	220030_at	STYK1	0.02	-	-
889	227055_at	METTL7B	0.02	-	-
890	228463_at	FOXA3	0.02	-	-
891	229936_at	GFRA3	0.02	70	-
892	231646_at	DPCR1	0.02	-	-
893	235201_at	FOXP2	0.02	-	-
894	235456_at	Hs.130853.0	0.02	-	-
895	229641_at	CCBE1	0.02	-	-
896	235599_at	LOC339535	0.02	-	-
897	243000_at	CDK6	0.02	-	-
898	1555292_at	FAM40B	0.02	-	-
899	209291_at	ID4	0.02	-	-
900	220156_at	EFCAB1	0.02	-	-
901	220168_at	CASC1	0.02	-	-
902	220475_at	SLC28A3	0.02	-	-
903	220518_at	ABI3BP	0.02	-	-
904	226360_at	ZNRF3	0.02	-	-
905	227341_at	BEND7	0.02	-	-
906	228241_at	AGR3	0.02	64	-
907	228255_at	TMEM237	0.02	-	-
908	228665_at	CYYR1	0.02	-	-
909	228731_at	GUCY1A2	0.02	-	-
910	229012_at	C9orf24	0.02	-	-
911	229084_at	CNTN4	0.02	-	-
912	232544_at	Hs.222056.0	0.02	-	-
913	232852_at	Hs.190745.0	0.02	-	-
914	239183_at	ANGPTL1	0.02	-	-
915	239916_at	WDR16	0.02	-	-
916	204199_at	RALGPS1	0.02	-	-
917	204378_at	BCAS1	0.02	-	-
918	205034_at	CCNE2	0.02	-	-
919	205818_at	DBC1	0.02	-	-
920	206104_at	ISL1	0.02	-	-
921	210262_at	CRISP2	0.02	-	-
922	213938_at	ERC2	0.02	-	-
923	214469_at	HIST1H2AB /// HIST1H2AE	0.02	-	1178
924	214598_at	CLDN8	0.02	-	-
925	215241_at	ANO3	0.02	-	-
926	230867_at	COL6A6	0.02	-	-
927	232176_at	SLITRK6	0.02	-	-
928	238878_at	ARX	0.02	-	-
929	239828_at	AKD1	0.02	-	-
930	242271_at	SLC26A9	0.02	-	-
931	33767_at	NEFH	0.02	-	1242
932	212353_at	SULF1	0.02	-	-
933	1558409_at	Hs2.366446.1	0.02	-	1188
934	226848_at	Hs.29904.0	0.02	-	-
935	227478_at	SETBP1	0.02	-	1077
936	231008_at	UNC5CL	0.02	-	-
937	239035_at	MTHFR	0.02	-	-
938	239903_at	TPBG	0.02	-	-
939	209937_at	TM4SF4	0.02	53	-
940	1556773_at	Hs2.385300.1	0.02	-	-
941	207039_at	CDKN2A	0.02	-	-
942	209160_at	AKR1C3	0.02	-	-
943	213226_at	CCNA2	0.02	-	-
944	214038_at	CCL8	0.02	-	-
945	218627_at	DRAM1	0.02	-	-
946	219747_at	NDNF	0.02	-	-
947	223366_at	ZNF704	0.02	-	-
948	223582_at	GPR98	0.02	-	-
949	227647_at	KCNE3	0.02	-	-
950	227764_at	LYPD6	0.02	-	-
951	232054_at	PCDH20	0.02	101	-
952	233442_at	Hs.287499.0	0.02	-	-
953	238983_at	NSUN7	0.02	-	-
954	243729_at	Hs.165900.0	0.02	-	-
955	203915_at	CXCL9	0.02	-	-
956	203498_at	RCAN2	0.02	-	-
957	206898_at	CDH19	0.02	-	-
958	228855_at	NUDT7	0.02	-	-
959	205000_at	DDX3Y	0.02	2	-
960	214476_at	TFF2	0.02	-	-
961	233340_at	SPINK13	0.02	-	-
962	231856_at	KIAA1244	0.02	-	-
963	209031_at	CADM1	0.02	-	-
964	221729_at	COL5A2	0.02	-	-
965	232056_at	SCEL	0.02	139	-
966	230425_at	EPHB1	0.02	-	-
967	244841_at	SEC24A	0.02	-	-
968	202504_at	TRIM29	0.02	-	-
969	206638_at	HTR2B	0.02	-	-
970	212224_at	ALDH1A1	0.02	-	-
971	225822_at	TMEM125	0.02	-	-
972	230438_at	TBX15	0.02	-	-
973	236083_at	BCL2L15	0.02	-	-
974	236977_at	LOC646588	0.02	-	-
975	239606_at	Hs.189413.0	0.02	-	-
976	223204_at	FAM198B	0.02	-	-
977	235763_at	SLC44A5	0.02	32	-
978	229276_at	IGSF9	0.02	-	230
979	1564796_at	EMP1	0.02	-	-
980	226292_at	CAPN5	0.02	-	-
981	234370_at	VSIG1	0.02	-	-
982	220302_at	MAK	0.02	-	-
983	221898_at	PDPN	0.02	-	-
984	203925_at	GCLM	0.01	-	-
985	222167_at	Hs.293917.0	0.01	-	-
986	202411_at	IFI27	0.01	-	-
987	205152_at	SLC6A1	0.01	-	-
988	219908_at	DKK2	0.01	-	-
989	213172_at	TTC9	0.01	-	-
990	229315_at	Hs.54073.0	0.01	-	-
991	1558152_at	LOC100131262	0.01	-	-
992	1569688_at	FMO5	0.01	-	-
993	202270_at	GBP1	0.01	-	-
994	204337_at	RGS4	0.01	-	-
995	205776_at	FMO5	0.01	-	-
996	206082_at	HCP5	0.01	-	-
997	206364_at	KIF14	0.01	-	-
998	206556_at	CLUL1	0.01	-	-
999	209737_at	MAGI2	0.01	-	-
1000	213125_at	OLFML2B	0.01	-	-
1001	213479_at	NPTX2	0.01	-	-
1002	218959_at	HOXC10	0.01	-	-
1003	219871_at	FLJ13197	0.01	-	1497
1004	225728_at	SORBS2	0.01	-	-
1005	226548_at	SBK1	0.01	-	-
1006	226824_at	CPXM2	0.01	-	-
1007	227059_at	GPC6	0.01	-	-
1008	227475_at	FOXQ1	0.01	-	-
1009	228607_at	OAS2	0.01	-	-
1010	229796_at	SIX4	0.01	-	-
1011	230863_at	LRP2	0.01	-	-
1012	232113_at	Hs.50150.0	0.01	-	-
1013	233591_at	Hs.306876.0	0.01	111	-
1014	239552_at	VWDE	0.01	-	-
1015	202575_at	CRABP2	0.01	-	-
1016	205729_at	OSMR	0.01	-	-
1017	206354_at	SLCO1B3	0.01	-	-
1018	206439_at	EPYC	0.01	-	-
1019	210133_at	CCL11	0.01	-	-
1020	213325_at	PVRL3	0.01	-	-
1021	214735_at	IPCEF1	0.01	-	-
1022	219983_at	HRASLS	0.01	-	-
1023	225314_at	OCIAD2	0.01	-	-
1024	228962_at	PDE4D	0.01	-	846
1025	229975_at	BMPR1B	0.01	-	-
1026	231341_at	SLC35D3	0.01	-	-
1027	231849_at	KRT80	0.01	-	-
1028	231879_at	COL12A1	0.01	-	-
1029	231923_at	TMEM150C	0.01	-	-
1030	235108_at	KCNK3	0.01	-	-
1031	204818_at	HSD17B2	0.01	85	-
1032	204817_at	ESPL1	0.01	-	475
1033	219867_at	CHODL	0.01	-	-
1034	227126_at	PTPRG	0.01	-	-
1035	232423_at	ARSD	0.01	-	-
1036	1554018_at	GPNMB	0.01	-	-
1037	1557132_at	WDR17	0.01	-	-
1038	205765_at	CYP3A5	0.01	65	-
1039	213703_at	LINC00342	0.01	-	-
1040	214235_at	CYP3A5	0.01	-	-
1041	228579_at	KCNQ3	0.01	-	-
1042	228988_at	ZNF711	0.01	-	-
1043	243140_at	ACTA2	0.01	-	-
1044	244439_at	SPRED1	0.01	-	-
1045	204400_at	EFS	0.01	-	-
1046	204607_at	HMGCS2	0.01	-	-
1047	205597_at	SLC44A4	0.01	-	-
1048	206084_at	PTPRR	0.01	-	-
1049	210239_at	IRX5	0.01	-	-
1050	220004_at	DDX43	0.01	-	-
1051	222738_at	CLDN22 /// WWC2	0.01	-	-
1052	230789_at	ZNF280B	0.01	-	-
1053	232271_at	HNF4G	0.01	-	-
1054	233034_at	Hs.272247.0	0.01	-	-
1055	237802_at	XKR4	0.01	-	-
1056	209795_at	CD69	0.01	-	-
1057	226034_at	DUSP4	0.01	-	-
1058	229944_at	OPRK1	0.01	-	-
1059	229625_at	GBP5	0.01	-	-
1060	1554012_at	RSPO2	0.01	-	-
1061	1556711_at	FAM216B	0.01	-	-
1062	1559277_at	FLJ35700	0.01	-	-
1063	200795_at	SPARCL1	0.01	-	-
1064	202934_at	HK2	0.01	-	-
1065	204343_at	ABCA3	0.01	-	-
1066	205828_at	MMP3	0.01	-	-
1067	206279_at	PRKY	0.01	-	-
1068	207177_at	PTGFR	0.01	-	-
1069	212097_at	CAV1	0.01	-	-
1070	212249_at	PIK3R1	0.01	-	-
1071	214841_at	CNIH3 /// LOC100506354	0.01	-	-
1072	215028_at	SEMA6A	0.01	-	1131
1073	218835_at	SFTPA1 /// SFTPA2	0.01	37	-
1074	220276_at	RERGL	0.01	-	-
1075	222835_at	THSD4	0.01	-	-
1076	223690_at	LTBP2	0.01	-	-
1077	225911_at	NPNT	0.01	-	-
1078	226490_at	NHSL1	0.01	-	-
1079	229092_at	NR2F2	0.01	-	-
1080	229222_at	ACSS3	0.01	-	-
1081	230403_at	RFX3	0.01	-	-
1082	231077_at	C1orf192	0.01	-	-
1083	234297_at	RGS8 /// SDHAP3	0.01	-	-
1084	238009_at	SOX5	0.01	-	-
1085	240857_at	DNAH9	0.01	-	-
1086	241365_at	SATB1	0.01	-	-
1087	201820_at	KRT5	0.01	-	-
1088	204070_at	RARRES3	0.01	-	-
1089	204667_at	FOXA1	0.01	-	-
1090	206628_at	SLC5A1	0.01	-	-
1091	207156_at	HIST1H2AG /// HIST1H2AH /// HIST1H2AI /// HIST1H2AK /// HIST1H2AL /// HIST1H2AM	0.01	-	-
1092	213721_at	SOX2	0.01	-	-
1093	214734_at	EXPH5	0.01	-	-
1094	219564_at	KCNJ16	0.01	-	-
1095	219857_at	PLEKHS1	0.01	-	-
1096	221874_at	KIAA1324	0.01	126	-
1097	226067_at	BPIFB1	0.01	17	-
1098	227655_at	LOC100505806	0.01	-	-
1099	227676_at	FAM3D	0.01	-	-
1100	228038_at	SOX2	0.01	47	-
1101	228827_at	RUNX1T1	0.01	-	-
1102	229542_at	C20orf85	0.01	77	-
1103	235568_at	C19orf59	0.01	-	-
1104	235944_at	HMCN1	0.01	-	-
1105	238865_at	PABPC4L	0.01	-	-
1106	242579_at	BMPR1B	0.01	-	-
1107	220283_at	HHIPL2	0.01	-	-
1108	227702_at	CYP4X1	0.01	-	-
1109	227830_at	GABRB3	0.01	-	-
1110	242245_at	Hs.94445.0	0.01	-	-
1111	1555826_at	Hs2.1578.4	0.01	-	1028
1112	200644_at	MARCKSL1	0.01	-	-
1113	203510_at	MET	0.01	-	-
1114	203895_at	PLCB4	0.01	-	-
1115	210321_at	GZMH	0.01	-	-
1116	213355_at	ST3GAL6	0.01	-	-
1117	213558_at	PCLO	0.01	-	-
1118	213865_at	DCBLD2	0.01	-	-
1119	227819_at	LGR6	0.01	-	-
1120	228653_at	SAMD5	0.01	-	-
1121	229294_at	JPH3	0.01	-	-
1122	235574_at	GBP4	0.01	-	-
1123	238581_at	GBP5	0.01	-	-
1124	242488_at	CHRM3	0.01	-	-
1125	209960_at	HGF	0.01	-	-
1126	242874_at	Hs.186753.0	0.01	-	-
1127	1558714_at	Hs2.13640.1	0.01	-	-
1128	1559942_at	MDFIC	0.01	-	-
1129	1569701_at	PER3	0.01	-	-
1130	203074_at	ANXA8 /// ANXA8L1 /// ANXA8L2	0.01	-	-
1131	205489_at	CRYM	0.01	-	-
1132	205624_at	CPA3	0.01	-	-
1133	207259_at	LINC00483	0.01	-	968
1134	209921_at	SLC7A11	0.01	-	-
1135	210082_at	ABCA4	0.01	-	-
1136	213711_at	KRT81	0.01	-	-
1137	214455_at	HIST1H2BC /// HIST1H2BE /// HIST1H2BF /// HIST1H2BG /// HIST1H2BI	0.01	-	-
1138	215536_at	HLA-DQB2	0.01	-	-
1139	218644_at	PLEK2	0.01	-	-
1140	219450_at	C4orf19	0.01	-	-
1141	219630_at	PDZK1IP1	0.01	-	-
1142	219684_at	RTP4	0.01	-	-
1143	219732_at	LPPR1	0.01	-	-
1144	220013_at	EPHX3	0.01	-	-
1145	221916_at	NEFL	0.01	-	-
1146	222925_at	DCDC2	0.01	-	-
1147	226197_at	AR	0.01	-	-
1148	226612_at	UBE2QL1	0.01	-	-
1149	226770_at	MAGI3	0.01	-	-
1150	227498_at	SOX6	0.01	-	-
1151	227614_at	HKDC1	0.01	-	-
1152	228004_at	LINC00261	0.01	-	-
1153	228494_at	PPP1R9A	0.01	-	-
1154	228613_at	RAB11FIP3	0.01	-	-
1155	229070_at	ADTRP	0.01	-	-
1156	231022_at	OCLN	0.01	-	-
1157	231944_at	ERO1LB	0.01	-	-
1158	232327_at	THSD7B	0.01	-	-
1159	233044_at	Hs.188082.0	0.01	-	863
1160	235350_at	C4orf19	0.01	-	-
1161	235798_at	TMEM170B	0.01	-	-
1162	238956_at	EFNA2	0.01	-	-
1163	200629_at	WARS	0.01	-	-
1164	206715_at	TFEC	0.01	-	-
1165	209686_at	S100B	0.01	-	-
1166	212686_at	PPM1H	0.01	-	-
1167	242943_at	ST8SIA4	0.01	-	-
1168	1553672_at	ENAH	0.01	-	1120
1169	207103_at	KCND2	0.01	-	-
1170	207222_at	LOC100652777 /// PLA2G10	0.01	-	-
1171	228834_at	Hs.178137.1	0.01	-	-
1172	242517_at	KISS1R	0.01	-	-
1173	1556989_at	Hs2.384621.1	0.01	-	-
1174	201425_at	ALDH2	0.01	-	-
1175	210335_at	RASSF9	0.01	-	-
1176	235088_at	C4orf46	0.01	-	-
1177	236331_at	CDKL2	0.01	-	-
1178	238805_at	C11orf52 /// HSPB2 /// HSPB2-C11orf52	0.01	-	-
1179	1559078_at	Hs2.371364.1	0.01	-	1711
1180	206515_at	CYP4F3	0.01	-	-
1181	214131_at	TXLNG2P	0.01	20	-
1182	225316_at	MFSD2A	0.01	-	-
1183	227753_at	TMEM139	0.01	-	-
1184	228955_at	LRP8	0.01	-	-
1185	238853_at	RAB3IP	0.01	-	-
1186	230287_at	SGSM1	0.01	-	-
1187	237363_at	SPATA6L	0.01	-	-
1188	204603_at	EXO1	0.01	-	-
1189	214282_at	Hs.296634.1	0.01	-	-
1190	204039_at	CEBPA	0.01	-	-
1191	209692_at	EYA2	0.01	-	-
1192	219274_at	TSPAN12	0.01	-	-
1193	221872_at	RARRES1	0.01	-	-
1194	221974_at	IPW /// LOC100506948 /// SNORD107 /// SNORD115-13 /// SNORD115-26 /// SNORD115-7 /// SNORD116-28 /// SNRPN	0.01	-	-
1195	225687_at	FAM83D	0.01	-	-
1196	227140_at	INHBA	0.01	-	-
1197	228438_at	LOC100132891	0.01	-	-
1198	231202_at	ALDH1L2	0.01	-	-
1199	209047_at	AQP1	0.01	-	-
1200	226610_at	CENPV	0.01	-	841
1201	230493_at	SHISA2	0.01	-	-
1202	241382_at	PCP4L1	0.01	-	-
1203	1556026_at	LOC100131434	0.01	-	-
1204	202235_at	SLC16A1	0.01	-	-
1205	203290_at	HLA-DQA1	0.01	28	-
1206	204141_at	TUBB2A	0.01	-	-
1207	204363_at	F3	0.01	-	-
1208	205355_at	ACADSB	0.01	-	-
1209	206100_at	CPM	0.01	-	-
1210	206410_at	NR0B2	0.01	-	-
1211	209114_at	TSPAN1	0.01	-	-
1212	212013_at	PXDN	0.01	-	-
1213	212713_at	MFAP4	0.01	-	-
1214	213624_at	SMPDL3A	0.01	-	-
1215	220191_at	GKN1	0.01	-	-
1216	223447_at	REG4	0.01	144	-
1217	226192_at	AR	0.01	-	-
1218	231018_at	PALM3	0.01	-	-
1219	232338_at	Hs.289020.0	0.01	-	-
1220	233463_at	RASSF6	0.01	-	-
1221	233527_at	LOC100129069	0.01	-	-
1222	235019_at	CPM	0.01	-	-
1223	238426_at	TMEM130	0.01	-	-
1224	203934_at	KDR	0.01	-	-
1225	204686_at	IRS1	0.01	-	-
1226	208434_at	MECOM	0.01	-	-
1227	213645_at	ENOSF1	0.01	-	-
1228	218980_at	FHOD3	0.01	-	-
1229	219959_at	MOCOS	0.01	-	-
1230	220334_at	RGS17	0.01	-	-
1231	227506_at	SLC16A9	0.01	-	-
1232	227525_at	GLCCI1	0.01	-	-
1233	227997_at	IL17RD	0.01	-	-
1234	228360_at	LYPD6B	0.01	-	-
1235	229620_at	SEPP1	0.01	-	-
1236	232578_at	CLDN18	0.01	62	-
1237	1553413_at	FLJ13744	0.01	103	-
1238	210383_at	SCN1A	0.01	-	-
1239	214478_at	SPP2	0.01	-	-
1240	219795_at	SLC6A14	0.01	72	-
1241	223509_at	CLDN2	0.01	79	-
1242	230318_at	SERPINA1	0.01	-	-
1243	236430_at	TMED6	0.01	112	-
1244	242414_at	QPRT	0.01	-	-
1245	228658_at	MIAT	0.01	-	-
1246	228873_at	COL22A1	0.01	-	-
1247	234709_at	CAPN13	0.01	-	-
1248	1557474_at	LOC284578	0.01	-	-
1249	203892_at	WFDC2	0.01	-	-
1250	205413_at	MPPED2	0.01	-	-
1251	205979_at	SCGB2A1	0.01	146	-
1252	210056_at	RND1	0.01	-	-
1253	213568_at	OSR2	0.01	-	-
1254	214681_at	GK	0.01	-	-
1255	226558_at	LOC389834 /// MAFIP /// TEKT4P2	0.01	-	-
1256	236085_at	CAPSL	0.01	-	-
1257	1557113_at	LOC283588	0.01	-	937
1258	1560042_at	FAM82A1	0.01	-	-
1259	1562102_at	Hs2.348647.1	0.01	-	-
1260	1562783_at	LOC100128840	0.01	-	-
1261	204215_at	C7orf23	0.01	-	-
1262	205769_at	SLC27A2	0.01	-	-
1263	229831_at	CNTN3	0.01	-	-
1264	230906_at	GALNT10	0.01	-	-
1265	204114_at	NID2	0.01	-	-
1266	206698_at	XK	0.01	-	-
1267	213797_at	RSAD2	0.01	-	-
1268	215077_at	Hs.297909.0	0.01	-	-
1269	226757_at	IFIT2	0.01	-	-
1270	227862_at	TRNP1	0.01	-	-
1271	229724_at	GABRB3	0.01	-	-
1272	232280_at	SLC25A29	0.01	-	897
1273	243541_at	IL31RA	0.01	-	-
1274	1564248_at	Hs2.376538.1	0.01	-	-
1275	205700_at	HSD17B6	0.01	-	-
1276	207158_at	APOBEC1	0.01	-	-
1277	229537_at	LMO4	0.01	-	-
1278	229610_at	CKAP2L	0.01	-	1031
1279	1570482_at	Hs2.382864.1	0.01	-	-
1280	201785_at	RNASE1	0.01	-	-
1281	203963_at	CA12	0.01	150	-
1282	204041_at	MAOB	0.01	-	-
1283	204420_at	FOSL1	0.01	-	-
1284	205825_at	PCSK1	0.01	-	-
1285	209505_at	NR2F1	0.01	-	-
1286	210397_at	DEFB1	0.01	-	-
1287	213496_at	LPPR4	0.01	-	-
1288	223535_at	NUDT12	0.01	-	-
1289	227449_at	EPHA4	0.01	-	-
1290	231131_at	FAM133A	0.01	-	-
1291	1557553_at	PPP1R12B	0.01	-	-
1292	1559425_at	Hs2.381882.1	0.01	-	-
1293	204733_at	KLK6	0.01	-	-
1294	205591_at	OLFM1	0.01	-	-
1295	205612_at	MMRN1	0.01	-	-
1296	205691_at	SYNGR3	0.01	-	-
1297	206306_at	RYR3	0.01	-	-
1298	209301_at	CA2	0.01	-	-
1299	209398_at	HIST1H1C	0.01	-	-
1300	213071_at	DPT	0.01	-	-
1301	213131_at	OLFM1	0.01	-	-
1302	214307_at	HGD	0.01	-	-
1303	215321_at	RUNDC3B	0.01	-	-
1304	218820_at	C14orf132	0.01	-	-
1305	219525_at	SLC47A1	0.01	-	-
1306	222885_at	EMCN	0.01	-	-
1307	226226_at	TMEM45B	0.01	-	-
1308	227145_at	LOXL4	0.01	-	-
1309	227769_at	GPR27	0.01	-	-
1310	228882_at	TUB	0.01	-	-
1311	229302_at	TMEM178A	0.01	-	-
1312	235421_at	MAP3K8	0.01	-	-
1313	244771_at	KBTBD12	0.01	-	-
1314	232573_at	Hs.283858.0	0.01	-	1311

## Sheet: RS-L
	ProbesetID	Gene	SelectionFreq	RankDev	RankCor
1	220082_at	PPP1R14D	0.93	-	124
2	235696_at	Hs.18514.0	0.86	-	388
3	236285_at	KLHDC7B	0.85	-	572
4	213680_at	KRT6B	0.74	-	651
5	219768_at	VTCN1	0.7	-	584
6	244434_at	GPR82	0.68	-	-
7	202219_at	SLC6A8	0.67	-	537
8	207386_at	CYP7B1	0.63	-	1024
9	1555867_at	GNG4	0.62	-	-
10	206373_at	ZIC1	0.59	-	-
11	230043_at	MUC20	0.58	-	-
12	202275_at	G6PD	0.56	-	1106
13	219763_at	DENND1A	0.55	-	76
14	228564_at	LOC375295	0.54	-	-
15	244758_at	SCAND3	0.53	-	-
16	204086_at	PRAME	0.52	-	-
17	238804_at	Hs.164221.0	0.52	-	-
18	227145_at	LOXL4	0.51	-	-
19	205505_at	GCNT1	0.5	-	816
20	229065_at	SLC35F3	0.49	-	-
21	204584_at	L1CAM	0.49	-	-
22	219225_at	PGBD5	0.49	-	1741
23	234120_at	Hs.306344.0	0.48	-	-
24	235888_at	GUSBP1	0.48	-	428
25	203560_at	GGH	0.48	-	-
26	205117_at	FGF1	0.46	-	955
27	210056_at	RND1	0.46	-	-
28	226610_at	CENPV	0.46	-	841
29	229088_at	ENPP1	0.46	-	916
30	206276_at	LY6D	0.45	-	-
31	206023_at	NMU	0.44	-	-
32	209343_at	EFHD1	0.44	-	-
33	214451_at	TFAP2B	0.44	-	-
34	231131_at	FAM133A	0.44	-	-
35	207356_at	DEFB4A /// DEFB4B	0.43	-	757
36	222037_at	MCM4	0.42	-	41
37	238983_at	NSUN7	0.42	-	-
38	202912_at	ADM	0.41	-	1274
39	203665_at	HMOX1	0.41	-	410
40	238615_at	ERLIN2	0.41	-	480
41	206509_at	PIP	0.4	-	1444
42	230211_at	TRIP11	0.4	-	311
43	243000_at	CDK6	0.39	-	-
44	212531_at	LCN2	0.39	-	-
45	206315_at	CRLF1	0.39	-	-
46	233340_at	SPINK13	0.38	-	-
47	220283_at	HHIPL2	0.38	-	-
48	219956_at	GALNT6	0.37	-	699
49	240349_at	PRKAA2	0.37	-	635
50	205305_at	FGL1	0.36	-	-
51	204471_at	GAP43	0.36	-	-
52	231972_at	Hs.6083.1	0.36	-	-
53	33767_at	NEFH	0.36	-	1242
54	218162_at	OLFML3	0.36	-	-
55	205014_at	FGFBP1	0.35	-	-
56	209351_at	KRT14	0.35	-	-
57	217551_at	OR7E14P	0.35	-	949
58	41469_at	PI3	0.35	-	1450
59	218880_at	FOSL2	0.35	-	1388
60	223767_at	GPR84	0.35	-	500
61	227055_at	METTL7B	0.34	-	-
62	213258_at	TFPI	0.34	-	920
63	1559827_at	LOC401074	0.33	-	-
64	1569112_at	SLC44A5	0.33	-	-
65	205199_at	CA9	0.33	-	-
66	219736_at	TRIM36	0.33	-	-
67	203184_at	FBN2	0.32	-	-
68	219274_at	TSPAN12	0.32	-	-
69	202986_at	ARNT2	0.32	-	-
70	228962_at	PDE4D	0.32	-	846
71	219181_at	LIPG	0.32	-	-
72	239579_at	EPHX4	0.32	-	-
73	227892_at	PRKAA2	0.32	-	-
74	206346_at	PRLR	0.31	-	-
75	223878_at	INPP4B	0.31	-	261
76	207096_at	SAA2-SAA4 /// SAA4	0.31	-	-
77	220468_at	ARL14	0.31	-	-
78	1564630_at	EDN1	0.31	-	-
79	205844_at	VNN1	0.3	-	-
80	214930_at	SLITRK5	0.3	-	-
81	223597_at	ITLN1	0.3	-	-
82	223854_at	PCDHB10 /// PCDHB9	0.3	-	-
83	235643_at	SAMD9L	0.3	-	-
84	1558308_at	LOC100292680	0.3	-	-
85	1568720_at	ZNF506	0.29	-	-
86	223475_at	CRISPLD1	0.29	-	-
87	231037_at	Hs.166254.1	0.29	-	693
88	236551_at	ZNF311	0.29	-	-
89	206994_at	CST4	0.29	-	-
90	205627_at	CDA	0.28	-	-
91	228057_at	DDIT4L	0.28	-	-
92	202953_at	C1QB	0.28	-	1401
93	1552834_at	B3GNT6	0.28	-	-
94	205064_at	SPRR1B	0.27	124	-
95	213599_at	OIP5	0.27	-	172
96	213796_at	SPRR1A	0.27	-	-
97	214307_at	HGD	0.27	-	-
98	205476_at	CCL20	0.27	94	972
99	225996_at	LONRF2	0.27	-	-
100	230831_at	FRMD5	0.27	-	633
101	214073_at	CTTN	0.27	-	726
102	226622_at	MUC20	0.27	-	-
103	228303_at	GALNT6	0.27	-	505
104	220196_at	MUC16	0.26	-	-
105	229380_at	ILDR2	0.26	-	-
106	203510_at	MET	0.25	-	-
107	215033_at	TM4SF1	0.25	-	-
108	220013_at	EPHX3	0.25	-	-
109	235153_at	RNF183	0.25	-	980
110	206548_at	g13376321	0.25	-	930
111	210138_at	RGS20	0.24	-	1474
112	202376_at	SERPINA3	0.24	-	-
113	214373_at	Hs.125682.1	0.23	-	-
114	1554062_at	XG	0.23	-	-
115	213106_at	ATP8A1	0.23	-	629
116	204540_at	EEF1A2	0.23	-	458
117	222764_at	ASRGL1	0.23	-	-
118	219895_at	FAM70A	0.22	-	-
119	223660_at	ADORA3	0.22	-	-
120	227566_at	LOC100653217 /// NTM	0.22	-	-
121	205430_at	BMP5	0.22	-	-
122	213492_at	COL2A1	0.21	-	-
123	235911_at	MFI2	0.21	-	-
124	206683_at	ZNF165	0.21	-	-
125	223723_at	MFI2	0.21	-	1037
126	227449_at	EPHA4	0.21	-	-
127	204920_at	CPS1	0.21	-	-
128	232165_at	EPPK1	0.21	-	-
129	209125_at	KRT6A	0.21	127	1296
130	230170_at	OSM	0.2	-	-
131	205891_at	ADORA2B /// LOC100652851 /// LOC100653318	0.2	-	-
132	228158_at	LOC645166 /// LOC654342	0.2	-	-
133	232202_at	Hs.152423.0	0.2	-	-
134	209829_at	FAM65B	0.2	-	-
135	239552_at	VWDE	0.2	-	-
136	223642_at	ZIC2	0.2	-	-
137	231897_at	PTGR1	0.19	-	-
138	227830_at	GABRB3	0.19	-	-
139	229657_at	THRB	0.19	-	737
140	230917_at	Hs.6179.2	0.19	-	893
141	232315_at	ZNF880	0.19	-	-
142	205067_at	IL1B	0.18	-	1323
143	227655_at	LOC100505806	0.18	-	-
144	236843_at	NOX4	0.18	-	-
145	244774_at	PHACTR2	0.18	-	-
146	235147_at	Hs.177788.0	0.18	-	-
147	1563022_at	CCDC160	0.18	-	-
148	1562102_at	Hs2.348647.1	0.18	-	-
149	239443_at	PCDHB6	0.18	-	-
150	212592_at	IGJ	0.17	-	-
151	238717_at	Hs.44441.0	0.17	-	-
152	239671_at	Hs.27151.0	0.17	-	-
153	205624_at	CPA3	0.17	-	-
154	228528_at	Hs.290825.0	0.17	-	168
155	228575_at	IL20RB	0.17	-	-
156	204385_at	KYNU	0.17	-	-
157	205506_at	VIL1	0.17	-	-
158	1558409_at	Hs2.366446.1	0.17	-	1188
159	230863_at	LRP2	0.17	-	-
160	229797_at	MCOLN3	0.17	-	-
161	229963_at	BEX5	0.17	-	-
162	232195_at	GPR158	0.17	-	-
163	202869_at	OAS1	0.16	-	-
164	218507_at	HILPDA	0.16	-	1003
165	222922_at	KCNE3	0.16	-	-
166	231033_at	Hs.106243.0	0.16	-	-
167	1558930_at	LINC00460	0.16	-	-
168	222723_at	VWA1	0.16	-	-
169	204347_at	AK4 /// LOC100507855	0.16	-	1202
170	202834_at	AGT	0.16	-	-
171	241403_at	CLK4	0.16	-	599
172	204988_at	FGB	0.16	82	-
173	206254_at	EGF	0.15	-	-
174	225491_at	SLC1A2	0.15	-	-
175	227370_at	FAM171B	0.15	-	-
176	227647_at	KCNE3	0.15	-	-
177	205206_at	KAL1	0.15	-	-
178	210262_at	CRISP2	0.15	-	-
179	225809_at	PARM1	0.15	-	-
180	220441_at	DNAJC22	0.15	-	-
181	229294_at	JPH3	0.15	-	-
182	1557242_at	Hs2.292710.1	0.15	-	-
183	231148_at	IGFL2	0.15	-	-
184	219630_at	PDZK1IP1	0.15	-	-
185	1554445_at	ZNF85	0.14	-	-
186	203744_at	HMGB3	0.14	-	-
187	225706_at	GLCCI1	0.14	-	783
188	235048_at	FAM169A	0.14	-	-
189	209227_at	TUSC3	0.14	-	-
190	210074_at	CTSL2	0.14	-	-
191	219404_at	EPS8L3	0.14	-	855
192	223949_at	TMPRSS3	0.14	-	-
193	226884_at	LRRN1	0.14	-	-
194	218800_at	SRD5A3	0.14	-	-
195	230781_at	LOC100505875	0.14	-	-
196	201506_at	LOC100652886 /// LOC100653157 /// TGFBI	0.14	-	-
197	229254_at	MFSD4	0.14	-	-
198	206224_at	CST1	0.13	-	-
199	220004_at	DDX43	0.13	-	-
200	229927_at	LEMD1	0.13	-	-
201	231738_at	PCDHB7	0.13	-	-
202	236979_at	BCL2L15	0.13	-	1170
203	238865_at	PABPC4L	0.13	-	-
204	244631_at	LOC389834	0.13	-	-
205	202206_at	ARL4C	0.13	-	1594
206	230789_at	ZNF280B	0.13	-	-
207	204165_at	WASF1	0.13	-	-
208	204545_at	PEX6	0.13	-	-
209	204378_at	BCAS1	0.13	-	-
210	205513_at	TCN1	0.13	26	-
211	239975_at	HLA-DPB2	0.13	-	-
212	240715_at	TBX5	0.13	-	849
213	211794_at	FYB	0.13	-	-
214	223722_at	DNAJC12	0.13	-	-
215	232338_at	Hs.289020.0	0.13	-	-
216	221805_at	NEFL	0.13	-	-
217	235599_at	LOC339535	0.13	-	-
218	228058_at	ZG16B	0.13	-	-
219	238741_at	FAM83A	0.13	-	306
220	238542_at	ULBP2	0.13	-	-
221	220084_at	C14orf105	0.13	-	-
222	226552_at	IER5L	0.13	-	517
223	1559078_at	Hs2.371364.1	0.12	-	1711
224	204987_at	ITIH2	0.12	-	-
225	226907_at	PPP1R14C	0.12	-	-
226	240929_at	LOC100128750	0.12	-	-
227	203240_at	FCGBP	0.12	-	-
228	204675_at	SRD5A1	0.12	-	-
229	205453_at	HOXB2	0.12	-	-
230	230425_at	EPHB1	0.12	-	-
231	232925_at	Hs.287577.0	0.12	-	1715
232	201743_at	CD14	0.12	-	1701
233	232874_at	DOCK9	0.12	-	1698
234	244439_at	SPRED1	0.12	-	-
235	1555854_at	AKR1C1 /// AKR1C2 /// LOC100653286	0.12	142	-
236	238465_at	SETD9	0.12	-	-
237	225034_at	ST3GAL1	0.12	-	-
238	204007_at	FCGR3B	0.12	-	-
239	203535_at	S100A9	0.12	-	-
240	209869_at	ADRA2A	0.12	-	-
241	220794_at	GREM2	0.11	-	-
242	220940_at	ANKRD36B	0.11	-	-
243	235683_at	SESN3	0.11	-	-
244	213711_at	KRT81	0.11	-	-
245	224762_at	SERINC2	0.11	-	-
246	206134_at	ADAMDEC1	0.11	-	-
247	213921_at	SST	0.11	-	-
248	227209_at	CNTN1	0.11	-	-
249	228368_at	ARHGAP20	0.11	-	-
250	229635_at	LOC100505702	0.11	-	-
251	242335_at	SLC25A37	0.11	-	-
252	204932_at	TNFRSF11B	0.11	-	-
253	204956_at	MTAP	0.11	-	-
254	219410_at	TMEM45A	0.11	-	1696
255	222317_at	PDE3B	0.11	-	-
256	230147_at	F2RL2	0.11	-	-
257	219271_at	GALNT14	0.11	-	-
258	226129_at	FAM83H	0.11	-	-
259	206796_at	WISP1	0.11	-	-
260	239260_at	CORIN	0.11	-	-
261	206685_at	HCG4	0.11	-	-
262	204400_at	EFS	0.11	-	-
263	237810_at	CLDN6	0.11	-	-
264	52837_at	KIAA1644	0.11	-	-
265	1557293_at	LOC440993	0.1	-	-
266	205485_at	RYR1	0.1	-	-
267	205817_at	SIX1	0.1	-	-
268	207156_at	HIST1H2AG /// HIST1H2AH /// HIST1H2AI /// HIST1H2AK /// HIST1H2AL /// HIST1H2AM	0.1	-	-
269	209035_at	MDK	0.1	-	-
270	213566_at	RNASE6	0.1	-	-
271	213624_at	SMPDL3A	0.1	-	-
272	219908_at	DKK2	0.1	-	-
273	220191_at	GKN1	0.1	-	-
274	226558_at	LOC389834 /// MAFIP /// TEKT4P2	0.1	-	-
275	231070_at	IYD	0.1	-	-
276	243541_at	IL31RA	0.1	-	-
277	205319_at	PSCA	0.1	-	-
278	234370_at	VSIG1	0.1	-	-
279	202966_at	CAPN6	0.1	-	-
280	201666_at	TIMP1	0.1	-	1289
281	204623_at	TFF3	0.1	-	-
282	219909_at	MMP28	0.1	-	-
283	229309_at	ADRB1	0.1	-	1135
284	205221_at	HGD	0.1	-	-
285	209160_at	AKR1C3	0.1	-	-
286	226582_at	LOC400043	0.1	-	-
287	241418_at	LOC344887	0.1	-	-
288	205403_at	IL1R2	0.1	-	-
289	220431_at	TMPRSS11E	0.1	-	-
290	238727_at	Hs.146225.0	0.1	-	-
291	205776_at	FMO5	0.1	-	-
292	201286_at	SDC1	0.1	-	-
293	209260_at	SFN	0.1	-	-
294	242414_at	QPRT	0.1	-	-
295	230772_at	HNF4A	0.1	-	-
296	230076_at	PITPNM3	0.1	-	-
297	206262_at	ADH1C	0.09	97	954
298	206825_at	OXTR	0.09	-	-
299	213537_at	HLA-DPA1	0.09	-	-
300	225155_at	SNHG5 /// SNORD50A /// SNORD50B	0.09	-	-
301	226824_at	CPXM2	0.09	-	-
302	227503_at	Hs.23762.0	0.09	-	-
303	227525_at	GLCCI1	0.09	-	-
304	235708_at	KLB	0.09	-	-
305	219789_at	NPR3	0.09	-	-
306	227690_at	GABRB3	0.09	-	-
307	227862_at	TRNP1	0.09	-	-
308	235845_at	SP5	0.09	-	-
309	214012_at	ERAP1	0.09	-	-
310	230776_at	RNF157-AS1	0.09	-	-
311	242206_at	Hs.175541.0	0.09	-	-
312	206391_at	RARRES1	0.09	-	-
313	224999_at	EGFR	0.09	-	-
314	242874_at	Hs.186753.0	0.09	-	-
315	1566968_at	SPRY4-IT1	0.09	-	-
316	206595_at	CST6	0.09	-	-
317	228716_at	THRB	0.09	-	994
318	232541_at	Hs.272227.0	0.09	-	1714
319	239752_at	Hs.231895.0	0.09	-	1564
320	231460_at	LOC100507511	0.09	-	-
321	203476_at	TPBG	0.09	-	465
322	37145_at	GNLY	0.09	-	-
323	1553986_at	RASEF	0.08	-	-
324	219727_at	DUOX2	0.08	-	-
325	228707_at	CLDN23	0.08	-	-
326	230447_at	FAXC	0.08	-	-
327	235201_at	FOXP2	0.08	-	-
328	236009_at	PERP	0.08	-	-
329	39402_at	IL1B	0.08	-	-
330	204637_at	CGA	0.08	-	-
331	205590_at	RASGRP1	0.08	-	-
332	206913_at	BAAT	0.08	-	-
333	213938_at	ERC2	0.08	-	-
334	232235_at	DSEL	0.08	-	-
335	236738_at	C3orf80	0.08	-	-
336	242286_at	GRIN2A	0.08	-	-
337	243483_at	TRPM8	0.08	129	-
338	219463_at	LAMP5	0.08	-	-
339	206171_at	ADORA3	0.08	-	-
340	212909_at	LYPD1	0.08	-	-
341	215465_at	ABCA12	0.08	-	-
342	204653_at	TFAP2A	0.08	-	-
343	229228_at	CREB5 /// LOC401317	0.08	-	-
344	230318_at	SERPINA1	0.08	-	-
345	227764_at	LYPD6	0.08	-	-
346	227194_at	FAM3B	0.08	147	-
347	223775_at	HHIP	0.08	-	-
348	212686_at	PPM1H	0.08	-	-
349	215688_at	RASGRF1	0.08	-	-
350	203159_at	GLS	0.08	-	615
351	205818_at	DBC1	0.08	-	-
352	212599_at	AUTS2	0.08	-	-
353	218804_at	ANO1	0.08	-	-
354	219926_at	POPDC3	0.08	-	-
355	231771_at	GJB6	0.08	138	-
356	218677_at	S100A14	0.08	-	-
357	205030_at	FABP7	0.07	-	-
358	205680_at	MMP10	0.07	107	-
359	206309_at	LECT1	0.07	-	-
360	213008_at	FANCI	0.07	-	171
361	214469_at	HIST1H2AB /// HIST1H2AE	0.07	-	1178
362	217542_at	MDM2	0.07	-	-
363	228956_at	UGT8	0.07	-	-
364	243945_at	TRIM2	0.07	-	-
365	202145_at	LY6E	0.07	-	-
366	208886_at	H1F0	0.07	-	-
367	229097_at	DIAPH3	0.07	-	1616
368	239761_at	GCNT1	0.07	-	-
369	1556088_at	RPAIN	0.07	-	-
370	227188_at	FAM176C	0.07	-	-
371	232805_at	Hs.151504.0	0.07	-	1129
372	206515_at	CYP4F3	0.07	-	-
373	209706_at	NKX3-1	0.07	-	802
374	225767_at	RN45S	0.07	-	-
375	228873_at	COL22A1	0.07	-	-
376	235801_at	TUSC3	0.07	-	-
377	241031_at	C2CD4A	0.07	-	-
378	230441_at	PLEKHG4B	0.07	-	-
379	228955_at	LRP8	0.07	-	-
380	232155_at	RNF213	0.07	-	-
381	244771_at	KBTBD12	0.07	-	-
382	1569180_at	Hs2.249303.1	0.07	-	-
383	219725_at	TREM2	0.07	-	-
384	222303_at	Hs.292477.0	0.07	-	-
385	208300_at	PTPRH	0.07	-	-
386	229823_at	RIMS2	0.07	-	-
387	1552507_at	KCNE4	0.07	-	-
388	206935_at	PCDH8	0.07	-	-
389	224027_at	CCL28	0.07	-	-
390	238956_at	EFNA2	0.07	-	-
391	1559413_at	TCP11L2	0.07	-	450
392	200606_at	DSP	0.07	-	563
393	226492_at	SEMA6D	0.07	-	-
394	228494_at	PPP1R9A	0.07	-	-
395	205857_at	SLC18A2	0.07	-	1571
396	237981_at	CMYA5	0.07	-	-
397	208084_at	ITGB6	0.07	-	-
398	226926_at	DMKN	0.07	-	-
399	210029_at	IDO1	0.07	-	-
400	201820_at	KRT5	0.06	-	-
401	204070_at	RARRES3	0.06	-	-
402	204470_at	CXCL1	0.06	-	-
403	227226_at	MRAP2	0.06	-	-
404	227760_at	IGFBPL1	0.06	-	-
405	230782_at	SORD	0.06	-	-
406	238878_at	ARX	0.06	-	-
407	203153_at	IFIT1	0.06	-	-
408	204259_at	MMP7	0.06	-	-
409	206084_at	PTPRR	0.06	-	-
410	209839_at	DNM3	0.06	-	-
411	215172_at	PTPN20A /// PTPN20B	0.06	-	-
412	229400_at	HOXD10	0.06	-	-
413	227863_at	IFITM10	0.06	-	290
414	229305_at	MLF1IP	0.06	-	-
415	223484_at	C15orf48	0.06	-	981
416	229634_at	TMEM139	0.06	-	-
417	235945_at	SRD5A2	0.06	-	-
418	1557474_at	LOC284578	0.06	-	-
419	203052_at	C2	0.06	-	-
420	209847_at	CDH17	0.06	-	-
421	225262_at	FOSL2	0.06	-	-
422	206102_at	GINS1	0.06	-	1532
423	214983_at	TTTY15	0.06	-	-
424	227231_at	KIAA1211	0.06	-	-
425	229160_at	MUM1L1	0.06	100	-
426	238654_at	VSIG10L	0.06	-	-
427	1554543_at	SPAG9	0.06	-	842
428	213222_at	PLCB1	0.06	-	-
429	213865_at	DCBLD2	0.06	-	-
430	239586_at	FAM83A	0.06	-	190
431	243729_at	Hs.165900.0	0.06	-	-
432	206696_at	GPR143	0.06	-	-
433	220108_at	GNA14	0.06	-	-
434	206633_at	CHRNA1	0.06	-	-
435	228141_at	GPX8	0.06	-	-
436	205328_at	CLDN10	0.06	81	-
437	237670_at	LOC284801	0.06	-	-
438	1553169_at	LRRN4	0.06	-	-
439	205816_at	ITGB8	0.06	-	-
440	236421_at	ANKRD45	0.06	-	-
441	206104_at	ISL1	0.06	-	-
442	219010_at	C1orf106	0.06	-	-
443	219376_at	ZNF322 /// ZNF322P1	0.06	-	-
444	206978_at	CCR2	0.06	-	-
445	226591_at	LOC100506965	0.06	-	-
446	227676_at	FAM3D	0.06	-	-
447	227971_at	NRK	0.06	-	-
448	1552954_at	C5orf17	0.06	-	-
449	206504_at	CYP24A1	0.06	-	-
450	221974_at	IPW /// LOC100506948 /// SNORD107 /// SNORD115-13 /// SNORD115-26 /// SNORD115-7 /// SNORD116-28 /// SNRPN	0.06	-	-
451	228607_at	OAS2	0.06	-	-
452	222108_at	AMIGO2	0.06	-	-
453	223503_at	TMEM163	0.06	-	-
454	226211_at	MEG3	0.05	-	-
455	226490_at	NHSL1	0.05	-	-
456	228969_at	AGR2	0.05	-	-
457	235008_at	Hs.155381.0	0.05	-	-
458	236219_at	SLC35G1	0.05	-	-
459	239010_at	LOC100653149	0.05	-	-
460	205152_at	SLC6A1	0.05	-	-
461	1558152_at	LOC100131262	0.05	-	-
462	205501_at	PDE10A	0.05	-	-
463	215078_at	LOC100129518 /// SOD2	0.05	-	-
464	229360_at	ZNF280B	0.05	-	-
465	230309_at	BHMT2	0.05	-	-
466	240467_at	Hs.134501.0	0.05	-	-
467	204279_at	PSMB9	0.05	-	-
468	219412_at	RAB38	0.05	-	-
469	229070_at	ADTRP	0.05	-	-
470	237328_at	C14orf105	0.05	-	-
471	205894_at	ARSE	0.05	-	-
472	209460_at	ABAT	0.05	-	-
473	220146_at	TLR7	0.05	-	-
474	227642_at	TFCP2L1	0.05	-	-
475	1562736_at	LHX9	0.05	-	-
476	205185_at	SPINK5	0.05	87	-
477	210082_at	ABCA4	0.05	-	-
478	213432_at	MUC5B	0.05	71	-
479	219564_at	KCNJ16	0.05	-	-
480	228708_at	RAB27B	0.05	-	-
481	231008_at	UNC5CL	0.05	-	-
482	232752_at	LOXL1-AS1	0.05	-	-
483	233044_at	Hs.188082.0	0.05	-	863
484	233139_at	Hs.165570.0	0.05	-	-
485	206326_at	GRP	0.05	-	-
486	228656_at	PROX1	0.05	-	-
487	232833_at	Hs.13436.0	0.05	-	-
488	219616_at	ACSS3	0.05	-	-
489	230378_at	SCGB3A1	0.05	10	-
490	207802_at	CRISP3	0.05	-	-
491	220528_at	VNN3	0.05	-	-
492	227202_at	CNTN1	0.05	-	-
493	236632_at	HHIP-AS1	0.05	-	-
494	213172_at	TTC9	0.05	-	-
495	227688_at	LRCH2	0.05	-	-
496	230026_at	MRPL43	0.05	-	-
497	229147_at	RASSF6	0.05	-	-
498	242913_at	CLIC6	0.05	-	-
499	204042_at	WASF3	0.05	-	-
500	233772_at	POU6F2-AS2	0.05	-	-
501	220639_at	TM4SF20	0.05	-	-
502	220122_at	MCTP1	0.05	-	-
503	218400_at	OAS3	0.05	-	-
504	227919_at	UCA1	0.05	-	-
505	229724_at	GABRB3	0.05	-	-
506	232679_at	Hs.65500.0	0.05	-	-
507	204301_at	KBTBD11	0.05	-	-
508	222802_at	EDN1	0.05	-	-
509	204533_at	CXCL10	0.05	-	-
510	227467_at	RDH10	0.05	-	-
511	203438_at	STC2	0.05	-	-
512	1569020_at	NEDD9	0.04	-	-
513	203934_at	KDR	0.04	-	-
514	205372_at	PLAG1	0.04	-	-
515	207039_at	CDKN2A	0.04	-	-
516	218807_at	VAV3	0.04	-	-
517	223599_at	TRIM6	0.04	-	-
518	223608_at	EFCAB2	0.04	-	-
519	228425_at	LOC654433	0.04	-	-
520	238127_at	GAS6-AS1	0.04	-	-
521	243140_at	ACTA2	0.04	-	-
522	1555292_at	FAM40B	0.04	-	-
523	205660_at	OASL	0.04	-	-
524	217628_at	CLIC5	0.04	-	-
525	235171_at	LOC100505501	0.04	-	-
526	236175_at	TRIM55	0.04	-	-
527	218451_at	CDCP1	0.04	-	866
528	204834_at	FGL2	0.04	-	-
529	210239_at	IRX5	0.04	-	-
530	218847_at	IGF2BP2	0.04	-	-
531	220088_at	C5AR1	0.04	-	-
532	220133_at	ODAM	0.04	-	-
533	228218_at	LSAMP	0.04	-	1080
534	230518_at	MPZL2	0.04	-	-
535	232602_at	WFDC3	0.04	-	-
536	238022_at	CRNDE	0.04	-	-
537	214866_at	PLAUR	0.04	-	180
538	221854_at	PKP1	0.04	-	-
539	203126_at	IMPA2	0.04	-	-
540	214295_at	KIAA0485	0.04	-	-
541	243683_at	MORF4L2	0.04	-	-
542	201818_at	LPCAT1	0.04	-	-
543	204454_at	LDOC1	0.04	-	-
544	205302_at	IGFBP1	0.04	-	-
545	205514_at	ZNF415	0.04	-	-
546	206022_at	NDP	0.04	-	-
547	213568_at	OSR2	0.04	-	-
548	225177_at	RAB11FIP1	0.04	-	-
549	228653_at	SAMD5	0.04	-	-
550	236471_at	NFE2L3	0.04	-	-
551	1563467_at	Hs2.407118.1	0.04	-	-
552	227629_at	PRLR	0.04	-	-
553	228613_at	RAB11FIP3	0.04	-	-
554	238454_at	ZNF540	0.04	-	332
555	219867_at	CHODL	0.04	-	-
556	202023_at	EFNA1	0.04	-	-
557	1559732_at	NUB1	0.04	-	-
558	205376_at	INPP4B	0.04	-	-
559	226478_at	TM7SF3	0.04	-	-
560	234980_at	TMEM56	0.04	-	-
561	204798_at	MYB	0.04	-	-
562	204981_at	SLC22A18	0.04	-	-
563	1562337_at	OR7D2	0.04	-	-
564	203691_at	PI3	0.04	-	-
565	236694_at	TXLNG2P	0.04	55	-
566	1553296_at	GPR128	0.04	-	-
567	1562528_at	Hs2.434354.1	0.04	-	-
568	213107_at	TNIK	0.04	-	-
569	219655_at	C7orf10	0.04	-	-
570	242579_at	BMPR1B	0.04	-	-
571	214702_at	FN1	0.04	-	-
572	227984_at	LMF1	0.04	-	542
573	241382_at	PCP4L1	0.04	-	-
574	1565811_at	Hs2.375807.1	0.04	-	-
575	206204_at	GRB14	0.04	-	-
576	226829_at	AFAP1L2	0.04	-	-
577	201141_at	GPNMB	0.04	-	-
578	205098_at	CCR1	0.04	-	-
579	228912_at	VIL1	0.04	-	-
580	204455_at	DST /// LOC100652766	0.04	-	-
581	223605_at	SLC25A18	0.04	-	-
582	206354_at	SLCO1B3	0.04	-	-
583	215470_at	GTF2H2B	0.04	-	-
584	1556773_at	Hs2.385300.1	0.04	-	-
585	209211_at	KLF5	0.04	-	-
586	226096_at	FNDC5	0.04	-	-
587	228241_at	AGR3	0.04	64	-
588	205286_at	TFAP2C	0.04	-	-
589	204733_at	KLK6	0.04	-	-
590	228697_at	HINT3	0.04	-	-
591	206377_at	FOXF2	0.04	-	-
592	228471_at	ANKRD44	0.04	-	68
593	239499_at	DNAH2	0.04	-	-
594	210727_at	CALCA	0.04	-	-
595	1557113_at	LOC283588	0.03	-	937
596	204174_at	ALOX5AP	0.03	-	-
597	214046_at	FUT9	0.03	-	-
598	220276_at	RERGL	0.03	-	-
599	227462_at	ERAP2	0.03	-	-
600	228598_at	DPP10	0.03	-	-
601	229800_at	DCLK1	0.03	-	-
602	231923_at	TMEM150C	0.03	-	-
603	232090_at	DNM3OS	0.03	-	-
604	236846_at	LOC284757	0.03	-	-
605	243278_at	FOXP2	0.03	-	-
606	202504_at	TRIM29	0.03	-	-
607	206018_at	FOXG1	0.03	-	-
608	213068_at	DPT	0.03	-	-
609	225362_at	FAM122B	0.03	-	-
610	230867_at	COL6A6	0.03	-	-
611	214804_at	CENPI	0.03	-	1072
612	217901_at	DSG2	0.03	-	-
613	227100_at	B3GALTL	0.03	-	-
614	239903_at	TPBG	0.03	-	-
615	217109_at	MUC4	0.03	30	-
616	220467_at	g13376557	0.03	-	-
617	236220_at	Hs.127009.0	0.03	-	-
618	238750_at	CCL28	0.03	-	-
619	243198_at	TEX9	0.03	-	-
620	1555173_at	STX19	0.03	-	-
621	203574_at	NFIL3	0.03	-	-
622	219697_at	HS3ST2	0.03	-	-
623	220087_at	BCMO1	0.03	-	-
624	227015_at	ASPHD2	0.03	-	-
625	232628_at	Hs.204720.0	0.03	-	-
626	238689_at	GPR110	0.03	-	-
627	1559425_at	Hs2.381882.1	0.03	-	-
628	201641_at	BST2	0.03	-	1240
629	204058_at	ME1	0.03	-	-
630	205979_at	SCGB2A1	0.03	146	-
631	211966_at	COL4A2	0.03	-	1139
632	214081_at	PLXDC1	0.03	-	-
633	223620_at	GPR34	0.03	-	-
634	232305_at	HMGCLL1	0.03	-	953
635	234650_at	Hs.306723.0	0.03	-	-
636	1568920_at	Hs2.385695.1	0.03	-	-
637	204130_at	HSD11B2	0.03	-	-
638	205194_at	PSPH	0.03	-	-
639	205549_at	PCP4	0.03	-	-
640	206836_at	SLC6A3	0.03	-	-
641	209173_at	AGR2	0.03	-	-
642	212732_at	MEG3	0.03	-	-
643	219310_at	SYNDIG1	0.03	-	-
644	227921_at	Hs.18714.0	0.03	-	-
645	235144_at	RASEF	0.03	-	-
646	223467_at	RASD1	0.03	-	-
647	233375_at	EFCAB2	0.03	-	-
648	203824_at	TSPAN8	0.03	86	-
649	223822_at	SUSD4	0.03	-	-
650	203498_at	RCAN2	0.03	-	-
651	203908_at	SLC4A4	0.03	-	-
652	206199_at	CEACAM7	0.03	108	-
653	230748_at	SLC16A6	0.03	-	-
654	231936_at	HOXC9	0.03	-	-
655	225344_at	NCOA7	0.03	-	-
656	235343_at	VASH2	0.03	-	-
657	238657_at	UBXN10	0.03	-	-
658	212070_at	GPR56	0.03	-	-
659	219871_at	FLJ13197	0.03	-	1497
660	234996_at	CALCRL	0.03	-	-
661	205876_at	LIFR	0.03	-	-
662	215143_at	DPY19L2P2	0.03	-	-
663	228285_at	TDRD9	0.03	-	1371
664	219874_at	SLC12A8	0.03	-	-
665	228463_at	FOXA3	0.03	-	-
666	232370_at	LOC254057	0.03	-	-
667	233302_at	Hs.301714.0	0.03	-	-
668	1553834_at	COL6A5	0.03	-	-
669	224495_at	TMEM107	0.03	-	-
670	230008_at	THSD7A	0.03	-	-
671	239336_at	THBS1	0.03	-	-
672	205158_at	RNASE4	0.03	-	-
673	232252_at	DUSP27	0.03	-	-
674	238017_at	SDR16C5	0.03	-	-
675	203256_at	CDH3	0.03	-	-
676	204341_at	TRIM16	0.03	-	-
677	218980_at	FHOD3	0.03	-	-
678	238846_at	TNFRSF11A	0.03	-	-
679	204044_at	QPRT	0.03	-	-
680	206002_at	GPR64	0.03	-	-
681	206242_at	TM4SF5	0.03	-	213
682	209398_at	HIST1H1C	0.03	-	-
683	238462_at	UBASH3B	0.03	-	-
684	213611_at	AQP5	0.03	-	-
685	220356_at	CORIN	0.03	-	-
686	204363_at	F3	0.03	-	-
687	235942_at	FAM224A /// FAM224B	0.03	-	-
688	242093_at	SYTL5	0.03	-	-
689	206643_at	HAL	0.03	-	-
690	228579_at	KCNQ3	0.03	-	-
691	225316_at	MFSD2A	0.03	-	-
692	238460_at	FAM83A	0.03	-	307
693	218625_at	NRN1	0.03	-	-
694	232193_at	GSTT1	0.03	-	-
695	233261_at	EBF1	0.03	-	-
696	1554519_at	CD80	0.03	-	-
697	204754_at	HLF	0.03	-	-
698	203417_at	MFAP2	0.03	-	-
699	239265_at	SLC35G1	0.03	-	-
700	232099_at	PCDHB16	0.03	-	-
701	219352_at	HERC6	0.03	-	-
702	219474_at	C3orf52	0.03	-	-
703	225803_at	FBXO32	0.03	-	539
704	227126_at	PTPRG	0.03	-	-
705	228503_at	RPS6KA6	0.03	-	-
706	229302_at	TMEM178A	0.03	-	-
707	236480_at	MIR210HG	0.03	-	-
708	212154_at	SDC2	0.03	-	-
709	1568742_at	Hs2.44099.1	0.03	-	-
710	236313_at	CDKN2B	0.03	-	-
711	204146_at	RAD51AP1	0.03	-	1257
712	227123_at	RAB3B	0.03	-	-
713	205870_at	BDKRB2	0.03	-	-
714	229695_at	Hs.164005.0	0.03	-	-
715	228720_at	SORCS2	0.03	-	-
716	213150_at	HOXA10	0.03	-	-
717	230266_at	RAB7B	0.03	-	-
718	232083_at	KIF16B	0.03	-	-
719	213664_at	SLC1A1	0.03	-	-
720	223551_at	PKIB	0.03	-	-
721	212741_at	MAOA	0.03	-	-
722	229374_at	EPHA4	0.03	-	-
723	1558501_at	DNM3	0.02	-	-
724	203854_at	CFI	0.02	-	-
725	205856_at	SLC14A1	0.02	-	-
726	209101_at	CTGF	0.02	-	-
727	210641_at	CAPN9	0.02	-	-
728	220428_at	CD207	0.02	-	-
729	223253_at	EPDR1	0.02	-	-
730	226029_at	VANGL2	0.02	-	-
731	227782_at	ZBTB7C	0.02	-	-
732	235501_at	Hs.60178.0	0.02	-	-
733	236277_at	Hs.30974.0	0.02	-	-
734	238805_at	C11orf52 /// HSPB2 /// HSPB2-C11orf52	0.02	-	-
735	239307_at	Hs.308305.0	0.02	-	-
736	242013_at	BCL2L15	0.02	-	-
737	244289_at	ZNF300P1	0.02	-	-
738	1563120_at	LOC100129029	0.02	-	-
739	213797_at	RSAD2	0.02	-	-
740	231982_at	C19orf77	0.02	-	-
741	203440_at	CDH2	0.02	-	-
742	219148_at	PBK	0.02	-	158
743	226757_at	IFIT2	0.02	-	-
744	227803_at	ENPP5	0.02	-	-
745	237054_at	ENPP5	0.02	-	-
746	203851_at	IGFBP6	0.02	-	-
747	204995_at	CDK5R1	0.02	-	-
748	219962_at	ACE2	0.02	-	-
749	227614_at	HKDC1	0.02	-	-
750	231726_at	PCDHB14	0.02	-	-
751	236840_at	C12orf56	0.02	-	-
752	205040_at	ORM1	0.02	-	-
753	206914_at	CRTAM	0.02	-	-
754	209301_at	CA2	0.02	-	-
755	214157_at	GNAS	0.02	-	-
756	1555898_at	ANKRD36C	0.02	-	-
757	203925_at	GCLM	0.02	-	-
758	213929_at	EXPH5	0.02	-	-
759	219694_at	FAM105A	0.02	-	-
760	223204_at	FAM198B	0.02	-	-
761	225685_at	CDC42EP3	0.02	-	-
762	228010_at	PPP2R2C	0.02	-	-
763	232056_at	SCEL	0.02	139	-
764	232584_at	Hs.302274.0	0.02	-	-
765	1559882_at	SAMHD1	0.02	-	-
766	1569191_at	ZNF826P	0.02	-	-
767	206010_at	HABP2	0.02	-	-
768	207850_at	CXCL3	0.02	-	-
769	219306_at	KIF15	0.02	-	-
770	219529_at	CLIC3	0.02	-	-
771	227949_at	PHACTR3	0.02	-	-
772	233690_at	Hs.306875.0	0.02	-	-
773	234709_at	CAPN13	0.02	-	-
774	204686_at	IRS1	0.02	-	-
775	205016_at	TGFA	0.02	-	-
776	206638_at	HTR2B	0.02	-	-
777	206714_at	ALOX15B	0.02	-	-
778	213122_at	TSPYL5	0.02	-	-
779	214681_at	GK	0.02	-	-
780	235687_at	ZNF626	0.02	-	-
781	232974_at	Hs.226469.0	0.02	-	-
782	212282_at	TMEM97	0.02	-	-
783	214920_at	THSD7A	0.02	-	-
784	1555392_at	Hs2Affx.1.259	0.02	-	1415
785	1561254_at	LOC340340	0.02	-	-
786	205874_at	ITPKA	0.02	-	-
787	232330_at	C7orf44	0.02	-	1246
788	203453_at	SCNN1A	0.02	-	-
789	209687_at	CXCL12	0.02	-	-
790	228338_at	C11orf93	0.02	-	-
791	231653_at	CCDC129	0.02	-	-
792	236489_at	GPR110	0.02	88	-
793	242345_at	COL28A1	0.02	-	-
794	213425_at	WNT5A	0.02	-	-
795	213765_at	MFAP5	0.02	-	-
796	214078_at	Hs.153529.0	0.02	-	-
797	225062_at	LOC389831	0.02	-	-
798	226811_at	FAM46C	0.02	-	-
799	230047_at	ARHGAP42	0.02	-	-
800	204351_at	S100P	0.02	27	1449
801	206912_at	FOXE1	0.02	-	-
802	214478_at	SPP2	0.02	-	-
803	225207_at	PDK4	0.02	-	-
804	227996_at	FARP1	0.02	-	-
805	202235_at	SLC16A1	0.02	-	-
806	229441_at	PRSS23	0.02	-	-
807	204389_at	MAOA	0.02	-	-
808	225299_at	MYO5B	0.02	-	-
809	202581_at	HSPA1A /// HSPA1B	0.02	-	-
810	203180_at	ALDH1A3	0.02	-	-
811	204401_at	KCNN4	0.02	-	-
812	218856_at	TNFRSF21	0.02	-	-
813	219684_at	RTP4	0.02	-	-
814	226653_at	MARK1	0.02	-	-
815	227180_at	ELOVL7	0.02	-	-
816	1553994_at	NT5E	0.02	-	-
817	210096_at	CYP4B1	0.02	21	1038
818	223586_at	ARNTL2	0.02	-	-
819	229178_at	PRTG	0.02	-	-
820	231399_at	RAB3IP	0.02	-	-
821	230249_at	KHDRBS3	0.02	-	-
822	233987_at	TFAP2D	0.02	-	-
823	235075_at	DSG3	0.02	-	-
824	210258_at	RGS13	0.02	-	-
825	215659_at	GSDMB	0.02	-	-
826	223786_at	CHST6	0.02	-	-
827	229276_at	IGSF9	0.02	-	230
828	229376_at	PROX1	0.02	-	-
829	230505_at	LOC145474	0.02	-	-
830	231164_at	ABCA17P	0.02	-	-
831	232290_at	Hs.194101.0	0.02	-	-
832	235046_at	INPP4B	0.02	-	-
833	241981_at	FAM20A	0.02	-	-
834	204232_at	FCER1G	0.02	-	-
835	213645_at	ENOSF1	0.02	-	-
836	223434_at	GBP3	0.02	-	-
837	235850_at	FAM162A	0.02	-	-
838	243871_at	LOC100130476	0.02	-	-
839	207214_at	SPINK4	0.02	-	-
840	208450_at	LGALS2	0.02	-	-
841	213418_at	HSPA6	0.02	-	-
842	228518_at	IGHG1 /// IGHM	0.02	-	-
843	235763_at	SLC44A5	0.02	32	-
844	236430_at	TMED6	0.02	112	-
845	1562921_at	Hs2.434375.1	0.02	-	717
846	218976_at	DNAJC12	0.02	137	-
847	202267_at	LAMC2	0.02	-	-
848	209618_at	CTNND2	0.02	-	-
849	212092_at	PEG10	0.02	-	-
850	218499_at	MST4	0.02	-	-
851	226021_at	RDH10	0.02	-	-
852	227474_at	LOC654433	0.02	-	-
853	206513_at	AIM2	0.02	-	-
854	233030_at	PNPLA3	0.02	-	-
855	239381_at	KLK7	0.02	-	-
856	220051_at	PRSS21	0.02	-	-
857	228293_at	DEPDC7	0.02	-	-
858	235292_at	FLJ32255	0.02	-	-
859	236158_at	Hs.75322.0	0.02	-	-
860	214470_at	KLRB1	0.02	-	-
861	204972_at	OAS2	0.02	-	-
862	205828_at	MMP3	0.02	-	-
863	214079_at	DHRS2	0.02	-	-
864	219429_at	FA2H	0.02	-	-
865	223523_at	TMEM108	0.02	-	-
866	226388_at	TCEA3	0.02	-	-
867	226992_at	NOSTRIN	0.02	-	-
868	232538_at	Hs.202341.0	0.02	-	1158
869	232746_at	CXCR7	0.02	-	-
870	232978_at	Hs.302332.0	0.02	-	-
871	235183_at	Hs.151275.0	0.02	-	-
872	235764_at	PRDM5	0.02	-	-
873	236514_at	ACOT8	0.02	-	-
874	226809_at	LOC100216479 /// LOC100288897	0.02	-	-
875	227241_at	MUC15	0.02	-	-
876	235821_at	WISP1	0.02	-	-
877	242344_at	GABRB2	0.02	-	-
878	244313_at	CR1	0.02	-	-
879	201940_at	CPD	0.02	-	-
880	225806_at	AJUBA	0.02	-	-
881	232451_at	Hs.216701.0	0.02	-	-
882	202990_at	PYGL	0.02	-	821
883	204368_at	SLCO2A1	0.02	-	-
884	222450_at	PMEPA1	0.02	-	-
885	237038_at	CXCL14	0.02	-	-
886	210439_at	ICOS	0.02	-	-
887	218353_at	RGS5	0.02	-	-
888	229372_at	GOLT1A	0.02	-	-
889	223809_at	RGS18	0.02	-	-
890	209357_at	CITED2	0.02	-	-
891	219478_at	WFDC1	0.02	-	-
892	232035_at	HIST1H4A /// HIST1H4B /// HIST1H4C /// HIST1H4D /// HIST1H4E /// HIST1H4F /// HIST1H4H /// HIST1H4I /// HIST1H4J /// HIST1H4K /// HIST1H4L /// HIST2H4A /// HIST2H4B /// HIST4H4 /// LOC100507025	0.02	-	-
893	206214_at	PLA2G7	0.02	-	-
894	213479_at	NPTX2	0.02	-	-
895	222899_at	ITGA11	0.02	-	-
896	218701_at	LACTB2	0.02	-	-
897	227771_at	LIFR	0.02	-	-
898	220145_at	MAP9	0.02	-	-
899	230964_at	FREM2	0.02	-	-
900	205522_at	HOXD4	0.02	-	-
901	207158_at	APOBEC1	0.02	-	-
902	226661_at	CDCA2	0.02	-	1006
903	222271_at	Hs.293055.0	0.02	-	-
904	236225_at	GGT6	0.02	-	-
905	236534_at	BNIPL	0.02	-	-
906	1554007_at	Hs2.166348.1	0.02	-	-
907	203999_at	SYT1	0.02	-	-
908	210665_at	TFPI	0.02	-	-
909	219044_at	THNSL2	0.02	-	-
910	235775_at	TMTC2	0.02	-	-
911	220057_at	XAGE1A /// XAGE1B /// XAGE1C /// XAGE1D /// XAGE1E	0.02	136	-
912	1552946_at	ZNF114	0.02	-	-
913	230560_at	STXBP6	0.02	-	-
914	238419_at	PHLDB2	0.02	-	-
915	1564236_at	Hs2.375660.1	0.02	-	1702
916	204268_at	S100A2	0.02	99	-
917	204822_at	TTK	0.02	-	1079
918	213924_at	GNAL	0.02	-	-
919	222453_at	CYBRD1	0.02	-	-
920	225105_at	C12orf75	0.02	-	-
921	227452_at	LOC100499467	0.02	-	348
922	210997_at	HGF	0.02	-	-
923	213558_at	PCLO	0.02	-	-
924	231986_at	RIMS1	0.02	-	-
925	239286_at	CDH11	0.02	-	-
926	1557257_at	BCL10	0.01	-	-
927	1559125_at	Hs2.407491.1	0.01	-	-
928	205031_at	EFNB3	0.01	-	-
929	205044_at	GABRP	0.01	95	-
930	206557_at	ZNF702P	0.01	-	-
931	211276_at	TCEAL2	0.01	-	-
932	213478_at	KAZN	0.01	-	-
933	214598_at	CLDN8	0.01	-	-
934	221107_at	CHRNA9	0.01	-	-
935	223836_at	FGFBP2	0.01	-	-
936	224458_at	TMEM246	0.01	-	-
937	227522_at	CMBL	0.01	-	-
938	228546_at	DPP6	0.01	-	-
939	231102_at	CROT	0.01	-	-
940	215314_at	Hs.179752.0	0.01	-	1710
941	205081_at	CRIP1	0.01	-	-
942	218960_at	TMPRSS4	0.01	-	-
943	225841_at	HENMT1	0.01	-	-
944	226103_at	NEXN	0.01	-	-
945	226960_at	CXCL17	0.01	-	-
946	228262_at	MAP7D2	0.01	116	-
947	229499_at	CAPN13	0.01	-	-
948	235700_at	CT45A1 /// CT45A2 /// CT45A3 /// CT45A4 /// CT45A5 /// CT45A6	0.01	-	-
949	236083_at	BCL2L15	0.01	-	-
950	218454_at	PLBD1	0.01	-	-
951	231478_at	PDE4C	0.01	-	-
952	236234_at	PDE1A	0.01	-	-
953	57588_at	SLC24A3	0.01	-	-
954	1554018_at	GPNMB	0.01	-	-
955	1556763_at	Hs2.369299.1	0.01	-	-
956	204415_at	IFI6	0.01	-	-
957	204971_at	CSTA	0.01	-	-
958	205681_at	BCL2A1	0.01	-	-
959	205997_at	ADAM28	0.01	-	-
960	207259_at	LINC00483	0.01	-	968
961	219890_at	CLEC5A	0.01	-	-
962	223939_at	SUCNR1	0.01	-	-
963	231093_at	FCRL3	0.01	-	-
964	206135_at	ST18	0.01	-	-
965	227497_at	SOX6	0.01	-	-
966	230986_at	KLF8	0.01	-	-
967	233648_at	Hs.287736.0	0.01	-	-
968	201510_at	ELF3	0.01	-	-
969	214461_at	LBP	0.01	-	-
970	218824_at	PNMAL1	0.01	-	-
971	220622_at	LRRC31	0.01	89	-
972	223315_at	NTN4	0.01	-	-
973	225239_at	LOC100653017 /// MIR612 /// NEAT1	0.01	-	-
974	229110_at	SLC24A2	0.01	-	1125
975	230570_at	EIF3H	0.01	-	-
976	231725_at	PCDHB2	0.01	-	-
977	236835_at	LOC645431	0.01	-	-
978	202094_at	BIRC5	0.01	-	1029
979	203967_at	CDC6	0.01	-	-
980	219973_at	ARSJ	0.01	-	-
981	223798_at	SLC41A2	0.01	-	-
982	209728_at	HLA-DRB4 /// LOC100509582	0.01	14	-
983	213496_at	LPPR4	0.01	-	-
984	228974_at	Hs.293690.0	0.01	-	-
985	235521_at	HOXA3	0.01	-	-
986	238862_at	MFSD4	0.01	-	-
987	244407_at	CYP39A1	0.01	-	-
988	1554140_at	WDR78	0.01	-	-
989	220506_at	GUCY1B2	0.01	-	-
990	225275_at	EDIL3	0.01	-	-
991	227081_at	DNALI1	0.01	-	-
992	1553151_at	ATP6V0D2	0.01	-	-
993	1553706_at	HTRA4	0.01	-	-
994	206496_at	FMO3	0.01	-	-
995	210445_at	FABP6	0.01	-	-
996	212992_at	AHNAK2	0.01	-	-
997	217085_at	Hs.135642.0	0.01	-	-
998	220595_at	PDZRN4	0.01	-	-
999	227320_at	FAM101A /// ZNF664-FAM101A	0.01	-	-
1000	230060_at	CDCA7	0.01	-	-
1001	232306_at	CDH26	0.01	-	-
1002	201981_at	PAPPA	0.01	-	-
1003	209795_at	CD69	0.01	-	-
1004	212950_at	GPR116	0.01	-	-
1005	221916_at	NEFL	0.01	-	-
1006	223541_at	HAS3	0.01	-	-
1007	223629_at	PCDHB5	0.01	-	-
1008	224589_at	XIST	0.01	38	-
1009	226902_at	USP13	0.01	-	-
1010	227499_at	FZD3	0.01	-	-
1011	227671_at	XIST	0.01	4	1342
1012	235867_at	GSTM3	0.01	-	-
1013	236539_at	PTPN22	0.01	-	-
1014	242292_at	FAM226B	0.01	-	-
1015	242915_at	ZNF682	0.01	-	-
1016	220129_at	CCDC169-SOHLH2 /// SOHLH2	0.01	-	-
1017	237301_at	Hs.144479.0	0.01	-	-
1018	203961_at	NEBL	0.01	-	-
1019	206172_at	IL13RA2	0.01	-	-
1020	210115_at	RPL39L	0.01	-	-
1021	220148_at	ALDH8A1	0.01	-	-
1022	229457_at	ANKHD1	0.01	-	-
1023	233034_at	Hs.272247.0	0.01	-	-
1024	243444_at	SRD5A3	0.01	-	-
1025	1553672_at	ENAH	0.01	-	1120
1026	209406_at	BAG2	0.01	-	-
1027	225846_at	ESRP1	0.01	-	-
1028	228407_at	SCUBE3	0.01	-	-
1029	201563_at	SORD	0.01	-	1096
1030	205934_at	PLCL1	0.01	-	-
1031	209242_at	PEG3	0.01	-	-
1032	209960_at	HGF	0.01	-	-
1033	214660_at	ITGA1	0.01	-	-
1034	222668_at	KCTD15	0.01	-	-
1035	228480_at	VAPA	0.01	-	-
1036	235557_at	GPAT2	0.01	-	-
1037	204624_at	ATP7B	0.01	-	-
1038	232271_at	HNF4G	0.01	-	-
1039	1561195_at	Hs2.432603.1	0.01	-	-
1040	204124_at	SLC34A2	0.01	-	-
1041	204636_at	COL17A1	0.01	-	-
1042	205774_at	F12	0.01	-	-
1043	205848_at	GAS2	0.01	-	-
1044	205871_at	PLGLA /// PLGLB1 /// PLGLB2	0.01	-	-
1045	206766_at	ITGA10	0.01	-	-
1046	209457_at	DUSP5	0.01	-	-
1047	220056_at	IL22RA1	0.01	-	-
1048	222357_at	ZBTB20	0.01	-	-
1049	227361_at	HS3ST3B1	0.01	-	-
1050	227506_at	SLC16A9	0.01	-	-
1051	229139_at	JPH1	0.01	-	-
1052	229281_at	NPAS3	0.01	-	-
1053	230764_at	Hs.21627.0	0.01	-	-
1054	238623_at	Hs.310359.0	0.01	-	-
1055	243764_at	VSIG1	0.01	39	-
1056	240440_at	NPL	0.01	-	-
1057	1564358_at	Hs2.375731.1	0.01	-	-
1058	204260_at	CHGB	0.01	122	-
1059	213831_at	HLA-DQA1 /// LOC100507718 /// LOC100509457	0.01	6	-
1060	219888_at	SPAG4	0.01	-	-
1061	229390_at	FAM26F	0.01	-	-
1062	230193_at	WDR66	0.01	119	-
1063	236646_at	C12orf59	0.01	-	-
1064	233388_at	Hs.296712.0	0.01	-	-
1065	234989_at	LOC100653017 /// MIR612 /// NEAT1	0.01	-	-
1066	1558216_at	AFAP1-AS1	0.01	49	-
1067	1560042_at	FAM82A1	0.01	-	-
1068	202668_at	EFNB2	0.01	-	-
1069	218872_at	TESC	0.01	-	-
1070	223779_at	AFAP1-AS1	0.01	132	-
1071	226726_at	MBOAT2	0.01	-	-
1072	227417_at	2014-03-02	0.01	-	-
1073	229347_at	LOC100505738	0.01	-	-
1074	1559640_at	ANKFN1	0.01	-	-
1075	203131_at	PDGFRA	0.01	-	-
1076	204497_at	ADCY9	0.01	-	628
1077	206164_at	CLCA2	0.01	-	-
1078	207057_at	SLC16A7	0.01	-	-
1079	212279_at	TMEM97	0.01	-	-
1080	213721_at	SOX2	0.01	-	-
1081	215268_at	KIAA0754	0.01	-	-
1082	223874_at	ACTR3C	0.01	-	-
1083	227725_at	ST6GALNAC1	0.01	-	-
1084	229831_at	CNTN3	0.01	-	-
1085	231969_at	STOX2	0.01	-	-
1086	235425_at	SGOL2	0.01	-	-
1087	235949_at	TTC26	0.01	-	-
1088	239650_at	NCKAP5	0.01	-	-
1089	206420_at	IGSF6	0.01	-	-
1090	209598_at	PNMA2	0.01	-	-
1091	228796_at	CPNE4	0.01	-	-
1092	232321_at	MUC17	0.01	-	-
1093	232504_at	LOC285628 /// MIR146A	0.01	-	-
1094	232798_at	DNAJC5B	0.01	-	-
1095	235735_at	TNFSF8	0.01	-	-
1096	218345_at	TMEM176A	0.01	-	-
1097	233607_at	Hs.301626.0	0.01	-	-
1098	221810_at	RAB15	0.01	-	-
1099	209755_at	NMNAT2	0.01	-	-
1100	236351_at	LOC389023	0.01	-	-
1101	34210_at	CD52	0.01	-	-
1102	213927_at	MAP3K9	0.01	-	-
1103	1556209_at	CLEC2B	0.01	-	-
1104	1556421_at	LOC286189	0.01	-	-
1105	204359_at	FLRT2 /// LOC100506718	0.01	-	-
1106	205728_at	ODZ1	0.01	-	-
1107	209047_at	AQP1	0.01	-	-
1108	209924_at	CCL18	0.01	-	-
1109	213424_at	KIAA0895	0.01	-	-
1110	214464_at	CDC42BPA	0.01	-	-
1111	217996_at	PHLDA1	0.01	-	-
1112	218835_at	SFTPA1 /// SFTPA2	0.01	37	-
1113	220030_at	STYK1	0.01	-	-
1114	222139_at	ERV3-2	0.01	-	-
1115	227909_at	LINC00086 /// LINC00087	0.01	-	-
1116	228988_at	ZNF711	0.01	-	-
1117	229450_at	IFIT3	0.01	-	-
1118	233276_at	Hs.296674.0	0.01	-	-
1119	1555890_at	OR2A20P /// OR2A9P	0.01	-	-
1120	207703_at	NLGN4Y	0.01	-	-
1121	218232_at	C1QA	0.01	-	-
1122	219703_at	MNS1	0.01	-	-
1123	228143_at	CP	0.01	57	-
1124	236635_at	ZNF667	0.01	-	-
1125	205654_at	C4BPA	0.01	69	-
1126	206448_at	ZNF365	0.01	-	-
1127	226736_at	CHURC1	0.01	-	-
1128	226804_at	FAM20A	0.01	-	-
1129	231880_at	FAM40B	0.01	-	-
1130	235681_at	Hs.140237.0	0.01	-	-
1131	241412_at	BTC	0.01	-	-
1132	215554_at	GPLD1	0.01	-	376
1133	222721_at	CNIH4	0.01	-	-
1134	1558783_at	Hs2.375709.1	0.01	-	-
1135	202411_at	IFI27	0.01	-	-
1136	203108_at	GPRC5A	0.01	-	-
1137	205266_at	LIF	0.01	-	-
1138	205413_at	MPPED2	0.01	-	-
1139	207012_at	MMP16	0.01	-	-
1140	209218_at	SQLE	0.01	-	-
1141	235733_at	GXYLT2	0.01	-	-
1142	239593_at	TMEM213	0.01	-	-
1143	1560527_at	NFE4	0.01	-	1783
1144	217755_at	HN1	0.01	-	-
1145	219543_at	PBLD	0.01	-	-
1146	243349_at	KIAA1324	0.01	-	-
1147	244276_at	KLB	0.01	-	-
1148	204014_at	DUSP4	0.01	-	-
1149	212814_at	AHCYL2	0.01	-	-
1150	212827_at	IGHM	0.01	-	-
1151	215028_at	SEMA6A	0.01	-	1131
1152	223796_at	CNTNAP3 /// CNTNAP3B	0.01	-	-
1153	226034_at	DUSP4	0.01	-	-
1154	231179_at	IP6K3	0.01	-	-
1155	236655_at	TPD52	0.01	-	-
1156	238682_at	CCDC96	0.01	-	-
1157	216782_at	Hs.306863.0	0.01	-	1491
1158	227306_at	Hs.99785.0	0.01	-	-
1159	228260_at	ELAVL2	0.01	-	-
1160	233413_at	Hs.287573.0	0.01	-	-
1161	238125_at	ADAMTS16	0.01	-	-
1162	201328_at	ETS2	0.01	-	-
1163	206693_at	IL7	0.01	-	-
1164	206938_at	SRD5A2	0.01	-	-
1165	213436_at	CNR1	0.01	-	-
1166	214735_at	IPCEF1	0.01	-	-
1167	230287_at	SGSM1	0.01	-	-
1168	231832_at	GALNT4 /// POC1B-GALNT4	0.01	-	-
1169	201650_at	KRT19	0.01	-	-
1170	204591_at	CHL1	0.01	-	-
1171	204783_at	MLF1	0.01	-	-
1172	209642_at	BUB1	0.01	-	-
1173	220475_at	SLC28A3	0.01	-	-
1174	221933_at	NLGN4X	0.01	-	-
1175	226822_at	STOX2	0.01	-	-
1176	227014_at	ASPHD2	0.01	-	-
1177	230258_at	GLIS3	0.01	-	-
1178	231192_at	LPAR3	0.01	-	-
1179	233518_at	Hs.324024.0	0.01	-	-
1180	235736_at	LOC100287482	0.01	-	-
1181	236222_at	C3orf15 /// LOC100652862	0.01	-	-
1182	241436_at	SCNN1G	0.01	-	-
1183	217771_at	GOLM1	0.01	-	-
1184	227997_at	IL17RD	0.01	-	-
1185	235976_at	SLITRK6	0.01	84	-
1186	213506_at	F2RL1	0.01	-	-
1187	226955_at	AFAP1L1	0.01	-	-
1188	232802_at	SYT8	0.01	-	-
1189	205343_at	SULT1C2	0.01	-	-
1190	205439_at	GSTT2	0.01	-	-
1191	214097_at	RPS21	0.01	-	-
1192	223307_at	CDCA3	0.01	-	725
1193	223588_at	THAP2	0.01	-	-
1194	232424_at	PRDM16	0.01	-	-
1195	236263_at	SHH	0.01	-	-
1196	226603_at	SAMD9L	0.01	-	-
1197	227753_at	TMEM139	0.01	-	-
1198	229396_at	OVOL1	0.01	-	-
1199	230906_at	GALNT10	0.01	-	-
1200	226961_at	PRR15	0.01	-	-
1201	205488_at	GZMA	0.01	-	-
1202	228116_at	Hs.214410.0	0.01	-	-
1203	228121_at	TGFB2	0.01	-	-
1204	231009_at	PLA2G12B	0.01	-	-
1205	239370_at	LOC100505633	0.01	-	-
1206	242455_at	POU3F2	0.01	-	-
1207	209603_at	GATA3	0.01	-	-
1208	229720_at	BAG1	0.01	-	-
1209	213308_at	SHANK2	0.01	-	-
1210	215077_at	Hs.297909.0	0.01	-	-
1211	227458_at	CD274	0.01	-	-
1212	230730_at	SGCD	0.01	-	-
1213	238429_at	TMEM71	0.01	-	-
1214	238969_at	C3orf55	0.01	-	-
1215	1569701_at	PER3	0.01	-	-
1216	205694_at	TYRP1	0.01	-	-
1217	209167_at	GPM6B	0.01	-	-
1218	214967_at	Hs.262212.0	0.01	-	-
1219	219298_at	ECHDC3	0.01	-	-
1220	220397_at	MDM1	0.01	-	-
1221	225202_at	RHOBTB3	0.01	-	-
1222	227835_at	LOC389831	0.01	-	-
1223	229354_at	AHRR	0.01	-	-
1224	230866_at	CYSLTR1	0.01	-	-
1225	242005_at	LOC100506377	0.01	-	-
1226	203373_at	SOCS2	0.01	-	-
1227	220168_at	CASC1	0.01	-	-
1228	226498_at	FLT1	0.01	-	-
1229	1568838_at	WASIR2	0.01	-	-
1230	205442_at	MFAP3L	0.01	-	-
1231	214111_at	OPCML	0.01	-	-
1232	220293_at	CATSPERB	0.01	-	-
1233	227289_at	PCDH17	0.01	-	-
1234	229674_at	SERTAD4	0.01	-	-
1235	239229_at	PHEX	0.01	-	-
1236	212570_at	ENDOD1	0.01	-	-
1237	222529_at	SLC25A37	0.01	-	-
1238	227875_at	KLHL13	0.01	-	-
1239	228170_at	OLIG1	0.01	-	-
1240	229159_at	THSD7A	0.01	-	-
1241	229553_at	PGM2L1	0.01	-	-
1242	230630_at	AK4 /// LOC100507855	0.01	-	1563
1243	201313_at	ENO2	0.01	-	-
1244	212560_at	SORL1	0.01	-	-
1245	222449_at	PMEPA1	0.01	-	-
1246	227048_at	LAMA1	0.01	-	-
1247	228144_at	ZNF300	0.01	-	-
1248	204994_at	MX2	0.01	-	-
1249	1567224_at	HMGA2	0.01	-	-
1250	219545_at	KCTD14 /// NDUFC2-KCTD14	0.01	-	-
1251	239719_at	CD109	0.01	-	-
1252	242546_at	FLJ39632 /// LOC100506303 /// LOC100653149 /// LOC400879	0.01	-	-
1253	1557285_at	AREGB	0.01	-	1456
1254	201667_at	GJA1	0.01	-	-
1255	206336_at	CXCL6	0.01	50	-
1256	206410_at	NR0B2	0.01	-	-
1257	209692_at	EYA2	0.01	-	-
1258	214285_at	FABP3	0.01	-	-
1259	226292_at	CAPN5	0.01	-	-
1260	226936_at	CENPW	0.01	-	1198
1261	229377_at	GRTP1	0.01	-	-
1262	230966_at	IL4I1	0.01	-	1516
1263	235278_at	MACROD2	0.01	91	-
1264	238910_at	KIAA0664L3	0.01	-	-
1265	239272_at	MMP28	0.01	-	-
1266	242809_at	IL1RL1	0.01	-	-
1267	242931_at	LONRF3	0.01	-	-
1268	229084_at	CNTN4	0.01	-	-
1269	230791_at	Hs.188691.0	0.01	-	-
1270	231022_at	OCLN	0.01	-	-
1271	201792_at	AEBP1	0.01	-	-
1272	202388_at	RGS2	0.01	-	-
1273	204122_at	TYROBP	0.01	-	-
1274	205141_at	ANG	0.01	-	-
1275	209270_at	LAMB3	0.01	-	-
1276	228979_at	SFTA3	0.01	-	-
1277	239196_at	ANKRD22	0.01	-	-
1278	1553413_at	FLJ13744	0.01	103	-
1279	213703_at	LINC00342	0.01	-	-
1280	214038_at	CCL8	0.01	-	-
1281	219584_at	PLA1A	0.01	-	-
1282	225999_at	RIMKLB	0.01	-	-
1283	228904_at	HOXB3	0.01	-	-
1284	228481_at	Hs.163443.0	0.01	-	-
1285	231867_at	ODZ2	0.01	-	-
1286	235019_at	CPM	0.01	-	-
1287	235944_at	HMCN1	0.01	-	-
1288	238081_at	WDFY3-AS2	0.01	-	735
1289	227702_at	CYP4X1	0.01	-	-
1290	207195_at	CNTN6	0.01	-	-
1291	217028_at	CXCR4	0.01	-	-
1292	230422_at	FPR3	0.01	-	-
1293	232151_at	MACC1	0.01	-	-
1294	233025_at	PDZD2	0.01	-	-
1295	238697_at	Hs.131703.0	0.01	-	-
1296	242052_at	Hs.291997.0	0.01	-	-
1297	32128_at	CCL18	0.01	-	-
1298	203815_at	GSTT1	0.01	33	-
1299	204973_at	GJB1	0.01	-	-
1300	213993_at	SPON1	0.01	-	-
1301	218911_at	YEATS4	0.01	-	-
1302	227769_at	GPR27	0.01	-	-
1303	235333_at	B4GALT6	0.01	-	-
1304	1570153_at	CCDC169	0.01	-	1550
1305	202718_at	IGFBP2	0.01	-	-
1306	202800_at	SLC1A3	0.01	-	-
1307	205009_at	TFF1	0.01	52	-
1308	206404_at	FGF9	0.01	-	-
1309	225571_at	LIFR	0.01	-	-
1310	225855_at	EPB41L5	0.01	-	-
1311	226565_at	TMEM99	0.01	-	-
1312	228255_at	TMEM237	0.01	-	-
1313	228737_at	TOX2	0.01	-	-
1314	232997_at	Hs.301237.0	0.01	-	-
1315	236028_at	IBSP	0.01	-	-
1316	241337_at	Hs.157864.0	0.01	-	-
1317	243797_at	STK17B	0.01	-	-
1318	243894_at	SLC41A2	0.01	-	1266
1319	244116_at	Hs.223837.0	0.01	-	-
1320	235065_at	FAM59A	0.01	-	-
1321	210383_at	SCN1A	0.01	-	-
1322	219093_at	PID1	0.01	-	-
1323	219983_at	HRASLS	0.01	-	-
1324	221874_at	KIAA1324	0.01	126	-
1325	226997_at	ADAMTS12	0.01	-	-
1326	227196_at	RHPN2	0.01	-	-
1327	229116_at	CNKSR2	0.01	-	-
1328	231882_at	FLJ39632	0.01	-	-
1329	232280_at	SLC25A29	0.01	-	897
1330	232286_at	Hs.188173.0	0.01	-	214
1331	214321_at	NOV	0.01	-	-
1332	219427_at	FAT4	0.01	-	1093
1333	227163_at	GSTO2	0.01	-	-
1334	229944_at	OPRK1	0.01	-	-
1335	203074_at	ANXA8 /// ANXA8L1 /// ANXA8L2	0.01	-	-
1336	203889_at	SCG5	0.01	-	-
1337	213817_at	IRAK3	0.01	-	-
1338	219629_at	FAM118A	0.01	-	-
1339	231804_at	RXFP1	0.01	-	-
1340	202421_at	IGSF3	0.01	-	-
1341	206510_at	SIX2	0.01	-	-
1342	213880_at	LGR5	0.01	-	-
1343	218332_at	BEX1	0.01	-	-
1344	218959_at	HOXC10	0.01	-	-
1345	226325_at	ADSSL1	0.01	-	-
1346	235456_at	Hs.130853.0	0.01	-	-
1347	242902_at	CYMP	0.01	-	-
1348	39966_at	CSPG5	0.01	-	-

## Sheet: PL
	ProbesetID	Gene	SelectionFreq	RankDev	RankCor
1	204754_at	HLF	0.96	-	-
2	210096_at	CYP4B1	0.94	21	1038
3	212950_at	GPR116	0.92	-	-
4	1558523_at	FAM184A	0.91	-	-
5	204320_at	COL11A1	0.91	19	-
6	225803_at	FBXO32	0.91	-	539
7	203799_at	CD302 /// LY75-CD302	0.88	-	1078
8	214866_at	PLAUR	0.87	-	180
9	227480_at	SUSD2	0.86	56	-
10	223767_at	GPR84	0.85	-	500
11	236359_at	SCN4B	0.85	-	-
12	227417_at	2014-03-02	0.76	-	-
13	228528_at	Hs.290825.0	0.76	-	168
14	203755_at	BUB1B	0.75	-	1018
15	238460_at	FAM83A	0.75	-	307
16	227550_at	GFRA1	0.73	-	1670
17	218355_at	KIF4A	0.72	-	314
18	218726_at	HJURP	0.72	-	-
19	1556364_at	ADAMTS9-AS2	0.71	-	-
20	201037_at	PFKP	0.71	-	-
21	223484_at	C15orf48	0.71	-	981
22	203764_at	DLGAP5	0.7	-	-
23	204712_at	WIF1	0.7	24	-
24	219874_at	SLC12A8	0.69	-	-
25	243172_at	Hs.45091.0	0.68	-	-
26	224061_at	INMT	0.66	-	-
27	203889_at	SCG5	0.65	-	-
28	229309_at	ADRB1	0.63	-	1135
29	219888_at	SPAG4	0.62	-	-
30	229308_at	ANKRD29	0.61	-	-
31	227198_at	AFF3	0.59	-	804
32	201540_at	FHL1	0.59	-	-
33	218469_at	GREM1	0.58	25	-
34	213106_at	ATP8A1	0.56	-	629
35	227452_at	LOC100499467	0.56	-	348
36	202705_at	CCNB2	0.55	-	235
37	37512_at	HSD17B6	0.55	125	-
38	222717_at	SDPR	0.55	-	-
39	209469_at	GPM6A	0.54	151	-
40	222853_at	FLRT3	0.53	-	-
41	224822_at	DLC1	0.53	-	-
42	222037_at	MCM4	0.52	-	41
43	206007_at	PRG4	0.51	-	-
44	202242_at	TSPAN7	0.49	-	-
45	228692_at	PREX2	0.49	-	-
46	223278_at	GJB2	0.48	58	-
47	240699_at	SEC14L3	0.48	-	-
48	235476_at	TRIM59	0.47	-	-
49	225817_at	CGNL1	0.47	-	-
50	229529_at	TCF21	0.47	-	-
51	239656_at	LHFPL3-AS2	0.46	-	-
52	223878_at	INPP4B	0.46	-	261
53	239425_at	DCUN1D5	0.45	-	-
54	210272_at	CYP2B7P1	0.45	123	-
55	37892_at	COL11A1	0.43	11	-
56	205433_at	BCHE	0.43	-	-
57	230630_at	AK4 /// LOC100507855	0.42	-	1563
58	236044_at	PPAPDC1A	0.42	-	-
59	204347_at	AK4 /// LOC100507855	0.41	-	1202
60	232267_at	GPR133	0.41	-	-
61	238798_at	TAPT1	0.4	-	-
62	227801_at	TRIM59	0.4	-	-
63	202954_at	UBE2C	0.39	-	695
64	226625_at	TGFBR3	0.39	-	-
65	235649_at	ADAMTS8	0.39	-	-
66	239965_at	Hs.201326.0	0.39	-	-
67	225681_at	CTHRC1	0.38	-	-
68	213338_at	TMEM158	0.38	-	-
69	209408_at	KIF2C	0.38	-	768
70	231015_at	KLF15	0.37	-	-
71	225655_at	UHRF1	0.37	-	-
72	205542_at	STEAP1	0.36	-	-
73	204825_at	MELK	0.36	-	1076
74	235446_at	Hs.293702.0	0.35	-	-
75	218876_at	TPPP3	0.35	-	-
76	204641_at	NEK2	0.34	-	1536
77	1562094_at	Hs2.377066.1	0.34	-	-
78	205774_at	F12	0.34	-	-
79	201940_at	CPD	0.33	-	-
80	227148_at	PLEKHH2	0.33	-	-
81	232027_at	SYNE1	0.33	-	-
82	228480_at	VAPA	0.32	-	-
83	233648_at	Hs.287736.0	0.32	-	-
84	203418_at	CCNA2	0.32	-	-
85	1557136_at	ATP13A4	0.32	-	-
86	223805_at	OSBPL6	0.32	-	-
87	205476_at	CCL20	0.31	94	972
88	238752_at	GPLD1	0.31	-	-
89	229169_at	TTC18	0.31	-	-
90	213228_at	PDE8B	0.31	-	-
91	204822_at	TTK	0.3	-	1079
92	235764_at	PRDM5	0.3	-	-
93	203476_at	TPBG	0.29	-	465
94	237206_at	MYOCD	0.29	-	-
95	226228_at	AQP4	0.29	48	-
96	209763_at	CHRDL1	0.29	145	-
97	243681_at	SHANK2	0.28	-	-
98	1553708_at	LINC00525	0.28	-	-
99	1556421_at	LOC286189	0.28	-	-
100	220512_at	DLC1	0.28	-	-
101	227719_at	SMAD9	0.28	-	-
102	238458_at	EFHA2	0.27	-	-
103	212344_at	SULF1	0.27	-	-
104	213943_at	TWIST1	0.27	-	-
105	229455_at	Hs.176669.0	0.27	-	-
106	226030_at	ACADSB	0.27	-	-
107	204580_at	MMP12	0.27	22	-
108	232935_at	Hs.298055.0	0.26	-	-
109	238081_at	WDFY3-AS2	0.26	-	735
110	206742_at	FIGF /// PIR-FIGF	0.25	115	-
111	225342_at	AK4 /// LOC100507855	0.25	-	-
112	226992_at	NOSTRIN	0.25	-	-
113	206796_at	WISP1	0.25	-	-
114	235079_at	ZNF704	0.24	-	-
115	212354_at	SULF1	0.24	-	-
116	229339_at	MYOCD	0.24	-	-
117	232306_at	CDH26	0.24	-	-
118	225855_at	EPB41L5	0.23	-	-
119	214135_at	CLDN18	0.23	12	-
120	227827_at	Hs.71721.0	0.23	-	-
121	236261_at	OSBPL6	0.23	-	-
122	243818_at	SFTA1P	0.23	-	-
123	215436_at	HSDL2	0.23	-	-
124	226766_at	ROBO2	0.23	-	-
125	226902_at	USP13	0.22	-	-
126	215314_at	Hs.179752.0	0.22	-	1710
127	205609_at	ANGPT1	0.22	-	-
128	229839_at	SCARA5	0.22	66	-
129	209493_at	PDZD2	0.22	-	-
130	235155_at	BDH2	0.22	-	-
131	225987_at	STEAP4	0.22	-	-
132	227081_at	DNALI1	0.22	-	-
133	235561_at	TXNL1	0.22	-	-
134	210074_at	CTSL2	0.21	-	-
135	239586_at	FAM83A	0.21	-	190
136	205534_at	PCDH7	0.21	-	-
137	206102_at	GINS1	0.21	-	1532
138	213008_at	FANCI	0.2	-	171
139	206159_at	GDF10	0.2	-	-
140	209614_at	ADH1B	0.2	-	-
141	205725_at	SCGB1A1	0.2	3	-
142	226709_at	ROBO2	0.2	-	-
143	204146_at	RAD51AP1	0.2	-	1257
144	205394_at	CHEK1	0.2	-	-
145	219148_at	PBK	0.2	-	158
146	227671_at	XIST	0.19	4	1342
147	229613_at	Hs.116424.0	0.19	-	-
148	216012_at	Hs.159901.0	0.19	-	-
149	226249_at	SNX30	0.19	-	-
150	204731_at	TGFBR3	0.19	-	-
151	223623_at	C2orf40	0.19	110	-
152	243802_at	DNAH12	0.19	61	-
153	220082_at	PPP1R14D	0.19	-	124
154	213802_at	PRSS12	0.19	-	-
155	233073_at	Hs.14480.1	0.18	-	1621
156	219763_at	DENND1A	0.18	-	76
157	205200_at	CLEC3B /// EXOSC7	0.18	-	-
158	224589_at	XIST	0.18	38	-
159	228782_at	SCGB3A2	0.18	15	-
160	227874_at	EMCN	0.18	-	-
161	1559063_at	Hs2.347609.1	0.17	-	-
162	211756_at	PTHLH	0.17	-	-
163	213974_at	ADAMTSL3	0.17	-	-
164	219427_at	FAT4	0.17	-	1093
165	227721_at	CPAMD8	0.17	-	-
166	229019_at	ZNF385B	0.17	51	-
167	1561254_at	LOC340340	0.17	-	-
168	229331_at	SPATA18	0.17	-	-
169	223586_at	ARNTL2	0.17	-	-
170	1554543_at	SPAG9	0.16	-	842
171	1555800_at	ZNF385B	0.16	45	-
172	242496_at	ART4	0.16	-	-
173	228504_at	SCN7A	0.16	-	-
174	229073_at	PRTG	0.16	-	-
175	229657_at	THRB	0.16	-	737
176	212741_at	MAOA	0.16	-	-
177	217755_at	HN1	0.16	-	-
178	1557422_at	Hs2.117474.1	0.15	-	-
179	219208_at	FBXO11	0.15	-	-
180	202338_at	TK1	0.14	-	1615
181	203665_at	HMOX1	0.14	-	410
182	213273_at	ODZ4	0.14	-	-
183	216782_at	Hs.306863.0	0.14	-	1491
184	209125_at	KRT6A	0.14	127	1296
185	229768_at	OR51E1	0.14	-	-
186	205500_at	C5	0.14	-	-
187	226777_at	ADAM12	0.14	-	-
188	204719_at	ABCA8	0.14	-	-
189	212448_at	NEDD4L	0.14	-	-
190	227014_at	ASPHD2	0.14	-	-
191	210108_at	CACNA1D	0.14	-	-
192	242915_at	ZNF682	0.14	-	-
193	220196_at	MUC16	0.14	-	-
194	209220_at	GPC3	0.14	-	-
195	205638_at	BAI3	0.13	-	-
196	238454_at	ZNF540	0.13	-	332
197	1559413_at	TCP11L2	0.13	-	450
198	213680_at	KRT6B	0.13	-	651
199	239262_at	Hs.25930.0	0.13	-	-
200	228885_at	MAMDC2	0.13	130	-
201	204475_at	MMP1	0.13	13	-
202	205112_at	PLCE1	0.13	-	-
203	202219_at	SLC6A8	0.12	-	537
204	206513_at	AIM2	0.12	-	-
205	219271_at	GALNT14	0.12	-	-
206	233498_at	ERBB4	0.12	-	-
207	239752_at	Hs.231895.0	0.12	-	1564
208	212992_at	AHNAK2	0.12	-	-
209	238116_at	DYNLRB2	0.12	-	-
210	228303_at	GALNT6	0.12	-	505
211	231043_at	PCDP1	0.12	-	-
212	229177_at	C16orf89	0.12	75	-
213	232833_at	Hs.13436.0	0.12	-	-
214	205046_at	CENPE	0.12	-	-
215	200838_at	CTSB	0.11	-	764
216	223660_at	ADORA3	0.11	-	-
217	205403_at	IL1R2	0.11	-	-
218	230523_at	QSOX1	0.11	-	-
219	214053_at	ERBB4	0.11	-	-
220	243894_at	SLC41A2	0.11	-	1266
221	203145_at	SPAG5	0.11	-	-
222	227848_at	PEBP4	0.11	-	-
223	49452_at	ACACB	0.11	-	907
224	231084_at	WDR96	0.11	-	-
225	205261_at	PGC	0.11	31	-
226	210121_at	B3GALT2	0.11	-	-
227	209292_at	ID4	0.11	-	-
228	235771_at	Hs.122147.0	0.11	-	-
229	204401_at	KCNN4	0.11	-	-
230	230378_at	SCGB3A1	0.11	10	-
231	228979_at	SFTA3	0.1	-	-
232	236285_at	KLHDC7B	0.1	-	572
233	229900_at	CD109	0.1	-	-
234	209815_at	PTCH1	0.1	-	-
235	63305_at	PKNOX2	0.1	-	-
236	201890_at	RRM2	0.1	-	1669
237	223723_at	MFI2	0.1	-	1037
238	235911_at	MFI2	0.1	-	-
239	230319_at	Hs.90250.0	0.1	-	-
240	238018_at	FAM150B	0.1	-	-
241	220170_at	FHL5	0.1	-	-
242	1556402_at	Hs2.203743.1	0.1	-	-
243	213007_at	FANCI	0.1	-	381
244	205064_at	SPRR1B	0.1	124	-
245	208791_at	CLU	0.1	-	-
246	228323_at	CASC5	0.1	-	771
247	231972_at	Hs.6083.1	0.1	-	-
248	218542_at	CEP55	0.1	-	715
249	204653_at	TFAP2A	0.09	-	-
250	208300_at	PTPRH	0.09	-	-
251	236029_at	FAT3	0.09	-	-
252	205376_at	INPP4B	0.09	-	-
253	226333_at	IL6R	0.09	-	798
254	212510_at	GPD1L	0.09	-	-
255	230595_at	LOC100653336 /// PGM5-AS1	0.09	-	-
256	221884_at	MECOM	0.09	-	-
257	203021_at	SLPI	0.09	-	-
258	238720_at	LOC100506582	0.09	118	-
259	203924_at	GSTA1	0.09	121	-
260	227860_at	CPXM1	0.09	-	-
261	205959_at	MMP13	0.09	67	-
262	228434_at	BTNL9	0.09	-	-
263	219956_at	GALNT6	0.09	-	699
264	218856_at	TNFRSF21	0.08	-	-
265	210002_at	GATA6	0.08	-	-
266	204931_at	TCF21	0.08	-	-
267	209904_at	TNNC1	0.08	-	-
268	227628_at	GPX8	0.08	-	-
269	213523_at	CCNE1	0.08	-	-
270	235956_at	KIAA1377	0.08	-	-
271	225078_at	EMP2	0.08	-	-
272	232997_at	Hs.301237.0	0.08	-	-
273	239349_at	C1QTNF7	0.08	-	-
274	201506_at	LOC100652886 /// LOC100653157 /// TGFBI	0.08	-	-
275	230472_at	IRX1	0.08	106	-
276	205513_at	TCN1	0.08	26	-
277	204579_at	FGFR4	0.08	-	-
278	227091_at	CCDC146	0.08	-	-
279	223523_at	TMEM108	0.08	-	-
280	1559910_at	Hs2.383970.1	0.08	-	-
281	205199_at	CA9	0.08	-	-
282	200606_at	DSP	0.08	-	563
283	212909_at	LYPD1	0.08	-	-
284	222073_at	COL4A3	0.08	-	-
285	236335_at	GUCY1A2	0.08	-	-
286	201650_at	KRT19	0.07	-	-
287	232974_at	Hs.226469.0	0.07	-	-
288	244655_at	LOC100507311	0.07	-	-
289	220003_at	LRRC36	0.07	140	-
290	204273_at	EDNRB	0.07	-	-
291	214222_at	DNAH7	0.07	-	-
292	225915_at	CAB39L	0.07	-	-
293	237515_at	TMEM56	0.07	-	-
294	236088_at	NTNG1	0.07	-	-
295	231969_at	STOX2	0.07	-	-
296	209793_at	GRIA1	0.07	-	-
297	202869_at	OAS1	0.07	-	-
298	205430_at	BMP5	0.07	-	-
299	205816_at	ITGB8	0.07	-	-
300	203256_at	CDH3	0.07	-	-
301	215554_at	GPLD1	0.07	-	376
302	201328_at	ETS2	0.07	-	-
303	203139_at	DAPK1	0.07	-	-
304	223307_at	CDCA3	0.07	-	725
305	232231_at	RUNX2	0.07	-	-
306	207165_at	HMMR	0.07	-	-
307	223381_at	NUF2	0.07	-	-
308	239150_at	SNTN	0.07	102	-
309	212328_at	LIMCH1	0.07	-	-
310	235821_at	WISP1	0.07	-	-
311	204162_at	NDC80	0.07	-	-
312	1559696_at	Hs2.269011.1	0.07	-	-
313	204444_at	KIF11	0.06	-	-
314	229178_at	PRTG	0.06	-	-
315	229116_at	CNKSR2	0.06	-	-
316	220244_at	LINC00312	0.06	-	-
317	222039_at	KIF18B	0.06	-	-
318	242517_at	KISS1R	0.06	-	-
319	205857_at	SLC18A2	0.06	-	1571
320	232424_at	PRDM16	0.06	-	-
321	214046_at	FUT9	0.06	-	-
322	226974_at	NEDD4L	0.06	-	-
323	230624_at	SLC25A27	0.06	-	-
324	233249_at	Hs.287562.0	0.06	-	-
325	239770_at	ESYT3	0.06	-	-
326	1556325_at	FILIP1	0.06	-	618
327	230165_at	SGOL2	0.06	-	-
328	236222_at	C3orf15 /// LOC100652862	0.06	-	-
329	206464_at	BMX	0.06	-	-
330	224724_at	SULF2	0.06	-	1141
331	225750_at	ERO1L	0.06	-	1488
332	214641_at	COL4A3	0.06	-	-
333	232538_at	Hs.202341.0	0.06	-	1158
334	230661_at	Hs.194024.0	0.06	-	-
335	225571_at	LIFR	0.06	-	-
336	238741_at	FAM83A	0.06	-	306
337	205654_at	C4BPA	0.06	69	-
338	219493_at	SHCBP1	0.06	-	-
339	206134_at	ADAMDEC1	0.06	-	-
340	202267_at	LAMC2	0.05	-	-
341	204033_at	TRIP13	0.05	-	-
342	205874_at	ITPKA	0.05	-	-
343	232793_at	Hs.161962.0	0.05	-	-
344	205569_at	LAMP3	0.05	-	-
345	205316_at	SLC15A2	0.05	-	-
346	221730_at	COL5A2	0.05	-	-
347	230964_at	FREM2	0.05	-	-
348	1554547_at	FAM13C	0.05	-	-
349	206509_at	PIP	0.05	-	1444
350	229369_at	VSIG2	0.05	-	-
351	233025_at	PDZD2	0.05	-	-
352	227196_at	RHPN2	0.05	-	-
353	209642_at	BUB1	0.05	-	-
354	213900_at	FAM189A2	0.05	-	-
355	223722_at	DNAJC12	0.05	-	-
356	230179_at	LOC285812	0.05	-	-
357	230351_at	LOC283481	0.05	-	-
358	219476_at	C1orf116	0.05	-	-
359	229012_at	C9orf24	0.05	-	-
360	218627_at	DRAM1	0.05	-	-
361	215059_at	Hs.51515.0	0.05	-	-
362	227609_at	EPSTI1	0.05	-	-
363	229738_at	DNAH10	0.05	-	-
364	243386_at	CASZ1	0.05	-	-
365	241031_at	C2CD4A	0.05	-	-
366	204351_at	S100P	0.05	27	1449
367	235153_at	RNF183	0.05	-	980
368	223843_at	SCARA3	0.05	-	-
369	228069_at	FAM54A	0.04	-	-
370	203967_at	CDC6	0.04	-	-
371	205505_at	GCNT1	0.04	-	816
372	205945_at	IL6R	0.04	-	1090
373	217771_at	GOLM1	0.04	-	-
374	239719_at	CD109	0.04	-	-
375	229553_at	PGM2L1	0.04	-	-
376	228575_at	IL20RB	0.04	-	-
377	239477_at	EFHB	0.04	-	-
378	243483_at	TRPM8	0.04	129	-
379	229584_at	LRRK2	0.04	-	-
380	226930_at	FNDC1	0.04	-	-
381	228601_at	HOXD-AS1	0.04	-	-
382	231856_at	KIAA1244	0.04	-	-
383	202861_at	PER1	0.04	-	1168
384	206548_at	g13376321	0.04	-	930
385	238332_at	ANKRD29	0.04	-	-
386	240062_at	FAM3C	0.04	-	-
387	244745_at	RERG	0.04	-	-
388	203159_at	GLS	0.04	-	615
389	227498_at	SOX6	0.04	-	-
390	229635_at	LOC100505702	0.04	-	-
391	206144_at	MAGI1	0.04	-	-
392	224975_at	NFIA	0.04	-	1306
393	1558444_at	Hs2.437732.1	0.04	-	-
394	242086_at	SPATA6	0.04	-	-
395	209169_at	GPM6B	0.04	-	-
396	239162_at	DAPK1-IT1	0.04	-	-
397	239579_at	EPHX4	0.04	-	-
398	222357_at	ZBTB20	0.04	-	-
399	218800_at	SRD5A3	0.04	-	-
400	236909_at	C2orf77	0.04	-	-
401	1562528_at	Hs2.434354.1	0.04	-	-
402	213307_at	SHANK2	0.04	-	-
403	232166_at	KIAA1377	0.04	-	-
404	233608_at	Hs.296675.0	0.04	-	-
405	212949_at	NCAPH	0.04	-	-
406	214199_at	SFTPD	0.04	59	-
407	220180_at	CCDC68	0.04	-	-
408	226591_at	LOC100506965	0.04	-	-
409	232805_at	Hs.151504.0	0.04	-	1129
410	214823_at	ZNF204P	0.04	-	-
411	232500_at	RALGAPA2	0.04	-	-
412	236979_at	BCL2L15	0.04	-	1170
413	202992_at	C7	0.04	113	-
414	206012_at	LEFTY2	0.04	-	-
415	207096_at	SAA2-SAA4 /// SAA4	0.04	-	-
416	223551_at	PKIB	0.04	-	-
417	203535_at	S100A9	0.04	-	-
418	206336_at	CXCL6	0.04	50	-
419	223642_at	ZIC2	0.04	-	-
420	235016_at	REEP3	0.04	-	-
421	202206_at	ARL4C	0.04	-	1594
422	201292_at	TOP2A	0.04	-	-
423	227642_at	TFCP2L1	0.04	-	-
424	220283_at	HHIPL2	0.03	-	-
425	227032_at	PLXNA2	0.03	-	-
426	244144_at	SYNE1	0.03	-	-
427	1556657_at	Hs2.292645.1	0.03	-	-
428	203184_at	FBN2	0.03	-	-
429	1560049_at	Hs2.308017.1	0.03	-	-
430	1563386_at	Hs2.383985.1	0.03	-	-
431	205499_at	SRPX2	0.03	-	-
432	241782_at	NEBL	0.03	-	-
433	203980_at	FABP4	0.03	-	-
434	209189_at	FOS	0.03	-	-
435	229824_at	SHC3	0.03	-	-
436	213355_at	ST3GAL6	0.03	-	-
437	218755_at	KIF20A	0.03	-	-
438	228100_at	C1orf88	0.03	-	-
439	236641_at	KIF14	0.03	-	-
440	228273_at	PRR11	0.03	-	-
441	215241_at	ANO3	0.03	-	-
442	224048_at	USP44	0.03	-	-
443	204995_at	CDK5R1	0.03	-	-
444	214068_at	BEAN1	0.03	-	-
445	222303_at	Hs.292477.0	0.03	-	-
446	228158_at	LOC645166 /// LOC654342	0.03	-	-
447	240065_at	FAM81B	0.03	-	-
448	209596_at	MXRA5	0.03	-	-
449	220239_at	KLHL7	0.03	-	-
450	235867_at	GSTM3	0.03	-	-
451	1558019_at	Hs2.378432.1	0.03	-	-
452	204533_at	CXCL10	0.03	-	-
453	218039_at	NUSAP1	0.03	-	294
454	220441_at	DNAJC22	0.03	-	-
455	240715_at	TBX5	0.03	-	849
456	228729_at	CCNB1	0.03	-	-
457	223229_at	UBE2T	0.03	-	-
458	213638_at	PHACTR1	0.03	-	-
459	213599_at	OIP5	0.03	-	172
460	218400_at	OAS3	0.03	-	-
461	229222_at	ACSS3	0.03	-	-
462	229779_at	COL4A4	0.03	-	-
463	204497_at	ADCY9	0.03	-	628
464	239035_at	MTHFR	0.03	-	-
465	213371_at	LDB3	0.03	-	-
466	236534_at	BNIPL	0.03	-	-
467	230720_at	RNF182	0.03	-	-
468	231472_at	FBXO15	0.03	-	-
469	231037_at	Hs.166254.1	0.03	-	693
470	226192_at	AR	0.03	-	-
471	210258_at	RGS13	0.03	-	-
472	210067_at	AQP4	0.03	-	-
473	227425_at	REPS2	0.03	-	-
474	227197_at	ARHGEF26	0.03	-	-
475	204268_at	S100A2	0.03	99	-
476	230211_at	TRIP11	0.03	-	311
477	243813_at	LOC100507632	0.03	-	-
478	223798_at	SLC41A2	0.03	-	-
479	239761_at	GCNT1	0.03	-	-
480	212327_at	LIMCH1	0.03	-	-
481	222453_at	CYBRD1	0.03	-	-
482	229973_at	C1orf173	0.03	63	-
483	204470_at	CXCL1	0.03	-	-
484	212531_at	LCN2	0.03	-	-
485	220622_at	LRRC31	0.03	89	-
486	1554020_at	BICD1	0.03	-	-
487	206262_at	ADH1C	0.03	97	954
488	206676_at	CEACAM8	0.03	-	-
489	222271_at	Hs.293055.0	0.03	-	-
490	214156_at	MYRIP	0.03	-	-
491	224588_at	XIST	0.03	1	-
492	224590_at	XIST	0.03	7	-
493	219937_at	TRHDE	0.03	-	-
494	238075_at	CHEK1	0.03	-	-
495	230943_at	SOX17	0.03	-	-
496	219225_at	PGBD5	0.03	-	1741
497	238727_at	Hs.146225.0	0.03	-	-
498	230670_at	IGSF10	0.03	-	-
499	222167_at	Hs.293917.0	0.02	-	-
500	1560042_at	FAM82A1	0.02	-	-
501	223503_at	TMEM163	0.02	-	-
502	232874_at	DOCK9	0.02	-	1698
503	233223_at	Hs.272203.0	0.02	-	-
504	209031_at	CADM1	0.02	-	-
505	236957_at	CDCA2	0.02	-	291
506	243974_at	Hs.167793.0	0.02	-	-
507	1560850_at	Hs2.351301.1	0.02	43	-
508	212353_at	SULF1	0.02	-	-
509	210115_at	RPL39L	0.02	-	-
510	226287_at	CCDC34	0.02	-	-
511	238721_at	MDH1B	0.02	-	-
512	40284_at	FOXA2	0.02	-	-
513	232054_at	PCDH20	0.02	101	-
514	219768_at	VTCN1	0.02	-	584
515	230076_at	PITPNM3	0.02	-	-
516	205694_at	TYRP1	0.02	-	-
517	230650_at	Hs.152460.0	0.02	-	-
518	205339_at	STIL	0.02	-	-
519	241789_at	RBMS3	0.02	-	-
520	228004_at	LINC00261	0.02	-	-
521	223748_at	SLC4A11	0.02	-	-
522	229088_at	ENPP1	0.02	-	916
523	210029_at	IDO1	0.02	-	-
524	1555083_at	RPL13AP17	0.02	-	-
525	204179_at	MB	0.02	-	-
526	206326_at	GRP	0.02	-	-
527	209035_at	MDK	0.02	-	-
528	210168_at	C6	0.02	-	-
529	213992_at	COL4A6	0.02	-	-
530	207496_at	MS4A2	0.02	-	-
531	236473_at	CC2D2A	0.02	-	-
532	239828_at	AKD1	0.02	-	-
533	201577_at	NME1	0.02	-	-
534	239568_at	PLEKHH2	0.02	-	-
535	1570433_at	TMPRSS2	0.02	-	-
536	213131_at	OLFM1	0.02	-	-
537	238983_at	NSUN7	0.02	-	-
538	220168_at	CASC1	0.02	-	-
539	231773_at	ANGPTL1	0.02	-	-
540	205883_at	ZBTB16	0.02	-	-
541	212801_at	CIT /// MIR1178	0.02	-	-
542	231148_at	IGFL2	0.02	-	-
543	208434_at	MECOM	0.02	-	-
544	213790_at	ADAM12	0.02	-	-
545	218960_at	TMPRSS4	0.02	-	-
546	204256_at	ELOVL6	0.02	-	-
547	210233_at	IL1RAP	0.02	-	-
548	212012_at	PXDN	0.02	-	-
549	39248_at	AQP3	0.02	-	-
550	218507_at	HILPDA	0.02	-	1003
551	225728_at	SORBS2	0.02	-	-
552	228370_at	LOC100506948 /// SNORD107 /// SNORD115-13 /// SNORD115-26 /// SNORD115-7 /// SNORD116-28	0.02	-	-
553	204846_at	CP	0.02	46	-
554	205987_at	CD1C	0.02	-	-
555	213317_at	CLIC5	0.02	-	-
556	203414_at	MMD	0.02	-	-
557	206030_at	ASPA	0.02	-	-
558	207222_at	LOC100652777 /// PLA2G10	0.02	-	-
559	225575_at	LIFR	0.02	-	-
560	228058_at	ZG16B	0.02	-	-
561	227015_at	ASPHD2	0.02	-	-
562	232628_at	Hs.204720.0	0.02	-	-
563	1566140_at	HOPX	0.02	-	-
564	206023_at	NMU	0.02	-	-
565	218976_at	DNAJC12	0.02	137	-
566	1566968_at	SPRY4-IT1	0.02	-	-
567	202912_at	ADM	0.02	-	1274
568	205844_at	VNN1	0.02	-	-
569	41469_at	PI3	0.02	-	1450
570	206404_at	FGF9	0.02	-	-
571	209047_at	AQP1	0.02	-	-
572	1554912_at	ESYT3	0.02	-	-
573	204007_at	FCGR3B	0.02	-	-
574	219306_at	KIF15	0.02	-	-
575	239272_at	MMP28	0.02	-	-
576	239098_at	KCNRG	0.02	-	-
577	209821_at	IL33	0.02	-	-
578	244841_at	SEC24A	0.02	-	-
579	232852_at	Hs.190745.0	0.02	-	-
580	1559277_at	FLJ35700	0.02	-	-
581	228956_at	UGT8	0.02	-	-
582	230831_at	FRMD5	0.02	-	633
583	222043_at	CLU	0.02	-	-
584	203744_at	HMGB3	0.02	-	-
585	205117_at	FGF1	0.02	-	955
586	220431_at	TMPRSS11E	0.02	-	-
587	226822_at	STOX2	0.02	-	-
588	232984_at	HYDIN	0.02	-	-
589	205014_at	FGFBP1	0.02	-	-
590	207356_at	DEFB4A /// DEFB4B	0.02	-	757
591	226961_at	PRR15	0.02	-	-
592	232286_at	Hs.188173.0	0.02	-	214
593	227566_at	LOC100653217 /// NTM	0.02	-	-
594	204793_at	GPRASP1	0.02	-	-
595	1561195_at	Hs2.432603.1	0.01	-	-
596	204385_at	KYNU	0.01	-	-
597	207693_at	CACNB4	0.01	-	-
598	220777_at	KIF13A	0.01	-	-
599	233130_at	Hs.224967.0	0.01	-	-
600	209242_at	PEG3	0.01	-	-
601	236331_at	CDKL2	0.01	-	-
602	228890_at	ATOH8	0.01	-	-
603	231945_at	FILIP1	0.01	-	-
604	205259_at	NR3C2	0.01	-	1089
605	228471_at	ANKRD44	0.01	-	68
606	229315_at	Hs.54073.0	0.01	-	-
607	225207_at	PDK4	0.01	-	-
608	213125_at	OLFML2B	0.01	-	-
609	202207_at	ARL4C	0.01	-	-
610	229110_at	SLC24A2	0.01	-	1125
611	1555292_at	FAM40B	0.01	-	-
612	232978_at	Hs.302332.0	0.01	-	-
613	1562921_at	Hs2.434375.1	0.01	-	717
614	206089_at	NELL1	0.01	74	-
615	227497_at	SOX6	0.01	-	-
616	228739_at	CYS1	0.01	-	-
617	229242_at	TNFSF15	0.01	-	-
618	228462_at	IRX2	0.01	-	-
619	235225_at	SCN2B	0.01	-	-
620	1557132_at	WDR17	0.01	-	-
621	236644_at	RNF180	0.01	-	-
622	242033_at	RNF180	0.01	-	-
623	205016_at	TGFA	0.01	-	-
624	238447_at	RBMS3	0.01	-	-
625	240349_at	PRKAA2	0.01	-	635
626	218644_at	PLEK2	0.01	-	-
627	236480_at	MIR210HG	0.01	-	-
628	209921_at	SLC7A11	0.01	-	-
629	1557242_at	Hs2.292710.1	0.01	-	-
630	225706_at	GLCCI1	0.01	-	783
631	227526_at	CDON	0.01	-	-
632	231102_at	CROT	0.01	-	-
633	239492_at	SEC14L4	0.01	-	-
634	209795_at	CD69	0.01	-	-
635	213067_at	MYH10	0.01	-	-
636	214829_at	AASS	0.01	-	-
637	220187_at	STEAP4	0.01	-	-
638	234297_at	RGS8 /// SDHAP3	0.01	-	-
639	239847_at	Hs.105791.0	0.01	-	-
640	243444_at	SRD5A3	0.01	-	-
641	204952_at	LYPD3	0.01	-	-
642	202990_at	PYGL	0.01	-	821
643	212249_at	PIK3R1	0.01	-	-
644	226490_at	NHSL1	0.01	-	-
645	205453_at	HOXB2	0.01	-	-
646	210382_at	SCTR	0.01	-	-
647	228658_at	MIAT	0.01	-	-
648	204042_at	WASF3	0.01	-	-
649	235650_at	CDHR3 /// LOC100652903	0.01	-	-
650	204041_at	MAOB	0.01	-	-
651	210138_at	RGS20	0.01	-	1474
652	213909_at	LRRC15	0.01	-	-
653	213929_at	EXPH5	0.01	-	-
654	220475_at	SLC28A3	0.01	-	-
655	222885_at	EMCN	0.01	-	-
656	235888_at	GUSBP1	0.01	-	428
657	228855_at	NUDT7	0.01	-	-
658	229139_at	JPH1	0.01	-	-
659	215039_at	HS2ST1 /// LOC339524	0.01	-	-
660	205969_at	AADAC	0.01	98	-
661	202363_at	SPOCK1	0.01	-	-
662	1557113_at	LOC283588	0.01	-	937
663	1569785_at	Hs2.362707.1	0.01	-	-
664	209260_at	SFN	0.01	-	-
665	212372_at	MYH10	0.01	-	-
666	227478_at	SETBP1	0.01	-	1077
667	237395_at	CYP4Z1	0.01	-	-
668	205421_at	SLC22A3	0.01	-	-
669	232567_at	ARHGAP8 /// PRR5-ARHGAP8	0.01	-	-
670	218980_at	FHOD3	0.01	-	-
671	235798_at	TMEM170B	0.01	-	-
672	204124_at	SLC34A2	0.01	-	-
673	204410_at	EIF1AY	0.01	42	-
674	219866_at	CLIC5	0.01	-	-
675	232378_at	SLC5A9	0.01	-	-
676	240857_at	DNAH9	0.01	-	-
677	201425_at	ALDH2	0.01	-	-
678	223636_at	ZMYND12	0.01	-	-
679	226997_at	ADAMTS12	0.01	-	-
680	203691_at	PI3	0.01	-	-
681	215268_at	KIAA0754	0.01	-	-
682	225687_at	FAM83D	0.01	-	-
683	235019_at	CPM	0.01	-	-
684	209122_at	LOC100509484 /// PLIN2	0.01	-	-
685	202504_at	TRIM29	0.01	-	-
686	212951_at	GPR116	0.01	-	-
687	227688_at	LRCH2	0.01	-	-
688	212141_at	MCM4	0.01	-	24
689	219093_at	PID1	0.01	-	-
690	232451_at	Hs.216701.0	0.01	-	-
691	202094_at	BIRC5	0.01	-	1029
692	204558_at	RAD54L	0.01	-	-
693	215559_at	ABCC6	0.01	-	-
694	227238_at	MUC15	0.01	-	-
695	235979_at	C7	0.01	-	-
696	203498_at	RCAN2	0.01	-	-
697	225491_at	SLC1A2	0.01	-	-
698	227341_at	BEND7	0.01	-	-
699	209168_at	GPM6B	0.01	-	-
700	203560_at	GGH	0.01	-	-
701	206346_at	PRLR	0.01	-	-
702	215350_at	SYNE1	0.01	-	-
703	217109_at	MUC4	0.01	30	-
704	219181_at	LIPG	0.01	-	-
705	227253_at	CP	0.01	44	-
706	228086_at	STK33	0.01	-	-
707	236085_at	CAPSL	0.01	-	-
708	226736_at	CHURC1	0.01	-	-
709	204855_at	SERPINB5	0.01	143	-
710	206276_at	LY6D	0.01	-	-
711	239183_at	ANGPTL1	0.01	-	-
712	222848_at	CENPK	0.01	-	-
713	242488_at	CHRM3	0.01	-	-
714	223395_at	ABI3BP	0.01	-	-
715	231382_at	FGF18	0.01	-	-
716	237020_at	CATSPERD	0.01	-	-
717	226452_at	PDK1	0.01	-	-
718	201666_at	TIMP1	0.01	-	1289
719	206022_at	NDP	0.01	-	-
720	206994_at	CST4	0.01	-	-
721	209395_at	CHI3L1	0.01	105	-
722	210383_at	SCN1A	0.01	-	-
723	219410_at	TMEM45A	0.01	-	1696
724	225328_at	FBXO32	0.01	-	-
725	232578_at	CLDN18	0.01	62	-
726	232602_at	WFDC3	0.01	-	-
727	234996_at	CALCRL	0.01	-	-
728	229276_at	IGSF9	0.01	-	230
729	242271_at	SLC26A9	0.01	-	-
730	204675_at	SRD5A1	0.01	-	-
731	205700_at	HSD17B6	0.01	-	-
732	230287_at	SGSM1	0.01	-	-
733	231371_at	TDRD10	0.01	-	-
734	1552365_at	SCIN	0.01	148	-
735	204014_at	DUSP4	0.01	-	-
736	218345_at	TMEM176A	0.01	-	-
737	223816_at	SLC46A2	0.01	-	-
738	229620_at	SEPP1	0.01	-	-
739	205680_at	MMP10	0.01	107	-
740	217551_at	OR7E14P	0.01	-	949
741	219990_at	E2F8	0.01	-	-
742	226936_at	CENPW	0.01	-	1198
743	229641_at	CCBE1	0.01	-	-
744	37004_at	SFTPB	0.01	133	-
745	1556773_at	Hs2.385300.1	0.01	-	-
746	219959_at	MOCOS	0.01	-	-
747	226303_at	PGM5	0.01	-	-
748	1558409_at	Hs2.366446.1	0.01	-	1188
749	1564236_at	Hs2.375660.1	0.01	-	1702
750	204988_at	FGB	0.01	82	-
751	205305_at	FGL1	0.01	-	-
752	227503_at	Hs.23762.0	0.01	-	-
753	234120_at	Hs.306344.0	0.01	-	-
754	1558815_at	SORBS2	0.01	-	-
755	1561418_at	Hs2.434436.1	0.01	-	-
756	1569180_at	Hs2.249303.1	0.01	-	-
757	1569701_at	PER3	0.01	-	-
758	202275_at	G6PD	0.01	-	1106
759	204215_at	C7orf23	0.01	-	-
760	204341_at	TRIM16	0.01	-	-
761	205576_at	SERPIND1	0.01	23	-
762	214745_at	PLCH1	0.01	-	-
763	218451_at	CDCP1	0.01	-	866
764	218880_at	FOSL2	0.01	-	1388
765	220246_at	CAMK1D	0.01	-	-
766	235171_at	LOC100505501	0.01	-	-
767	239638_at	Hs.134954.0	0.01	-	-
768	205098_at	CCR1	0.01	-	-
769	205627_at	CDA	0.01	-	-
770	210163_at	CXCL11	0.01	80	-
771	210643_at	TNFSF11	0.01	-	-
772	219909_at	MMP28	0.01	-	-
773	226382_at	CAMK1D /// LOC283070	0.01	-	-
774	227297_at	ITGA9	0.01	-	-
775	228716_at	THRB	0.01	-	994
776	235643_at	SAMD9L	0.01	-	-
777	227241_at	MUC15	0.01	-	-
778	231380_at	C8orf34	0.01	-	-
779	235545_at	DEPDC1	0.01	-	882
780	1566482_at	Hs2.376912.1	0.01	-	-
781	215321_at	RUNDC3B	0.01	-	-
782	217523_at	CD44	0.01	-	-
783	222922_at	KCNE3	0.01	-	-
784	227769_at	GPR27	0.01	-	-
785	228882_at	TUB	0.01	-	-
786	232582_at	Hs.287489.0	0.01	-	-
787	233442_at	Hs.287499.0	0.01	-	-
788	238222_at	GKN2	0.01	134	-
789	203083_at	THBS2	0.01	-	-
790	213796_at	SPRR1A	0.01	-	-
791	215465_at	ABCA12	0.01	-	-
792	228141_at	GPX8	0.01	-	-
793	231726_at	PCDHB14	0.01	-	-
794	204039_at	CEBPA	0.01	-	-
795	223691_at	RGS22	0.01	-	-
796	220156_at	EFCAB1	0.01	-	-
797	38158_at	ESPL1	0.01	-	1017
798	213325_at	PVRL3	0.01	-	-

## Sheet: L
	ProbesetID	Gene	SelectionFreq	RankDev	RankCor
1	220082_at	PPP1R14D	0.58	-	124
2	203665_at	HMOX1	0.31	-	410
3	207386_at	CYP7B1	0.3	-	1024
4	219768_at	VTCN1	0.28	-	584
5	213680_at	KRT6B	0.25	-	651
6	236285_at	KLHDC7B	0.25	-	572
7	235696_at	Hs.18514.0	0.24	-	388
8	202219_at	SLC6A8	0.23	-	537
9	234120_at	Hs.306344.0	0.2	-	-
10	219763_at	DENND1A	0.17	-	76
11	204584_at	L1CAM	0.17	-	-
12	205505_at	GCNT1	0.15	-	816
13	230043_at	MUC20	0.14	-	-
14	230211_at	TRIP11	0.13	-	311
15	206373_at	ZIC1	0.13	-	-
16	228564_at	LOC375295	0.13	-	-
17	207356_at	DEFB4A /// DEFB4B	0.12	-	757
18	219225_at	PGBD5	0.12	-	1741
19	212531_at	LCN2	0.12	-	-
20	223878_at	INPP4B	0.11	-	261
21	244434_at	GPR82	0.11	-	-
22	222037_at	MCM4	0.1	-	41
23	202912_at	ADM	0.1	-	1274
24	226610_at	CENPV	0.1	-	841
25	227892_at	PRKAA2	0.09	-	-
26	205117_at	FGF1	0.08	-	955
27	244758_at	SCAND3	0.08	-	-
28	228303_at	GALNT6	0.07	-	505
29	204086_at	PRAME	0.07	-	-
30	205844_at	VNN1	0.07	-	-
31	213106_at	ATP8A1	0.06	-	629
32	214373_at	Hs.125682.1	0.06	-	-
33	229065_at	SLC35F3	0.06	-	-
34	243000_at	CDK6	0.06	-	-
35	1555867_at	GNG4	0.06	-	-
36	202275_at	G6PD	0.06	-	1106
37	238615_at	ERLIN2	0.06	-	480
38	33767_at	NEFH	0.06	-	1242
39	231037_at	Hs.166254.1	0.06	-	693
40	218880_at	FOSL2	0.06	-	1388
41	206023_at	NMU	0.06	-	-
42	235888_at	GUSBP1	0.05	-	428
43	240349_at	PRKAA2	0.05	-	635
44	209343_at	EFHD1	0.05	-	-
45	206276_at	LY6D	0.05	-	-
46	226907_at	PPP1R14C	0.05	-	-
47	227055_at	METTL7B	0.05	-	-
48	230863_at	LRP2	0.05	-	-
49	213599_at	OIP5	0.05	-	172
50	220196_at	MUC16	0.05	-	-
51	232315_at	ZNF880	0.05	-	-
52	210056_at	RND1	0.05	-	-
53	217551_at	OR7E14P	0.05	-	949
54	227145_at	LOXL4	0.04	-	-
55	203560_at	GGH	0.04	-	-
56	218162_at	OLFML3	0.04	-	-
57	220013_at	EPHX3	0.04	-	-
58	230831_at	FRMD5	0.04	-	633
59	209351_at	KRT14	0.04	-	-
60	1564630_at	EDN1	0.04	-	-
61	223475_at	CRISPLD1	0.04	-	-
62	231131_at	FAM133A	0.04	-	-
63	228962_at	PDE4D	0.04	-	846
64	205067_at	IL1B	0.04	-	1323
65	230917_at	Hs.6179.2	0.04	-	893
66	41469_at	PI3	0.04	-	1450
67	229797_at	MCOLN3	0.04	-	-
68	219736_at	TRIM36	0.04	-	-
69	238983_at	NSUN7	0.04	-	-
70	203184_at	FBN2	0.04	-	-
71	204007_at	FCGR3B	0.04	-	-
72	235643_at	SAMD9L	0.04	-	-
73	233340_at	SPINK13	0.03	-	-
74	209173_at	AGR2	0.03	-	-
75	226622_at	MUC20	0.03	-	-
76	214451_at	TFAP2B	0.03	-	-
77	1569112_at	SLC44A5	0.03	-	-
78	209125_at	KRT6A	0.03	127	1296
79	238804_at	Hs.164221.0	0.03	-	-
80	202376_at	SERPINA3	0.03	-	-
81	206548_at	g13376321	0.03	-	930
82	213258_at	TFPI	0.03	-	920
83	1559413_at	TCP11L2	0.03	-	450
84	225996_at	LONRF2	0.03	-	-
85	223767_at	GPR84	0.03	-	500
86	213938_at	ERC2	0.03	-	-
87	229088_at	ENPP1	0.03	-	916
88	235153_at	RNF183	0.03	-	980
89	214073_at	CTTN	0.03	-	726
90	226129_at	FAM83H	0.03	-	-
91	206509_at	PIP	0.03	-	1444
92	231897_at	PTGR1	0.03	-	-
93	206346_at	PRLR	0.03	-	-
94	1559078_at	Hs2.371364.1	0.02	-	1711
95	205014_at	FGFBP1	0.02	-	-
96	215033_at	TM4SF1	0.02	-	-
97	225706_at	GLCCI1	0.02	-	783
98	228158_at	LOC645166 /// LOC654342	0.02	-	-
99	239752_at	Hs.231895.0	0.02	-	1564
100	202986_at	ARNT2	0.02	-	-
101	203510_at	MET	0.02	-	-
102	219274_at	TSPAN12	0.02	-	-
103	227449_at	EPHA4	0.02	-	-
104	227830_at	GABRB3	0.02	-	-
105	202953_at	C1QB	0.02	-	1401
106	218677_at	S100A14	0.02	-	-
107	206913_at	BAAT	0.02	-	-
108	204675_at	SRD5A1	0.02	-	-
109	214012_at	ERAP1	0.02	-	-
110	214930_at	SLITRK5	0.02	-	-
111	217542_at	MDM2	0.02	-	-
112	236551_at	ZNF311	0.02	-	-
113	231033_at	Hs.106243.0	0.02	-	-
114	206315_at	CRLF1	0.02	-	-
115	39402_at	IL1B	0.02	-	-
116	228528_at	Hs.290825.0	0.02	-	168
117	210138_at	RGS20	0.02	-	1474
118	220468_at	ARL14	0.02	-	-
119	203240_at	FCGBP	0.02	-	-
120	206683_at	ZNF165	0.02	-	-
121	204471_at	GAP43	0.02	-	-
122	204540_at	EEF1A2	0.02	-	458
123	204470_at	CXCL1	0.02	-	-
124	210029_at	IDO1	0.02	-	-
125	219181_at	LIPG	0.02	-	-
126	213007_at	FANCI	0.01	-	381
127	219148_at	PBK	0.01	-	158
128	235911_at	MFI2	0.01	-	-
129	204378_at	BCAS1	0.01	-	-
130	220191_at	GKN1	0.01	-	-
131	203438_at	STC2	0.01	-	-
132	214307_at	HGD	0.01	-	-
133	215143_at	DPY19L2P2	0.01	-	-
134	219630_at	PDZK1IP1	0.01	-	-
135	227209_at	CNTN1	0.01	-	-
136	239579_at	EPHX4	0.01	-	-
137	228607_at	OAS2	0.01	-	-
138	229309_at	ADRB1	0.01	-	1135
139	203824_at	TSPAN8	0.01	86	-
140	204956_at	MTAP	0.01	-	-
141	206204_at	GRB14	0.01	-	-
142	206262_at	ADH1C	0.01	97	954
143	206595_at	CST6	0.01	-	-
144	220004_at	DDX43	0.01	-	-
145	223599_at	TRIM6	0.01	-	-
146	201506_at	LOC100652886 /// LOC100653157 /// TGFBI	0.01	-	-
147	1559827_at	LOC401074	0.01	-	-
148	205305_at	FGL1	0.01	-	-
149	212732_at	MEG3	0.01	-	-
150	212827_at	IGHM	0.01	-	-
151	229152_at	FDCSP	0.01	-	-
152	219727_at	DUOX2	0.01	-	-
153	1554062_at	XG	0.01	-	-
154	204259_at	MMP7	0.01	-	-
155	238454_at	ZNF540	0.01	-	332
156	1555898_at	ANKRD36C	0.01	-	-
157	204347_at	AK4 /// LOC100507855	0.01	-	1202
158	228716_at	THRB	0.01	-	994
159	239903_at	TPBG	0.01	-	-
160	204636_at	COL17A1	0.01	-	-
161	219908_at	DKK2	0.01	-	-
162	219956_at	GALNT6	0.01	-	699
163	223854_at	PCDHB10 /// PCDHB9	0.01	-	-
164	229927_at	LEMD1	0.01	-	-
165	235292_at	FLJ32255	0.01	-	-
166	201641_at	BST2	0.01	-	1240
167	205081_at	CRIP1	0.01	-	-
168	205206_at	KAL1	0.01	-	-
169	205654_at	C4BPA	0.01	69	-
170	206309_at	LECT1	0.01	-	-
171	226211_at	MEG3	0.01	-	-
172	226490_at	NHSL1	0.01	-	-
173	231148_at	IGFL2	0.01	-	-
174	235075_at	DSG3	0.01	-	-
175	239443_at	PCDHB6	0.01	-	-
176	244407_at	CYP39A1	0.01	-	-
177	205064_at	SPRR1B	0.01	124	-
178	204279_at	PSMB9	0.01	-	-
179	1556657_at	Hs2.292645.1	0.01	-	-
180	205891_at	ADORA2B /// LOC100652851 /// LOC100653318	0.01	-	-
181	218839_at	HEY1	0.01	-	-
182	232874_at	DOCK9	0.01	-	1698
183	244774_at	PHACTR2	0.01	-	-
184	203159_at	GLS	0.01	-	615
185	219725_at	TREM2	0.01	-	-
186	229657_at	THRB	0.01	-	737
187	239586_at	FAM83A	0.01	-	190
188	205660_at	OASL	0.01	-	-
189	223503_at	TMEM163	0.01	-	-
190	229228_at	CREB5 /// LOC401317	0.01	-	-
191	239552_at	VWDE	0.01	-	-
192	205476_at	CCL20	0.01	94	972
193	220283_at	HHIPL2	0.01	-	-
194	223597_at	ITLN1	0.01	-	-
195	227100_at	B3GALTL	0.01	-	-
196	229634_at	TMEM139	0.01	-	-
197	204351_at	S100P	0.01	27	1449
198	213008_at	FANCI	0.01	-	171
199	215470_at	GTF2H2B	0.01	-	-
200	219895_at	FAM70A	0.01	-	-
201	243541_at	IL31RA	0.01	-	-
202	205624_at	CPA3	0.01	-	-
203	227126_at	PTPRG	0.01	-	-
204	228057_at	DDIT4L	0.01	-	-
205	206102_at	GINS1	0.01	-	1532
206	227671_at	XIST	0.01	4	1342
207	238741_at	FAM83A	0.01	-	306
208	213611_at	AQP5	0.01	-	-
209	235801_at	TUSC3	0.01	-	-
210	232165_at	EPPK1	0.01	-	-
211	238081_at	WDFY3-AS2	0.01	-	735
212	1558409_at	Hs2.366446.1	0.01	-	1188
213	233223_at	Hs.272203.0	0.01	-	-
214	225491_at	SLC1A2	0.01	-	-
215	229380_at	ILDR2	0.01	-	-
216	230170_at	OSM	0.01	-	-
217	234996_at	CALCRL	0.01	-	-
218	244439_at	SPRED1	0.01	-	-
219	1569180_at	Hs2.249303.1	0.01	-	-
220	227984_at	LMF1	0.01	-	542
221	229276_at	IGSF9	0.01	-	230
222	1557293_at	LOC440993	0.01	-	-
223	228368_at	ARHGAP20	0.01	-	-
224	232628_at	Hs.204720.0	0.01	-	-
225	241031_at	C2CD4A	0.01	-	-
226	202869_at	OAS1	0.01	-	-
227	209829_at	FAM65B	0.01	-	-
228	204988_at	FGB	0.01	82	-
229	1564236_at	Hs2.375660.1	0.01	-	1702
230	210096_at	CYP4B1	0.01	21	1038
231	232925_at	Hs.287577.0	0.01	-	1715
232	1568720_at	ZNF506	0.01	-	-
233	206134_at	ADAMDEC1	0.01	-	-
234	229302_at	TMEM178A	0.01	-	-
235	1558501_at	DNM3	0.01	-	-
236	206978_at	CCR2	0.01	-	-
237	219616_at	ACSS3	0.01	-	-
238	225809_at	PARM1	0.01	-	-
239	232155_at	RNF213	0.01	-	-
240	205199_at	CA9	0.01	-	-
241	1556088_at	RPAIN	0.01	-	-
242	207096_at	SAA2-SAA4 /// SAA4	0.01	-	-
243	212686_at	PPM1H	0.01	-	-
244	209480_at	HLA-DQB1	0.01	8	-
245	229724_at	GABRB3	0.01	-	-
246	223723_at	MFI2	0.01	-	1037
247	241403_at	CLK4	0.01	-	599
248	205319_at	PSCA	0.01	-	-
249	223660_at	ADORA3	0.01	-	-
250	213796_at	SPRR1A	0.01	-	-

## Sheet: Dev
	ProbesetID	Gene	SelectionFreq
1	224588_at	XIST	1
2	205000_at	DDX3Y	1
3	205725_at	SCGB1A1	1
4	227671_at	XIST	1
5	201909_at	RPS4Y1	1
6	213831_at	HLA-DQA1 /// LOC100507718 /// LOC100509457	1
7	224590_at	XIST	1
8	209480_at	HLA-DQB1	1
9	201884_at	CEACAM5	1
10	230378_at	SCGB3A1	1
11	37892_at	COL11A1	1
12	214135_at	CLDN18	1
13	204475_at	MMP1	1
14	209728_at	HLA-DRB4 /// LOC100509582	1
15	228782_at	SCGB3A2	1
16	228492_at	USP9Y	1
17	226067_at	BPIFB1	1
18	209309_at	AZGP1	1
19	204320_at	COL11A1	1
20	214131_at	TXLNG2P	1
21	210096_at	CYP4B1	1
22	204580_at	MMP12	1
23	205576_at	SERPIND1	1
24	204712_at	WIF1	1
25	218469_at	GREM1	1
26	205513_at	TCN1	1
27	204351_at	S100P	1
28	203290_at	HLA-DQA1	1
29	202768_at	FOSB	1
30	217109_at	MUC4	1
31	205261_at	PGC	1
32	235763_at	SLC44A5	1
33	203815_at	GSTT1	1
34	205242_at	CXCL13	1
35	220393_at	LGSN	1
36	236203_at	HLA-DQA1 /// LOC100507718 /// LOC100509457	1
37	218835_at	SFTPA1 /// SFTPA2	1
38	224589_at	XIST	1
39	243764_at	VSIG1	1
40	232618_at	TXLNG2P	1
41	223861_at	HORMAD1	1
42	204410_at	EIF1AY	1
43	1560850_at	Hs2.351301.1	1
44	227253_at	CP	1
45	1555800_at	ZNF385B	1
46	204846_at	CP	1
47	228038_at	SOX2	1
48	226228_at	AQP4	1
49	1558216_at	AFAP1-AS1	1
50	206336_at	CXCL6	1
51	229019_at	ZNF385B	1
52	205009_at	TFF1	0.99
53	209937_at	TM4SF4	0.99
54	204272_at	LGALS4	0.99
55	236694_at	TXLNG2P	0.99
56	227480_at	SUSD2	0.99
57	228143_at	CP	0.99
58	223278_at	GJB2	0.99
59	214199_at	SFTPD	0.99
60	243610_at	C9orf135	0.98
61	243802_at	DNAH12	0.97
62	232578_at	CLDN18	0.97
63	229973_at	C1orf173	0.97
64	228241_at	AGR3	0.96
65	205765_at	CYP3A5	0.94
66	229839_at	SCARA5	0.94
67	205959_at	MMP13	0.94
68	205767_at	EREG	0.92
69	205654_at	C4BPA	0.91
70	229936_at	GFRA3	0.91
71	213432_at	MUC5B	0.9
72	219795_at	SLC6A14	0.9
73	206211_at	SELE	0.9
74	206089_at	NELL1	0.89
75	229177_at	C16orf89	0.88
76	228592_at	MS4A1	0.88
77	229542_at	C20orf85	0.87
78	204469_at	PTPRZ1	0.86
79	223509_at	CLDN2	0.84
80	210163_at	CXCL11	0.84
81	205328_at	CLDN10	0.83
82	204988_at	FGB	0.82
83	219230_at	TMEM100	0.78
84	235976_at	SLITRK6	0.78
85	204818_at	HSD17B2	0.77
86	203824_at	TSPAN8	0.74
87	205185_at	SPINK5	0.72
88	236489_at	GPR110	0.7
89	220622_at	LRRC31	0.69
90	210143_at	ANXA10	0.69
91	235278_at	MACROD2	0.69
92	243623_at	SLC1A7	0.63
93	209277_at	TFPI2	0.59
94	205476_at	CCL20	0.58
95	205044_at	GABRP	0.57
96	222722_at	OGN	0.57
97	206262_at	ADH1C	0.56
98	205969_at	AADAC	0.56
99	204268_at	S100A2	0.49
100	229160_at	MUM1L1	0.49
101	232054_at	PCDH20	0.45
102	239150_at	SNTN	0.44
103	1553413_at	FLJ13744	0.43
104	226086_at	SYT13	0.41
105	209395_at	CHI3L1	0.4
106	230472_at	IRX1	0.39
107	205680_at	MMP10	0.38
108	206199_at	CEACAM7	0.37
109	202831_at	GPX2	0.37
110	223623_at	C2orf40	0.36
111	233591_at	Hs.306876.0	0.36
112	236430_at	TMED6	0.34
113	202992_at	C7	0.28
114	204602_at	DKK1	0.26
115	206742_at	FIGF /// PIR-FIGF	0.24
116	228262_at	MAP7D2	0.22
117	230135_at	HHIP	0.19
118	238720_at	LOC100506582	0.18
119	230193_at	WDR66	0.18
120	209810_at	SFTPB	0.17
121	203924_at	GSTA1	0.17
122	204260_at	CHGB	0.17
123	210272_at	CYP2B7P1	0.17
124	205064_at	SPRR1B	0.16
125	37512_at	HSD17B6	0.14
126	221874_at	KIAA1324	0.11
127	209125_at	KRT6A	0.11
128	223784_at	TMEM27	0.1
129	243483_at	TRPM8	0.1
130	228885_at	MAMDC2	0.1
131	238103_at	LOC100505989	0.09
132	223779_at	AFAP1-AS1	0.09
133	37004_at	SFTPB	0.07
134	238222_at	GKN2	0.07
135	219508_at	GCNT3	0.06
136	220057_at	XAGE1A /// XAGE1B /// XAGE1C /// XAGE1D /// XAGE1E	0.06
137	218976_at	DNAJC12	0.05
138	231771_at	GJB6	0.05
139	232056_at	SCEL	0.05
140	220003_at	LRRC36	0.04
141	205239_at	AREG /// AREGB	0.04
142	1555854_at	AKR1C1 /// AKR1C2 /// LOC100653286	0.04
143	204855_at	SERPINB5	0.03
144	223447_at	REG4	0.03
145	209763_at	CHRDL1	0.03
146	205979_at	SCGB2A1	0.03
147	227194_at	FAM3B	0.02
148	1552365_at	SCIN	0.02
149	210119_at	KCNJ15	0.02
150	203963_at	CA12	0.01
151	209469_at	GPM6A	0.01

## Sheet: Cor
	ProbesetID	Gene	SelectionFreq
1	206943_at	TGFBR1	1
2	206772_at	PTH2R	1
3	1557056_at	C5orf47	0.96
4	1554396_at	UEVLD	0.94
5	1564816_at	C14orf178	0.81
6	219558_at	ATP13A3	0.8
7	223346_at	VPS18	0.79
8	226100_at	MLL5	0.75
9	232363_at	Hs.160822.0	0.71
10	234519_at	NOBOX	0.7
11	1565595_at	Hs2.333428.1	0.7
12	204715_at	PANX1	0.62
13	1555145_at	CCSAP	0.58
14	213430_at	RUFY3	0.52
15	1569495_at	SCLT1	0.51
16	1556887_at	NPHP3-AS1	0.5
17	232700_at	Hs.300936.0	0.49
18	1555682_at	OTUB2	0.48
19	218996_at	TFPT	0.47
20	218808_at	DALRD3	0.47
21	1553728_at	LRRC43	0.47
22	223785_at	FANCI	0.46
23	1564281_at	LINC00491	0.45
24	212141_at	MCM4	0.45
25	232078_at	PVRL2	0.45
26	218727_at	SLC38A7	0.43
27	234791_at	GSX1	0.43
28	218973_at	EFTUD1	0.42
29	1556001_at	LOC284939 /// MAPK8IP2	0.42
30	238344_at	Hs.145357.0	0.41
31	229275_at	IGFN1	0.41
32	1557128_at	FAM111B	0.4
33	217719_at	EIF3L	0.4
34	216422_at	Hs.287770.0	0.39
35	232759_at	Hs.287467.0	0.39
36	238517_at	KLF7	0.38
37	227802_at	RUFY3	0.38
38	228257_at	ANKRD52	0.38
39	211095_at	NF1	0.38
40	224324_at	MRO	0.38
41	222037_at	MCM4	0.38
42	238482_at	KLF7	0.37
43	203072_at	MYO1E	0.37
44	214732_at	SP1	0.37
45	226524_at	C3orf38	0.36
46	241990_at	RHOV	0.36
47	226488_at	RCCD1	0.36
48	226023_at	MAP2K7	0.36
49	215710_at	ST3GAL4	0.35
50	1560456_at	PLIN5	0.35
51	1560349_at	Hs2.382165.1	0.35
52	232262_at	PIGL	0.35
53	232948_at	Hs.297369.0	0.34
54	238659_at	KIAA0141	0.34
55	226507_at	PAK1	0.34
56	232964_at	SPDYE1 /// SPDYE5	0.33
57	1569482_at	Hs2.287497.1	0.33
58	202958_at	PTPN9	0.33
59	1556854_at	LOC283501	0.33
60	201251_at	PKM	0.33
61	234797_at	Hs.287781.0	0.33
62	1562979_at	Hs2.382069.1	0.32
63	1569765_at	Hs2.407464.1	0.32
64	235546_at	SPINT1	0.31
65	1554707_at	SPATA6L	0.31
66	1553193_at	ZNF441	0.31
67	228848_at	ABTB1	0.31
68	228471_at	ANKRD44	0.31
69	208558_at	OR10H1	0.31
70	232681_at	Hs.82110.3	0.3
71	234614_at	FLI1	0.3
72	1569415_at	Hs2.390979.1	0.3
73	234448_at	Hs.274593.0	0.29
74	56821_at	SLC38A7	0.29
75	1569659_at	LOC100506895	0.29
76	219763_at	DENND1A	0.29
77	235460_at	SNX22	0.29
78	1555474_at	TTLL3	0.29
79	1552395_at	TSSK3	0.28
80	226641_at	ANKRD44	0.28
81	225800_at	JAZF1	0.27
82	240708_at	PEX5L-AS2	0.27
83	1552598_at	KCNG4	0.27
84	1552304_at	ALG10	0.27
85	225724_at	FLJ31306	0.26
86	1566924_at	Hs2.383616.1	0.26
87	1553232_at	FAM82A1	0.26
88	1560683_at	NBEAP1	0.25
89	1570026_at	CPXM2	0.24
90	232622_at	Hs.186104.0	0.24
91	235221_at	CBLN3	0.24
92	240579_at	NBAS	0.24
93	218674_at	C5orf44	0.23
94	225551_at	CNST	0.23
95	1569601_at	Hs2.383007.1	0.23
96	224950_at	PTGFRN	0.23
97	205897_at	NFATC4	0.23
98	217839_at	TFG	0.22
99	207258_at	DSCR4	0.22
100	225252_at	SRXN1	0.22
101	1552733_at	KLHDC1	0.22
102	632_at	GSK3A	0.21
103	232178_at	ZNF503	0.21
104	224078_at	HIATL2	0.21
105	1562467_at	Hs2.125076.1	0.21
106	201557_at	VAMP2	0.21
107	200811_at	CIRBP	0.21
108	208307_at	RBMY1A1 /// RBMY1B /// RBMY1D /// RBMY1E /// RBMY1F /// RBMY1J	0.2
109	215231_at	PRKAG2	0.2
110	1552836_at	ZNF619	0.2
111	1569064_at	C15orf62	0.2
112	234839_at	Hs.274502.0	0.2
113	1561034_at	Hs2.382633.1	0.19
114	237564_at	Hs.181156.0	0.19
115	214849_at	KCTD20	0.19
116	225960_at	ZNRF1	0.19
117	202826_at	SPINT1	0.18
118	1560133_at	GIGYF2	0.18
119	217101_at	TTC39A	0.18
120	234774_at	R3HDML	0.18
121	215756_at	LOC730227	0.18
122	202851_at	AAGAB	0.18
123	210560_at	GBX2	0.18
124	220082_at	PPP1R14D	0.18
125	210441_at	CDC14A	0.18
126	242062_at	SAMD8	0.17
127	237682_at	Hs.128556.0	0.17
128	232062_at	ADCY1	0.17
129	223998_at	TTLL2	0.17
130	1561127_at	ADARB2-AS1	0.17
131	232319_at	Hs.246766.0	0.17
132	1560750_at	LOC151121	0.17
133	228680_at	KIF3A	0.17
134	204459_at	CSTF2	0.17
135	201274_at	PSMA5	0.17
136	216414_at	Hs.287762.0	0.17
137	232368_at	BET3L	0.17
138	200021_at	CFL1	0.17
139	1560209_at	Hs2.324359.1	0.17
140	213077_at	YTHDC2	0.16
141	1552620_at	SPRR4	0.16
142	1557679_at	ERICH1-AS1	0.16
143	1563069_at	Hs2.434385.1	0.16
144	1554115_at	C5orf58	0.16
145	202472_at	MPI	0.16
146	227998_at	S100A16	0.16
147	1570167_at	Hs2.382058.1	0.16
148	201755_at	MCM5	0.16
149	208923_at	CYFIP1	0.16
150	220562_at	CYP2W1	0.16
151	222606_at	ZWILCH	0.16
152	206034_at	SERPINB8	0.16
153	225315_at	MRPL21	0.16
154	213743_at	CCNT2	0.16
155	1560048_at	Hs2.351426.1	0.15
156	234450_at	PROKR2	0.15
157	215748_at	KLHL35	0.15
158	219148_at	PBK	0.15
159	225620_at	RAB35	0.15
160	215986_at	Hs.296688.0	0.15
161	225957_at	CREBRF	0.15
162	1560553_at	TIAF1	0.15
163	1557170_at	NEK8	0.15
164	243263_at	LINC00482	0.15
165	228751_at	CLK4	0.15
166	1569206_at	TCP11L2	0.14
167	244865_at	HAX1	0.14
168	228528_at	Hs.290825.0	0.14
169	208507_at	OR7C2	0.14
170	200007_at	SRP14	0.14
171	213008_at	FANCI	0.14
172	213599_at	OIP5	0.14
173	214698_at	PTBP3	0.14
174	234093_at	ZNF326	0.14
175	56829_at	TRAPPC9	0.14
176	238167_at	C17orf51 /// FAM27L	0.14
177	1553094_at	FLJ45513 /// TAC4	0.14
178	200660_at	S100A11	0.14
179	226437_at	YIF1B	0.13
180	214866_at	PLAUR	0.13
181	207343_at	LYZL6	0.13
182	226198_at	TOM1L2	0.13
183	219815_at	GAL3ST4	0.13
184	234019_at	Hs.274539.0	0.13
185	228736_at	HELQ	0.13
186	214923_at	ATP6V1D	0.13
187	235970_at	LCORL	0.13
188	235975_at	MTO1	0.13
189	225862_at	SLC25A26	0.13
190	239586_at	FAM83A	0.13
191	1555091_at	PPM1F	0.13
192	242507_at	Hs.158721.0	0.13
193	242944_at	FAM83A	0.13
194	224131_at	HCAR1	0.12
195	228786_at	LOC387647	0.12
196	1560776_at	Hs2.406811.1	0.12
197	223398_at	C9orf89	0.12
198	233482_at	Hs.213493.0	0.12
199	218115_at	ASF1B	0.12
200	216181_at	SYNJ2	0.12
201	238661_at	LOC100130155	0.12
202	210876_at	ANXA2P1	0.12
203	1554316_at	PGLS	0.12
204	216844_at	ZC3H7B	0.12
205	220745_at	IL19	0.12
206	1558760_at	Hs2.382155.1	0.12
207	219769_at	INCENP	0.12
208	229829_at	LINC00526	0.12
209	239596_at	SLC30A7	0.12
210	232071_at	MRPL19	0.12
211	232596_at	DIAPH3	0.12
212	224491_at	APOL4	0.11
213	206242_at	TM4SF5	0.11
214	232286_at	Hs.188173.0	0.11
215	1560788_at	MYO3B	0.11
216	1563346_at	C21orf91-OT1	0.11
217	1555443_at	CCDC172	0.11
218	1561899_at	CLECL1	0.11
219	210925_at	CIITA	0.11
220	1553168_at	GRIK5	0.11
221	238523_at	KLHL36	0.11
222	200830_at	PSMD2	0.11
223	211545_at	GHRHR	0.11
224	211929_at	HNRNPA3	0.11
225	216000_at	Hs.158095.0	0.11
226	200967_at	PPIB	0.11
227	242776_at	ZCCHC6	0.11
228	230141_at	ARID4A	0.11
229	224195_at	TTTY12	0.11
230	229276_at	IGSF9	0.11
231	1554453_at	HNRPLL	0.11
232	232485_at	SNX29	0.11
233	226355_at	POC1A	0.11
234	209640_at	PML	0.11
235	202705_at	CCNB2	0.11
236	209653_at	KPNA4	0.11
237	234545_at	OR14J1	0.1
238	1558830_at	Hs2.213728.1	0.1
239	206604_at	OVOL1	0.1
240	1554306_at	ITPKB	0.1
241	218777_at	REEP4	0.1
242	1555046_at	CENPI	0.1
243	200613_at	AP2M1	0.1
244	203396_at	PSMA4	0.1
245	1560748_at	Hs2.434370.1	0.1
246	224470_at	SEC22C	0.1
247	225119_at	CHMP4B	0.1
248	221894_at	ADCK2	0.1
249	225760_at	MYSM1	0.1
250	210682_at	LPO	0.1
251	238622_at	RAP2B	0.1
252	233416_at	Hs.296529.0	0.1
253	205916_at	S100A7	0.1
254	219324_at	NOL12	0.1
255	215402_at	APPBP2	0.1
256	1560315_at	GLCCI1	0.1
257	1556735_at	Hs2.158563.1	0.1
258	217050_at	EPAG	0.09
259	210160_at	PAFAH1B2	0.09
260	207053_at	SLC8A1	0.09
261	223878_at	INPP4B	0.09
262	1560695_at	QTRTD1	0.09
263	209622_at	STK16	0.09
264	1555704_at	CMTM3	0.09
265	236942_at	Hs.148271.0	0.09
266	226680_at	IKZF5	0.09
267	1556555_at	LOC100129461	0.09
268	214997_at	SCAI	0.09
269	210867_at	CNOT4	0.09
270	218433_at	PANK3	0.09
271	209011_at	TRIO	0.09
272	226516_at	MFSD12	0.09
273	240167_at	LOC152742	0.09
274	213096_at	TMCC2	0.09
275	1562880_at	LOC100288238	0.09
276	214817_at	UNC13A	0.09
277	223889_at	g7770206	0.09
278	224595_at	SLC44A1	0.09
279	214814_at	YTHDC1	0.09
280	231461_at	KRT71	0.09
281	226771_at	ATP8B2	0.09
282	1554800_at	RAB39A	0.09
283	213837_at	L3MBTL1	0.08
284	203732_at	TRIP4	0.08
285	215874_at	Hs.287730.0	0.08
286	1555990_at	C22orf42	0.08
287	228773_at	LOC100506100	0.08
288	205585_at	ETV6	0.08
289	1570033_at	WIPI2	0.08
290	227863_at	IFITM10	0.08
291	236957_at	CDCA2	0.08
292	1570160_at	Hs2.385513.1	0.08
293	225840_at	TEF	0.08
294	218039_at	NUSAP1	0.08
295	213480_at	VAMP4	0.08
296	236366_at	LOC440149	0.08
297	203050_at	TP53BP1	0.08
298	226929_at	MTHFR	0.08
299	34478_at	RAB11B	0.08
300	1562577_at	Hs2.352623.1	0.08
301	213257_at	SARM1	0.08
302	230677_at	EXOC3L4	0.08
303	214126_at	Hs.11173.2	0.08
304	237693_at	Hs.117767.0	0.08
305	1561704_at	Hs2.434544.1	0.08
306	238741_at	FAM83A	0.08
307	238460_at	FAM83A	0.08
308	215626_at	Hs.301800.0	0.08
309	233600_at	EFCAB6	0.08
310	205028_at	TRO	0.08
311	230211_at	TRIP11	0.08
312	218119_at	TIMM23	0.08
313	233679_at	LOC100506472	0.08
314	218355_at	KIF4A	0.08
315	1562163_at	Hs2.384660.1	0.08
316	221294_at	GPR21	0.08
317	210364_at	SCN2B	0.08
318	233712_at	ZNF44	0.08
319	1560798_at	Hs2.406837.1	0.08
320	235605_at	CASZ1	0.08
321	1561360_at	Hs2.385511.1	0.08
322	214443_at	PVR	0.08
323	241252_at	ESCO2	0.08
324	1559598_at	Hs2.299193.1	0.07
325	221768_at	SFPQ	0.07
326	229785_at	KRIT1	0.07
327	1555681_at	Hs2Affx.1.436	0.07
328	219378_at	NAA16	0.07
329	1554621_at	DGKE	0.07
330	232412_at	FBXL20	0.07
331	212619_at	TMEM194A	0.07
332	238454_at	ZNF540	0.07
333	212408_at	TOR1AIP1	0.07
334	227214_at	GOPC	0.07
335	223369_at	NTMT1	0.07
336	225100_at	FBXO45	0.07
337	225029_at	LOC550643	0.07
338	1561503_at	MYLK4	0.07
339	227151_at	SNX33	0.07
340	214529_at	TSHB	0.07
341	1564078_at	ADAM29	0.07
342	218297_at	FAM188A	0.07
343	1568796_at	CCDC157	0.07
344	244429_at	Hs.177139.0	0.07
345	1563691_at	LOC285300	0.07
346	232951_at	Hs.297221.0	0.07
347	1552528_at	C21orf67	0.07
348	227452_at	LOC100499467	0.07
349	218245_at	TSKU	0.07
350	230016_at	LOC100506538 /// NDUFAF6	0.07
351	238376_at	LOC100505564	0.07
352	1570450_at	Hs2.382201.1	0.07
353	221539_at	EIF4EBP1	0.07
354	238921_at	LOC644794	0.07
355	233357_at	TRIM67	0.07
356	207470_at	g8922158	0.07
357	232092_at	SLC25A51	0.07
358	213483_at	PPWD1	0.07
359	1560498_at	Hs2.385687.1	0.07
360	206824_at	CES1P1	0.07
361	236814_at	MDM4	0.07
362	235244_at	CCDC58	0.07
363	232132_at	PARD6G	0.07
364	212455_at	YTHDC1	0.07
365	218987_at	ATF7IP	0.07
366	1566952_at	Hs2.407212.1	0.07
367	1552340_at	SP7	0.07
368	217112_at	PDGFB	0.07
369	235268_at	Hs.123644.0	0.07
370	240646_at	GIMAP8	0.07
371	205170_at	STAT2	0.07
372	215540_at	Hs.251470.0	0.07
373	1558474_at	Hs2.407013.1	0.07
374	232274_at	CCNL2	0.06
375	1564803_at	KRTAP11-1	0.06
376	215554_at	GPLD1	0.06
377	1562908_at	LOC339468	0.06
378	235096_at	LEO1	0.06
379	210022_at	PCGF1	0.06
380	212195_at	IL6ST	0.06
381	213007_at	FANCI	0.06
382	235022_at	FAM210A	0.06
383	208188_at	KRT9	0.06
384	205401_at	AGPS	0.06
385	222654_at	IMPAD1	0.06
386	224679_at	MESDC2	0.06
387	215734_at	IZUMO4	0.06
388	235696_at	Hs.18514.0	0.06
389	226559_at	IER5L	0.06
390	236786_at	FAM135B	0.06
391	224987_at	C6orf89	0.06
392	205695_at	SDS	0.06
393	232328_at	ZNF552	0.06
394	242502_at	KCNH5	0.06
395	233418_at	LOC91450	0.06
396	1565743_at	Hs2.379834.1	0.06
397	213448_at	Hs.247551.2	0.06
398	217019_at	Hs.302114.0	0.06
399	207708_at	ALOXE3	0.06
400	224859_at	CD276	0.06
401	1555043_at	LHFPL5	0.06
402	232447_at	Hs.191341.0	0.06
403	203534_at	LSM1	0.06
404	238723_at	ATXN3	0.06
405	240218_at	DSCAM	0.06
406	225191_at	CIRBP	0.06
407	221336_at	ATOH1	0.06
408	201805_at	PRKAG1	0.06
409	1559631_at	Hs2.211626.1	0.06
410	203665_at	HMOX1	0.06
411	202009_at	TWF2	0.06
412	216358_at	Hs.283863.0	0.06
413	219021_at	RNF121	0.06
414	1557476_at	PFN4	0.06
415	211364_at	MTAP	0.06
416	218955_at	BRF2	0.06
417	225418_at	PVRL2	0.06
418	234377_at	IL23A	0.06
419	219124_at	TTI2	0.06
420	233142_at	Hs.162105.0	0.06
421	219045_at	RHOF	0.06
422	216713_at	KRIT1	0.06
423	234117_at	NPSR1-AS1	0.06
424	222070_at	DND1	0.06
425	213111_at	PIKFYVE	0.06
426	229817_at	ZNF608	0.06
427	209096_at	UBE2V2	0.06
428	235888_at	GUSBP1	0.05
429	228209_at	LOC100527964	0.05
430	214102_at	Hs.287588.0	0.05
431	214202_at	Hs.26968.0	0.05
432	213251_at	SMARCA5	0.05
433	1553241_at	NKAIN3	0.05
434	232270_at	C9orf3 /// LOC100507319	0.05
435	225820_at	PHF17	0.05
436	1555629_at	HAVCR2	0.05
437	213049_at	RALGAPA1	0.05
438	223048_at	SDHAF2	0.05
439	235304_at	LOC100507486	0.05
440	1555943_at	PGAM5	0.05
441	212468_at	SPAG9	0.05
442	228722_at	PRMT2	0.05
443	216773_at	Hs.306783.0	0.05
444	1556643_at	LOC100507535	0.05
445	225764_at	ETV6	0.05
446	236087_at	ABLIM2	0.05
447	239157_at	ZSCAN12P1	0.05
448	220693_at	CCDC82	0.05
449	223037_at	PDZD11	0.05
450	1559413_at	TCP11L2	0.05
451	231288_at	CCDC88C	0.05
452	1558592_at	Hs2.228431.1	0.05
453	214537_at	HIST1H1D	0.05
454	212990_at	SYNJ1	0.05
455	206840_at	AFM	0.05
456	232773_at	Hs.218008.0	0.05
457	226530_at	BMF	0.05
458	204540_at	EEF1A2	0.05
459	225650_at	SAMD1	0.05
460	1561538_at	Hs2.385758.1	0.05
461	239507_at	LINC00608	0.05
462	1562308_at	LOC283682	0.05
463	1569817_at	Hs2.382023.1	0.05
464	1553438_at	C11orf72	0.05
465	203476_at	TPBG	0.05
466	201489_at	PPIF	0.05
467	218012_at	TSPYL2	0.05
468	208772_at	ANKHD1 /// ANKHD1-EIF4EBP3	0.05
469	201449_at	TIA1	0.05
470	224596_at	SLC44A1	0.05
471	1553129_at	SVEP1	0.05
472	239169_at	RDM1	0.05
473	1559092_at	SLC9A5	0.05
474	235588_at	ESCO2	0.05
475	204817_at	ESPL1	0.05
476	244237_at	FLJ90680	0.05
477	1562976_at	Hs2.375775.1	0.05
478	238736_at	REV3L	0.05
479	205594_at	ZNF652	0.05
480	238615_at	ERLIN2	0.05
481	215562_at	TTC39A	0.05
482	1555488_at	Hs2Affx.1.330	0.05
483	211446_at	RGSL1	0.05
484	226684_at	ATG2B	0.05
485	213064_at	ZC3H14	0.05
486	1555558_at	USP25	0.05
487	1557865_at	LOC100505658	0.05
488	206192_at	CDSN	0.05
489	230184_at	LOC100506421	0.05
490	231140_at	TPPP2	0.05
491	1553031_at	GPR115	0.04
492	238530_at	NNT	0.04
493	237289_at	CREB1	0.04
494	217538_at	SGSM2	0.04
495	1562220_at	Hs2.348613.1	0.04
496	1569579_at	Hs2.254103.1	0.04
497	206127_at	ELK3	0.04
498	1561044_at	Hs2.280916.1	0.04
499	238931_at	METTL16	0.04
500	223767_at	GPR84	0.04
501	204649_at	TROAP	0.04
502	219996_at	ASB7	0.04
503	201136_at	PLP2	0.04
504	225339_at	SPAG9	0.04
505	228303_at	GALNT6	0.04
506	219112_at	FNIP1 /// RAPGEF6	0.04
507	243166_at	SLC30A5	0.04
508	226880_at	NUCKS1	0.04
509	206097_at	SLC22A18AS	0.04
510	212225_at	EIF1	0.04
511	233267_at	Hs.288973.2	0.04
512	215167_at	MED14	0.04
513	226514_at	ZNF71	0.04
514	1556235_at	LOC100506560 /// LOC100509195	0.04
515	234636_at	Hs.306795.0	0.04
516	227636_at	THAP5	0.04
517	226552_at	IER5L	0.04
518	239314_at	NHLRC3	0.04
519	1558238_at	TNRC18	0.04
520	219651_at	DPPA4	0.04
521	238132_at	LOC100505669 /// LOC653375 /// WBSCR16	0.04
522	212241_at	GCOM1 /// MYZAP /// POLR2M	0.04
523	231339_at	TSPYL6	0.04
524	204916_at	RAMP1	0.04
525	204408_at	APEX2	0.04
526	212033_at	RBM25	0.04
527	219104_at	RNF141	0.04
528	227755_at	Hs.184108.2	0.04
529	1556518_at	DLG1-AS1	0.04
530	208526_at	OR2F1	0.04
531	224815_at	COMMD7	0.04
532	217784_at	YKT6	0.04
533	221642_at	g12804100	0.04
534	212142_at	MCM4	0.04
535	1563302_at	Hs2.375803.1	0.04
536	205065_at	ENPP1	0.04
537	202219_at	SLC6A8	0.04
538	226797_at	MBTD1	0.04
539	225803_at	FBXO32	0.04
540	1552799_at	TSNARE1	0.04
541	1570587_at	Hs2.270648.1	0.04
542	227984_at	LMF1	0.04
543	222978_at	SURF4	0.04
544	224868_at	ZDHHC5	0.04
545	232069_at	KIF26A	0.04
546	49077_at	PPME1	0.04
547	1557878_at	Hs2.365191.1	0.04
548	206225_at	ZNF507	0.04
549	1569268_at	GRIN2C	0.04
550	207534_at	MAGEB1	0.04
551	212374_at	FEM1B	0.04
552	227165_at	SKA3	0.04
553	32259_at	EZH1	0.04
554	208927_at	SPOP	0.04
555	212484_at	FAM89B	0.04
556	1552541_at	TAGAP	0.04
557	233443_at	PSMG4	0.04
558	206288_at	PGGT1B	0.04
559	1559296_at	ADAMTS9-AS2	0.04
560	201264_at	COPE	0.04
561	236991_at	Hs.99431.0	0.04
562	200737_at	LOC100652805 /// LOC100653302 /// PGK1	0.04
563	200606_at	DSP	0.04
564	230887_at	CDC14B	0.04
565	213363_at	CA5BP1	0.04
566	1553822_at	RTP1	0.04
567	1563007_at	Hs2.385717.1	0.04
568	243487_at	AFF4	0.04
569	228590_at	PTCD3	0.04
570	227437_at	LOC100506668	0.04
571	1560033_at	MCCC2	0.04
572	236285_at	KLHDC7B	0.04
573	203042_at	LAMP2	0.04
574	223040_at	NAA20	0.04
575	1568884_at	DNAJC2	0.04
576	225736_at	FBXO22	0.04
577	1563080_at	Hs2.385581.1	0.04
578	221825_at	ANGEL2	0.04
579	231831_at	COX19	0.04
580	235443_at	LOC100131067	0.04
581	225219_at	SMAD5	0.04
582	225787_at	UBE2F	0.04
583	236008_at	LOC100128909	0.04
584	219768_at	VTCN1	0.04
585	216226_at	TAF4B	0.04
586	1558942_at	ZNF765	0.04
587	214554_at	HIST1H2AG /// HIST1H2AH /// HIST1H2AI /// HIST1H2AK /// HIST1H2AL /// HIST1H2AM	0.04
588	1554312_at	RNF170	0.04
589	1565844_at	BRPF3	0.04
590	221364_at	GRID2	0.04
591	218556_at	ORMDL2	0.04
592	244041_at	STX6	0.04
593	232170_at	S100A7A	0.04
594	226513_at	ASB7	0.04
595	224742_at	ABHD12	0.04
596	1564229_at	LOC729173	0.04
597	1566917_at	HPYR1	0.04
598	239982_at	Hs.175285.0	0.04
599	241403_at	CLK4	0.04
600	231741_at	S1PR3	0.04
601	230355_at	SEPT7P2	0.03
602	213349_at	TMCC1	0.03
603	206470_at	PLXNC1	0.03
604	229296_at	LOC100506119	0.03
605	1569842_at	LOC728114	0.03
606	227037_at	PLD6	0.03
607	220310_at	TUBAL3	0.03
608	228065_at	BCL9L	0.03
609	222569_at	UGGT1	0.03
610	220582_at	g13376614	0.03
611	214818_at	CCDC57	0.03
612	220315_at	PARP11	0.03
613	200854_at	NCOR1	0.03
614	212322_at	SGPL1	0.03
615	203159_at	GLS	0.03
616	203594_at	RTCA	0.03
617	206512_at	SRP19 /// ZRSR1	0.03
618	1556325_at	FILIP1	0.03
619	215093_at	NSDHL	0.03
620	1554776_at	ZFP42	0.03
621	231817_at	USP53	0.03
622	233402_at	Hs.296747.0	0.03
623	223504_at	DNAJC27	0.03
624	225468_at	PATL1	0.03
625	1559347_at	Hs2.382364.1	0.03
626	212129_at	NIPA2	0.03
627	230710_at	MIR210HG	0.03
628	204497_at	ADCY9	0.03
629	213106_at	ATP8A1	0.03
630	221940_at	RPUSD2	0.03
631	1554384_at	PADI2	0.03
632	219330_at	VANGL1	0.03
633	230831_at	FRMD5	0.03
634	1556086_at	C4orf27	0.03
635	240349_at	PRKAA2	0.03
636	231742_at	CRX	0.03
637	225063_at	UBL7	0.03
638	230462_at	NUMB	0.03
639	1569354_at	Hs2.398158.1	0.03
640	207758_at	g13376588	0.03
641	1568870_at	SLC24A4	0.03
642	232342_at	MTMR14	0.03
643	212471_at	AVL9	0.03
644	201210_at	DDX3X	0.03
645	212860_at	ZDHHC18	0.03
646	205687_at	UBFD1	0.03
647	208506_at	HIST1H3A /// HIST1H3B /// HIST1H3C /// HIST1H3D /// HIST1H3E /// HIST1H3F /// HIST1H3G /// HIST1H3H /// HIST1H3I /// HIST1H3J	0.03
648	208333_at	LHX5	0.03
649	1555019_at	CDHR1	0.03
650	237750_at	XPNPEP3	0.03
651	213680_at	KRT6B	0.03
652	219473_at	GDAP2	0.03
653	1559603_at	GPR12	0.03
654	231097_at	Hs.166518.0	0.03
655	225047_at	NUPL1	0.03
656	1552867_at	Hs2.334913.1	0.03
657	1558982_at	ANKRD20A12P	0.03
658	205423_at	AP1B1	0.03
659	223431_at	CNO	0.03
660	205163_at	MYLPF	0.03
661	64486_at	CORO1B	0.03
662	1553316_at	GPR82	0.03
663	204660_at	GFER	0.03
664	211767_at	GINS4	0.03
665	228867_at	TATDN3	0.03
666	212428_at	KIAA0368	0.03
667	244744_at	LOC100130502	0.03
668	212308_at	CLASP2	0.03
669	242135_at	LOC100509302	0.03
670	223638_at	LOC100653178 /// NBPF3	0.03
671	239337_at	LOC400768	0.03
672	1555717_at	Hs2Affx.1.443	0.03
673	218163_at	MCTS1	0.03
674	201263_at	TARS	0.03
675	206720_at	MGAT5	0.03
676	227227_at	Hs.190488.4	0.03
677	215255_at	IGSF9B	0.03
678	228718_at	ZNF44	0.03
679	202300_at	HBXIP	0.03
680	1570241_at	SPATA21	0.03
681	226181_at	TUBE1	0.03
682	239935_at	MDGA2	0.03
683	217921_at	MAN1A2	0.03
684	1557830_at	Hs2.406771.1	0.03
685	1563002_at	Hs2.434520.1	0.03
686	226235_at	LOC339290	0.03
687	204297_at	PIK3C3	0.03
688	206678_at	GABRA1	0.03
689	233788_at	Hs.296659.0	0.03
690	218992_at	PLGRKT	0.03
691	235598_at	SMAD2	0.03
692	232229_at	SETX	0.03
693	231037_at	Hs.166254.1	0.03
694	206051_at	ELAVL4	0.03
695	202954_at	UBE2C	0.03
696	207929_at	GRPR	0.03
697	202835_at	TXNL4A	0.03
698	235824_at	Hs.317679.0	0.03
699	219956_at	GALNT6	0.03
700	215654_at	BCAT2	0.03
701	227215_at	GOPC	0.03
702	235523_at	CTC1	0.03
703	233308_at	COPB1	0.03
704	225152_at	ZNF622	0.03
705	232726_at	Hs.4194.0	0.03
706	230653_at	Hs.170698.0	0.03
707	239813_at	IQCH	0.03
708	233231_at	Hs.272240.0	0.03
709	223915_at	BCOR	0.03
710	31846_at	RHOD	0.03
711	212030_at	RBM25	0.03
712	215578_at	Hs.287437.0	0.03
713	233246_at	Hs.283932.0	0.03
714	225195_at	DPH3	0.03
715	218542_at	CEP55	0.03
716	1554346_at	GNB5	0.03
717	1562921_at	Hs2.434375.1	0.03
718	217995_at	SQRDL	0.03
719	1552555_at	PRSS36	0.03
720	221819_at	RAB35	0.03
721	228482_at	CDRT4 /// FAM18B2-CDRT4	0.03
722	1565817_at	IKZF1	0.03
723	218905_at	INTS8	0.03
724	212721_at	SREK1	0.03
725	223307_at	CDCA3	0.03
726	214073_at	CTTN	0.03
727	208612_at	PDIA3	0.03
728	231358_at	MRO	0.03
729	1569940_at	SLC6A16	0.03
730	1562642_at	Hs2.438485.1	0.03
731	1560119_at	LOC389634	0.03
732	222491_at	HGSNAT	0.03
733	238585_at	GTDC1	0.03
734	1553397_at	CCDC13	0.03
735	238081_at	WDFY3-AS2	0.03
736	208260_at	AVPR1B	0.03
737	229657_at	THRB	0.03
738	1556250_at	Hs2.226031.1	0.03
739	228181_at	SLC30A1	0.03
740	210462_at	BLZF1	0.03
741	215087_at	C15orf39	0.03
742	1570488_at	Hs2.133350.1	0.03
743	221623_at	BCAN	0.03
744	233776_at	Hs.296705.0	0.03
745	242778_at	LPXN	0.03
746	227674_at	ZNF585A	0.03
747	1565762_at	Hs2.282392.1	0.03
748	223918_at	ACSL6 /// LOC100505572	0.03
749	211188_at	CD84	0.03
750	237304_at	SYCE2	0.03
751	207184_at	SLC6A13	0.03
752	209791_at	PADI2	0.03
753	223601_at	OLFM2	0.03
754	1561104_at	Hs2.438472.1	0.03
755	203013_at	ECD	0.03
756	200885_at	RHOC	0.03
757	207356_at	DEFB4A /// DEFB4B	0.03
758	1557066_at	LUC7L	0.03
759	201915_at	SEC63	0.03
760	213119_at	SLC36A1	0.03
761	201758_at	TSG101	0.03
762	226354_at	LACTB	0.03
763	228253_at	LOXL3	0.03
764	200838_at	CTSB	0.03
765	220011_at	C1orf135	0.03
766	203378_at	PCF11	0.03
767	224753_at	CDCA5	0.03
768	209408_at	KIF2C	0.03
769	206939_at	DCC	0.03
770	232426_at	SV2B	0.03
771	228323_at	CASC5	0.03
772	44120_at	ADCK2	0.03
773	231751_at	ABCG8	0.02
774	236508_at	SLC6A5	0.02
775	225801_at	FBXO32	0.02
776	204977_at	DDX10	0.02
777	228452_at	C17orf39	0.02
778	220857_at	g7662563	0.02
779	1570326_at	Hs2.383001.1	0.02
780	1562161_at	Hs2.384659.1	0.02
781	1557779_at	Hs2.380362.1	0.02
782	1557895_at	FLJ35934	0.02
783	225706_at	GLCCI1	0.02
784	65884_at	MAN1B1	0.02
785	239342_at	DGKZ	0.02
786	223247_at	MED10	0.02
787	222568_at	UGGT1	0.02
788	1569054_at	SLC1A3	0.02
789	226352_at	JMY	0.02
790	223261_at	POLK	0.02
791	217606_at	Hs.196555.0	0.02
792	235556_at	CREBRF	0.02
793	207487_at	g13376475	0.02
794	220010_at	KCNE1L	0.02
795	232045_at	PHACTR1	0.02
796	1562411_at	MYLK3	0.02
797	224675_at	MESDC2	0.02
798	226333_at	IL6R	0.02
799	230083_at	USP53	0.02
800	230177_at	GTF2H2B	0.02
801	208837_at	TMED3	0.02
802	209706_at	NKX3-1	0.02
803	208759_at	NCSTN	0.02
804	227198_at	AFF3	0.02
805	208006_at	FOXI1	0.02
806	1558111_at	MBNL1	0.02
807	1556459_at	ARHGAP22-IT1	0.02
808	217396_at	Hs.274560.0	0.02
809	1564651_at	C6orf228	0.02
810	1554086_at	TUBGCP3	0.02
811	203436_at	RPP30	0.02
812	228604_at	FAM76A	0.02
813	201716_at	SNX1	0.02
814	237254_at	SLC5A11	0.02
815	215247_at	Hs.306649.0	0.02
816	205505_at	GCNT1	0.02
817	226697_at	FAM114A1	0.02
818	236855_at	C10orf85	0.02
819	223625_at	FAM126A	0.02
820	220260_at	TBC1D19	0.02
821	202990_at	PYGL	0.02
822	232739_at	SPIB	0.02
823	234666_at	Hs.306871.0	0.02
824	212847_at	Hs.22370.1	0.02
825	1561268_at	Hs2.434163.1	0.02
826	1569371_at	LRRC59	0.02
827	231822_at	CTTNBP2NL	0.02
828	1560610_at	Hs2.385739.1	0.02
829	243570_at	SPCS2	0.02
830	234098_at	SOBP	0.02
831	225600_at	TRIQK	0.02
832	244884_at	LOC100507150	0.02
833	224602_at	C4orf3	0.02
834	203556_at	ZHX2	0.02
835	1554008_at	OSMR	0.02
836	236613_at	RBM25	0.02
837	1558574_at	LOC100508631	0.02
838	1569809_at	Hs2.375324.1	0.02
839	225850_at	SFT2D1	0.02
840	1563662_at	LOC285778	0.02
841	226610_at	CENPV	0.02
842	1554543_at	SPAG9	0.02
843	225039_at	LOC729020 /// RPE	0.02
844	239751_at	LOC100506860	0.02
845	219820_at	SLC6A16	0.02
846	228962_at	PDE4D	0.02
847	215162_at	RALGAPA1	0.02
848	223361_at	ABRACL	0.02
849	240715_at	TBX5	0.02
850	1561596_at	Hs2.373676.1	0.02
851	242728_at	Hs.271963.0	0.02
852	212549_at	STAT5B	0.02
853	1565454_at	XAGE-4	0.02
854	1558797_at	Hs2.41407.1	0.02
855	219404_at	EPS8L3	0.02
856	208350_at	CSN1S1	0.02
857	220373_at	DCHS2	0.02
858	228841_at	LYRM7	0.02
859	215055_at	B3GNTL1	0.02
860	214392_at	IRGC	0.02
861	210491_at	g7770212	0.02
862	229561_at	LRRC16B	0.02
863	233044_at	Hs.188082.0	0.02
864	218910_at	ANO10	0.02
865	233241_at	PLK1S1	0.02
866	218451_at	CDCP1	0.02
867	204616_at	UCHL3	0.02
868	228345_at	CHIC1	0.02
869	1561303_at	LOC100506172	0.02
870	213520_at	RECQL4	0.02
871	206969_at	KRT34 /// LOC100653049	0.02
872	210506_at	FUT7	0.02
873	221198_at	SCT	0.02
874	1563750_at	Hs2.167595.1	0.02
875	207476_at	LOC100507630	0.02
876	204226_at	STAU2	0.02
877	222403_at	MTCH2	0.02
878	1555096_at	C4orf37	0.02
879	221661_at	SLC22A7	0.02
880	218124_at	RETSAT	0.02
881	203514_at	MAP3K3	0.02
882	235545_at	DEPDC1	0.02
883	213168_at	SP3	0.02
884	226098_at	IFT80	0.02
885	219739_at	RNF186	0.02
886	231188_at	ZSCAN2	0.02
887	201840_at	NEDD8	0.02
888	200033_at	DDX5	0.02
889	1556778_at	Hs2.407358.1	0.02
890	236974_at	Hs.109302.0	0.02
891	232521_at	PCSK7	0.02
892	223713_at	RSPH3	0.02
893	230917_at	Hs.6179.2	0.02
894	1552845_at	CLDN15	0.02
895	203249_at	EZH1	0.02
896	203627_at	IGF1R	0.02
897	232280_at	SLC25A29	0.02
898	223522_at	MIR600 /// MIR600HG	0.02
899	242082_at	MMAB	0.02
900	1562443_at	CLVS2	0.02
901	1552408_at	ODF4	0.02
902	219398_at	CIDEC	0.02
903	219662_at	C2orf49	0.02
904	1555057_at	NDUFS4	0.02
905	238662_at	ATPBD4	0.02
906	219980_at	C4orf29	0.02
907	49452_at	ACACB	0.02
908	212267_at	WAPAL	0.02
909	212478_at	RMND5A	0.02
910	219283_at	C1GALT1C1	0.02
911	213312_at	C6orf162	0.02
912	220850_at	MORC1	0.02
913	212948_at	CAMTA2	0.02
914	220853_at	GTDC1	0.02
915	234758_at	Hs.306878.0	0.02
916	229088_at	ENPP1	0.02
917	229883_at	GRIN2D	0.02
918	1570022_at	Hs2.385751.1	0.02
919	207934_at	RFPL1	0.02
920	213258_at	TFPI	0.02
921	1555578_at	Hs2Affx.1.373	0.02
922	1555908_at	FAM120A	0.02
923	219066_at	PPCDC	0.02
924	227650_at	HSPA14	0.02
925	212127_at	RANGAP1	0.02
926	1560295_at	CYP19A1	0.02
927	1554534_at	DPYD	0.02
928	213976_at	CIZ1	0.02
929	236216_at	Hs.112478.0	0.02
930	206548_at	g13376321	0.02
931	223544_at	TMEM79	0.02
932	206583_at	ZNF673	0.02
933	203490_at	ELF4	0.02
934	204020_at	PURA	0.02
935	231788_at	LPAR5	0.02
936	31845_at	ELF4	0.02
937	1557113_at	LOC283588	0.02
938	225896_at	MPRIP	0.02
939	236728_at	LNPEP	0.02
940	220025_at	TBR1	0.02
941	203149_at	PVRL2	0.02
942	204804_at	TRIM21	0.02
943	1558605_at	Hs2.405903.1	0.02
944	233843_at	ZBTB12	0.02
945	1563900_at	FAM83B	0.02
946	225631_at	EEPD1	0.02
947	233374_at	Hs.306735.0	0.02
948	200697_at	HK1	0.02
949	217551_at	OR7E14P	0.02
950	1562822_at	Hs2.434319.1	0.02
951	205851_at	NME6	0.02
952	215655_at	GRIK2	0.02
953	232305_at	HMGCLL1	0.02
954	206262_at	ADH1C	0.02
955	205117_at	FGF1	0.02
956	207586_at	SHH	0.02
957	212987_at	FBXO9	0.02
958	1557343_at	Hs2.331435.1	0.02
959	229956_at	NR2C1	0.02
960	1562484_at	C17orf104	0.02
961	204281_at	TEAD4	0.02
962	206117_at	TPM1	0.02
963	1555829_at	ESYT2	0.02
964	235904_at	UGT3A1	0.02
965	207050_at	CACNA2D1	0.02
966	217594_at	ZCCHC11	0.02
967	223615_at	ABI3	0.02
968	207259_at	LINC00483	0.02
969	1561473_at	Hs2.438966.1	0.02
970	1561257_at	LOC286083	0.02
971	1559110_at	Hs2.121678.1	0.02
972	205476_at	CCL20	0.02
973	1562902_at	Hs2.434365.1	0.02
974	232287_at	PGBD3	0.02
975	204668_at	RNF24	0.02
976	205519_at	WDR76	0.02
977	232527_at	PSMD6-AS2	0.02
978	240786_at	NOTCH4	0.02
979	231756_at	ZP4	0.02
980	235153_at	RNF183	0.02
981	223484_at	C15orf48	0.02
982	228174_at	SCAI	0.02
983	230455_at	PPP1R9B	0.02
984	234075_at	Hs.296547.0	0.02
985	33197_at	MYO7A	0.02
986	228508_at	MAML3	0.02
987	1557963_at	CDC42BPB	0.02
988	235186_at	LOC388692	0.02
989	242585_at	LOC100131067	0.02
990	217141_at	BTBD7	0.02
991	212658_at	LHFPL2	0.02
992	212983_at	HRAS	0.02
993	204113_at	CELF1	0.02
994	228716_at	THRB	0.02
995	220566_at	PIK3R5	0.02
996	203995_at	C21orf2	0.02
997	230969_at	ATPAF1-AS1	0.02
998	233828_at	Hs.287724.0	0.02
999	239481_at	FAM133A	0.02
1000	1560543_at	GRK4	0.02
1001	232452_at	LOC148824	0.02
1002	207008_at	CXCR2	0.02
1003	218507_at	HILPDA	0.02
1004	1557534_at	LOC339862	0.02
1005	230163_at	GFRA1	0.02
1006	226661_at	CDCA2	0.02
1007	231491_at	LINC00113	0.02
1008	1559629_at	Hs2.143754.1	0.02
1009	201850_at	CAPG	0.02
1010	1561566_at	LOC285501	0.02
1011	1556986_at	OR2H1	0.02
1012	236937_at	LOC100505729 /// VPS8	0.02
1013	1561786_at	Hs2.352645.1	0.02
1014	1565065_at	OFCC1	0.02
1015	226983_at	ZNF777	0.02
1016	217962_at	NOP10	0.02
1017	38158_at	ESPL1	0.02
1018	203755_at	BUB1B	0.02
1019	227859_at	DNAJC27	0.02
1020	1558922_at	Hs2.391858.1	0.02
1021	206901_at	C19orf57	0.02
1022	227663_at	Hs.44898.2	0.02
1023	227570_at	TMEM86A	0.02
1024	207386_at	CYP7B1	0.02
1025	213286_at	ZFR	0.02
1026	220711_at	g13376479	0.02
1027	233439_at	LETM1	0.02
1028	1555826_at	Hs2.1578.4	0.02
1029	202094_at	BIRC5	0.02
1030	219544_at	BORA	0.02
1031	229610_at	CKAP2L	0.02
1032	1553083_at	Hs2.334494.1	0.02
1033	230547_at	KCNC1	0.02
1034	221148_at	g8924150	0.02
1035	239582_at	PML	0.02
1036	226744_at	METTL16	0.02
1037	223723_at	MFI2	0.02
1038	210096_at	CYP4B1	0.02
1039	1568844_at	Hs2.104901.1	0.02
1040	1559053_at	Hs2.119214.1	0.02
1041	215261_at	Hs.159388.0	0.02
1042	204645_at	CCNT2	0.02
1043	204137_at	GPR137B	0.02
1044	1556368_at	PHKG2	0.02
1045	219366_at	AVEN	0.02
1046	225743_at	RPUSD3	0.02
1047	233440_at	Hs.287523.0	0.02
1048	1563997_at	CEP41	0.02
1049	1563668_at	MORN1	0.02
1050	237333_at	RBBP4	0.02
1051	1563133_at	Hs2.407664.1	0.02
1052	1553575_at	ND6	0.01
1053	227741_at	PTPLB	0.01
1054	232121_at	TRDMT1	0.01
1055	64440_at	IL17RC	0.01
1056	221812_at	FBXO42	0.01
1057	1557511_at	Hs2.399823.1	0.01
1058	47773_at	FBXO42	0.01
1059	1560686_at	ITGAD	0.01
1060	244735_at	CCDC54	0.01
1061	1553436_at	MUC19	0.01
1062	1560523_at	Hs2.434132.1	0.01
1063	230885_at	SPG7	0.01
1064	216057_at	AURKAPS1 /// RAB3GAP2	0.01
1065	1553549_at	VN1R2	0.01
1066	1560353_at	Hs2.375715.1	0.01
1067	226353_at	SPPL2A	0.01
1068	239293_at	NRSN1	0.01
1069	240951_at	RORA	0.01
1070	217942_at	MRPS35	0.01
1071	38892_at	KIAA0240	0.01
1072	214804_at	CENPI	0.01
1073	231072_at	MIDN	0.01
1074	1560138_at	KIAA0226	0.01
1075	1564314_at	LOC219690	0.01
1076	204825_at	MELK	0.01
1077	227478_at	SETBP1	0.01
1078	203799_at	CD302 /// LY75-CD302	0.01
1079	204822_at	TTK	0.01
1080	228218_at	LSAMP	0.01
1081	1559585_at	DDX60L	0.01
1082	219311_at	CEP76	0.01
1083	227119_at	CNOT6L	0.01
1084	217059_at	MUC7	0.01
1085	207151_at	ADCYAP1R1	0.01
1086	204016_at	LARS2	0.01
1087	1556406_at	LOC255025	0.01
1088	1562048_at	LOC152225	0.01
1089	205259_at	NR3C2	0.01
1090	205945_at	IL6R	0.01
1091	1554967_at	DIP2A	0.01
1092	221861_at	ARRB1	0.01
1093	219427_at	FAT4	0.01
1094	238208_at	Hs.113106.0	0.01
1095	1553141_at	LACC1	0.01
1096	201563_at	SORD	0.01
1097	1553623_at	MGC15705	0.01
1098	1561658_at	Hs2.384623.1	0.01
1099	1553433_at	CCDC171	0.01
1100	218241_at	GOLGA5	0.01
1101	1555809_at	CRISPLD2	0.01
1102	201304_at	NDUFA5	0.01
1103	226722_at	FAM20C	0.01
1104	1569782_at	Hs2.382124.1	0.01
1105	228845_at	PLBD2	0.01
1106	202275_at	G6PD	0.01
1107	218484_at	NDUFA4L2	0.01
1108	227018_at	DPP8	0.01
1109	213389_at	ZNF592	0.01
1110	206952_at	G6PC	0.01
1111	1562453_at	Hs2.376897.1	0.01
1112	217460_at	TNP2	0.01
1113	215409_at	LPCAT4	0.01
1114	202377_at	LEPROT	0.01
1115	210205_at	B3GALT4	0.01
1116	237608_at	Hs.128239.0	0.01
1117	230627_at	Hs.143702.0	0.01
1118	1558140_at	PLXNA1	0.01
1119	212559_at	PRKAR1B	0.01
1120	1553672_at	ENAH	0.01
1121	233335_at	Hs.56027.0	0.01
1122	222429_at	DBNL	0.01
1123	225686_at	SKA2	0.01
1124	226386_at	MALSU1	0.01
1125	229110_at	SLC24A2	0.01
1126	208640_at	RAC1	0.01
1127	225419_at	MPLKIP	0.01
1128	1567101_at	Hs2.384168.1	0.01
1129	232805_at	Hs.151504.0	0.01
1130	219758_at	TTC26	0.01
1131	215028_at	SEMA6A	0.01
1132	206156_at	GJB5	0.01
1133	1569849_at	Hs2.399828.1	0.01
1134	1552338_at	GSC	0.01
1135	229309_at	ADRB1	0.01
1136	233294_at	DENND2C	0.01
1137	1569921_at	Hs2.405181.1	0.01
1138	1553552_at	TAAR8	0.01
1139	211966_at	COL4A2	0.01
1140	233889_at	TBX18	0.01
1141	224724_at	SULF2	0.01
1142	240760_at	CDRT15	0.01
1143	213552_at	GLCE	0.01
1144	212899_at	CDK19	0.01
1145	204190_at	USPL1	0.01
1146	220472_at	ZCCHC4	0.01
1147	202396_at	TCERG1	0.01
1148	238828_at	KIAA1919	0.01
1149	210049_at	SERPINC1	0.01
1150	212410_at	EFHA1	0.01
1151	1553869_at	SESN3	0.01
1152	235049_at	ADCY1	0.01
1153	223067_at	CWC15	0.01
1154	224947_at	RNF26	0.01
1155	212153_at	POGZ	0.01
1156	224853_at	SLAIN2	0.01
1157	219927_at	FCF1	0.01
1158	232538_at	Hs.202341.0	0.01
1159	234832_at	ANTXR1	0.01
1160	201819_at	SCARB1	0.01
1161	237905_at	KRT25	0.01
1162	1553257_at	GAL3ST3	0.01
1163	200040_at	KHDRBS1	0.01
1164	233513_at	Hs.102971.0	0.01
1165	231638_at	PRSS30P	0.01
1166	206054_at	KNG1	0.01
1167	242786_at	SBF2-AS1	0.01
1168	202861_at	PER1	0.01
1169	223151_at	DCUN1D5	0.01
1170	236979_at	BCL2L15	0.01
1171	215139_at	ARHGEF10	0.01
1172	1556107_at	Hs2.208623.1	0.01
1173	205584_at	ALG13	0.01
1174	224985_at	NRAS	0.01
1175	1563983_at	TPT1-AS1	0.01
1176	233570_at	Hs.69429.0	0.01
1177	213158_at	Hs.16193.0	0.01
1178	214469_at	HIST1H2AB /// HIST1H2AE	0.01
1179	229431_at	RFXAP	0.01
1180	237234_at	CYTH2	0.01
1181	226000_at	CTTNBP2NL	0.01
1182	227659_at	PLEKHA3	0.01
1183	232246_at	TTC28-AS1	0.01
1184	239525_at	CTTNBP2NL	0.01
1185	1569445_at	LOC100287576 /// LOC100506454	0.01
1186	1570124_at	Hs2.383245.1	0.01
1187	1566544_at	Hs2.135776.1	0.01
1188	1558409_at	Hs2.366446.1	0.01
1189	227954_at	ITPRIPL2	0.01
1190	1564367_at	CXXC1P1	0.01
1191	235768_at	SH3RF2	0.01
1192	227203_at	FBXL17	0.01
1193	208821_at	SNRPB	0.01
1194	221937_at	SYNRG	0.01
1195	235264_at	HCFC2	0.01
1196	239873_at	Hs.209205.0	0.01
1197	40446_at	PHF1	0.01
1198	226936_at	CENPW	0.01
1199	1562323_at	Hs2.170946.1	0.01
1200	217087_at	C1orf68	0.01
1201	207701_at	C22orf24	0.01
1202	204347_at	AK4 /// LOC100507855	0.01
1203	1557736_at	NKTR	0.01
1204	221062_at	HS3ST3B1	0.01
1205	1570402_at	KLC3	0.01
1206	218275_at	SLC25A10	0.01
1207	232431_at	NR3C1	0.01
1208	214397_at	MBD2	0.01
1209	207712_at	BAGE	0.01
1210	224081_at	g6642747	0.01
1211	202117_at	ARHGAP1	0.01
1212	205766_at	TCAP	0.01
1213	225966_at	C17orf89	0.01
1214	225277_at	SLC39A13	0.01
1215	241966_at	MYO5A	0.01
1216	210086_at	HR	0.01
1217	226306_at	C6orf1	0.01
1218	215377_at	CTBP2	0.01
1219	207037_at	TNFRSF11A	0.01
1220	238508_at	DBF4B	0.01
1221	241918_at	ANO7	0.01
1222	204695_at	CDC25A	0.01
1223	1552347_at	CRYZL1	0.01
1224	202349_at	TOR1A	0.01
1225	213173_at	PCNX	0.01
1226	231560_at	Hs.34721.0	0.01
1227	239620_at	TTC23L	0.01
1228	212984_at	ATF2	0.01
1229	1554272_at	ERAP2	0.01
1230	1568938_at	Hs2.382836.1	0.01
1231	219618_at	IRAK4	0.01
1232	1561995_at	Hs2.438494.1	0.01
1233	1562970_at	Hs2.385682.1	0.01
1234	212982_at	ZDHHC17	0.01
1235	208969_at	NDUFA9	0.01
1236	237248_at	PDE11A	0.01
1237	218403_at	TRIAP1	0.01
1238	226943_at	C12orf73	0.01
1239	1561190_at	CDKL3	0.01
1240	201641_at	BST2	0.01
1241	221117_at	g7706181	0.01
1242	33767_at	NEFH	0.01
1243	219563_at	LINC00341	0.01
1244	210384_at	PRMT2	0.01
1245	212601_at	ZZEF1	0.01
1246	232330_at	C7orf44	0.01
1247	243996_at	Hs.151334.0	0.01
1248	229513_at	STRBP	0.01
1249	234991_at	ZXDC	0.01
1250	233755_at	Hs.296753.0	0.01
1251	223590_at	ZNF700	0.01
1252	226316_at	RBM26	0.01
1253	239442_at	CEP68	0.01
1254	212003_at	C1orf144	0.01
1255	223199_at	MKNK2	0.01
1256	235611_at	SREK1	0.01
1257	204146_at	RAD51AP1	0.01
1258	1561671_at	LOC286121	0.01
1259	1565975_at	Hs2.352659.1	0.01
1260	1569167_at	Hs2.383131.1	0.01
1261	215279_at	Hs.100841.0	0.01
1262	234333_at	KIAA2022	0.01
1263	1552639_at	KLHDC7B	0.01
1264	1562054_at	SMEK3P	0.01
1265	213098_at	RQCD1	0.01
1266	243894_at	SLC41A2	0.01
1267	202630_at	APPBP2	0.01
1268	225142_at	JHDM1D	0.01
1269	204142_at	ENOSF1	0.01
1270	232505_at	DCTN2	0.01
1271	210442_at	IL1RL1	0.01
1272	1554194_at	Hs2.375560.2	0.01
1273	227149_at	TNRC6C	0.01
1274	202912_at	ADM	0.01
1275	207091_at	P2RX7	0.01
1276	1564533_at	LOC643711	0.01
1277	1560510_at	Hs2.434184.1	0.01
1278	232577_at	LOC145945	0.01
1279	220681_at	C22orf26	0.01
1280	214772_at	C11orf41	0.01
1281	238511_at	LOC440288	0.01
1282	227254_at	POU2F1	0.01
1283	202502_at	ACADM	0.01
1284	1559711_at	FAM120A	0.01
1285	1555513_at	PIAS2	0.01
1286	230244_at	C2orf82	0.01
1287	1565923_at	Hs2.201953.1	0.01
1288	1561224_at	Hs2.434395.1	0.01
1289	201666_at	TIMP1	0.01
1290	1562670_at	Hs2.407041.1	0.01
1291	240014_at	POLR2J4	0.01
1292	226887_at	HSPA14	0.01
1293	224728_at	ATPAF1	0.01
1294	227809_at	ZC3H6	0.01
1295	214240_at	GAL	0.01
1296	209125_at	KRT6A	0.01
1297	230898_at	Hs.117269.0	0.01
1298	205561_at	KCTD17	0.01
1299	243468_at	PATE1	0.01
1300	34449_at	CASP2	0.01
1301	209819_at	HABP4	0.01
1302	233950_at	CADPS	0.01
1303	229381_at	C1orf64	0.01
1304	230007_at	JMJD1C	0.01
1305	212870_at	SOS2	0.01
1306	224975_at	NFIA	0.01
1307	213267_at	DOPEY1	0.01
1308	226977_at	IGIP	0.01
1309	220006_at	CCDC48	0.01
1310	226203_at	MYO9A	0.01
1311	232573_at	Hs.283858.0	0.01
1312	204635_at	RPS6KA5	0.01
1313	55065_at	MARK4	0.01
1314	236325_at	KIAA1377	0.01
1315	203537_at	PRPSAP2	0.01
1316	1561133_at	Hs2.384559.1	0.01
1317	237824_at	Hs.144464.0	0.01
1318	209727_at	GM2A	0.01
1319	214682_at	PKD1P1	0.01
1320	227465_at	MAU2	0.01
1321	219492_at	CHIC2	0.01
1322	232633_at	XRCC5	0.01
1323	205067_at	IL1B	0.01
1324	1569503_at	HEATR5B	0.01
1325	234089_at	Hs.296704.0	0.01
1326	242326_at	COL22A1	0.01
1327	1569755_at	LINC00276	0.01
1328	220823_at	LOC729164	0.01
1329	206954_at	WT1-AS	0.01
1330	220185_at	SPTBN4	0.01
1331	1559213_at	Hs2.399852.1	0.01
1332	217842_at	LUC7L2	0.01
1333	232497_at	ZNF3	0.01
1334	226512_at	ZMYM2	0.01
1335	207427_at	ACR	0.01
1336	212538_at	DOCK9	0.01
1337	219887_at	CCDC87	0.01
1338	229213_at	DIRC2	0.01
1339	214826_at	PDE12	0.01
1340	235920_at	Hs.19613.0	0.01
1341	227520_at	TXLNG	0.01
1342	227671_at	XIST	0.01
1343	208707_at	EIF5	0.01
1344	201105_at	LGALS1	0.01
1345	229453_at	PDIA3	0.01
1346	241133_at	TRBV27	0.01
1347	1564491_at	SPANXA2-OT1	0.01
1348	1556294_at	Hs2.130121.1	0.01
1349	206578_at	NKX2-5	0.01
1350	223478_at	TIMM8B	0.01
1351	210737_at	TUB	0.01
1352	230398_at	TNS4	0.01
1353	232698_at	BPIFB2	0.01
1354	217886_at	EPS15	0.01
1355	223340_at	ATL1	0.01
1356	200821_at	LAMP2	0.01
1357	1557357_at	LOC440944	0.01
1358	206835_at	STATH	0.01
1359	212907_at	SLC30A1	0.01
1360	1568845_at	Hs2.382027.1	0.01
1361	222807_at	C11orf30	0.01
1362	232522_at	Hs.288565.0	0.01
1363	1554978_at	ERICH1-AS1	0.01
1364	204569_at	ICK	0.01
1365	240423_at	LOC441204	0.01
1366	1563872_at	LOC284395	0.01
1367	1558724_at	Hs2.242923.1	0.01
1368	1569416_at	Hs2.407645.1	0.01
1369	206946_at	HCN4	0.01
1370	232601_at	Hs.129086.0	0.01
1371	228285_at	TDRD9	0.01
1372	209344_at	TPM4	0.01
1373	235961_at	GPR161	0.01
1374	205409_at	FOSL2	0.01
1375	222111_at	FAM63B	0.01
1376	236874_at	Hs.197623.0	0.01
1377	1562028_at	CCND3	0.01
1378	220093_at	ANTXR1	0.01
1379	229208_at	HAUS2	0.01
1380	201851_at	SH3GL1	0.01
1381	220241_at	TMCO3	0.01
1382	242284_at	LINC00466	0.01
1383	238499_at	SLC45A3	0.01
1384	217765_at	NRBP1	0.01
1385	218214_at	C12orf44	0.01
1386	1561897_at	Hs2.437184.1	0.01
1387	1561042_at	LOC286109	0.01
1388	218880_at	FOSL2	0.01
1389	203816_at	DGUOK	0.01
1390	213191_at	TICAM1	0.01
1391	229323_at	LOC387723	0.01
1392	228689_at	NDUFA11	0.01
1393	212222_at	PSME4	0.01
1394	1564227_at	Hs2.375714.1	0.01
1395	223461_at	TBC1D7	0.01
1396	1569253_at	INTS4	0.01
1397	232883_at	Hs.270247.0	0.01
1398	206182_at	ZNF134	0.01
1399	227087_at	INPP4A	0.01
1400	203971_at	SLC31A1	0.01
1401	202953_at	C1QB	0.01
1402	220793_at	SAGE1	0.01
1403	210617_at	PHEX	0.01
1404	228154_at	C19orf44	0.01
1405	235458_at	HAVCR2	0.01
1406	206850_at	RASL10A	0.01
1407	241752_at	SLC8A1	0.01
1408	216094_at	Hs.230999.0	0.01
1409	205070_at	ING3	0.01
1410	1552976_at	Hs2.143594.1	0.01
1411	232575_at	PCA3	0.01
1412	228529_at	NAA38	0.01
1413	227319_at	KLHL36	0.01
1414	1569542_at	Hs2.396440.1	0.01
1415	1555392_at	Hs2Affx.1.259	0.01
1416	218291_at	LAMTOR2	0.01
1417	1562455_at	Hs2.434442.1	0.01
1418	214944_at	PHLPP2	0.01
1419	225843_at	ZFYVE19	0.01
1420	208210_at	MAS1	0.01
1421	232954_at	Hs.287452.0	0.01
1422	228085_at	LOC100507419 /// LOC100653076	0.01
1423	1552602_at	CACNG5	0.01
1424	208955_at	DUT	0.01
1425	233311_at	LOC145845	0.01
1426	1561490_at	NPSR1-AS1	0.01
1427	52078_at	TMEM222	0.01
1428	228578_at	RBM45	0.01
1429	205940_at	MYH3	0.01
1430	238619_at	Hs.193767.0	0.01
1431	212453_at	KIAA1279	0.01
1432	1557551_at	Hs2.421746.1	0.01
1433	1563521_at	MOB3B	0.01
1434	203255_at	FBXO11	0.01
1435	232422_at	A2LD1	0.01
1436	200699_at	KDELR2	0.01
1437	237522_at	FAS-AS1	0.01
1438	215327_at	Hs.206984.0	0.01
1439	205657_at	HAAO	0.01
1440	230950_at	CNDP2	0.01
1441	201931_at	ETFA	0.01
1442	219992_at	TAC3	0.01
1443	229426_at	COX5A	0.01
1444	206509_at	PIP	0.01
1445	214969_at	MAP3K9	0.01
1446	203710_at	ITPR1	0.01
1447	241401_at	WDFY3-AS2	0.01
1448	207638_at	TMPRSS15	0.01
1449	204351_at	S100P	0.01
1450	41469_at	PI3	0.01
1451	230417_at	GALNTL1	0.01
1452	225783_at	UBE2F	0.01
1453	241804_at	Hs.116369.0	0.01
1454	225192_at	CACUL1	0.01
1455	204773_at	IL11RA	0.01
1456	1557285_at	AREGB	0.01
1457	208914_at	GGA2	0.01
1458	228278_at	NFIX	0.01
1459	210799_at	HTR1B	0.01
1460	230643_at	WNT9A	0.01
1461	205733_at	BLM	0.01
1462	206533_at	CHRNA5	0.01
1463	211274_at	TBX1	0.01
1464	204209_at	PCYT1A	0.01
1465	217924_at	C6orf106	0.01
1466	218435_at	DNAJC15	0.01
1467	219930_at	KLF8	0.01
1468	1553407_at	MACF1	0.01
1469	232167_at	SLC2A11	0.01
1470	233184_at	EPHA6	0.01
1471	1557835_at	Hs2.350797.1	0.01
1472	232626_at	Hs.22815.0	0.01
1473	214466_at	GJA5	0.01
1474	210138_at	RGS20	0.01
1475	224776_at	AGPAT6	0.01
1476	228703_at	P4HA3	0.01
1477	207479_at	g8924105	0.01
1478	233419_at	Hs.296670.0	0.01
1479	238057_at	USP45	0.01
1480	1563105_at	Hs2.435826.1	0.01
1481	1568872_at	LOC100506025	0.01
1482	1560439_at	LINGO3	0.01
1483	91580_at	LRTM1	0.01
1484	1561537_at	LOC388906	0.01
1485	211128_at	EDA	0.01
1486	216223_at	CPN2	0.01
1487	239607_at	GPR156	0.01
1488	225750_at	ERO1L	0.01
1489	217948_at	FAM127B	0.01
1490	225584_at	HCG18	0.01
1491	216782_at	Hs.306863.0	0.01
1492	233103_at	Hs.287625.0	0.01
1493	208039_at	g4507058	0.01
1494	224945_at	BTBD7	0.01
1495	1564215_at	Hs2.434407.1	0.01
1496	219634_at	CHST11	0.01
1497	219871_at	FLJ13197	0.01
1498	1556999_at	LOC100271832	0.01
1499	227767_at	CSNK1G3	0.01
1500	238929_at	SRSF8	0.01
1501	1563135_at	Hs2.353238.1	0.01
1502	230230_at	PTPN4	0.01
1503	224174_at	TTTY11	0.01
1504	232185_at	C20orf132	0.01
1505	230171_at	Hs.294136.0	0.01
1506	212964_at	HIC2	0.01
1507	239617_at	GHRLOS	0.01
1508	1561440_at	LOC100507479	0.01
1509	215074_at	MYO1B	0.01
1510	1569949_at	GRK5	0.01
1511	1552743_at	MCF2L	0.01
1512	212364_at	MYO1B	0.01
1513	215201_at	REPS1	0.01
1514	203648_at	TATDN2	0.01
1515	1557050_at	HOTAIRM1	0.01
1516	230966_at	IL4I1	0.01
1517	203188_at	B3GNT1	0.01
1518	225639_at	SKAP2	0.01
1519	1557595_at	GINS2	0.01
1520	218557_at	NIT2	0.01
1521	1553087_at	C18orf12	0.01
1522	231473_at	LOC100506530	0.01
1523	207145_at	MSTN	0.01
1524	243171_at	Hs.105944.0	0.01
1525	1562664_at	LOC286009	0.01
1526	243430_at	SEZ6	0.01
1527	231162_at	CLDND2	0.01
1528	208554_at	POU4F3	0.01
1529	219622_at	RAB20	0.01
1530	226004_at	CABLES2	0.01
1531	243897_at	Hs.46932.0	0.01
1532	206102_at	GINS1	0.01
1533	218939_at	LETM1	0.01
1534	204947_at	E2F1	0.01
1535	207746_at	POLQ	0.01
1536	204641_at	NEK2	0.01
1537	239002_at	ASPM	0.01
1538	208866_at	CSNK1A1	0.01
1539	225868_at	TRIM47	0.01
1540	228952_at	ENPP1	0.01
1541	1561313_at	Hs2.363135.1	0.01
1542	207114_at	LY6G6C	0.01
1543	210316_at	FLT4	0.01
1544	205536_at	VAV2	0.01
1545	204479_at	OSTF1	0.01
1546	227961_at	CTSB	0.01
1547	208736_at	ARPC3	0.01
1548	1569859_at	Hs2.382688.1	0.01
1549	243284_at	AAGAB	0.01
1550	1570153_at	CCDC169	0.01
1551	209161_at	PRPF4	0.01
1552	1570364_at	ZNF709	0.01
1553	216460_at	LOC100288594	0.01
1554	239878_at	IPMK	0.01
1555	210152_at	LILRB4	0.01
1556	232439_at	Hs.160572.0	0.01
1557	234954_at	Hs.247894.0	0.01
1558	1559259_at	Hs2.400428.1	0.01
1559	230688_at	Hs.81474.0	0.01
1560	1559011_at	FLJ13773	0.01
1561	1556834_at	LOC100652770	0.01
1562	244829_at	LINC00518	0.01
1563	230630_at	AK4 /// LOC100507855	0.01
1564	239752_at	Hs.231895.0	0.01
1565	1553924_at	FMO9P	0.01
1566	202680_at	GTF2E2	0.01
1567	1560787_at	QDPR	0.01
1568	243244_at	CACNB4	0.01
1569	201129_at	SRSF7	0.01
1570	229317_at	KPNA5	0.01
1571	205857_at	SLC18A2	0.01
1572	212196_at	IL6ST	0.01
1573	232972_at	C17orf72	0.01
1574	201249_at	SLC2A1	0.01
1575	1556627_at	DRP2	0.01
1576	215449_at	TSPO2	0.01
1577	233554_at	Hs.332642.0	0.01
1578	1569142_at	TRIM13	0.01
1579	233121_at	Hs.331385.0	0.01
1580	232254_at	Hs.7063.0	0.01
1581	230524_at	MPI	0.01
1582	229492_at	VANGL1	0.01
1583	215336_at	AKAP11	0.01
1584	223444_at	SENP7	0.01
1585	229235_at	NFATC2IP	0.01
1586	203456_at	PRAF2	0.01
1587	221908_at	RNFT2	0.01
1588	209716_at	CSF1	0.01
1589	226314_at	CHST14	0.01
1590	203104_at	CSF1R	0.01
1591	49306_at	RASSF4	0.01
1592	226442_at	ABTB1	0.01
1593	1562464_at	Hs2.434368.1	0.01
1594	202206_at	ARL4C	0.01
1595	203043_at	ZBED1	0.01
1596	208111_at	AVPR2	0.01
1597	230978_at	LOC100505659	0.01
1598	205183_at	g4504448	0.01
1599	220567_at	IKZF2	0.01
1600	232488_at	AGXT2L2	0.01
1601	1562927_at	Hs2.434181.1	0.01
1602	1561214_at	Hs2.434545.1	0.01
1603	38710_at	OTUB1	0.01
1604	212497_at	MAPK1IP1L	0.01
1605	217624_at	PDAP1	0.01
1606	236703_at	NT5C2	0.01
1607	212934_at	UBXN2B	0.01
1608	228711_at	ZNF37A	0.01
1609	225705_at	CEP95	0.01
1610	201020_at	YWHAH	0.01
1611	218669_at	RAP2C	0.01
1612	1553467_at	FLJ32742	0.01
1613	242265_at	BRD8	0.01
1614	202655_at	MANF	0.01
1615	202338_at	TK1	0.01
1616	229097_at	DIAPH3	0.01
1617	234923_at	RALGAPA1	0.01
1618	231855_at	KIAA1524	0.01
1619	212693_at	MDN1	0.01
1620	226088_at	ZDHHC12	0.01
1621	233073_at	Hs.14480.1	0.01
1622	221909_at	RNFT2	0.01
1623	206606_at	LIPC	0.01
1624	218893_at	ISOC2	0.01
1625	1570151_at	Hs2.382057.1	0.01
1626	228559_at	CENPN	0.01
1627	1559792_at	Hs2.124577.1	0.01
1628	210437_at	MAGEA9 /// MAGEA9B	0.01
1629	1553234_at	ADAMTS18	0.01
1630	207142_at	KCNJ3	0.01
1631	1563008_at	LOC100287877	0.01
1632	1562750_at	Hs2.385686.1	0.01
1633	1558862_at	NBPF5	0.01
1634	219319_at	HIF3A	0.01
1635	1569827_at	ATG7	0.01
1636	219808_at	SCLY	0.01
1637	1561225_at	LOC338579	0.01
1638	219016_at	FASTKD5	0.01
1639	235509_at	LOC100506538 /// NDUFAF6	0.01
1640	204068_at	STK3	0.01
1641	219299_at	TRMT12	0.01
1642	201754_at	COX6C	0.01
1643	215209_at	SEC24D	0.01
1644	214861_at	KDM4C	0.01
1645	1562067_at	Hs2.435922.1	0.01
1646	231719_at	TOR1AIP2	0.01
1647	224028_at	CPA6	0.01
1648	242222_at	LOC151009 /// LOC440894	0.01
1649	218159_at	DDRGK1	0.01
1650	212579_at	SMCHD1	0.01
1651	227644_at	RIMS4	0.01
1652	217501_at	CIAO1	0.01
1653	1566144_at	Hs2.380891.2	0.01
1654	231186_at	FLJ43390	0.01
1655	210318_at	RBP3	0.01
1656	212618_at	ZNF609	0.01
1657	1562624_at	Hs2.406888.1	0.01
1658	1555746_at	CD79B	0.01
1659	1559479_at	LOC285540	0.01
1660	237477_at	PDCL2	0.01
1661	200690_at	HSPA9	0.01
1662	1555027_at	P4HA2	0.01
1663	1559222_at	Hs2.406919.1	0.01
1664	202306_at	POLR2G	0.01
1665	227293_at	Hs.66295.2	0.01
1666	1553372_at	Hs2.297397.1	0.01
1667	224164_at	TPM3	0.01
1668	204631_at	MYH2 /// MYH4	0.01
1669	201890_at	RRM2	0.01
1670	227550_at	GFRA1	0.01
1671	228361_at	E2F2	0.01
1672	214095_at	SHMT2	0.01
1673	219510_at	POLQ	0.01
1674	225404_at	C1orf212	0.01
1675	201710_at	MYBL2	0.01
1676	235349_at	FAM82A1	0.01
1677	218329_at	PRDM4	0.01
1678	1570393_at	EML5	0.01
1679	230345_at	SEMA7A	0.01
1680	212695_at	CRY2	0.01
1681	218415_at	VPS33B	0.01
1682	226575_at	ZNF462	0.01
1683	243248_at	Hs.190261.0	0.01
1684	207951_at	CSN2	0.01
1685	205096_at	POM121	0.01
1686	219353_at	NHLRC2	0.01
1687	212815_at	ASCC3	0.01
1688	221166_at	FGF23	0.01
1689	1555205_at	Hs2.406880.1	0.01
1690	230252_at	LPAR5	0.01
1691	219079_at	CYB5R4	0.01
1692	202603_at	ADAM10	0.01
1693	226290_at	BDP1	0.01
1694	219344_at	SLC29A3	0.01
1695	1559128_at	HSDL2	0.01
1696	219410_at	TMEM45A	0.01
1697	228012_at	MATR3 /// SNHG4	0.01
1698	232874_at	DOCK9	0.01
1699	1558847_at	LINC00565	0.01
1700	1565579_at	Hs2.343471.1	0.01
1701	201743_at	CD14	0.01
1702	1564236_at	Hs2.375660.1	0.01
1703	205579_at	HRH1	0.01
1704	206140_at	LHX2	0.01
1705	242294_at	FBXO45	0.01
1706	225503_at	DHRSX	0.01
1707	239177_at	IRGQ	0.01
1708	203969_at	PEX3	0.01
1709	220153_at	ENTPD7	0.01
1710	215314_at	Hs.179752.0	0.01
1711	1559078_at	Hs2.371364.1	0.01
1712	232120_at	Hs.115455.0	0.01
1713	212321_at	SGPL1	0.01
1714	232541_at	Hs.272227.0	0.01
1715	232925_at	Hs.287577.0	0.01
1716	235404_at	ARID5B	0.01
1717	236042_at	LOC100130219	0.01
1718	215648_at	Hs.306599.0	0.01
1719	215698_at	KDM5A	0.01
1720	235595_at	ARHGEF2	0.01
1721	216784_at	Hs.306810.0	0.01
1722	222957_at	NEU4	0.01
1723	210219_at	SP100	0.01
1724	201281_at	ADRM1	0.01
1725	215378_at	Hs.287627.0	0.01
1726	226180_at	WDR36	0.01
1727	1568935_at	Hs2.125703.1	0.01
1728	1552826_at	SLC26A7	0.01
1729	243358_at	IGF1R	0.01
1730	1559017_at	LOC100507351	0.01
1731	231985_at	MICAL3	0.01
1732	57739_at	DND1	0.01
1733	1563136_at	Hs2.382934.1	0.01
1734	213089_at	LOC100272216	0.01
1735	219009_at	C14orf93	0.01
1736	228132_at	ABLIM2	0.01
1737	240685_at	LOC100505545	0.01
1738	1558181_at	Hs2.332821.1	0.01
1739	207500_at	CASP5	0.01
1740	1563296_at	LINC00572	0.01
1741	219225_at	PGBD5	0.01
1742	231917_at	GFM2	0.01
1743	219413_at	ACBD4	0.01
1744	200695_at	PPP2R1A	0.01
1745	232156_at	Hs.135570.0	0.01
1746	235369_at	C14orf28	0.01
1747	1553338_at	SDE2	0.01
1748	205878_at	POU6F1	0.01
1749	207930_at	LCN1	0.01
1750	1569683_at	XYLB	0.01
1751	203475_at	CYP19A1	0.01
1752	234498_at	C2orf65	0.01
1753	1563945_at	LOC284100	0.01
1754	1553181_at	DDX31	0.01
1755	213542_at	ZNF710	0.01
1756	36004_at	IKBKG	0.01
1757	220323_at	CNTD2	0.01
1758	235332_at	FAM22A /// FAM22D	0.01
1759	238331_at	SPRN	0.01
1760	1553263_at	USH1G	0.01
1761	207218_at	F9	0.01
1762	229259_at	GFAP	0.01
1763	228870_at	FAM84B	0.01
1764	236822_at	LOC100507288	0.01
1765	1553359_at	FBXL18	0.01
1766	212412_at	PDLIM5	0.01
1767	233095_at	Hs.272208.0	0.01
1768	228405_at	RHPN1	0.01
1769	222796_at	ATP5J2-PTCD1 /// PTCD1	0.01
1770	215636_at	UBR4	0.01
1771	230467_at	TMEM52	0.01
1772	1561161_at	Hs2.384577.1	0.01
1773	230833_at	ACRBP	0.01
1774	226042_at	EDC3	0.01
1775	244344_at	WNK4	0.01
1776	1561765_at	Hs2.382612.1	0.01
1777	1557479_at	FAM212B	0.01
1778	217988_at	CCNB1IP1	0.01
1779	214517_at	KRTAP5-9	0.01
1780	1559563_at	Hs2.158162.1	0.01
1781	1556387_at	LOC100507389	0.01
1782	1562720_at	Hs2.390776.1	0.01
1783	1560527_at	NFE4	0.01
1784	160020_at	MMP14	0.01
1785	229141_at	SFT2D3 /// WDR33	0.01
1786	230148_at	AHSA2	0.01
1787	213410_at	C10orf137	0.01
1788	219624_at	BAG4	0.01
1789	223498_at	SPECC1	0.01
