# Supplementary material for: Robust Selection of Cancer Survival Signatures from High-Throughput Genomic Data Using Two-Fold Subsampling
Source: PLoS One. 2014 Oct 8;9(10):e108818. doi: 10.1371/journal.pone.0108818 (PMC4190101; doi:10.1371/journal.pone.0108818)
Supplement: Table S4 — Lists of chosen features and their selection probability (breast cancer). (XLS) [file pone.0108818.s005.xls]

## Sheet: RS-PL
	ProbesetID	Gene	SelectionFreq	RankDev	RankCor
1	204825_at	MELK	0.96	-	58
2	212419_at	ZCCHC24	0.96	-	17
3	212865_s_at	COL14A1	0.93	-	73
4	212423_at	ZCCHC24	0.92	-	203
5	202870_s_at	CDC20	0.92	-	196
6	202954_at	UBE2C	0.91	-	690
7	203697_at	FRZB	0.91	-	1
8	212592_at	IGJ	0.91	53	32
9	213519_s_at	LAMA2	0.9	-	8
10	219197_s_at	SCUBE2	0.9	28	-
11	204475_at	MMP1	0.89	27	-
12	202994_s_at	FBLN1	0.88	-	82
13	217022_s_at	IGH@ /// IGHA1 /// IGHA2	0.88	47	10
14	200795_at	SPARCL1	0.87	-	48
15	209773_s_at	RRM2	0.87	-	213
16	219304_s_at	PDGFD	0.87	-	106
17	201195_s_at	SLC7A5	0.84	-	-
18	202705_at	CCNB2	0.8	-	27
19	202746_at	ITM2A	0.8	-	4
20	212667_at	LOC100505813 /// SPARC	0.8	-	-
21	204033_at	TRIP13	0.79	-	129
22	209875_s_at	SPP1	0.79	46	25
23	204962_s_at	C2orf18 /// CENPA	0.76	-	721
24	218901_at	PLSCR4	0.75	-	626
25	212195_at	IL6ST	0.74	-	-
26	201292_at	TOP2A	0.73	-	70
27	204345_at	COL16A1	0.73	-	14
28	204359_at	FLRT2 /// LOC100506718	0.73	-	61
29	205381_at	LRRC17	0.73	-	259
30	217838_s_at	EVL	0.73	-	55
31	209604_s_at	GATA3	0.73	-	-
32	211645_x_at	g186008	0.71	57	319
33	203418_at	CCNA2	0.71	-	308
34	202580_x_at	FOXM1	0.7	-	148
35	212956_at	TBC1D9	0.69	-	-
36	215176_x_at	LOC642838	0.69	39	412
37	214440_at	NAT1	0.69	12	564
38	203362_s_at	MAD2L1	0.68	-	53
39	214768_x_at	IGKC	0.67	55	170
40	218009_s_at	PRC1	0.67	-	234
41	213158_at	Hs.16193.0	0.66	-	1218
42	219463_at	LAMP5	0.66	-	120
43	210052_s_at	TPX2	0.66	-	79
44	212713_at	MFAP4	0.65	-	24
45	201890_at	RRM2	0.64	-	485
46	205440_s_at	NPY1R	0.64	5	510
47	218039_at	NUSAP1	0.63	-	60
48	215223_s_at	LOC100129518 /// SOD2	0.63	-	-
49	209540_at	IGF1	0.62	-	68
50	212387_at	TCF4	0.62	-	378
51	203764_at	DLGAP5	0.62	-	12
52	209138_x_at	IGLC1	0.61	131	347
53	217755_at	HN1	0.61	-	-
54	201291_s_at	TOP2A	0.61	-	76
55	214669_x_at	IGKC	0.6	-	321
56	205898_at	CX3CR1	0.6	-	453
57	214761_at	ZNF423	0.59	-	1073
58	204964_s_at	SSPN	0.58	-	136
59	220651_s_at	MCM10	0.58	-	19
60	208079_s_at	AURKA	0.57	-	-
61	221748_s_at	TNS1	0.57	-	631
62	214428_x_at	C4A /// C4B /// LOC100293534	0.56	-	-
63	217378_x_at	LOC100130100	0.56	-	270
64	219918_s_at	ASPM	0.56	-	34
65	218211_s_at	MLPH	0.56	-	-
66	209505_at	NR2F1	0.55	133	119
67	210559_s_at	CDK1	0.55	-	293
68	204719_at	ABCA8	0.55	-	-
69	203554_x_at	PTTG1	0.54	-	1065
70	202095_s_at	BIRC5	0.54	-	-
71	203213_at	CDK1	0.54	-	237
72	209603_at	GATA3	0.52	140	-
73	201497_x_at	MYH11	0.5	-	-
74	202409_at	IGF2 /// INS-IGF2	0.5	-	-
75	202779_s_at	UBE2S	0.5	-	220
76	214677_x_at	IGLC1	0.5	114	314
77	209374_s_at	IGHM	0.49	64	331
78	218883_s_at	MLF1IP	0.49	-	369
79	218976_at	DNAJC12	0.49	60	-
80	209460_at	ABAT	0.48	84	-
81	205225_at	ESR1	0.48	18	-
82	218730_s_at	OGN	0.47	-	109
83	201236_s_at	BTG2	0.47	-	882
84	204014_at	DUSP4	0.47	40	-
85	203753_at	TCF4	0.46	-	227
86	212670_at	ELN	0.46	-	78
87	204863_s_at	IL6ST	0.46	-	-
88	205933_at	SETBP1	0.46	-	-
89	211596_s_at	LRIG1	0.46	-	469
90	201508_at	IGFBP4	0.45	-	743
91	202917_s_at	S100A8	0.45	8	-
92	205242_at	CXCL13	0.45	11	-
93	209542_x_at	IGF1	0.44	-	104
94	213502_x_at	GUSBP11	0.44	-	554
95	216401_x_at	Hs.307136.0	0.44	90	478
96	212764_at	ZEB1	0.44	-	376
97	207961_x_at	MYH11	0.44	-	397
98	209602_s_at	GATA3	0.43	96	-
99	202859_x_at	IL8	0.43	-	140
100	202995_s_at	FBLN1	0.42	-	100
101	206101_at	ECM2	0.42	-	-
102	210517_s_at	AKAP12	0.42	-	461
103	213664_at	SLC1A1	0.42	21	506
104	201185_at	HTRA1	0.41	-	-
105	202962_at	KIF13B	0.41	-	663
106	203131_at	PDGFRA	0.41	-	503
107	217148_x_at	CKAP2 /// IGLC1	0.41	-	324
108	222077_s_at	RACGAP1	0.41	-	305
109	214451_at	TFAP2B	0.41	7	-
110	214053_at	ERBB4	0.41	141	-
111	209714_s_at	CDKN3	0.4	-	383
112	209869_at	ADRA2A	0.4	-	-
113	212094_at	PEG10	0.4	24	1124
114	218087_s_at	SORBS1	0.4	-	-
115	218656_s_at	LHFP	0.4	-	473
116	205683_x_at	TPSAB1	0.39	-	780
117	209541_at	IGF1	0.39	-	247
118	208881_x_at	IDI1	0.39	-	539
119	202037_s_at	SFRP1	0.39	36	1189
120	211762_s_at	KPNA2	0.39	-	-
121	212099_at	RHOB	0.39	-	-
122	218692_at	SYBU	0.39	-	-
123	219563_at	LINC00341	0.39	-	15
124	209687_at	CXCL12	0.38	-	110
125	204455_at	DST /// LOC100652766	0.38	115	849
126	219010_at	C1orf106	0.38	-	-
127	206102_at	GINS1	0.37	-	692
128	202551_s_at	CRIM1	0.37	-	-
129	204533_at	CXCL10	0.37	-	-
130	206632_s_at	APOBEC3B	0.37	-	1053
131	202191_s_at	GAS7	0.36	-	-
132	209335_at	DCN	0.36	-	-
133	218355_at	KIF4A	0.36	-	150
134	203851_at	IGFBP6	0.36	-	358
135	214724_at	DIXDC1	0.36	-	-
136	218542_at	CEP55	0.36	-	190
137	215946_x_at	IGLL3P	0.35	-	552
138	216264_s_at	LAMB2	0.35	-	-
139	212496_s_at	KDM4B	0.35	-	-
140	218353_at	RGS5	0.34	-	256
141	221521_s_at	GINS2	0.34	-	-
142	201009_s_at	TXNIP	0.33	-	-
143	206227_at	CILP	0.33	-	494
144	206509_at	PIP	0.33	10	-
145	205047_s_at	ASNS	0.33	-	-
146	205267_at	POU2AF1	0.33	-	185
147	211577_s_at	IGF1	0.33	-	33
148	211737_x_at	LOC100287705 /// PTN	0.33	-	672
149	203358_s_at	EZH2	0.32	-	379
150	208747_s_at	C1S	0.32	-	143
151	203755_at	BUB1B	0.32	-	147
152	213032_at	NFIB	0.32	-	444
153	201312_s_at	SH3BGRL	0.32	-	-
154	205392_s_at	CCL14 /// CCL14-CCL15 /// CCL15	0.32	-	700
155	209289_at	NFIB	0.32	-	1182
156	212097_at	CAV1	0.32	-	655
157	212830_at	MEGF9	0.32	-	-
158	213029_at	NFIB	0.32	-	1183
159	204472_at	GEM	0.31	-	118
160	201790_s_at	DHCR7	0.31	-	290
161	204072_s_at	FRY	0.31	-	-
162	208335_s_at	DARC	0.31	-	352
163	215867_x_at	CA12	0.31	127	-
164	218662_s_at	NCAPG	0.31	-	123
165	201791_s_at	DHCR7	0.3	-	312
166	209290_s_at	NFIB	0.3	-	1181
167	204894_s_at	AOC3	0.3	-	-
168	210108_at	CACNA1D	0.3	-	-
169	202769_at	CCNG2	0.29	-	-
170	205907_s_at	OMD	0.29	-	-
171	209897_s_at	SLIT2	0.29	-	-
172	212224_at	ALDH1A1	0.29	-	63
173	202912_at	ADM	0.29	-	-
174	203560_at	GGH	0.29	-	266
175	211621_at	AR	0.29	-	-
176	211734_s_at	FCER1A	0.29	-	239
177	214777_at	Hs.248756.0	0.29	63	553
178	212067_s_at	C1R	0.28	-	295
179	219978_s_at	NUSAP1	0.28	-	74
180	203685_at	BCL2	0.28	-	-
181	204026_s_at	ZWINT	0.28	-	712
182	204284_at	PPP1R3C	0.28	-	-
183	205483_s_at	ISG15	0.28	-	-
184	205569_at	LAMP3	0.28	-	-
185	209894_at	LEPR	0.28	-	-
186	209047_at	AQP1	0.27	-	407
187	204570_at	COX7A1	0.27	-	-
188	206799_at	SCGB1D2	0.27	2	-
189	212386_at	TCF4	0.27	-	103
190	212594_at	MIR4680 /// PDCD4	0.27	-	1105
191	221539_at	EIF4EBP1	0.27	-	167
192	212736_at	C16orf45	0.27	-	497
193	204942_s_at	ALDH3B2	0.27	65	-
194	204051_s_at	SFRP4	0.26	-	94
195	204822_at	TTK	0.26	-	152
196	204698_at	ISG20	0.26	-	-
197	205347_s_at	TMSB15A /// TMSB15B	0.26	-	-
198	209655_s_at	TMEM47	0.26	-	-
199	211748_x_at	PTGDS	0.26	-	133
200	214164_x_at	CA12	0.26	136	-
201	219087_at	ASPN	0.26	41	-
202	221530_s_at	BHLHE41	0.26	-	1149
203	214087_s_at	MYBPC1	0.26	52	-
204	202350_s_at	LOC100506558 /// MATN2	0.25	-	-
205	222043_at	CLU	0.25	-	141
206	202671_s_at	PDXK	0.25	-	-
207	202920_at	ANK2	0.25	-	67
208	205200_at	CLEC3B /// EXOSC7	0.25	-	1001
209	205943_at	TDO2	0.25	-	1114
210	208451_s_at	C4A /// C4B /// LOC100293534	0.25	-	-
211	213397_x_at	RNASE4	0.25	-	-
212	214077_x_at	MEIS3P1	0.25	-	-
213	215729_s_at	VGLL1	0.25	-	-
214	212192_at	KCTD12	0.24	-	633
215	217966_s_at	FAM129A	0.24	-	-
216	213156_at	Hs.16193.0	0.24	-	515
217	203625_x_at	SKP2	0.24	-	-
218	206378_at	SCGB2A2	0.24	1	-
219	209466_x_at	LOC100287705 /// PTN	0.24	-	-
220	210072_at	CCL19	0.24	-	182
221	212563_at	BOP1	0.24	-	-
222	210096_at	CYP4B1	0.24	44	-
223	208103_s_at	ANP32E	0.23	-	320
224	222146_s_at	TCF4	0.23	-	530
225	204734_at	KRT15	0.23	25	-
226	209351_at	KRT14	0.23	13	-
227	201037_at	PFKP	0.23	-	367
228	202036_s_at	SFRP1	0.23	69	-
229	202307_s_at	TAP1	0.23	-	-
230	203126_at	IMPA2	0.23	-	-
231	206134_at	ADAMDEC1	0.23	-	-
232	209800_at	KRT16	0.23	-	-
233	211796_s_at	TRBC1	0.23	-	919
234	212226_s_at	PPAP2B	0.23	-	-
235	216491_x_at	IGHM	0.23	74	-
236	219386_s_at	SLAMF8	0.23	-	-
237	222036_s_at	MCM4	0.23	-	-
238	212188_at	KCTD12	0.22	-	-
239	217767_at	C3	0.22	-	102
240	202503_s_at	KIAA0101	0.22	-	714
241	202589_at	TYMS	0.22	-	625
242	203214_x_at	CDK1	0.22	-	-
243	205597_at	SLC44A4	0.22	-	-
244	206392_s_at	RARRES1	0.22	135	-
245	209071_s_at	RGS5	0.22	-	-
246	212256_at	GALNT10	0.22	-	-
247	212985_at	APBB2	0.22	-	-
248	213068_at	DPT	0.22	-	-
249	213071_at	DPT	0.22	-	-
250	214247_s_at	DKK3	0.22	-	-
251	214710_s_at	CCNB1	0.22	-	-
252	214927_at	ITGBL1	0.22	-	-
253	217967_s_at	FAM129A	0.22	-	389
254	221671_x_at	IGK@ /// IGKC /// LOC100294406	0.22	-	323
255	210139_s_at	PMP22	0.22	-	-
256	212558_at	SPRY1	0.22	-	400
257	212560_at	SORL1	0.22	-	664
258	221874_at	KIAA1324	0.22	-	-
259	204320_at	COL11A1	0.22	34	-
260	203405_at	PSMG1	0.21	-	-
261	202760_s_at	AKAP2 /// PALM2-AKAP2	0.21	-	-
262	205624_at	CPA3	0.21	-	1214
263	205830_at	CLGN	0.21	106	576
264	207134_x_at	TPSB2	0.21	-	781
265	209189_at	FOS	0.21	-	-
266	209218_at	SQLE	0.21	-	-
267	209318_x_at	PLAGL1	0.21	-	852
268	212382_at	TCF4	0.21	-	427
269	219983_at	HRASLS	0.21	-	392
270	201014_s_at	PAICS	0.21	-	-
271	204023_at	RFC4	0.21	-	-
272	211896_s_at	DCN	0.2	-	593
273	204052_s_at	SFRP4	0.2	-	209
274	200783_s_at	STMN1	0.2	-	-
275	201860_s_at	PLAT	0.2	-	-
276	202338_at	TK1	0.2	-	953
277	202747_s_at	ITM2A	0.2	-	9
278	202992_at	C7	0.2	-	555
279	204891_s_at	LCK	0.2	-	926
280	205009_at	TFF1	0.2	9	-
281	207430_s_at	MSMB	0.2	122	-
282	209341_s_at	IKBKB	0.2	-	-
283	209772_s_at	CD24	0.2	-	-
284	210029_at	IDO1	0.2	-	-
285	211798_x_at	IGLJ3	0.2	-	-
286	213933_at	PTGER3	0.2	-	-
287	214038_at	CCL8	0.2	-	-
288	217480_x_at	LOC100287723	0.2	-	598
289	218239_s_at	GTPBP4	0.2	-	-
290	220414_at	CALML5	0.2	72	-
291	202709_at	FMOD	0.2	-	728
292	219580_s_at	TMC5	0.2	-	-
293	203143_s_at	KIAA0040	0.2	-	1011
294	37892_at	COL11A1	0.2	14	-
295	209392_at	ENPP2	0.19	-	217
296	202766_s_at	FBN1	0.19	-	-
297	203207_s_at	MTFR1	0.19	-	-
298	204497_at	ADCY9	0.19	-	883
299	205681_at	BCL2A1	0.19	-	-
300	209459_s_at	ABAT	0.19	68	-
301	213451_x_at	TNXA /// TNXB	0.19	-	804
302	214039_s_at	LAPTM4B	0.19	-	-
303	219342_at	CASD1	0.19	-	578
304	219863_at	HERC5	0.19	-	-
305	33304_at	ISG20	0.19	-	-
306	218541_s_at	C8orf4	0.19	49	-
307	203698_s_at	FRZB	0.19	-	3
308	201088_at	KPNA2	0.18	-	-
309	201884_at	CEACAM5	0.18	107	-
310	205044_at	GABRP	0.18	30	1184
311	202124_s_at	TRAK2	0.18	-	1122
312	202664_at	WIPF1	0.18	-	175
313	203963_at	CA12	0.18	82	-
314	204041_at	MAOB	0.18	-	-
315	204540_at	EEF1A2	0.18	113	-
316	204541_at	SEC14L2	0.18	-	-
317	204597_x_at	STC1	0.18	-	-
318	204623_at	TFF3	0.18	37	-
319	204939_s_at	PLN	0.18	-	-
320	205908_s_at	OMD	0.18	-	363
321	207469_s_at	PIR	0.18	-	-
322	211881_x_at	IGLJ3	0.18	-	-
323	212593_s_at	MIR4680 /// PDCD4	0.18	-	1108
324	213134_x_at	BTG3	0.18	-	-
325	213428_s_at	COL6A1	0.18	-	-
326	216474_x_at	TPSAB1 /// TPSB2	0.18	-	1215
327	218807_at	VAV3	0.18	-	-
328	219440_at	RAI2	0.18	-	-
329	221651_x_at	IGK@ /// IGKC /// LOC100294406	0.18	-	325
330	222275_at	MRPS30	0.18	-	-
331	209173_at	AGR2	0.18	22	-
332	212492_s_at	KDM4B	0.18	-	-
333	202554_s_at	GSTM3	0.17	-	-
334	204044_at	QPRT	0.17	-	-
335	209863_s_at	TP63	0.17	-	835
336	210105_s_at	FYN	0.17	-	-
337	210762_s_at	DLC1	0.17	-	-
338	210983_s_at	MCM7	0.17	-	-
339	213110_s_at	COL4A5	0.17	-	-
340	217889_s_at	CYBRD1	0.17	-	-
341	203571_s_at	C10orf116	0.17	-	-
342	205407_at	RECK	0.17	-	-
343	201388_at	PSMD3	0.16	-	-
344	202088_at	SLC39A6	0.16	-	-
345	204984_at	GPC4	0.16	-	-
346	205357_s_at	AGTR1	0.16	29	1016
347	207828_s_at	CENPF	0.16	-	226
348	207836_s_at	RBPMS	0.16	-	-
349	208004_at	PROL1	0.16	-	-
350	209448_at	HTATIP2	0.16	-	-
351	211110_s_at	AR	0.16	-	-
352	212187_x_at	PTGDS	0.16	-	93
353	212774_at	ZNF238	0.16	50	-
354	220177_s_at	TMPRSS3	0.16	-	1180
355	220038_at	C8orf44-SGK3 /// SGK3	0.16	119	-
356	205422_s_at	ITGBL1	0.16	-	783
357	212314_at	SEL1L3	0.16	-	-
358	212092_at	PEG10	0.16	117	-
359	210297_s_at	MSMB	0.16	-	-
360	203485_at	RTN1	0.15	-	611
361	201313_at	ENO2	0.15	-	-
362	201663_s_at	SMC4	0.15	-	408
363	202283_at	SERPINF1	0.15	-	-
364	202555_s_at	MYLK	0.15	-	-
365	202768_at	FOSB	0.15	-	-
366	203231_s_at	ATXN1	0.15	-	-
367	203542_s_at	KLF9	0.15	-	959
368	204661_at	CD52	0.15	-	-
369	206214_at	PLA2G7	0.15	-	-
370	206326_at	GRP	0.15	-	-
371	208767_s_at	LAPTM4B	0.15	-	-
372	209803_s_at	PHLDA2	0.15	-	933
373	209969_s_at	STAT1	0.15	-	-
374	215856_at	SIGLEC15	0.15	-	-
375	217023_x_at	TPSAB1 /// TPSB2	0.15	-	1213
376	219436_s_at	EMCN	0.15	-	449
377	201196_s_at	AMD1	0.15	-	-
378	203438_at	STC2	0.15	78	-
379	203439_s_at	STC2	0.15	-	-
380	203951_at	CNN1	0.15	-	952
381	219209_at	IFIH1	0.15	-	-
382	221795_at	NTRK2	0.15	-	-
383	221958_s_at	WLS	0.15	-	565
384	210024_s_at	UBE2E3	0.15	-	-
385	213348_at	CDKN1C	0.14	-	278
386	200986_at	SERPING1	0.14	-	-
387	201667_at	GJA1	0.14	-	-
388	201695_s_at	PNP	0.14	-	-
389	202410_x_at	IGF2 /// INS-IGF2	0.14	-	1219
390	203476_at	TPBG	0.14	-	-
391	203548_s_at	LPL	0.14	-	-
392	203929_s_at	MAPT	0.14	-	-
393	204146_at	RAD51AP1	0.14	-	162
394	204457_s_at	GAS1	0.14	-	-
395	204595_s_at	STC1	0.14	-	442
396	204897_at	PTGER4	0.14	-	634
397	205051_s_at	KIT	0.14	-	-
398	205548_s_at	BTG3	0.14	-	-
399	210164_at	GZMB	0.14	-	-
400	210915_x_at	TRBC1	0.14	-	923
401	212311_at	SEL1L3	0.14	-	-
402	217179_x_at	Hs.247949.0	0.14	-	702
403	218720_x_at	SEZ6L2	0.14	-	1134
404	200894_s_at	FKBP4	0.14	-	-
405	203354_s_at	PSD3	0.14	-	-
406	207480_s_at	MEIS2	0.14	-	941
407	211122_s_at	CXCL11	0.14	-	-
408	218149_s_at	ZNF395	0.14	-	965
409	218585_s_at	DTL	0.14	-	-
410	201130_s_at	CDH1	0.14	-	1194
411	212196_at	IL6ST	0.14	-	-
412	218613_at	PSD3	0.14	-	-
413	212730_at	SYNM	0.14	-	1191
414	203570_at	LOXL1	0.13	-	596
415	211813_x_at	DCN	0.13	-	594
416	203710_at	ITPR1	0.13	-	-
417	212915_at	PDZRN3	0.13	-	984
418	201839_s_at	EPCAM	0.13	-	132
419	201848_s_at	BNIP3	0.13	-	-
420	202436_s_at	CYP1B1	0.13	-	-
421	204686_at	IRS1	0.13	-	-
422	206858_s_at	HOXC6	0.13	-	-
423	208131_s_at	PTGIS	0.13	-	921
424	208180_s_at	HIST1H4A /// HIST1H4B /// HIST1H4C /// HIST1H4D /// HIST1H4E /// HIST1H4F /// HIST1H4H /// HIST1H4I /// HIST1H4J /// HIST1H4K /// HIST1H4L /// HIST2H4A /// HIST2H4B /// HIST4H4	0.13	-	-
425	212827_at	IGHM	0.13	-	101
426	219014_at	PLAC8	0.13	-	819
427	220624_s_at	ELF5	0.13	-	-
428	200907_s_at	PALLD	0.13	-	-
429	201349_at	SLC9A3R1	0.13	-	-
430	201577_at	NME1	0.13	-	-
431	201753_s_at	ADD3	0.13	-	-
432	202086_at	MX1	0.13	-	-
433	202388_at	RGS2	0.13	-	-
434	215049_x_at	CD163	0.13	-	-
435	218259_at	MKL2	0.13	-	-
436	219148_at	PBK	0.13	-	307
437	221942_s_at	GUCY1A3	0.13	-	848
438	218002_s_at	CXCL14	0.13	38	-
439	202157_s_at	CELF2	0.13	-	-
440	202626_s_at	LYN	0.13	-	-
441	203988_s_at	FUT8	0.13	-	583
442	207808_s_at	PROS1	0.13	-	763
443	210519_s_at	NQO1	0.13	-	388
444	212096_s_at	MTUS1	0.13	-	-
445	208305_at	PGR	0.13	-	-
446	212353_at	SULF1	0.13	-	-
447	204941_s_at	ALDH3B2	0.13	-	875
448	218499_at	MST4	0.13	-	476
449	221872_at	RARRES1	0.13	79	-
450	203989_x_at	F2R	0.12	-	-
451	201525_at	APOD	0.12	61	-
452	203726_s_at	LAMA3	0.12	-	-
453	203928_x_at	MAPT	0.12	-	-
454	204646_at	DPYD	0.12	-	-
455	204776_at	THBS4	0.12	-	693
456	204798_at	MYB	0.12	-	-
457	205030_at	FABP7	0.12	32	-
458	205382_s_at	CFD	0.12	-	801
459	206115_at	EGR3	0.12	-	-
460	207741_x_at	TPSAB1	0.12	-	779
461	209488_s_at	RBPMS	0.12	-	978
462	214157_at	GNAS	0.12	-	-
463	216841_s_at	LOC100129518 /// SOD2	0.12	-	-
464	218437_s_at	LZTFL1	0.12	-	-
465	218806_s_at	VAV3	0.12	-	-
466	41660_at	CELSR1	0.12	-	-
467	201030_x_at	LDHB	0.12	-	-
468	203323_at	CAV2	0.12	-	-
469	205529_s_at	RUNX1T1	0.12	-	-
470	213844_at	HOXA5	0.12	-	-
471	219935_at	ADAMTS5	0.12	-	1069
472	203130_s_at	KIF5C	0.12	-	-
473	203453_at	SCNN1A	0.12	-	-
474	204015_s_at	DUSP4	0.12	-	-
475	218736_s_at	PALMD	0.12	-	-
476	218858_at	DEPTOR	0.12	-	725
477	221541_at	CRISPLD2	0.12	-	-
478	201369_s_at	ZFP36L2	0.12	-	-
479	205479_s_at	PLAU	0.12	-	836
480	210754_s_at	LYN	0.12	-	-
481	203881_s_at	DMD	0.12	-	269
482	203638_s_at	FGFR2	0.11	-	-
483	204259_at	MMP7	0.11	103	-
484	204365_s_at	REEP1	0.11	-	-
485	204463_s_at	EDNRA	0.11	-	-
486	204914_s_at	SOX11	0.11	-	-
487	209596_at	MXRA5	0.11	-	-
488	212587_s_at	PTPRC	0.11	-	-
489	213891_s_at	TCF4	0.11	-	285
490	201008_s_at	TXNIP	0.11	-	-
491	201261_x_at	BGN	0.11	-	-
492	202552_s_at	CRIM1	0.11	-	-
493	205066_s_at	ENPP1	0.11	-	-
494	205226_at	PDGFRL	0.11	-	983
495	205383_s_at	ZBTB20	0.11	-	-
496	212230_at	PPAP2B	0.11	-	-
497	212741_at	MAOA	0.11	-	-
498	213229_at	DICER1	0.11	-	-
499	213800_at	CFH	0.11	-	-
500	218404_at	SNX10	0.11	-	-
501	218546_at	C1orf115	0.11	-	-
502	219778_at	ZFPM2	0.11	-	380
503	222162_s_at	ADAMTS1	0.11	-	-
504	204615_x_at	IDI1	0.11	-	866
505	204059_s_at	ME1	0.11	-	-
506	204198_s_at	RUNX3	0.11	-	-
507	211634_x_at	IGHM	0.11	-	-
508	213693_s_at	MUC1	0.11	-	-
509	216560_x_at	IGLC1	0.11	-	-
510	213193_x_at	TRBC1	0.11	-	920
511	220425_x_at	ROPN1B	0.11	-	-
512	204675_at	SRD5A1	0.11	-	968
513	209396_s_at	CHI3L1	0.11	-	-
514	214973_x_at	IGHD	0.11	-	-
515	221667_s_at	HSPB8	0.11	-	-
516	201820_at	KRT5	0.11	-	-
517	203355_s_at	PSD3	0.1	125	487
518	200641_s_at	YWHAZ	0.1	-	-
519	200790_at	ODC1	0.1	-	-
520	202765_s_at	FBN1	0.1	-	-
521	202770_s_at	CCNG2	0.1	-	-
522	204224_s_at	GCH1	0.1	-	-
523	205029_s_at	FABP7	0.1	87	-
524	205471_s_at	DACH1	0.1	-	-
525	208782_at	FSTL1	0.1	-	-
526	209988_s_at	ASCL1	0.1	-	-
527	210691_s_at	CACYBP	0.1	-	-
528	210735_s_at	CA12	0.1	-	-
529	210839_s_at	ENPP2	0.1	-	745
530	211430_s_at	IGHG1 /// IGHG2 /// IGHM /// IGHV4-31	0.1	98	-
531	211450_s_at	MSH6	0.1	-	-
532	212249_at	PIK3R1	0.1	-	-
533	212531_at	LCN2	0.1	-	-
534	213568_at	OSR2	0.1	-	396
535	215214_at	IGLC1	0.1	-	-
536	222037_at	MCM4	0.1	-	-
537	49452_at	ACACB	0.1	-	-
538	201041_s_at	DUSP1	0.1	-	-
539	201150_s_at	TIMP3	0.1	-	-
540	201242_s_at	ATP1B1	0.1	-	-
541	203744_at	HMGB3	0.1	-	-
542	204011_at	SPRY2	0.1	-	-
543	204621_s_at	NR4A2	0.1	-	-
544	204641_at	NEK2	0.1	-	-
545	204688_at	SGCE	0.1	-	-
546	209167_at	GPM6B	0.1	-	-
547	209436_at	SPON1	0.1	-	-
548	211726_s_at	FMO2	0.1	-	-
549	218400_at	OAS3	0.1	-	-
550	219607_s_at	MS4A4A	0.1	-	-
551	220559_at	EN1	0.1	-	-
552	221760_at	MAN1A1	0.1	-	1076
553	221677_s_at	DONSON	0.1	-	403
554	204115_at	GNG11	0.1	-	936
555	204948_s_at	FST	0.1	-	-
556	208650_s_at	CD24	0.1	102	-
557	209485_s_at	OSBPL1A	0.1	-	-
558	209774_x_at	CXCL2	0.1	-	-
559	209942_x_at	MAGEA3	0.1	101	-
560	211538_s_at	HSPA2	0.1	-	-
561	203065_s_at	CAV1	0.1	-	834
562	204006_s_at	FCGR3A /// FCGR3B	0.1	-	-
563	205364_at	ACOX2	0.1	-	-
564	209301_at	CA2	0.1	43	-
565	204508_s_at	CA12	0.1	120	-
566	213832_at	KCND3	0.1	-	-
567	201034_at	ADD3	0.1	-	1193
568	201714_at	TUBG1	0.1	-	-
569	202133_at	WWTR1	0.1	-	-
570	203637_s_at	MID1	0.1	-	-
571	203876_s_at	MMP11	0.1	-	-
572	204712_at	WIF1	0.1	-	1190
573	205509_at	CPB1	0.1	3	-
574	212960_at	TBC1D9	0.1	-	-
575	204304_s_at	PROM1	0.1	33	-
576	204731_at	TGFBR3	0.09	-	-
577	201438_at	COL6A3	0.09	-	909
578	202697_at	NUDT21	0.09	-	-
579	203535_at	S100A9	0.09	48	-
580	203799_at	CD302 /// LY75-CD302	0.09	-	328
581	204086_at	PRAME	0.09	-	-
582	204288_s_at	SORBS2	0.09	-	-
583	205913_at	PLIN1	0.09	-	-
584	208712_at	CCND1	0.09	-	-
585	209183_s_at	C10orf10	0.09	-	-
586	209763_at	CHRDL1	0.09	-	1006
587	210356_x_at	MS4A1	0.09	-	125
588	210764_s_at	CYR61	0.09	-	-
589	212281_s_at	TMEM97	0.09	-	-
590	214320_x_at	CYP2A6	0.09	-	-
591	215382_x_at	TPSAB1	0.09	-	1216
592	216237_s_at	MCM5	0.09	-	-
593	217388_s_at	KYNU	0.09	91	-
594	219768_at	VTCN1	0.09	35	-
595	222108_at	AMIGO2	0.09	-	-
596	200806_s_at	HSPD1	0.09	-	-
597	201311_s_at	SH3BGRL	0.09	-	-
598	204444_at	KIF11	0.09	-	715
599	205990_s_at	WNT5A	0.09	-	-
600	209070_s_at	RGS5	0.09	-	-
601	211000_s_at	IL6ST	0.09	-	-
602	211712_s_at	ANXA9	0.09	-	-
603	212282_at	TMEM97	0.09	-	-
604	212510_at	GPD1L	0.09	-	-
605	208002_s_at	ACOT7	0.09	-	-
606	201540_at	FHL1	0.09	-	-
607	202357_s_at	CFB	0.09	118	-
608	203373_at	SOCS2	0.09	-	-
609	203404_at	ARMCX2	0.09	-	-
610	204464_s_at	EDNRA	0.09	-	1151
611	204622_x_at	NR4A2	0.09	-	-
612	205158_at	RNASE4	0.09	-	-
613	205713_s_at	COMP	0.09	-	-
614	219211_at	USP18	0.09	-	-
615	203108_at	GPRC5A	0.09	-	-
616	203256_at	CDH3	0.09	-	-
617	205280_at	GLRB	0.09	-	-
618	34210_at	CD52	0.09	-	-
619	203510_at	MET	0.09	-	-
620	205336_at	PVALB	0.09	-	-
621	205363_at	BBOX1	0.09	-	-
622	205798_at	IL7R	0.09	-	-
623	206463_s_at	DHRS2	0.09	97	-
624	206560_s_at	MIA	0.09	-	-
625	218468_s_at	GREM1	0.09	-	-
626	207655_s_at	BLNK	0.09	-	225
627	201431_s_at	DPYSL3	0.08	-	-
628	205547_s_at	TAGLN	0.08	-	-
629	201012_at	ANXA1	0.08	-	-
630	201069_at	MMP2	0.08	-	-
631	202089_s_at	SLC39A6	0.08	-	-
632	202149_at	NEDD9	0.08	-	-
633	202786_at	STK39	0.08	-	-
634	203574_at	NFIL3	0.08	-	-
635	205567_at	CHST1	0.08	-	-
636	206110_at	HIST1H3H	0.08	-	-
637	207002_s_at	PLAGL1	0.08	-	532
638	207977_s_at	DPT	0.08	-	-
639	209395_at	CHI3L1	0.08	-	-
640	209398_at	HIST1H1C	0.08	-	-
641	212190_at	SERPINE2	0.08	-	472
642	212462_at	KAT6B	0.08	-	940
643	214850_at	LOC100170939	0.08	-	-
644	215304_at	Hs.159264.0	0.08	-	-
645	218510_x_at	FAM134B	0.08	-	-
646	218888_s_at	NETO2	0.08	-	-
647	221577_x_at	GDF15	0.08	-	-
648	222155_s_at	SLC52A2	0.08	-	-
649	201467_s_at	NQO1	0.08	-	-
650	202145_at	LY6E	0.08	-	-
651	202202_s_at	LAMA4	0.08	-	-
652	208615_s_at	PTP4A2	0.08	-	-
653	209355_s_at	PPAP2B	0.08	-	-
654	212242_at	TUBA4A	0.08	-	-
655	219225_at	PGBD5	0.08	-	-
656	201496_x_at	MYH11	0.08	-	275
657	202731_at	MIR4680 /// PDCD4	0.08	-	-
658	205399_at	DCLK1	0.08	-	-
659	210546_x_at	CTAG1A /// CTAG1B	0.08	-	-
660	215949_x_at	IGHM /// LOC100653245	0.08	-	-
661	203153_at	IFIT1	0.08	-	-
662	219787_s_at	ECT2	0.08	-	686
663	205159_at	CSF2RB	0.08	-	-
664	205513_at	TCN1	0.08	67	-
665	201841_s_at	HSPB1	0.08	-	-
666	202644_s_at	TNFAIP3	0.08	-	-
667	204351_at	S100P	0.08	16	-
668	209205_s_at	LMO4	0.08	-	-
669	209465_x_at	LOC100287705 /// PTN	0.08	-	508
670	209795_at	CD69	0.08	-	-
671	212761_at	TCF7L2	0.08	-	-
672	213201_s_at	TNNT1	0.08	-	-
673	212236_x_at	JUP /// KRT17	0.08	-	-
674	205081_at	CRIP1	0.08	-	-
675	213539_at	CD3D	0.08	-	-
676	200974_at	ACTA2	0.07	-	-
677	1405_i_at	CCL5	0.07	-	-
678	201060_x_at	STOM	0.07	-	315
679	201131_s_at	CDH1	0.07	-	832
680	201946_s_at	CCT2	0.07	-	-
681	202291_s_at	MGP	0.07	-	-
682	202855_s_at	SLC16A3	0.07	-	-
683	202856_s_at	SLC16A3	0.07	-	-
684	204116_at	IL2RG	0.07	-	-
685	204203_at	CEBPG	0.07	-	-
686	205239_at	AREG /// AREGB	0.07	51	-
687	206869_at	CHAD	0.07	-	-
688	208473_s_at	GP2	0.07	-	-
689	209125_at	KRT6A	0.07	-	-
690	210663_s_at	KYNU	0.07	-	-
691	211161_s_at	COL3A1	0.07	-	-
692	212239_at	PIK3R1	0.07	-	-
693	216088_s_at	PSMA7	0.07	-	-
694	221823_at	C5orf30	0.07	-	-
695	222379_at	KCNE4	0.07	-	-
696	201117_s_at	CPE	0.07	-	-
697	201752_s_at	ADD3	0.07	-	-
698	202311_s_at	COL1A1	0.07	142	-
699	202874_s_at	ATP6V1C1	0.07	-	-
700	205168_at	DDR2	0.07	-	-
701	206401_s_at	MAPT	0.07	-	-
702	209006_s_at	C1orf63	0.07	-	-
703	209156_s_at	COL6A2	0.07	-	498
704	209613_s_at	ADH1B	0.07	62	-
705	209916_at	DHTKD1	0.07	-	-
706	212677_s_at	CEP68	0.07	-	-
707	214453_s_at	IFI44	0.07	-	-
708	200632_s_at	NDRG1	0.07	-	-
709	201842_s_at	EFEMP1	0.07	-	-
710	201849_at	BNIP3	0.07	-	-
711	203645_s_at	CD163	0.07	-	-
712	204058_at	ME1	0.07	-	1014
713	204580_at	MMP12	0.07	-	768
714	206166_s_at	CLCA2	0.07	-	-
715	207414_s_at	LOC100507472 /// PCSK6	0.07	-	-
716	210046_s_at	IDH2	0.07	-	-
717	210652_s_at	TTC39A	0.07	-	-
718	213674_x_at	IGHD	0.07	-	452
719	213711_at	KRT81	0.07	-	-
720	214051_at	TMSB15A /// TMSB15B	0.07	-	-
721	214433_s_at	SELENBP1	0.07	-	-
722	221698_s_at	CLEC7A	0.07	-	-
723	205916_at	S100A7	0.07	6	-
724	217851_s_at	SLMO2	0.07	-	-
725	1494_f_at	CYP2A6	0.07	-	-
726	206754_s_at	CYP2B6 /// CYP2B7P1	0.07	45	-
727	210272_at	CYP2B7P1	0.07	-	-
728	218532_s_at	FAM134B	0.07	-	-
729	205206_at	KAL1	0.07	-	-
730	201161_s_at	CSDA	0.07	-	-
731	202269_x_at	GBP1	0.07	-	-
732	202270_at	GBP1	0.07	-	-
733	202575_at	CRABP2	0.07	-	-
734	203953_s_at	CLDN3	0.07	-	-
735	204637_at	CGA	0.07	-	-
736	209291_at	ID4	0.07	86	-
737	211302_s_at	PDE4B	0.07	-	-
738	212328_at	LIMCH1	0.07	-	-
739	219415_at	TTYH1	0.07	-	-
740	219438_at	NKAIN1	0.07	-	-
741	202504_at	TRIM29	0.07	-	-
742	217418_x_at	MS4A1	0.07	-	161
743	208682_s_at	MAGED2	0.07	-	-
744	209283_at	CRYAB	0.07	-	-
745	213906_at	MYBL1	0.07	-	-
746	218974_at	SOBP	0.07	-	471
747	219414_at	CLSTN2	0.07	-	-
748	213564_x_at	LDHB	0.07	-	-
749	201650_at	KRT19	0.06	137	-
750	201694_s_at	EGR1	0.06	-	-
751	202600_s_at	NRIP1	0.06	-	-
752	202748_at	GBP2	0.06	-	-
753	204192_at	CD37	0.06	-	-
754	204913_s_at	SOX11	0.06	-	-
755	205890_s_at	GABBR1 /// UBD	0.06	105	-
756	206373_at	ZIC1	0.06	-	-
757	208546_x_at	HIST1H2BH	0.06	-	-
758	209357_at	CITED2	0.06	-	-
759	210299_s_at	FHL1	0.06	-	-
760	211633_x_at	g185198	0.06	-	-
761	213562_s_at	SQLE	0.06	-	-
762	218409_s_at	DNAJC1	0.06	-	-
763	201397_at	PHGDH	0.06	-	-
764	201465_s_at	JUN	0.06	-	-
765	201939_at	PLK2	0.06	-	-
766	203789_s_at	SEMA3C	0.06	-	-
767	203886_s_at	FBLN2	0.06	-	-
768	203967_at	CDC6	0.06	-	251
769	205034_at	CCNE2	0.06	-	457
770	205257_s_at	AMPH	0.06	-	-
771	206061_s_at	DICER1	0.06	-	-
772	208029_s_at	LAPTM4B	0.06	-	-
773	209112_at	CDKN1B	0.06	-	-
774	209309_at	AZGP1	0.06	85	-
775	216268_s_at	JAG1	0.06	-	-
776	217989_at	HSD17B11	0.06	-	806
777	218049_s_at	LOC100506980 /// MRPL13	0.06	-	-
778	219250_s_at	FLRT3	0.06	-	-
779	219602_s_at	PIEZO2	0.06	-	-
780	201893_x_at	DCN	0.06	-	479
781	202112_at	VWF	0.06	-	-
782	209210_s_at	FERMT2	0.06	-	-
783	209612_s_at	ADH1B	0.06	54	-
784	214651_s_at	HOXA10-HOXA9 /// HOXA9 /// MIR196B	0.06	-	776
785	218820_at	C14orf132	0.06	-	-
786	220625_s_at	ELF5	0.06	123	-
787	221558_s_at	LEF1	0.06	-	1119
788	202489_s_at	FXYD3	0.06	-	-
789	202986_at	ARNT2	0.06	-	-
790	204286_s_at	PMAIP1	0.06	-	-
791	209681_at	SLC19A2	0.06	-	-
792	218963_s_at	KRT23	0.06	70	-
793	209706_at	NKX3-1	0.06	-	-
794	201596_x_at	KRT18	0.06	-	-
795	202018_s_at	LTF	0.06	15	-
796	202741_at	PRKACB	0.06	-	-
797	203400_s_at	TF	0.06	-	-
798	203632_s_at	GPRC5B	0.06	-	-
799	203962_s_at	NEBL	0.06	-	-
800	204596_s_at	STC1	0.06	-	1123
801	205279_s_at	GLRB	0.06	-	-
802	205710_at	LRP2	0.06	-	-
803	207339_s_at	LTB	0.06	-	922
804	208016_s_at	AGTR1	0.06	-	-
805	208490_x_at	HIST1H2BC /// HIST1H2BE /// HIST1H2BF /// HIST1H2BG /// HIST1H2BI	0.06	-	-
806	209365_s_at	ECM1	0.06	-	-
807	209522_s_at	CRAT	0.06	-	-
808	210239_at	IRX5	0.06	-	-
809	212771_at	FAM171A1	0.06	-	-
810	213005_s_at	KANK1	0.06	-	-
811	213131_at	OLFM1	0.06	-	-
812	214079_at	DHRS2	0.06	4	-
813	214321_at	NOV	0.06	-	390
814	217528_at	CLCA2	0.06	88	-
815	209791_at	PADI2	0.06	-	-
816	201983_s_at	EGFR	0.06	93	-
817	209606_at	CYTIP	0.06	-	-
818	201300_s_at	PRNP	0.06	-	-
819	202435_s_at	CYP1B1	0.06	-	-
820	203706_s_at	FZD7	0.06	-	-
821	205376_at	INPP4B	0.06	-	-
822	205696_s_at	GFRA1	0.06	-	-
823	207175_at	ADIPOQ	0.06	100	-
824	209292_at	ID4	0.06	-	-
825	213094_at	GPR126	0.06	-	-
826	213680_at	KRT6B	0.06	-	-
827	203757_s_at	CEACAM6	0.06	20	-
828	210222_s_at	RTN1	0.05	-	326
829	202363_at	SPOCK1	0.05	-	-
830	202712_s_at	CKMT1A /// CKMT1B	0.05	-	534
831	202935_s_at	SOX9	0.05	110	-
832	203980_at	FABP4	0.05	19	-
833	204260_at	CHGB	0.05	-	-
834	204747_at	IFIT3	0.05	-	-
835	209480_at	HLA-DQB1	0.05	89	-
836	209642_at	BUB1	0.05	-	89
837	211654_x_at	HLA-DQB1	0.05	-	-
838	213712_at	ELOVL2	0.05	-	-
839	213831_at	HLA-DQA1 /// LOC100507718 /// LOC100509457	0.05	23	-
840	214218_s_at	XIST	0.05	-	-
841	202446_s_at	PLSCR1	0.05	-	-
842	204415_at	IFI6	0.05	128	-
843	205470_s_at	KLK11	0.05	-	-
844	209964_s_at	ATXN7	0.05	-	-
845	210372_s_at	TPD52L1	0.05	-	863
846	213139_at	SNAI2	0.05	-	-
847	213905_x_at	BGN	0.05	-	-
848	214722_at	NOTCH2NL	0.05	-	-
849	217014_s_at	AZGP1 /// AZGP1P1	0.05	130	-
850	202196_s_at	DKK3	0.05	-	-
851	202238_s_at	NNMT	0.05	-	-
852	204135_at	FILIP1L	0.05	-	-
853	204885_s_at	MSLN	0.05	-	-
854	208433_s_at	LRP8	0.05	-	-
855	208962_s_at	FADS1 /// MIR1908	0.05	-	-
856	211965_at	ZFP36L1	0.05	-	-
857	215014_at	KCND3	0.05	-	-
858	218312_s_at	ZSCAN18	0.05	-	-
859	219529_at	CLIC3	0.05	-	-
860	201468_s_at	NQO1	0.05	-	-
861	207244_x_at	CYP2A6	0.05	-	-
862	209443_at	SERPINA5	0.05	-	-
863	210511_s_at	INHBA	0.05	-	-
864	213308_at	SHANK2	0.05	-	-
865	205776_at	FMO5	0.05	-	-
866	201169_s_at	BHLHE40	0.05	-	-
867	201688_s_at	TPD52	0.05	-	-
868	202242_at	TSPAN7	0.05	-	-
869	202708_s_at	HIST2H2BE	0.05	-	-
870	202965_s_at	CAPN6	0.05	-	837
871	203228_at	PAFAH1B3	0.05	-	-
872	203372_s_at	SOCS2	0.05	-	-
873	204238_s_at	C6orf108	0.05	-	-
874	204655_at	CCL5	0.05	-	-
875	204774_at	EVI2A	0.05	-	-
876	204834_at	FGL2	0.05	-	-
877	205358_at	GRIA2	0.05	81	-
878	206165_s_at	CLCA2	0.05	104	-
879	207076_s_at	ASS1	0.05	-	-
880	207238_s_at	PTPRC	0.05	-	-
881	208527_x_at	HIST1H2BC /// HIST1H2BE /// HIST1H2BF /// HIST1H2BG /// HIST1H2BI	0.05	-	-
882	208965_s_at	IFI16	0.05	-	-
883	209623_at	MCCC2	0.05	-	-
884	211126_s_at	CSRP2	0.05	-	-
885	212354_at	SULF1	0.05	-	-
886	212690_at	DDHD2	0.05	-	-
887	213245_at	ADCY1	0.05	-	-
888	218025_s_at	ECI2	0.05	-	-
889	218280_x_at	HIST2H2AA3 /// HIST2H2AA4	0.05	-	-
890	219497_s_at	BCL11A	0.05	-	-
891	219777_at	GIMAP6	0.05	-	644
892	221710_x_at	FAM176B	0.05	-	-
893	203878_s_at	MMP11	0.05	-	-
894	205979_at	SCGB2A1	0.05	17	-
895	209170_s_at	GPM6B	0.05	-	-
896	221796_at	NTRK2	0.05	77	-
897	212762_s_at	TCF7L2	0.05	-	-
898	214073_at	CTTN	0.05	-	-
899	201280_s_at	DAB2	0.05	-	-
900	201645_at	TNC	0.05	-	-
901	205552_s_at	OAS1	0.05	-	-
902	205768_s_at	SLC27A2	0.05	-	-
903	208934_s_at	LGALS8	0.05	-	-
904	210147_at	ART3	0.05	-	-
905	210523_at	BMPR1B	0.05	-	-
906	218195_at	C6orf211	0.05	-	-
907	221765_at	UGCG	0.05	-	-
908	200920_s_at	BTG1	0.05	-	-
909	207847_s_at	MUC1	0.05	129	-
910	209433_s_at	PPAT	0.05	-	-
911	218313_s_at	GALNT7	0.05	-	-
912	203954_x_at	CLDN3	0.05	-	-
913	203824_at	TSPAN8	0.05	134	-
914	202872_at	ATP6V1C1	0.04	-	-
915	206243_at	TIMP4	0.04	-	-
916	210962_s_at	AKAP9	0.04	-	-
917	211071_s_at	MLLT11	0.04	-	-
918	211674_x_at	CTAG1A /// CTAG1B	0.04	-	-
919	201348_at	GPX3	0.04	-	-
920	201473_at	JUNB	0.04	-	-
921	202690_s_at	SNRPD1	0.04	-	-
922	203343_at	UGDH	0.04	-	-
923	203887_s_at	THBD	0.04	-	-
924	204235_s_at	GULP1	0.04	-	982
925	205882_x_at	ADD3	0.04	-	-
926	210163_at	CXCL11	0.04	-	-
927	213001_at	ANGPTL2	0.04	-	-
928	213015_at	BBX	0.04	-	-
929	214581_x_at	TNFRSF21	0.04	-	-
930	218718_at	PDGFC	0.04	-	-
931	218856_at	TNFRSF21	0.04	-	-
932	222303_at	Hs.292477.0	0.04	-	-
933	202450_s_at	CTSK	0.04	-	-
934	204162_at	NDC80	0.04	-	424
935	210084_x_at	TPSAB1	0.04	-	-
936	202007_at	NID1	0.04	-	-
937	203232_s_at	ATXN1	0.04	-	-
938	203968_s_at	CDC6	0.04	-	563
939	204750_s_at	DSC2	0.04	-	-
940	205330_at	MN1	0.04	-	605
941	205883_at	ZBTB16	0.04	-	-
942	207191_s_at	ISLR	0.04	-	-
943	209598_at	PNMA2	0.04	-	785
944	209644_x_at	CDKN2A	0.04	-	-
945	213285_at	TMEM30B	0.04	-	-
946	218162_at	OLFML3	0.04	-	-
947	221286_s_at	MZB1	0.04	-	-
948	209813_x_at	TARP	0.04	-	-
949	210778_s_at	MIR4800 /// MXD4	0.04	-	-
950	212444_at	GPRC5A	0.04	-	-
951	204451_at	FZD1	0.04	-	-
952	204735_at	PDE4A	0.04	-	-
953	205478_at	PPP1R1A	0.04	-	-
954	205488_at	GZMA	0.04	-	-
955	205541_s_at	GSPT2	0.04	-	1153
956	206396_at	SLC1A1	0.04	-	769
957	206666_at	GZMK	0.04	-	-
958	208711_s_at	CCND1	0.04	-	-
959	208798_x_at	GOLGA8A	0.04	-	-
960	209123_at	QDPR	0.04	-	-
961	209368_at	EPHX2	0.04	-	-
962	209806_at	HIST1H2BK	0.04	-	-
963	210972_x_at	TRAC /// TRAJ17 /// TRAV20	0.04	-	-
964	211668_s_at	PLAU	0.04	-	-
965	211742_s_at	EVI2B	0.04	-	-
966	212327_at	LIMCH1	0.04	-	964
967	214774_x_at	TOX3	0.04	58	-
968	218094_s_at	DBNDD2 /// SYS1 /// SYS1-DBNDD2	0.04	-	-
969	218469_at	GREM1	0.04	-	-
970	221542_s_at	ERLIN2	0.04	-	-
971	215646_s_at	VCAN	0.04	-	-
972	204092_s_at	AURKA	0.04	-	548
973	212240_s_at	PIK3R1	0.04	-	-
974	201629_s_at	ACP1	0.04	-	-
975	202237_at	NNMT	0.04	-	-
976	202274_at	ACTG2	0.04	-	-
977	202790_at	CLDN7	0.04	-	571
978	202948_at	IL1R1	0.04	-	-
979	203038_at	PTPRK	0.04	-	-
980	203074_at	ANXA8 /// ANXA8L1 /// ANXA8L2	0.04	-	-
981	204823_at	NAV3	0.04	-	-
982	205380_at	PDZK1	0.04	42	-
983	205518_s_at	CMAHP	0.04	-	-
984	207030_s_at	CSRP2	0.04	-	-
985	207173_x_at	CDH11	0.04	-	-
986	208610_s_at	SRRM2	0.04	-	-
987	209750_at	NR1D2	0.04	-	-
988	210367_s_at	PTGES	0.04	-	-
989	210946_at	PPAP2A	0.04	-	467
990	211235_s_at	ESR1	0.04	-	-
991	217771_at	GOLM1	0.04	-	-
992	217777_s_at	PTPLAD1	0.04	-	-
993	218804_at	ANO1	0.04	-	-
994	220329_s_at	RMND1	0.04	-	-
995	222062_at	IL27RA	0.04	-	-
996	201664_at	SMC4	0.04	-	1094
997	202107_s_at	MCM2	0.04	-	375
998	203474_at	IQGAP2	0.04	-	-
999	205668_at	LY75	0.04	-	-
1000	209339_at	SIAH2	0.04	-	-
1001	212263_at	QKI	0.04	-	-
1002	213293_s_at	TRIM22	0.04	-	-
1003	214109_at	LRBA	0.04	-	-
1004	218695_at	EXOSC4	0.04	-	-
1005	204223_at	PRELP	0.04	-	-
1006	208083_s_at	ITGB6	0.04	-	-
1007	219956_at	GALNT6	0.04	-	-
1008	202718_at	IGFBP2	0.04	-	-
1009	210732_s_at	LGALS8	0.04	-	-
1010	211657_at	CEACAM6	0.04	31	-
1011	204751_x_at	DSC2	0.04	-	-
1012	207542_s_at	AQP1	0.04	-	-
1013	220581_at	CCDC170	0.04	-	-
1014	201746_at	TP53	0.03	-	-
1015	203029_s_at	PTPRN2	0.03	-	-
1016	205831_at	CD2	0.03	-	-
1017	214469_at	HIST1H2AB /// HIST1H2AE	0.03	-	-
1018	218982_s_at	MRPS17	0.03	-	-
1019	201466_s_at	JUN	0.03	-	-
1020	201693_s_at	EGR1	0.03	108	-
1021	203584_at	EMC2	0.03	-	-
1022	203628_at	IGF1R	0.03	71	-
1023	206023_at	NMU	0.03	-	348
1024	212233_at	MAP1B	0.03	-	-
1025	212274_at	LPIN1	0.03	-	-
1026	213425_at	WNT5A	0.03	-	-
1027	213517_at	PCBP2	0.03	-	-
1028	213797_at	RSAD2	0.03	-	-
1029	214295_at	KIAA0485	0.03	-	-
1030	214324_at	GP2	0.03	-	-
1031	218309_at	CAMK2N1	0.03	-	-
1032	219115_s_at	IL20RA	0.03	-	-
1033	219682_s_at	TBX3	0.03	-	-
1034	220988_s_at	C1QTNF3	0.03	-	-
1035	203786_s_at	TPD52L1	0.03	-	677
1036	204029_at	CELSR2	0.03	-	-
1037	204881_s_at	UGCG	0.03	-	-
1038	206561_s_at	AKR1B10	0.03	-	-
1039	209220_at	GPC3	0.03	-	-
1040	212489_at	COL5A1	0.03	-	-
1041	212768_s_at	OLFM4	0.03	-	-
1042	214693_x_at	LOC100506032 /// NBPF10	0.03	-	-
1043	222067_x_at	HIST1H2BD	0.03	-	-
1044	202381_at	ADAM9	0.03	-	-
1045	202539_s_at	HMGCR	0.03	-	-
1046	211295_x_at	CYP2A6	0.03	-	-
1047	213258_at	TFPI	0.03	-	-
1048	214545_s_at	PROSC	0.03	-	-
1049	216920_s_at	TARP /// TRGC2	0.03	-	-
1050	201287_s_at	SDC1	0.03	-	-
1051	205934_at	PLCL1	0.03	-	-
1052	208933_s_at	LGALS8	0.03	-	-
1053	216248_s_at	NR4A2	0.03	-	-
1054	201792_at	AEBP1	0.03	-	-
1055	203324_s_at	CAV2	0.03	-	-
1056	204179_at	MB	0.03	-	-
1057	204437_s_at	FOLR1	0.03	-	-
1058	204724_s_at	COL9A3	0.03	-	-
1059	206337_at	CCR7	0.03	-	-
1060	206385_s_at	ANK3	0.03	-	-
1061	206565_x_at	SMA4	0.03	-	-
1062	206714_at	ALOX15B	0.03	-	-
1063	207843_x_at	CYB5A	0.03	-	-
1064	208146_s_at	CPVL	0.03	-	-
1065	209670_at	TRAC	0.03	-	924
1066	210538_s_at	BIRC3	0.03	-	-
1067	212588_at	PTPRC	0.03	-	-
1068	214290_s_at	HIST2H2AA3 /// HIST2H2AA4	0.03	-	-
1069	214461_at	LBP	0.03	-	760
1070	214552_s_at	RABEP1	0.03	-	-
1071	214598_at	CLDN8	0.03	-	-
1072	215779_s_at	HIST1H2BC /// HIST1H2BE /// HIST1H2BF /// HIST1H2BG /// HIST1H2BI	0.03	-	-
1073	217478_s_at	HLA-DMA	0.03	-	-
1074	217562_at	FAM5C	0.03	-	-
1075	205941_s_at	COL10A1	0.03	116	-
1076	209758_s_at	MFAP5	0.03	-	-
1077	209631_s_at	GPR37	0.03	-	-
1078	211559_s_at	CCNG2	0.03	-	-
1079	221730_at	COL5A2	0.03	-	-
1080	201505_at	LAMB1	0.03	-	-
1081	201631_s_at	IER3	0.03	-	-
1082	202458_at	PRSS23	0.03	-	-
1083	202669_s_at	EFNB2	0.03	-	-
1084	202902_s_at	CTSS	0.03	-	-
1085	203325_s_at	COL5A1	0.03	-	-
1086	203771_s_at	BLVRA	0.03	-	-
1087	203788_s_at	SEMA3C	0.03	-	-
1088	203999_at	SYT1	0.03	-	-
1089	204438_at	MRC1	0.03	-	-
1090	204733_at	KLK6	0.03	-	-
1091	204955_at	SRPX	0.03	-	-
1092	205774_at	F12	0.03	-	-
1093	205825_at	PCSK1	0.03	-	-
1094	206025_s_at	TNFAIP6	0.03	-	-
1095	208791_at	CLU	0.03	-	-
1096	209101_at	CTGF	0.03	-	-
1097	209504_s_at	PLEKHB1	0.03	-	-
1098	209656_s_at	TMEM47	0.03	-	-
1099	210085_s_at	ANXA9	0.03	-	-
1100	211323_s_at	ITPR1	0.03	-	-
1101	211564_s_at	PDLIM4	0.03	-	-
1102	212148_at	PBX1	0.03	-	-
1103	212543_at	AIM1	0.03	-	-
1104	213194_at	ROBO1	0.03	-	1102
1105	213975_s_at	LYZ	0.03	-	-
1106	213998_s_at	DDX17	0.03	-	-
1107	215294_s_at	SMARCA1	0.03	-	-
1108	217744_s_at	PERP	0.03	-	-
1109	218706_s_at	GRAMD3	0.03	-	-
1110	219017_at	ETNK1	0.03	-	-
1111	219118_at	FKBP11	0.03	-	-
1112	220134_x_at	FAM176B	0.03	-	-
1113	201160_s_at	CSDA	0.03	-	-
1114	202404_s_at	COL1A2	0.03	-	-
1115	202437_s_at	CYP1B1	0.03	-	-
1116	202506_at	SSFA2	0.03	-	-
1117	202599_s_at	NRIP1	0.03	-	-
1118	202688_at	TNFSF10	0.03	-	-
1119	203705_s_at	FZD7	0.03	-	-
1120	203828_s_at	IL32	0.03	-	-
1121	203915_at	CXCL9	0.03	83	-
1122	204070_at	RARRES3	0.03	-	-
1123	204418_x_at	GSTM2	0.03	-	-
1124	204563_at	SELL	0.03	-	1029
1125	204934_s_at	HPN	0.03	-	-
1126	205879_x_at	RET	0.03	-	-
1127	206332_s_at	IFI16	0.03	-	-
1128	206391_at	RARRES1	0.03	-	-
1129	206584_at	LY96	0.03	-	-
1130	207981_s_at	ESRRG	0.03	-	-
1131	208792_s_at	CLU	0.03	-	-
1132	208937_s_at	ID1	0.03	-	980
1133	209242_at	PEG3	0.03	-	1022
1134	209624_s_at	MCCC2	0.03	-	-
1135	209911_x_at	HIST1H2BD	0.03	-	-
1136	209924_at	CCL18	0.03	-	-
1137	218398_at	MRPS30	0.03	-	-
1138	219049_at	CSGALNACT1	0.03	-	-
1139	221834_at	LOC100507577 /// LONP2	0.03	-	-
1140	35148_at	TJP3	0.03	-	-
1141	38241_at	BTN3A3	0.03	-	-
1142	204667_at	FOXA1	0.03	-	-
1143	210904_s_at	IL13RA1	0.03	-	-
1144	202342_s_at	TRIM2	0.03	-	-
1145	204045_at	TCEAL1	0.03	-	-
1146	206143_at	SLC26A3	0.03	-	-
1147	210260_s_at	TNFAIP8	0.03	-	-
1148	219648_at	MREG	0.03	-	-
1149	203913_s_at	HPGD	0.03	-	-
1150	210959_s_at	SRD5A1	0.03	-	-
1151	211612_s_at	IL13RA1	0.03	-	-
1152	219134_at	ELTD1	0.03	-	-
1153	212279_at	TMEM97	0.03	-	-
1154	213577_at	SQLE	0.03	-	-
1155	209083_at	CORO1A	0.03	-	-
1156	218260_at	DDA1	0.03	-	-
1157	202936_s_at	SOX9	0.03	-	-
1158	204971_at	CSTA	0.03	-	-
1159	205542_at	STEAP1	0.03	-	-
1160	205613_at	SYT17	0.03	-	-
1161	208228_s_at	FGFR2	0.03	-	-
1162	209610_s_at	SLC1A4	0.03	-	-
1163	212589_at	RRAS2	0.03	-	-
1164	214612_x_at	MAGEA6	0.03	132	-
1165	201897_s_at	CKS1B	0.02	-	-
1166	202625_at	LYN	0.02	-	-
1167	209685_s_at	PRKCB	0.02	-	670
1168	211138_s_at	KMO	0.02	-	-
1169	43427_at	ACACB	0.02	-	-
1170	201324_at	EMP1	0.02	-	-
1171	201531_at	ZFP36	0.02	-	-
1172	202403_s_at	COL1A2	0.02	-	-
1173	204972_at	OAS2	0.02	-	-
1174	206481_s_at	LDB2	0.02	-	257
1175	207038_at	SLC16A6	0.02	-	-
1176	209458_x_at	HBA1 /// HBA2	0.02	-	-
1177	211769_x_at	SERINC3	0.02	-	-
1178	214430_at	GLA	0.02	-	-
1179	215338_s_at	NKTR	0.02	-	-
1180	216977_x_at	SNRPA1	0.02	-	-
1181	218638_s_at	LOC100130872 /// SPON2	0.02	-	1203
1182	201852_x_at	COL3A1	0.02	-	-
1183	202054_s_at	ALDH3A2	0.02	-	1227
1184	202218_s_at	FADS2	0.02	-	-
1185	202869_at	OAS1	0.02	-	-
1186	205792_at	WISP2	0.02	-	-
1187	207172_s_at	CDH11	0.02	-	-
1188	208502_s_at	PITX1	0.02	-	-
1189	210761_s_at	GRB7	0.02	-	-
1190	212151_at	PBX1	0.02	-	-
1191	212298_at	NRP1	0.02	-	-
1192	213330_s_at	STIP1	0.02	-	-
1193	216905_s_at	ST14	0.02	-	-
1194	221589_s_at	ALDH6A1	0.02	-	-
1195	221841_s_at	KLF4	0.02	-	-
1196	221207_s_at	NBEA	0.02	-	-
1197	201689_s_at	TPD52	0.02	-	-
1198	201926_s_at	CD55	0.02	-	659
1199	202620_s_at	PLOD2	0.02	-	-
1200	202687_s_at	TNFSF10	0.02	-	-
1201	203892_at	WFDC2	0.02	-	-
1202	204485_s_at	TOM1L1	0.02	-	-
1203	205442_at	MFAP3L	0.02	-	-
1204	205709_s_at	CDS1	0.02	-	-
1205	206595_at	CST6	0.02	-	-
1206	207147_at	DLX2	0.02	-	-
1207	207549_x_at	CD46	0.02	-	-
1208	208523_x_at	HIST1H2BC /// HIST1H2BE /// HIST1H2BF /// HIST1H2BG /// HIST1H2BI	0.02	-	-
1209	209146_at	MSMO1	0.02	-	-
1210	209385_s_at	PROSC	0.02	-	-
1211	209792_s_at	KLK10	0.02	-	-
1212	209987_s_at	ASCL1	0.02	-	-
1213	211233_x_at	ESR1	0.02	-	-
1214	211685_s_at	NCALD	0.02	-	-
1215	214336_s_at	COPA	0.02	-	-
1216	214701_s_at	FN1	0.02	-	-
1217	215733_x_at	CTAG2	0.02	-	-
1218	216623_x_at	TOX3	0.02	73	-
1219	218847_at	IGF2BP2	0.02	-	-
1220	219681_s_at	RAB11FIP1	0.02	-	-
1221	219850_s_at	EHF	0.02	-	-
1222	219872_at	FAM198B	0.02	-	-
1223	220196_at	MUC16	0.02	-	-
1224	220922_s_at	SPANXA1 /// SPANXA2 /// SPANXB1 /// SPANXB2 /// SPANXC /// SPANXF1	0.02	-	-
1225	201925_s_at	CD55	0.02	-	-
1226	213764_s_at	MFAP5	0.02	-	-
1227	213765_at	MFAP5	0.02	-	-
1228	217428_s_at	COL10A1	0.02	121	-
1229	203021_at	SLPI	0.02	-	-
1230	213224_s_at	BBIP1	0.02	-	-
1231	202888_s_at	ANPEP	0.02	-	-
1232	200648_s_at	GLUL	0.02	-	-
1233	200968_s_at	PPIB	0.02	-	-
1234	201058_s_at	MYL9	0.02	-	-
1235	201137_s_at	HLA-DPB1	0.02	-	-
1236	201147_s_at	TIMP3	0.02	-	-
1237	201149_s_at	TIMP3	0.02	-	-
1238	201289_at	CYR61	0.02	-	-
1239	201579_at	FAT1	0.02	-	-
1240	201976_s_at	MYO10	0.02	-	-
1241	202784_s_at	NNT	0.02	-	-
1242	203790_s_at	HRSP12	0.02	-	-
1243	203930_s_at	MAPT	0.02	-	-
1244	204279_at	PSMB9	0.02	-	-
1245	204342_at	SLC25A24	0.02	-	890
1246	204348_s_at	AK4 /// LOC100507855	0.02	-	-
1247	204983_s_at	GPC4	0.02	-	-
1248	206204_at	GRB14	0.02	99	-
1249	206291_at	NTS	0.02	-	-
1250	207802_at	CRISP3	0.02	112	-
1251	208003_s_at	NFAT5	0.02	-	-
1252	208607_s_at	SAA1 /// SAA2 /// SAA2-SAA4	0.02	-	-
1253	209030_s_at	CADM1	0.02	-	-
1254	209031_at	CADM1	0.02	-	-
1255	209686_at	S100B	0.02	-	-
1256	210042_s_at	CTSZ	0.02	-	-
1257	211144_x_at	TARP /// TRGC2	0.02	-	-
1258	211574_s_at	CD46	0.02	-	-
1259	211651_s_at	LAMB1	0.02	-	-
1260	211864_s_at	MYOF	0.02	-	-
1261	212091_s_at	COL6A1	0.02	-	-
1262	213338_at	TMEM158	0.02	-	-
1263	213627_at	MAGED2	0.02	-	-
1264	215536_at	HLA-DQB2	0.02	-	-
1265	217232_x_at	HBB	0.02	-	-
1266	218723_s_at	RGCC	0.02	-	-
1267	219090_at	SLC24A3	0.02	-	-
1268	219117_s_at	FKBP11	0.02	-	-
1269	219221_at	ZBTB38	0.02	-	-
1270	219684_at	RTP4	0.02	-	-
1271	205660_at	OASL	0.02	-	-
1272	204439_at	IFI44L	0.02	-	-
1273	200832_s_at	SCD	0.02	-	-
1274	201858_s_at	SRGN	0.02	-	-
1275	201952_at	ALCAM	0.02	-	-
1276	202609_at	EPS8	0.02	-	1057
1277	202668_at	EFNB2	0.02	-	-
1278	203868_s_at	VCAM1	0.02	-	-
1279	204142_at	ENOSF1	0.02	-	-
1280	204864_s_at	IL6ST	0.02	-	-
1281	205186_at	DNALI1	0.02	-	-
1282	205645_at	REPS2	0.02	-	-
1283	205794_s_at	NOVA1	0.02	-	-
1284	207141_s_at	KCNJ3	0.02	-	-
1285	208447_s_at	PRPS1	0.02	-	-
1286	209616_s_at	CES1 /// LOC100653057	0.02	-	-
1287	211991_s_at	HLA-DPA1	0.02	-	-
1288	212671_s_at	HLA-DQA1 /// HLA-DQA2 /// LOC100507718 /// LOC100509457	0.02	-	-
1289	213016_at	BBX	0.02	-	-
1290	213236_at	SASH1	0.02	-	-
1291	214414_x_at	HBA1 /// HBA2	0.02	95	-
1292	216598_s_at	CCL2	0.02	-	-
1293	217234_s_at	EZR	0.02	-	-
1294	217457_s_at	RAP1GDS1	0.02	-	-
1295	217894_at	KCTD3	0.02	-	-
1296	218332_at	BEX1	0.02	94	-
1297	218782_s_at	ATAD2	0.02	-	-
1298	219389_at	SUSD4	0.02	-	-
1299	221059_s_at	COTL1	0.02	-	-
1300	221728_x_at	XIST	0.02	-	-
1301	221899_at	N4BP2L2	0.02	-	-
1302	36499_at	CELSR2	0.02	-	-
1303	201478_s_at	DKC1 /// SNORA56	0.02	-	-
1304	201996_s_at	SPEN	0.02	-	-
1305	202308_at	SREBF1	0.02	-	-
1306	204560_at	FKBP5	0.02	-	-
1307	209369_at	ANXA3	0.02	-	-
1308	209386_at	TM4SF1	0.02	-	-
1309	209905_at	HOXA10-HOXA9 /// HOXA9	0.02	-	777
1310	211429_s_at	SERPINA1	0.02	126	-
1311	213122_at	TSPYL5	0.02	-	-
1312	213492_at	COL2A1	0.02	124	-
1313	215108_x_at	TOX3	0.02	76	-
1314	218051_s_at	NT5DC2	0.02	-	-
1315	218816_at	LRRC1	0.02	-	-
1316	219572_at	CADPS2	0.02	-	-
1317	220192_x_at	SPDEF	0.02	-	-
1318	221024_s_at	SLC2A10	0.02	-	-
1319	203627_at	IGF1R	0.02	-	-
1320	204364_s_at	REEP1	0.02	-	-
1321	207332_s_at	TFRC	0.02	-	-
1322	209696_at	FBP1	0.02	-	-
1323	211652_s_at	LBP	0.02	-	-
1324	213593_s_at	TRA2A	0.02	-	-
1325	214085_x_at	GLIPR1	0.02	-	-
1326	214657_s_at	LOC100653017 /// MIR612 /// NEAT1	0.02	-	-
1327	218031_s_at	FOXN3	0.02	-	-
1328	219215_s_at	SLC39A4	0.02	-	-
1329	221588_x_at	ALDH6A1	0.02	-	-
1330	214329_x_at	TNFSF10	0.02	-	-
1331	220085_at	HELLS	0.02	-	-
1332	203549_s_at	LPL	0.02	-	-
1333	204151_x_at	AKR1C1	0.02	-	-
1334	207718_x_at	CYP2A7	0.02	-	-
1335	209108_at	TSPAN6	0.02	-	-
1336	211421_s_at	RET	0.02	-	-
1337	216973_s_at	HOXB7	0.02	-	-
1338	205475_at	SCRG1	0.02	-	-
1339	207057_at	SLC16A7	0.02	-	-
1340	218589_at	LPAR6	0.02	-	236
1341	201116_s_at	CPE	0.02	-	973
1342	201681_s_at	DLG5	0.02	-	-
1343	202286_s_at	TACSTD2	0.02	-	-
1344	202672_s_at	ATF3	0.02	-	-
1345	202973_x_at	FAM13A	0.02	-	-
1346	203186_s_at	S100A4	0.02	-	-
1347	204550_x_at	GSTM1	0.02	-	-
1348	205769_at	SLC27A2	0.02	-	-
1349	208690_s_at	PDLIM1	0.02	-	-
1350	208808_s_at	HMGB2	0.02	-	-
1351	208935_s_at	LGALS8	0.02	-	-
1352	209243_s_at	PEG3	0.02	-	-
1353	210002_at	GATA6	0.02	-	-
1354	210033_s_at	SPAG6	0.02	-	-
1355	210480_s_at	MYO6	0.02	-	-
1356	210809_s_at	POSTN	0.02	-	-
1357	212446_s_at	CERS6	0.02	-	-
1358	215016_x_at	DST /// LOC100652766	0.02	-	-
1359	217294_s_at	ENO1	0.02	-	-
1360	219474_at	C3orf52	0.02	-	-
1361	220240_s_at	TMCO3	0.02	-	-
1362	205157_s_at	JUP /// KRT17	0.02	-	-
1363	209016_s_at	KRT7	0.02	56	-
1364	209126_x_at	KRT6B	0.02	-	-
1365	200658_s_at	PHB	0.02	-	-
1366	204170_s_at	CKS2	0.02	-	-
1367	202628_s_at	SERPINE1	0.02	-	-
1368	203180_at	ALDH1A3	0.02	-	-
1369	204363_at	F3	0.02	-	-
1370	204818_at	HSD17B2	0.02	-	-
1371	214845_s_at	CALU	0.02	-	-
1372	219179_at	DACT1	0.02	-	-
1373	219612_s_at	FGG	0.02	-	-
1374	200598_s_at	HSP90B1 /// MIR3652	0.01	-	-
1375	208190_s_at	LSR	0.01	-	212
1376	211527_x_at	VEGFA	0.01	-	429
1377	218341_at	PPCS	0.01	-	-
1378	204018_x_at	HBA1 /// HBA2	0.01	-	-
1379	204036_at	LPAR1	0.01	-	-
1380	208503_s_at	GATAD1	0.01	-	-
1381	211535_s_at	FGFR1	0.01	-	-
1382	211874_s_at	KAT6B	0.01	-	-
1383	213089_at	LOC100272216	0.01	-	-
1384	221473_x_at	SERINC3	0.01	-	-
1385	202934_at	HK2	0.01	-	-
1386	203413_at	LOC100653018 /// LOC100653255 /// NELL2	0.01	-	-
1387	206043_s_at	ATP2C2	0.01	-	-
1388	208651_x_at	CD24	0.01	-	-
1389	209163_at	CYB561	0.01	-	-
1390	209651_at	TGFB1I1	0.01	-	-
1391	212582_at	OSBPL8	0.01	-	-
1392	214016_s_at	SFPQ	0.01	-	-
1393	218502_s_at	TRPS1	0.01	-	-
1394	222242_s_at	KLK5	0.01	-	-
1395	201367_s_at	ZFP36L2	0.01	-	-
1396	203987_at	FZD6	0.01	-	-
1397	209387_s_at	TM4SF1	0.01	-	-
1398	215034_s_at	TM4SF1	0.01	-	-
1399	209524_at	HDGFRP3	0.01	-	-
1400	201123_s_at	EIF5A	0.01	-	-
1401	202742_s_at	PRKACB	0.01	-	1140
1402	202932_at	YES1	0.01	-	-
1403	203060_s_at	PAPSS2	0.01	-	-
1404	203649_s_at	PLA2G2A	0.01	-	-
1405	203872_at	ACTA1	0.01	-	-
1406	204068_at	STK3	0.01	-	-
1407	204992_s_at	PFN2	0.01	-	-
1408	205366_s_at	HOXB6	0.01	-	-
1409	205433_at	BCHE	0.01	-	-
1410	206164_at	CLCA2	0.01	-	-
1411	206302_s_at	NUDT4 /// NUDT4P1	0.01	-	-
1412	208235_x_at	GAGE12F /// GAGE12G /// GAGE12I /// GAGE4 /// GAGE5 /// GAGE6 /// GAGE7	0.01	-	-
1413	208664_s_at	TTC3 /// TTC3P1	0.01	-	-
1414	212179_at	PNISR	0.01	-	-
1415	212325_at	LIMCH1	0.01	-	-
1416	212344_at	SULF1	0.01	-	-
1417	212460_at	SPTSSA	0.01	-	-
1418	215933_s_at	HHEX	0.01	-	881
1419	218677_at	S100A14	0.01	-	-
1420	219759_at	ERAP2	0.01	-	1231
1421	221543_s_at	ERLIN2	0.01	-	-
1422	221830_at	RAP2A	0.01	-	-
1423	209728_at	HLA-DRB4 /// LOC100509582	0.01	-	-
1424	201428_at	CLDN4	0.01	-	-
1425	202430_s_at	PLSCR1	0.01	-	-
1426	202887_s_at	DDIT4	0.01	-	-
1427	202949_s_at	FHL2	0.01	-	-
1428	203058_s_at	PAPSS2	0.01	-	-
1429	203408_s_at	SATB1	0.01	-	-
1430	203699_s_at	DIO2	0.01	-	-
1431	204004_at	PAWR	0.01	-	-
1432	204567_s_at	ABCG1	0.01	-	-
1433	204846_at	CP	0.01	-	-
1434	204900_x_at	SAP30	0.01	-	-
1435	206082_at	HCP5	0.01	-	-
1436	207131_x_at	GGT1 /// GGT2 /// GGTLC2	0.01	-	-
1437	208151_x_at	DDX17	0.01	-	-
1438	208790_s_at	PTRF	0.01	-	-
1439	209487_at	RBPMS	0.01	-	-
1440	210020_x_at	CALML3	0.01	-	-
1441	210397_at	DEFB1	0.01	-	-
1442	211026_s_at	MGLL	0.01	-	-
1443	211298_s_at	ALB	0.01	-	-
1444	211699_x_at	HBA1 /// HBA2	0.01	-	-
1445	211756_at	PTHLH	0.01	-	-
1446	212119_at	RHOQ	0.01	-	-
1447	213228_at	PDE8B	0.01	-	-
1448	213994_s_at	SPON1	0.01	-	-
1449	217763_s_at	RAB31	0.01	-	-
1450	219696_at	DENND1B	0.01	-	-
1451	219806_s_at	C11orf75	0.01	-	-
1452	212294_at	GNG12	0.01	-	-
1453	201563_at	SORD	0.01	-	-
1454	201616_s_at	CALD1	0.01	-	-
1455	203071_at	SEMA3B	0.01	-	-
1456	203608_at	ALDH5A1	0.01	-	-
1457	204005_s_at	PAWR	0.01	-	-
1458	204256_at	ELOVL6	0.01	-	-
1459	205334_at	S100A1	0.01	-	-
1460	206483_at	LRRC6	0.01	-	-
1461	208606_s_at	WNT4	0.01	-	-
1462	208760_at	UBE2I	0.01	-	1222
1463	209114_at	TSPAN1	0.01	-	-
1464	209121_x_at	NR2F2	0.01	-	-
1465	209823_x_at	HLA-DQB1 /// LOC100293977	0.01	-	-
1466	210136_at	MBP	0.01	-	-
1467	210396_s_at	BOLA2 /// LOC440354 /// LOC595101	0.01	-	-
1468	212977_at	CXCR7	0.01	-	-
1469	213537_at	HLA-DPA1	0.01	-	-
1470	214212_x_at	FERMT2	0.01	-	-
1471	214670_at	ZKSCAN1	0.01	-	-
1472	215388_s_at	CFH /// CFHR1	0.01	-	-
1473	217523_at	CD44	0.01	-	-
1474	218829_s_at	CHD7	0.01	-	-
1475	220467_at	g13376557	0.01	-	-
1476	216840_s_at	LAMA2	0.01	-	57
1477	200862_at	DHCR24	0.01	-	-
1478	201279_s_at	DAB2	0.01	-	-
1479	202478_at	TRIB2	0.01	-	-
1480	202833_s_at	SERPINA1	0.01	59	-
1481	202906_s_at	NBN	0.01	-	-
1482	203304_at	BAMBI	0.01	109	-
1483	203360_s_at	GJA9 /// GJA9-MYCBP /// MYCBP	0.01	-	-
1484	203394_s_at	HES1	0.01	-	-
1485	204855_at	SERPINB5	0.01	-	-
1486	206457_s_at	DIO1	0.01	-	-
1487	209096_at	UBE2V2	0.01	-	-
1488	209781_s_at	KHDRBS3	0.01	-	-
1489	209990_s_at	GABBR2	0.01	-	-
1490	211368_s_at	CASP1	0.01	-	-
1491	211682_x_at	UGT2B28	0.01	66	-
1492	212724_at	RND3	0.01	-	-
1493	212776_s_at	OBSL1	0.01	-	-
1494	213234_at	KIAA1467	0.01	-	-
1495	219741_x_at	ZNF552	0.01	-	-
1496	219795_at	SLC6A14	0.01	-	-
1497	37145_at	GNLY	0.01	-	-
1498	201286_at	SDC1	0.01	-	-
1499	201340_s_at	ENC1	0.01	-	-
1500	202998_s_at	LOXL2	0.01	-	-
1501	203739_at	ZNF217	0.01	-	-
1502	203914_x_at	HPGD	0.01	-	-
1503	204416_x_at	APOC1	0.01	-	-
1504	205306_x_at	KMO	0.01	-	-
1505	205311_at	DDC	0.01	-	-
1506	207102_at	AKR1D1	0.01	-	-
1507	208152_s_at	DDX21	0.01	-	-
1508	208691_at	TFRC	0.01	-	-
1509	209919_x_at	GGT1 /// GGT2 /// GGTLC2	0.01	-	-
1510	210172_at	SF1	0.01	-	-
1511	210982_s_at	HLA-DRA	0.01	-	-
1512	211549_s_at	HPGD	0.01	-	-
1513	212458_at	SPRED2	0.01	-	-
1514	212912_at	RPS6KA2	0.01	-	-
1515	214251_s_at	NUMA1	0.01	-	-
1516	218434_s_at	AACS	0.01	-	-
1517	219426_at	EIF2C3	0.01	-	-
1518	221815_at	ABHD2	0.01	-	-
1519	222257_s_at	ACE2	0.01	-	-
1520	201425_at	ALDH2	0.01	-	682
1521	203066_at	CHST15	0.01	-	-
1522	204112_s_at	HNMT	0.01	-	-
1523	206544_x_at	SMARCA2	0.01	-	343
1524	207980_s_at	CITED2	0.01	-	-
1525	219121_s_at	ESRP1	0.01	-	-
1526	202035_s_at	SFRP1	0.01	-	-
1527	202345_s_at	FABP5	0.01	-	-
1528	208677_s_at	BSG	0.01	-	-
1529	214023_x_at	TUBB2B	0.01	-	-
1530	219659_at	ATP8A2	0.01	-	-
1531	823_at	CX3CL1	0.01	-	-
1532	201990_s_at	CREBL2	0.01	-	-
1533	203497_at	MED1	0.01	-	-
1534	209116_x_at	HBB	0.01	139	-
1535	213887_s_at	POLR2E	0.01	-	-
1536	221854_at	PKP1	0.01	-	-
1537	200953_s_at	CCND2	0.01	-	2
1538	201243_s_at	ATP1B1	0.01	-	-
1539	202310_s_at	COL1A1	0.01	-	-
1540	202376_at	SERPINA3	0.01	-	-
1541	202454_s_at	ERBB3	0.01	-	-
1542	202581_at	HSPA1A /// HSPA1B	0.01	-	-
1543	202834_at	AGT	0.01	-	-
1544	202990_at	PYGL	0.01	-	-
1545	203680_at	PRKAR2B	0.01	-	-
1546	203922_s_at	CYBB	0.01	-	-
1547	203923_s_at	CYBB	0.01	-	-
1548	203961_at	NEBL	0.01	-	-
1549	204057_at	IRF8	0.01	-	-
1550	204160_s_at	ENPP4	0.01	-	-
1551	204547_at	RAB40B	0.01	-	-
1552	204620_s_at	VCAN	0.01	-	-
1553	204779_s_at	HOXB7	0.01	-	-
1554	204975_at	EMP2	0.01	-	-
1555	205110_s_at	FGF13	0.01	-	-
1556	205249_at	EGR2	0.01	-	-
1557	205862_at	GREB1	0.01	-	-
1558	205968_at	KCNS3	0.01	-	-
1559	207419_s_at	RAC2	0.01	-	-
1560	208370_s_at	RCAN1	0.01	-	-
1561	208719_s_at	DDX17	0.01	-	-
1562	209135_at	ASPH	0.01	-	-
1563	209270_at	LAMB3	0.01	-	-
1564	209366_x_at	CYB5A	0.01	-	-
1565	209737_at	MAGI2	0.01	-	-
1566	212811_x_at	SLC1A4	0.01	-	-
1567	212999_x_at	HLA-DQB1 /// LOC100293977	0.01	-	-
1568	213241_at	PLXNC1	0.01	-	811
1569	213839_at	CLMN	0.01	-	-
1570	214279_s_at	NDRG2	0.01	-	-
1571	219001_s_at	DCAF10	0.01	-	-
1572	219352_at	HERC6	0.01	-	-
1573	220330_s_at	SAMSN1	0.01	-	-
1574	221666_s_at	PYCARD	0.01	-	-
1575	221731_x_at	VCAN	0.01	-	-
1576	221933_at	NLGN4X	0.01	-	-
1577	222209_s_at	TMEM135	0.01	-	-
1578	74694_s_at	RABEP2	0.01	-	-
1579	203917_at	CXADR	0.01	-	-
1580	209699_x_at	AKR1C2 /// LOC100653286	0.01	-	-
1581	211653_x_at	AKR1C2 /// LOC100653286	0.01	-	-
1582	201360_at	CST3	0.01	-	-
1583	201490_s_at	PPIF	0.01	-	-
1584	201931_at	ETFA	0.01	-	-
1585	202635_s_at	POLR2K	0.01	-	-
1586	202736_s_at	LSM4	0.01	-	-
1587	204607_at	HMGCS2	0.01	80	-
1588	210512_s_at	VEGFA	0.01	-	675
1589	211548_s_at	HPGD	0.01	-	-
1590	214359_s_at	HSP90AB1	0.01	-	-
1591	200607_s_at	RAD21	0.01	-	-
1592	200824_at	GSTP1	0.01	-	-
1593	200906_s_at	PALLD	0.01	-	-
1594	201141_at	GPNMB	0.01	-	-
1595	201660_at	ACSL3	0.01	-	-
1596	201825_s_at	SCCPDH	0.01	-	-
1597	201940_at	CPD	0.01	-	-
1598	201942_s_at	CPD	0.01	-	-
1599	202017_at	EPHX1	0.01	-	-
1600	202371_at	TCEAL4	0.01	-	-
1601	202850_at	ABCD3	0.01	-	-
1602	202950_at	CRYZ	0.01	-	-
1603	202952_s_at	ADAM12	0.01	-	-
1604	203083_at	THBS2	0.01	-	-
1605	203266_s_at	MAP2K4	0.01	-	-
1606	203305_at	F13A1	0.01	-	-
1607	204083_s_at	TPM2	0.01	-	-
1608	204379_s_at	FGFR3	0.01	-	-
1609	204446_s_at	ALOX5	0.01	-	-
1610	204542_at	ST6GALNAC2	0.01	-	-
1611	204619_s_at	VCAN	0.01	-	-
1612	204654_s_at	TFAP2A	0.01	-	-
1613	204875_s_at	GMDS	0.01	-	-
1614	205352_at	SERPINI1	0.01	-	-
1615	205590_at	RASGRP1	0.01	-	-
1616	206133_at	XAF1	0.01	-	-
1617	206157_at	PTX3	0.01	-	-
1618	206857_s_at	FKBP1B	0.01	-	-
1619	207092_at	LEP	0.01	-	-
1620	207996_s_at	C18orf1	0.01	-	-
1621	209493_at	PDZD2	0.01	-	-
1622	209560_s_at	DLK1	0.01	-	-
1623	209842_at	SOX10	0.01	-	-
1624	209884_s_at	SLC4A7	0.01	-	-
1625	209890_at	TSPAN5	0.01	-	-
1626	210831_s_at	PTGER3	0.01	-	-
1627	211695_x_at	MUC1	0.01	-	-
1628	211783_s_at	MTA1	0.01	-	-
1629	212012_at	PXDN	0.01	-	-
1630	212107_s_at	DHX9	0.01	-	-
1631	212417_at	SCAMP1	0.01	-	-
1632	213524_s_at	G0S2	0.01	-	-
1633	213792_s_at	INSR	0.01	-	-
1634	214007_s_at	TWF1	0.01	-	-
1635	214455_at	HIST1H2BC /// HIST1H2BE /// HIST1H2BF /// HIST1H2BG /// HIST1H2BI	0.01	-	-
1636	214519_s_at	RLN2	0.01	-	-
1637	215043_s_at	GUSBP3 /// GUSBP9 /// SMA4 /// SMA5	0.01	-	-
1638	215333_x_at	GSTM1	0.01	-	-
1639	216733_s_at	GATM	0.01	-	-
1640	216915_s_at	PTPN12	0.01	-	-
1641	217202_s_at	GLUL	0.01	-	-
1642	217762_s_at	RAB31	0.01	-	-
1643	217764_s_at	RAB31	0.01	-	-
1644	218618_s_at	FNDC3B	0.01	-	-
1645	218625_at	NRN1	0.01	-	-
1646	218943_s_at	DDX58	0.01	-	-
1647	219032_x_at	OPN3	0.01	-	-
1648	219255_x_at	IL17RB	0.01	-	-
1649	219412_at	RAB38	0.01	-	-
1650	219557_s_at	NRIP3	0.01	-	-
1651	219734_at	SIDT1	0.01	-	-
1652	219913_s_at	CRNKL1	0.01	-	-
1653	220029_at	ELOVL2	0.01	-	-
1654	221646_s_at	ZDHHC11	0.01	-	-
1655	221690_s_at	NLRP2	0.01	-	-
1656	221727_at	SUB1	0.01	-	-
1657	221802_s_at	KIAA1598	0.01	-	-
1658	222001_x_at	LOC728855 /// LOC728875	0.01	-	-
1659	32128_at	CCL18	0.01	-	-
1660	34031_i_at	KRIT1	0.01	-	-
1661	201914_s_at	SEC63	0.01	-	-
1662	212638_s_at	WWP1	0.01	-	-
1663	217404_s_at	COL2A1	0.01	-	-
1664	217813_s_at	SPIN1	0.01	-	-
1665	219371_s_at	KLF2	0.01	-	-
1666	202412_s_at	USP1	0.01	-	-
1667	205345_at	BARD1	0.01	-	-
1668	205453_at	HOXB2	0.01	-	-
1669	208284_x_at	GGT1 /// GGT2 /// GGTLC2	0.01	-	-
1670	209535_s_at	g5199315	0.01	-	-
1671	210621_s_at	RASA1	0.01	-	-
1672	212254_s_at	DST /// LOC100652766	0.01	-	-
1673	213077_at	YTHDC2	0.01	-	-
1674	213552_at	GLCE	0.01	-	-
1675	266_s_at	CD24	0.01	-	-
1676	201843_s_at	EFEMP1	0.01	-	-
1677	201986_at	MED13	0.01	-	-
1678	203243_s_at	PDLIM5	0.01	-	-
1679	203590_at	DYNC1LI2	0.01	-	-
1680	203675_at	NUCB2	0.01	-	-
1681	203815_at	GSTT1	0.01	-	-
1682	204114_at	NID2	0.01	-	-
1683	204298_s_at	LOX	0.01	-	-
1684	204630_s_at	GOSR1	0.01	-	-
1685	206197_at	NME5	0.01	-	-
1686	206825_at	OXTR	0.01	-	-
1687	209955_s_at	FAP	0.01	-	-
1688	211467_s_at	NFIB	0.01	-	-
1689	212057_at	KIAA0182	0.01	-	-
1690	212554_at	CAP2	0.01	-	-
1691	213438_at	NFASC	0.01	-	-
1692	213909_at	LRRC15	0.01	-	-
1693	215785_s_at	CYFIP2	0.01	-	-
1694	219468_s_at	CUEDC1	0.01	-	-
1695	219789_at	NPR3	0.01	-	-
1696	220161_s_at	EPB41L4B	0.01	-	-
1697	221729_at	COL5A2	0.01	-	-
1698	39248_at	AQP3	0.01	111	-
1699	91816_f_at	MEX3D	0.01	-	-
1700	209184_s_at	IRS2	0.01	-	-
1701	208296_x_at	TNFAIP8	0.01	-	1143
1702	216321_s_at	NR3C1	0.01	-	333

## Sheet: RS-L
	ProbesetID	Gene	SelectionFreq	RankDev	RankCor
1	203697_at	FRZB	0.99	-	1
2	202859_x_at	IL8	0.98	-	140
3	209875_s_at	SPP1	0.87	46	25
4	207655_s_at	BLNK	0.86	-	225
5	217838_s_at	EVL	0.84	-	55
6	213131_at	OLFM1	0.83	-	-
7	212592_at	IGJ	0.81	53	32
8	218499_at	MST4	0.8	-	476
9	204345_at	COL16A1	0.79	-	14
10	218720_x_at	SEZ6L2	0.78	-	1134
11	203362_s_at	MAD2L1	0.76	-	53
12	212094_at	PEG10	0.76	24	1124
13	213308_at	SHANK2	0.75	-	-
14	213568_at	OSR2	0.74	-	396
15	217022_s_at	IGH@ /// IGHA1 /// IGHA2	0.74	47	10
16	210519_s_at	NQO1	0.73	-	388
17	221539_at	EIF4EBP1	0.71	-	167
18	209865_at	SLC35A3	0.69	-	-
19	203764_at	DLGAP5	0.69	-	12
20	204942_s_at	ALDH3B2	0.68	65	-
21	219918_s_at	ASPM	0.68	-	34
22	209505_at	NR2F1	0.66	133	119
23	203698_s_at	FRZB	0.64	-	3
24	202912_at	ADM	0.63	-	-
25	203108_at	GPRC5A	0.63	-	-
26	210367_s_at	PTGES	0.63	-	-
27	202746_at	ITM2A	0.62	-	4
28	212594_at	MIR4680 /// PDCD4	0.62	-	1105
29	217562_at	FAM5C	0.61	-	-
30	204941_s_at	ALDH3B2	0.61	-	875
31	205242_at	CXCL13	0.6	11	-
32	208881_x_at	IDI1	0.6	-	539
33	204964_s_at	SSPN	0.59	-	136
34	210096_at	CYP4B1	0.58	44	-
35	206799_at	SCGB1D2	0.57	2	-
36	208103_s_at	ANP32E	0.56	-	320
37	211596_s_at	LRIG1	0.56	-	469
38	204006_s_at	FCGR3A /// FCGR3B	0.56	-	-
39	204475_at	MMP1	0.55	27	-
40	205267_at	POU2AF1	0.55	-	185
41	204595_s_at	STC1	0.55	-	442
42	214768_x_at	IGKC	0.54	55	170
43	201292_at	TOP2A	0.53	-	70
44	209125_at	KRT6A	0.53	-	-
45	212187_x_at	PTGDS	0.53	-	93
46	202741_at	PRKACB	0.52	-	-
47	211645_x_at	g186008	0.52	57	319
48	219612_s_at	FGG	0.51	-	-
49	219759_at	ERAP2	0.51	-	1231
50	201291_s_at	TOP2A	0.51	-	76
51	209301_at	CA2	0.5	43	-
52	212670_at	ELN	0.5	-	78
53	221558_s_at	LEF1	0.5	-	1119
54	206326_at	GRP	0.48	-	-
55	209485_s_at	OSBPL1A	0.48	-	-
56	221933_at	NLGN4X	0.48	-	-
57	203037_s_at	MTSS1	0.47	-	-
58	219795_at	SLC6A14	0.47	-	-
59	204058_at	ME1	0.47	-	1014
60	219557_s_at	NRIP3	0.47	-	-
61	205830_at	CLGN	0.47	106	576
62	219090_at	SLC24A3	0.46	-	-
63	219978_s_at	NUSAP1	0.46	-	74
64	202712_s_at	CKMT1A /// CKMT1B	0.46	-	534
65	218730_s_at	OGN	0.45	-	109
66	222108_at	AMIGO2	0.45	-	-
67	213032_at	NFIB	0.45	-	444
68	219983_at	HRASLS	0.44	-	392
69	217418_x_at	MS4A1	0.44	-	161
70	202350_s_at	LOC100506558 /// MATN2	0.43	-	-
71	204260_at	CHGB	0.43	-	-
72	216915_s_at	PTPN12	0.43	-	-
73	204005_s_at	PAWR	0.43	-	-
74	214157_at	GNAS	0.43	-	-
75	202203_s_at	AMFR	0.42	-	-
76	210024_s_at	UBE2E3	0.42	-	-
77	212736_at	C16orf45	0.42	-	497
78	209529_at	PPAP2C	0.42	-	-
79	212382_at	TCF4	0.42	-	427
80	212827_at	IGHM	0.42	-	101
81	202718_at	IGFBP2	0.42	-	-
82	208615_s_at	PTP4A2	0.41	-	-
83	201663_s_at	SMC4	0.41	-	408
84	212690_at	DDHD2	0.41	-	-
85	218858_at	DEPTOR	0.4	-	725
86	213664_at	SLC1A1	0.4	21	506
87	201839_s_at	EPCAM	0.39	-	132
88	219659_at	ATP8A2	0.39	-	-
89	218039_at	NUSAP1	0.39	-	60
90	214545_s_at	PROSC	0.38	-	-
91	203143_s_at	KIAA0040	0.38	-	1011
92	202742_s_at	PRKACB	0.38	-	1140
93	203213_at	CDK1	0.38	-	237
94	204148_s_at	POMZP3 /// ZP3	0.37	-	-
95	207802_at	CRISP3	0.37	112	-
96	201790_s_at	DHCR7	0.37	-	290
97	202381_at	ADAM9	0.37	-	-
98	209800_at	KRT16	0.37	-	-
99	205567_at	CHST1	0.37	-	-
100	205433_at	BCHE	0.36	-	-
101	213519_s_at	LAMA2	0.36	-	8
102	214669_x_at	IGKC	0.36	-	321
103	210356_x_at	MS4A1	0.36	-	125
104	33767_at	NEFH	0.36	-	696
105	201037_at	PFKP	0.35	-	367
106	201130_s_at	CDH1	0.35	-	1194
107	202664_at	WIPF1	0.35	-	175
108	205774_at	F12	0.35	-	-
109	211302_s_at	PDE4B	0.35	-	-
110	214087_s_at	MYBPC1	0.35	52	-
111	217148_x_at	CKAP2 /// IGLC1	0.35	-	324
112	203485_at	RTN1	0.35	-	611
113	203815_at	GSTT1	0.35	-	-
114	208083_s_at	ITGB6	0.35	-	-
115	203566_s_at	AGL	0.34	-	-
116	213506_at	F2RL1	0.34	-	-
117	202705_at	CCNB2	0.34	-	27
118	201743_at	CD14	0.34	-	855
119	205613_at	SYT17	0.34	-	-
120	218883_s_at	MLF1IP	0.34	-	369
121	203632_s_at	GPRC5B	0.33	-	-
122	204033_at	TRIP13	0.33	-	129
123	221530_s_at	BHLHE41	0.33	-	1149
124	202464_s_at	PFKFB3	0.32	-	-
125	204675_at	SRD5A1	0.32	-	968
126	219225_at	PGBD5	0.32	-	-
127	219789_at	NPR3	0.32	-	-
128	203988_s_at	FUT8	0.32	-	583
129	204044_at	QPRT	0.32	-	-
130	208712_at	CCND1	0.32	-	-
131	212263_at	QKI	0.32	-	-
132	212768_s_at	OLFM4	0.32	-	-
133	202609_at	EPS8	0.31	-	1057
134	204342_at	SLC25A24	0.31	-	890
135	205752_s_at	GSTM5	0.31	-	-
136	215785_s_at	CYFIP2	0.31	-	-
137	202790_at	CLDN7	0.31	-	571
138	218692_at	SYBU	0.31	-	-
139	219250_s_at	FLRT3	0.31	-	-
140	202888_s_at	ANPEP	0.31	-	-
141	213432_at	MUC5B	0.3	-	-
142	217851_s_at	SLMO2	0.3	-	-
143	220177_s_at	TMPRSS3	0.3	-	1180
144	222062_at	IL27RA	0.3	-	-
145	206023_at	NMU	0.3	-	348
146	213348_at	CDKN1C	0.3	-	278
147	205440_s_at	NPY1R	0.3	5	510
148	218976_at	DNAJC12	0.3	60	-
149	205943_at	TDO2	0.3	-	1114
150	215176_x_at	LOC642838	0.29	39	412
151	216733_s_at	GATM	0.29	-	-
152	221542_s_at	ERLIN2	0.29	-	-
153	221958_s_at	WLS	0.29	-	565
154	204059_s_at	ME1	0.29	-	-
155	219648_at	MREG	0.29	-	-
156	221760_at	MAN1A1	0.29	-	1076
157	220622_at	LRRC31	0.29	-	-
158	221690_s_at	NLRP2	0.29	-	-
159	205257_s_at	AMPH	0.29	-	-
160	208473_s_at	GP2	0.29	-	-
161	209560_s_at	DLK1	0.28	-	-
162	211695_x_at	MUC1	0.28	-	-
163	212444_at	GPRC5A	0.28	-	-
164	217767_at	C3	0.28	-	102
165	203560_at	GGH	0.28	-	266
166	203881_s_at	DMD	0.28	-	269
167	209357_at	CITED2	0.28	-	-
168	209374_s_at	IGHM	0.28	64	331
169	211748_x_at	PTGDS	0.28	-	133
170	219563_at	LINC00341	0.28	-	15
171	209631_s_at	GPR37	0.28	-	-
172	215946_x_at	IGLL3P	0.28	-	552
173	201667_at	GJA1	0.27	-	-
174	203917_at	CXADR	0.27	-	-
175	208747_s_at	C1S	0.27	-	143
176	213043_s_at	MED24	0.27	-	-
177	203638_s_at	FGFR2	0.27	-	-
178	204141_at	TUBB2A	0.26	-	-
179	209031_at	CADM1	0.26	-	-
180	209368_at	EPHX2	0.26	-	-
181	91816_f_at	MEX3D	0.26	-	-
182	201060_x_at	STOM	0.26	-	315
183	202769_at	CCNG2	0.26	-	-
184	205311_at	DDC	0.25	-	-
185	205829_at	HSD17B1	0.25	-	-
186	208228_s_at	FGFR2	0.25	-	-
187	202489_s_at	FXYD3	0.25	-	-
188	209290_s_at	NFIB	0.25	-	1181
189	212353_at	SULF1	0.25	-	-
190	219115_s_at	IL20RA	0.25	-	-
191	201388_at	PSMD3	0.25	-	-
192	201785_at	RNASE1	0.25	-	-
193	203753_at	TCF4	0.25	-	227
194	211734_s_at	FCER1A	0.25	-	239
195	201791_s_at	DHCR7	0.24	-	312
196	202435_s_at	CYP1B1	0.24	-	-
197	220940_at	ANKRD36B	0.24	-	-
198	202430_s_at	PLSCR1	0.24	-	-
199	214336_s_at	COPA	0.24	-	-
200	221286_s_at	MZB1	0.24	-	-
201	218857_s_at	ASRGL1	0.24	-	-
202	209369_at	ANXA3	0.24	-	-
203	202994_s_at	FBLN1	0.24	-	82
204	206373_at	ZIC1	0.24	-	-
205	203418_at	CCNA2	0.24	-	308
206	207339_s_at	LTB	0.24	-	922
207	202965_s_at	CAPN6	0.24	-	837
208	222146_s_at	TCF4	0.23	-	530
209	222379_at	KCNE4	0.23	-	-
210	201884_at	CEACAM5	0.23	107	-
211	210732_s_at	LGALS8	0.23	-	-
212	217966_s_at	FAM129A	0.23	-	-
213	203290_at	HLA-DQA1	0.23	26	-
214	203645_s_at	CD163	0.23	-	-
215	207430_s_at	MSMB	0.23	122	-
216	203574_at	NFIL3	0.23	-	-
217	210297_s_at	MSMB	0.23	-	-
218	203354_s_at	PSD3	0.23	-	-
219	203786_s_at	TPD52L1	0.23	-	677
220	204086_at	PRAME	0.22	-	-
221	201030_x_at	LDHB	0.22	-	-
222	201468_s_at	NQO1	0.22	-	-
223	204688_at	SGCE	0.22	-	-
224	209781_s_at	KHDRBS3	0.22	-	-
225	219117_s_at	FKBP11	0.22	-	-
226	219476_at	C1orf116	0.22	-	-
227	216238_s_at	FGB	0.22	-	-
228	202149_at	NEDD9	0.22	-	-
229	209289_at	NFIB	0.22	-	1182
230	210576_at	CYP4F8	0.22	-	-
231	212593_s_at	MIR4680 /// PDCD4	0.22	-	1108
232	220922_s_at	SPANXA1 /// SPANXA2 /// SPANXB1 /// SPANXB2 /// SPANXC /// SPANXF1	0.22	-	-
233	219014_at	PLAC8	0.22	-	819
234	205347_s_at	TMSB15A /// TMSB15B	0.22	-	-
235	205081_at	CRIP1	0.22	-	-
236	214677_x_at	IGLC1	0.22	114	314
237	201942_s_at	CPD	0.21	-	-
238	204326_x_at	MT1X	0.21	-	-
239	203304_at	BAMBI	0.21	109	-
240	211071_s_at	MLLT11	0.21	-	-
241	219118_at	FKBP11	0.21	-	-
242	219607_s_at	MS4A4A	0.21	-	-
243	217523_at	CD44	0.21	-	-
244	202124_s_at	TRAK2	0.21	-	1122
245	221667_s_at	HSPB8	0.21	-	-
246	202731_at	MIR4680 /// PDCD4	0.2	-	-
247	204472_at	GEM	0.2	-	118
248	205442_at	MFAP3L	0.2	-	-
249	215049_x_at	CD163	0.2	-	-
250	216594_x_at	AKR1C1	0.2	-	-
251	209602_s_at	GATA3	0.2	96	-
252	218804_at	ANO1	0.2	-	-
253	204137_at	GPR137B	0.2	-	-
254	209448_at	HTATIP2	0.2	-	-
255	218963_s_at	KRT23	0.2	70	-
256	201631_s_at	IER3	0.2	-	-
257	205336_at	PVALB	0.2	-	-
258	218662_s_at	NCAPG	0.2	-	123
259	202236_s_at	SLC16A1	0.2	-	-
260	204971_at	CSTA	0.2	-	-
261	202995_s_at	FBLN1	0.19	-	100
262	212092_at	PEG10	0.19	117	-
263	212387_at	TCF4	0.19	-	378
264	202506_at	SSFA2	0.19	-	-
265	201236_s_at	BTG2	0.19	-	882
266	201925_s_at	CD55	0.19	-	-
267	203872_at	ACTA1	0.19	-	-
268	204437_s_at	FOLR1	0.19	-	-
269	206108_s_at	SRSF6	0.19	-	-
270	210546_x_at	CTAG1A /// CTAG1B	0.19	-	-
271	210904_s_at	IL13RA1	0.19	-	-
272	212328_at	LIMCH1	0.19	-	-
273	214038_at	CCL8	0.19	-	-
274	201313_at	ENO2	0.19	-	-
275	202747_s_at	ITM2A	0.19	-	9
276	209126_x_at	KRT6B	0.18	-	-
277	213998_s_at	DDX17	0.18	-	-
278	218847_at	IGF2BP2	0.18	-	-
279	221671_x_at	IGK@ /// IGKC /// LOC100294406	0.18	-	323
280	204146_at	RAD51AP1	0.18	-	162
281	204900_x_at	SAP30	0.18	-	-
282	207002_s_at	PLAGL1	0.18	-	532
283	210222_s_at	RTN1	0.18	-	326
284	201311_s_at	SH3BGRL	0.18	-	-
285	212560_at	SORL1	0.18	-	664
286	221911_at	ETV1	0.18	-	-
287	214414_x_at	HBA1 /// HBA2	0.18	95	-
288	211450_s_at	MSH6	0.18	-	-
289	213134_x_at	BTG3	0.18	-	-
290	212462_at	KAT6B	0.18	-	940
291	222209_s_at	TMEM135	0.18	-	-
292	214451_at	TFAP2B	0.18	7	-
293	201890_at	RRM2	0.17	-	485
294	209030_s_at	CADM1	0.17	-	-
295	218341_at	PPCS	0.17	-	-
296	203404_at	ARMCX2	0.17	-	-
297	204818_at	HSD17B2	0.17	-	-
298	205366_s_at	HOXB6	0.17	-	-
299	209524_at	HDGFRP3	0.17	-	-
300	219342_at	CASD1	0.17	-	578
301	204284_at	PPP1R3C	0.17	-	-
302	209504_s_at	PLEKHB1	0.17	-	-
303	212730_at	SYNM	0.17	-	1191
304	221833_at	LOC100507577 /// LONP2	0.17	-	-
305	201940_at	CPD	0.17	-	-
306	201369_s_at	ZFP36L2	0.17	-	-
307	209220_at	GPC3	0.17	-	-
308	209606_at	CYTIP	0.17	-	-
309	211090_s_at	PRPF4B	0.17	-	-
310	218546_at	C1orf115	0.17	-	-
311	213674_x_at	IGHD	0.17	-	452
312	201842_s_at	EFEMP1	0.17	-	-
313	34031_i_at	KRIT1	0.17	-	-
314	204597_x_at	STC1	0.17	-	-
315	210674_s_at	PCDHA1 /// PCDHA10 /// PCDHA11 /// PCDHA12 /// PCDHA13 /// PCDHA2 /// PCDHA3 /// PCDHA4 /// PCDHA5 /// PCDHA6 /// PCDHA7 /// PCDHA8 /// PCDHA9 /// PCDHAC1 /// PCDHAC2	0.17	-	-
316	201465_s_at	JUN	0.16	-	-
317	204004_at	PAWR	0.16	-	-
318	204914_s_at	SOX11	0.16	-	-
319	209803_s_at	PHLDA2	0.16	-	933
320	209813_x_at	TARP	0.16	-	-
321	220038_at	C8orf44-SGK3 /// SGK3	0.16	119	-
322	203453_at	SCNN1A	0.16	-	-
323	209083_at	CORO1A	0.16	-	-
324	212314_at	SEL1L3	0.16	-	-
325	200862_at	DHCR24	0.16	-	-
326	203608_at	ALDH5A1	0.16	-	-
327	204041_at	MAOB	0.16	-	-
328	218400_at	OAS3	0.16	-	-
329	203685_at	BCL2	0.16	-	-
330	219414_at	CLSTN2	0.16	-	-
331	212423_at	ZCCHC24	0.16	-	203
332	218469_at	GREM1	0.16	-	-
333	211783_s_at	MTA1	0.16	-	-
334	203799_at	CD302 /// LY75-CD302	0.15	-	328
335	205825_at	PCSK1	0.15	-	-
336	211429_s_at	SERPINA1	0.15	126	-
337	212657_s_at	IL1RN	0.15	-	-
338	221543_s_at	ERLIN2	0.15	-	-
339	202196_s_at	DKK3	0.15	-	-
340	209385_s_at	PROSC	0.15	-	-
341	212417_at	SCAMP1	0.15	-	-
342	219463_at	LAMP5	0.15	-	120
343	220414_at	CALML5	0.15	72	-
344	205768_s_at	SLC27A2	0.15	-	-
345	204359_at	FLRT2 /// LOC100506718	0.15	-	61
346	207981_s_at	ESRRG	0.15	-	-
347	222043_at	CLU	0.15	-	141
348	213385_at	CHN2	0.15	-	454
349	204142_at	ENOSF1	0.15	-	-
350	206043_s_at	ATP2C2	0.15	-	-
351	58916_at	KCTD14 /// NDUFC2-KCTD14	0.15	-	-
352	218640_s_at	PLEKHF2	0.15	-	-
353	204286_s_at	PMAIP1	0.15	-	-
354	210072_at	CCL19	0.15	-	182
355	202990_at	PYGL	0.14	-	-
356	212224_at	ALDH1A1	0.14	-	63
357	217378_x_at	LOC100130100	0.14	-	270
358	202600_s_at	NRIP1	0.14	-	-
359	204615_x_at	IDI1	0.14	-	866
360	208727_s_at	CDC42	0.14	-	-
361	210761_s_at	GRB7	0.14	-	-
362	211527_x_at	VEGFA	0.14	-	429
363	214073_at	CTTN	0.14	-	-
364	220945_x_at	MANSC1	0.14	-	-
365	201650_at	KRT19	0.14	137	-
366	203951_at	CNN1	0.14	-	952
367	204497_at	ADCY9	0.14	-	883
368	204885_s_at	MSLN	0.14	-	-
369	209270_at	LAMB3	0.14	-	-
370	213234_at	KIAA1467	0.14	-	-
371	33323_r_at	SFN	0.14	-	253
372	201467_s_at	NQO1	0.14	-	-
373	217967_s_at	FAM129A	0.14	-	389
374	201490_s_at	PPIF	0.14	-	-
375	209498_at	CEACAM1	0.14	-	-
376	210467_x_at	MAGEA12	0.14	-	-
377	203851_at	IGFBP6	0.14	-	358
378	204637_at	CGA	0.14	-	-
379	206067_s_at	WT1	0.14	-	-
380	206166_s_at	CLCA2	0.14	-	-
381	213502_x_at	GUSBP11	0.14	-	554
382	217404_s_at	COL2A1	0.14	-	-
383	220559_at	EN1	0.14	-	-
384	222036_s_at	MCM4	0.14	-	-
385	216971_s_at	PLEC	0.14	-	-
386	204734_at	KRT15	0.14	25	-
387	211685_s_at	NCALD	0.14	-	-
388	212859_x_at	LOC100505584 /// MT1E	0.14	-	-
389	219602_s_at	PIEZO2	0.14	-	-
390	209773_s_at	RRM2	0.13	-	213
391	217989_at	HSD17B11	0.13	-	806
392	220651_s_at	MCM10	0.13	-	19
393	209598_at	PNMA2	0.13	-	785
394	219263_at	RNF128	0.13	-	-
395	219787_s_at	ECT2	0.13	-	686
396	204438_at	MRC1	0.13	-	-
397	208791_at	CLU	0.13	-	-
398	215779_s_at	HIST1H2BC /// HIST1H2BE /// HIST1H2BF /// HIST1H2BG /// HIST1H2BI	0.13	-	-
399	218541_s_at	C8orf4	0.13	49	-
400	219681_s_at	RAB11FIP1	0.13	-	-
401	212686_at	PPM1H	0.13	-	-
402	215203_at	GOLGA4	0.13	-	-
403	204825_at	MELK	0.13	-	58
404	209205_s_at	LMO4	0.13	-	-
405	205668_at	LY75	0.13	-	-
406	214581_x_at	TNFRSF21	0.13	-	-
407	202539_s_at	HMGCR	0.13	-	-
408	206385_s_at	ANK3	0.13	-	-
409	217777_s_at	PTPLAD1	0.13	-	-
410	202575_at	CRABP2	0.12	-	-
411	203710_at	ITPR1	0.12	-	-
412	204151_x_at	AKR1C1	0.12	-	-
413	214598_at	CLDN8	0.12	-	-
414	218638_s_at	LOC100130872 /// SPON2	0.12	-	1203
415	201445_at	CNN3	0.12	-	-
416	203184_at	FBN2	0.12	-	-
417	209987_s_at	ASCL1	0.12	-	-
418	202291_s_at	MGP	0.12	-	-
419	203908_at	SLC4A4	0.12	-	-
420	204596_s_at	STC1	0.12	-	1123
421	213158_at	Hs.16193.0	0.12	-	1218
422	221505_at	ANP32E	0.12	-	-
423	203425_s_at	IGFBP5	0.12	-	-
424	203542_s_at	KLF9	0.12	-	959
425	209243_s_at	PEG3	0.12	-	-
426	209286_at	CDC42EP3	0.12	-	-
427	209318_x_at	PLAGL1	0.12	-	852
428	209480_at	HLA-DQB1	0.12	89	-
429	210372_s_at	TPD52L1	0.12	-	863
430	214130_s_at	LOC728802 /// PDE4DIP	0.12	-	-
431	209112_at	CDKN1B	0.12	-	-
432	209728_at	HLA-DRB4 /// LOC100509582	0.12	-	-
433	217975_at	WBP5	0.12	-	-
434	203876_s_at	MMP11	0.12	-	-
435	203962_s_at	NEBL	0.12	-	-
436	205110_s_at	FGF13	0.12	-	-
437	201312_s_at	SH3BGRL	0.11	-	-
438	205041_s_at	ORM1 /// ORM2	0.11	-	-
439	209555_s_at	CD36	0.11	-	-
440	214949_at	Hs.140945.0	0.11	-	-
441	219389_at	SUSD4	0.11	-	-
442	202478_at	TRIB2	0.11	-	-
443	216491_x_at	IGHM	0.11	74	-
444	221841_s_at	KLF4	0.11	-	-
445	204939_s_at	PLN	0.11	-	-
446	206457_s_at	DIO1	0.11	-	-
447	207469_s_at	PIR	0.11	-	-
448	212629_s_at	PKN2	0.11	-	-
449	202920_at	ANK2	0.11	-	67
450	202855_s_at	SLC16A3	0.11	-	-
451	209884_s_at	SLC4A7	0.11	-	-
452	208610_s_at	SRRM2	0.11	-	-
453	213201_s_at	TNNT1	0.11	-	-
454	214097_at	RPS21	0.11	-	-
455	202016_at	MEST	0.11	-	-
456	206110_at	HIST1H3H	0.11	-	-
457	209714_s_at	CDKN3	0.11	-	383
458	218974_at	SOBP	0.11	-	471
459	203131_at	PDGFRA	0.11	-	503
460	207480_s_at	MEIS2	0.11	-	941
461	218149_s_at	ZNF395	0.11	-	965
462	218807_at	VAV3	0.11	-	-
463	207828_s_at	CENPF	0.11	-	226
464	203874_s_at	SMARCA1	0.11	-	-
465	212190_at	SERPINE2	0.11	-	472
466	213711_at	KRT81	0.11	-	-
467	214461_at	LBP	0.11	-	760
468	218816_at	LRRC1	0.11	-	-
469	210559_s_at	CDK1	0.11	-	293
470	214324_at	GP2	0.11	-	-
471	201325_s_at	EMP1	0.11	-	-
472	209988_s_at	ASCL1	0.11	-	-
473	209070_s_at	RGS5	0.11	-	-
474	209138_x_at	IGLC1	0.11	131	347
475	221942_s_at	GUCY1A3	0.11	-	848
476	221122_at	HRASLS2	0.11	-	-
477	201849_at	BNIP3	0.1	-	-
478	202949_s_at	FHL2	0.1	-	-
479	203021_at	SLPI	0.1	-	-
480	203029_s_at	PTPRN2	0.1	-	-
481	204235_s_at	GULP1	0.1	-	982
482	211597_s_at	HOPX	0.1	-	-
483	217028_at	CXCR4	0.1	-	-
484	203827_at	WIPI1	0.1	-	-
485	205541_s_at	GSPT2	0.1	-	1153
486	208131_s_at	PTGIS	0.1	-	921
487	211958_at	IGFBP5	0.1	-	-
488	219412_at	RAB38	0.1	-	-
489	221666_s_at	PYCARD	0.1	-	-
490	202503_s_at	KIAA0101	0.1	-	714
491	206632_s_at	APOBEC3B	0.1	-	1053
492	213156_at	Hs.16193.0	0.1	-	515
493	218959_at	HOXC10	0.1	-	-
494	211737_x_at	LOC100287705 /// PTN	0.1	-	672
495	206561_s_at	AKR1B10	0.1	-	-
496	207718_x_at	CYP2A7	0.1	-	-
497	219956_at	GALNT6	0.1	-	-
498	208607_s_at	SAA1 /// SAA2 /// SAA2-SAA4	0.1	-	-
499	212143_s_at	IGFBP3	0.1	-	-
500	213831_at	HLA-DQA1 /// LOC100507718 /// LOC100509457	0.1	23	-
501	208962_s_at	FADS1 /// MIR1908	0.1	-	-
502	209772_s_at	CD24	0.1	-	-
503	210147_at	ART3	0.1	-	-
504	201009_s_at	TXNIP	0.1	-	-
505	201147_s_at	TIMP3	0.1	-	-
506	202709_at	FMOD	0.1	-	728
507	204855_at	SERPINB5	0.1	-	-
508	205229_s_at	COCH	0.1	-	-
509	209863_s_at	TP63	0.1	-	835
510	213229_at	DICER1	0.1	-	-
511	221899_at	N4BP2L2	0.1	-	-
512	213228_at	PDE8B	0.1	-	-
513	217867_x_at	BACE2	0.1	-	-
514	203824_at	TSPAN8	0.1	134	-
515	204444_at	KIF11	0.1	-	715
516	205352_at	SERPINI1	0.1	-	-
517	210033_s_at	SPAG6	0.1	-	-
518	218545_at	CCDC91	0.1	-	-
519	201867_s_at	TBL1X	0.09	-	-
520	203675_at	NUCB2	0.09	-	-
521	204607_at	HMGCS2	0.09	80	-
522	207803_s_at	CSN3	0.09	-	-
523	211538_s_at	HSPA2	0.09	-	-
524	213524_s_at	G0S2	0.09	-	-
525	203987_at	FZD6	0.09	-	-
526	205364_at	ACOX2	0.09	-	-
527	206378_at	SCGB2A2	0.09	1	-
528	207522_s_at	ATP2A3	0.09	-	-
529	212999_x_at	HLA-DQB1 /// LOC100293977	0.09	-	-
530	201496_x_at	MYH11	0.09	-	275
531	201746_at	TP53	0.09	-	-
532	208719_s_at	DDX17	0.09	-	-
533	209945_s_at	GSK3B	0.09	-	-
534	218355_at	KIF4A	0.09	-	150
535	219288_at	C3orf14	0.09	-	-
536	204051_s_at	SFRP4	0.09	-	94
537	206560_s_at	MIA	0.09	-	-
538	209170_s_at	GPM6B	0.09	-	-
539	203868_s_at	VCAM1	0.09	-	-
540	209788_s_at	ERAP1	0.09	-	-
541	201506_at	LOC100652886 /// LOC100653157 /// TGFBI	0.09	-	-
542	201664_at	SMC4	0.09	-	1094
543	204105_s_at	NRCAM	0.09	-	-
544	205479_s_at	PLAU	0.09	-	836
545	209288_s_at	CDC42EP3	0.09	-	-
546	213438_at	NFASC	0.09	-	-
547	219148_at	PBK	0.09	-	307
548	203476_at	TPBG	0.09	-	-
549	218330_s_at	NAV2	0.09	-	-
550	219630_at	PDZK1IP1	0.09	-	-
551	212386_at	TCF4	0.09	-	103
552	203221_at	TLE1	0.09	-	-
553	204972_at	OAS2	0.09	-	-
554	207961_x_at	MYH11	0.09	-	397
555	219359_at	ATHL1	0.09	-	-
556	210839_s_at	ENPP2	0.09	-	745
557	203726_s_at	LAMA3	0.09	-	-
558	208934_s_at	LGALS8	0.09	-	-
559	209990_s_at	GABBR2	0.09	-	-
560	211475_s_at	BAG1	0.09	-	-
561	205594_at	ZNF652	0.09	-	-
562	214055_x_at	PRRC2C	0.09	-	-
563	206714_at	ALOX15B	0.09	-	-
564	212589_at	RRAS2	0.09	-	-
565	200923_at	LGALS3BP	0.09	-	-
566	204567_s_at	ABCG1	0.09	-	-
567	203417_at	MFAP2	0.08	-	-
568	205040_at	ORM1	0.08	-	-
569	205321_at	EIF2S3	0.08	-	-
570	205483_s_at	ISG15	0.08	-	-
571	210889_s_at	FCGR2B	0.08	-	-
572	215786_at	Hs.250813.0	0.08	-	-
573	215806_x_at	TARP /// TRGC2	0.08	-	-
574	220979_s_at	ST6GALNAC5	0.08	-	-
575	203680_at	PRKAR2B	0.08	-	-
576	203755_at	BUB1B	0.08	-	147
577	209339_at	SIAH2	0.08	-	-
578	204179_at	MB	0.08	-	-
579	205453_at	HOXB2	0.08	-	-
580	208792_s_at	CLU	0.08	-	-
581	209905_at	HOXA10-HOXA9 /// HOXA9	0.08	-	777
582	212551_at	CAP2	0.08	-	-
583	214428_x_at	C4A /// C4B /// LOC100293534	0.08	-	-
584	214693_x_at	LOC100506032 /// NBPF10	0.08	-	-
585	214850_at	LOC100170939	0.08	-	-
586	202446_s_at	PLSCR1	0.08	-	-
587	213844_at	HOXA5	0.08	-	-
588	206059_at	ZNF91	0.08	-	-
589	209457_at	DUSP5	0.08	-	-
590	209610_s_at	SLC1A4	0.08	-	-
591	211026_s_at	MGLL	0.08	-	-
592	213285_at	TMEM30B	0.08	-	-
593	201939_at	PLK2	0.08	-	-
594	205047_s_at	ASNS	0.08	-	-
595	211674_x_at	CTAG1A /// CTAG1B	0.08	-	-
596	201508_at	IGFBP4	0.08	-	743
597	205952_at	KCNK3	0.08	-	-
598	219496_at	SOWAHC	0.08	-	-
599	206204_at	GRB14	0.08	99	-
600	217875_s_at	PMEPA1	0.08	-	-
601	221024_s_at	SLC2A10	0.08	-	-
602	219778_at	ZFPM2	0.08	-	380
603	205345_at	BARD1	0.08	-	-
604	219869_s_at	SLC39A8	0.08	-	-
605	205548_s_at	BTG3	0.08	-	-
606	205114_s_at	CCL3 /// CCL3L1 /// CCL3L3	0.08	-	-
607	205029_s_at	FABP7	0.08	87	-
608	214085_x_at	GLIPR1	0.08	-	-
609	207039_at	CDKN2A	0.08	-	-
610	214469_at	HIST1H2AB /// HIST1H2AE	0.08	-	-
611	220532_s_at	TMEM176B	0.08	-	-
612	201008_s_at	TXNIP	0.08	-	-
613	209035_at	MDK	0.08	-	-
614	206302_s_at	NUDT4 /// NUDT4P1	0.08	-	-
615	202760_s_at	AKAP2 /// PALM2-AKAP2	0.08	-	-
616	214321_at	NOV	0.08	-	390
617	201116_s_at	CPE	0.07	-	973
618	201810_s_at	SH3BP5	0.07	-	-
619	205979_at	SCGB2A1	0.07	17	-
620	206022_at	NDP	0.07	-	-
621	208937_s_at	ID1	0.07	-	980
622	210397_at	DEFB1	0.07	-	-
623	218409_s_at	DNAJC1	0.07	-	-
624	219410_at	TMEM45A	0.07	-	-
625	221727_at	SUB1	0.07	-	-
626	202554_s_at	GSTM3	0.07	-	-
627	203571_s_at	C10orf116	0.07	-	-
628	205683_x_at	TPSAB1	0.07	-	780
629	206825_at	OXTR	0.07	-	-
630	209160_at	AKR1C3	0.07	-	-
631	212311_at	SEL1L3	0.07	-	-
632	214430_at	GLA	0.07	-	-
633	217546_at	MT1M	0.07	-	-
634	217820_s_at	ENAH	0.07	-	-
635	218677_at	S100A14	0.07	-	-
636	221601_s_at	FAIM3	0.07	-	-
637	201462_at	SCRN1	0.07	-	-
638	201753_s_at	ADD3	0.07	-	-
639	202953_at	C1QB	0.07	-	-
640	204324_s_at	GOLIM4	0.07	-	-
641	204580_at	MMP12	0.07	-	768
642	204751_x_at	DSC2	0.07	-	-
643	208711_s_at	CCND1	0.07	-	-
644	209242_at	PEG3	0.07	-	1022
645	219304_s_at	PDGFD	0.07	-	106
646	221584_s_at	KCNMA1	0.07	-	-
647	221677_s_at	DONSON	0.07	-	403
648	222240_s_at	ISYNA1	0.07	-	-
649	206544_x_at	SMARCA2	0.07	-	343
650	205044_at	GABRP	0.07	30	1184
651	200632_s_at	NDRG1	0.07	-	-
652	205358_at	GRIA2	0.07	81	-
653	209488_s_at	RBPMS	0.07	-	978
654	212543_at	AIM1	0.07	-	-
655	201242_s_at	ATP1B1	0.07	-	-
656	202934_at	HK2	0.07	-	-
657	210910_s_at	POMZP3	0.07	-	-
658	212325_at	LIMCH1	0.07	-	-
659	202697_at	NUDT21	0.07	-	-
660	209121_x_at	NR2F2	0.07	-	-
661	204463_s_at	EDNRA	0.07	-	-
662	211577_s_at	IGF1	0.07	-	33
663	203038_at	PTPRK	0.07	-	-
664	203231_s_at	ATXN1	0.07	-	-
665	217771_at	GOLM1	0.07	-	-
666	221042_s_at	CLMN	0.07	-	-
667	208978_at	CRIP2	0.07	-	-
668	202066_at	PPFIA1	0.07	-	-
669	208180_s_at	HIST1H4A /// HIST1H4B /// HIST1H4C /// HIST1H4D /// HIST1H4E /// HIST1H4F /// HIST1H4H /// HIST1H4I /// HIST1H4J /// HIST1H4K /// HIST1H4L /// HIST2H4A /// HIST2H4B /// HIST4H4	0.07	-	-
670	218353_at	RGS5	0.07	-	256
671	208006_at	FOXI1	0.07	-	-
672	209604_s_at	GATA3	0.07	-	-
673	214053_at	ERBB4	0.07	141	-
674	218395_at	ACTR6	0.07	-	-
675	212774_at	ZNF238	0.07	50	-
676	202687_s_at	TNFSF10	0.07	-	-
677	202779_s_at	UBE2S	0.07	-	220
678	209806_at	HIST1H2BK	0.07	-	-
679	218468_s_at	GREM1	0.07	-	-
680	204017_at	KDELR3	0.07	-	-
681	217179_x_at	Hs.247949.0	0.07	-	702
682	204846_at	CP	0.07	-	-
683	211564_s_at	PDLIM4	0.07	-	-
684	202988_s_at	RGS1	0.07	-	-
685	207038_at	SLC16A6	0.07	-	-
686	200884_at	CKB	0.07	-	-
687	212327_at	LIMCH1	0.07	-	964
688	201787_at	FBLN1	0.07	-	-
689	209108_at	TSPAN6	0.07	-	-
690	201034_at	ADD3	0.06	-	1193
691	202086_at	MX1	0.06	-	-
692	202581_at	HSPA1A /// HSPA1B	0.06	-	-
693	203619_s_at	FAIM2	0.06	-	-
694	207244_x_at	CYP2A6	0.06	-	-
695	212713_at	MFAP4	0.06	-	24
696	212977_at	CXCR7	0.06	-	-
697	201829_at	NET1	0.06	-	-
698	202054_s_at	ALDH3A2	0.06	-	1227
699	218585_s_at	DTL	0.06	-	-
700	203243_s_at	PDLIM5	0.06	-	-
701	204731_at	TGFBR3	0.06	-	-
702	205933_at	SETBP1	0.06	-	-
703	206396_at	SLC1A1	0.06	-	769
704	210935_s_at	WDR1	0.06	-	-
705	221854_at	PKP1	0.06	-	-
706	202730_s_at	MIR4680 /// PDCD4	0.06	-	752
707	204464_s_at	EDNRA	0.06	-	1151
708	205908_s_at	OMD	0.06	-	363
709	213891_s_at	TCF4	0.06	-	285
710	214680_at	NTRK2	0.06	-	-
711	220240_s_at	TMCO3	0.06	-	-
712	200824_at	GSTP1	0.06	-	-
713	205381_at	LRRC17	0.06	-	259
714	208146_s_at	CPVL	0.06	-	-
715	209120_at	NR2F2	0.06	-	-
716	211708_s_at	SCD	0.06	-	-
717	214777_at	Hs.248756.0	0.06	63	553
718	215342_s_at	RABGAP1L	0.06	-	-
719	37117_at	ARHGAP8 /// PRR5-ARHGAP8	0.06	-	-
720	204881_s_at	UGCG	0.06	-	-
721	207885_at	S100G	0.06	-	-
722	212281_s_at	TMEM97	0.06	-	-
723	202834_at	AGT	0.06	-	-
724	210930_s_at	ERBB2	0.06	-	-
725	202118_s_at	CPNE3	0.06	-	-
726	205645_at	REPS2	0.06	-	-
727	206793_at	PNMT	0.06	-	-
728	208650_s_at	CD24	0.06	102	-
729	209387_s_at	TM4SF1	0.06	-	-
730	202457_s_at	PPP3CA	0.06	-	-
731	209218_at	SQLE	0.06	-	-
732	213992_at	COL4A6	0.06	-	-
733	201825_s_at	SCCPDH	0.06	-	-
734	204541_at	SEC14L2	0.06	-	-
735	206164_at	CLCA2	0.06	-	-
736	210002_at	GATA6	0.06	-	-
737	212531_at	LCN2	0.06	-	-
738	213194_at	ROBO1	0.06	-	1102
739	205200_at	CLEC3B /// EXOSC7	0.06	-	1001
740	205591_at	OLFM1	0.06	-	-
741	211874_s_at	KAT6B	0.06	-	-
742	201926_s_at	CD55	0.06	-	659
743	209047_at	AQP1	0.06	-	407
744	213764_s_at	MFAP5	0.06	-	-
745	214724_at	DIXDC1	0.06	-	-
746	218824_at	PNMAL1	0.06	-	-
747	207431_s_at	DEGS1	0.06	-	-
748	202551_s_at	CRIM1	0.06	-	-
749	202850_at	ABCD3	0.06	-	-
750	204320_at	COL11A1	0.06	34	-
751	204735_at	PDE4A	0.06	-	-
752	210095_s_at	IGFBP3	0.06	-	-
753	201681_s_at	DLG5	0.06	-	-
754	211965_at	ZFP36L1	0.06	-	-
755	208677_s_at	BSG	0.06	-	-
756	218694_at	ARMCX1	0.06	-	-
757	219959_at	MOCOS	0.06	-	-
758	202580_x_at	FOXM1	0.06	-	148
759	202589_at	TYMS	0.06	-	625
760	203355_s_at	PSD3	0.06	125	487
761	208690_s_at	PDLIM1	0.06	-	-
762	212865_s_at	COL14A1	0.06	-	73
763	217191_x_at	Hs.248205.0	0.06	-	-
764	212354_at	SULF1	0.06	-	-
765	201883_s_at	B4GALT1	0.06	-	-
766	208663_s_at	TTC3 /// TTC3P1	0.06	-	-
767	204205_at	APOBEC3G	0.06	-	-
768	202862_at	FAH	0.05	-	-
769	204750_s_at	DSC2	0.05	-	-
770	205186_at	DNALI1	0.05	-	-
771	205422_s_at	ITGBL1	0.05	-	783
772	213359_at	HNRNPD	0.05	-	-
773	221651_x_at	IGK@ /// IGKC /// LOC100294406	0.05	-	325
774	201976_s_at	MYO10	0.05	-	-
775	202436_s_at	CYP1B1	0.05	-	-
776	204052_s_at	SFRP4	0.05	-	209
777	204654_s_at	TFAP2A	0.05	-	-
778	206595_at	CST6	0.05	-	-
779	207102_at	AKR1D1	0.05	-	-
780	207741_x_at	TPSAB1	0.05	-	779
781	214063_s_at	TF	0.05	-	-
782	216401_x_at	Hs.307136.0	0.05	90	478
783	205769_at	SLC27A2	0.05	-	-
784	209433_s_at	PPAT	0.05	-	-
785	209581_at	PLA2G16	0.05	-	-
786	213222_at	PLCB1	0.05	-	-
787	218398_at	MRPS30	0.05	-	-
788	218829_s_at	CHD7	0.05	-	-
789	39248_at	AQP3	0.05	111	-
790	210538_s_at	BIRC3	0.05	-	-
791	214594_x_at	ATP8B1	0.05	-	-
792	217997_at	PHLDA1	0.05	-	-
793	209122_at	LOC100509484 /// PLIN2	0.05	-	-
794	218332_at	BEX1	0.05	94	-
795	204712_at	WIF1	0.05	-	1190
796	204891_s_at	LCK	0.05	-	926
797	205382_s_at	CFD	0.05	-	801
798	207836_s_at	RBPMS	0.05	-	-
799	213695_at	PON3	0.05	-	-
800	214670_at	ZKSCAN1	0.05	-	-
801	204259_at	MMP7	0.05	103	-
802	204962_s_at	C2orf18 /// CENPA	0.05	-	721
803	209365_s_at	ECM1	0.05	-	-
804	212282_at	TMEM97	0.05	-	-
805	203343_at	UGDH	0.05	-	-
806	204455_at	DST /// LOC100652766	0.05	115	849
807	206858_s_at	HOXC6	0.05	-	-
808	207147_at	DLX2	0.05	-	-
809	212226_s_at	PPAP2B	0.05	-	-
810	213624_at	SMPDL3A	0.05	-	-
811	214251_s_at	NUMA1	0.05	-	-
812	211796_s_at	TRBC1	0.05	-	919
813	202357_s_at	CFB	0.05	118	-
814	212151_at	PBX1	0.05	-	-
815	220467_at	g13376557	0.05	-	-
816	203405_at	PSMG1	0.05	-	-
817	204070_at	RARRES3	0.05	-	-
818	209542_x_at	IGF1	0.05	-	104
819	201579_at	FAT1	0.05	-	-
820	211996_s_at	61E3.4 /// LOC100132247 /// LOC100652992 /// LOC595101 /// LOC613037 /// LOC728888 /// NPIPL3	0.05	-	-
821	214023_x_at	TUBB2B	0.05	-	-
822	217232_x_at	HBB	0.05	-	-
823	219571_s_at	ZNF12	0.05	-	-
824	202338_at	TK1	0.05	-	953
825	209135_at	ASPH	0.05	-	-
826	215440_s_at	BEX4	0.05	-	-
827	203913_s_at	HPGD	0.05	-	-
828	209392_at	ENPP2	0.05	-	217
829	219529_at	CLIC3	0.05	-	-
830	209443_at	SERPINA5	0.05	-	-
831	218625_at	NRN1	0.05	-	-
832	211110_s_at	AR	0.05	-	-
833	200790_at	ODC1	0.05	-	-
834	202125_s_at	TRAK2	0.05	-	181
835	216268_s_at	JAG1	0.05	-	-
836	202391_at	BASP1	0.05	-	-
837	201539_s_at	FHL1	0.05	-	-
838	205334_at	S100A1	0.05	-	-
839	202973_x_at	FAM13A	0.05	-	-
840	205306_x_at	KMO	0.05	-	-
841	205898_at	CX3CR1	0.05	-	453
842	210052_s_at	TPX2	0.05	-	79
843	205174_s_at	QPCT	0.05	-	-
844	215034_s_at	TM4SF1	0.05	-	-
845	211633_x_at	g185198	0.05	-	-
846	205890_s_at	GABBR1 /// UBD	0.05	105	-
847	203892_at	WFDC2	0.05	-	-
848	206488_s_at	CD36	0.05	143	-
849	218820_at	C14orf132	0.05	-	-
850	201559_s_at	CLIC4	0.05	-	-
851	209398_at	HIST1H1C	0.05	-	-
852	205097_at	SLC26A2	0.05	-	-
853	219109_at	SPAG16	0.05	-	-
854	209890_at	TSPAN5	0.05	-	-
855	204014_at	DUSP4	0.04	40	-
856	205624_at	CPA3	0.04	-	1214
857	209204_at	LMO4	0.04	-	-
858	218718_at	PDGFC	0.04	-	-
859	219962_at	ACE2	0.04	-	-
860	220196_at	MUC16	0.04	-	-
861	204285_s_at	PMAIP1	0.04	-	-
862	204774_at	EVI2A	0.04	-	-
863	205439_at	GSTT2	0.04	-	-
864	205542_at	STEAP1	0.04	-	-
865	212256_at	GALNT10	0.04	-	-
866	212915_at	PDZRN3	0.04	-	984
867	213050_at	COBL	0.04	-	-
868	202286_s_at	TACSTD2	0.04	-	-
869	203771_s_at	BLVRA	0.04	-	-
870	204547_at	RAB40B	0.04	-	-
871	209277_at	TFPI2	0.04	-	-
872	214651_s_at	HOXA10-HOXA9 /// HOXA9 /// MIR196B	0.04	-	776
873	202936_s_at	SOX9	0.04	-	-
874	204988_at	FGB	0.04	-	-
875	208935_s_at	LGALS8	0.04	-	-
876	214016_s_at	SFPQ	0.04	-	-
877	219935_at	ADAMTS5	0.04	-	1069
878	1494_f_at	CYP2A6	0.04	-	-
879	201941_at	CPD	0.04	-	-
880	205048_s_at	PSPH	0.04	-	-
881	211612_s_at	IL13RA1	0.04	-	-
882	219819_s_at	MRPS28	0.04	-	-
883	201848_s_at	BNIP3	0.04	-	-
884	201943_s_at	CPD	0.04	-	-
885	202976_s_at	RHOBTB3	0.04	-	-
886	203058_s_at	PAPSS2	0.04	-	-
887	203413_at	LOC100653018 /// LOC100653255 /// NELL2	0.04	-	-
888	205475_at	SCRG1	0.04	-	-
889	221577_x_at	GDF15	0.04	-	-
890	202856_s_at	SLC16A3	0.04	-	-
891	204256_at	ELOVL6	0.04	-	-
892	204288_s_at	SORBS2	0.04	-	-
893	204379_s_at	FGFR3	0.04	-	-
894	205968_at	KCNS3	0.04	-	-
895	208447_s_at	PRPS1	0.04	-	-
896	209008_x_at	KRT8	0.04	-	-
897	201830_s_at	NET1	0.04	-	-
898	201850_at	CAPG	0.04	-	-
899	202173_s_at	VEZF1	0.04	-	-
900	202688_at	TNFSF10	0.04	-	-
901	204015_s_at	DUSP4	0.04	-	-
902	204646_at	DPYD	0.04	-	-
903	209250_at	DEGS1	0.04	-	-
904	211621_at	AR	0.04	-	-
905	213094_at	GPR126	0.04	-	-
906	213562_s_at	SQLE	0.04	-	-
907	220615_s_at	FAR2	0.04	-	-
908	222257_s_at	ACE2	0.04	-	-
909	74694_s_at	RABEP2	0.04	-	-
910	204540_at	EEF1A2	0.04	113	-
911	205590_at	RASGRP1	0.04	-	-
912	206165_s_at	CLCA2	0.04	104	-
913	219010_at	C1orf106	0.04	-	-
914	207414_s_at	LOC100507472 /// PCSK6	0.04	-	-
915	201337_s_at	VAMP3	0.04	-	-
916	202950_at	CRYZ	0.04	-	-
917	203153_at	IFIT1	0.04	-	-
918	203640_at	MBNL2	0.04	-	-
919	209621_s_at	PDLIM3	0.04	-	-
920	213015_at	BBX	0.04	-	-
921	214453_s_at	IFI44	0.04	-	-
922	215145_s_at	CNTNAP2	0.04	-	-
923	219158_s_at	NAA15	0.04	-	-
924	221589_s_at	ALDH6A1	0.04	-	-
925	221675_s_at	CHPT1	0.04	-	-
926	212585_at	OSBPL8	0.04	-	-
927	202308_at	SREBF1	0.04	-	-
928	204563_at	SELL	0.04	-	1029
929	205488_at	GZMA	0.04	-	-
930	211548_s_at	HPGD	0.04	-	-
931	214973_x_at	IGHD	0.04	-	-
932	203060_s_at	PAPSS2	0.04	-	-
933	202986_at	ARNT2	0.04	-	-
934	206115_at	EGR3	0.04	-	-
935	203126_at	IMPA2	0.04	-	-
936	203510_at	MET	0.04	-	-
937	206224_at	CST1	0.04	-	-
938	215733_x_at	CTAG2	0.04	-	-
939	215933_s_at	HHEX	0.04	-	881
940	202218_s_at	FADS2	0.04	-	-
941	216048_s_at	RHOBTB3	0.04	-	-
942	201195_s_at	SLC7A5	0.04	-	-
943	213029_at	NFIB	0.04	-	1183
944	221728_x_at	XIST	0.04	-	-
945	201714_at	TUBG1	0.04	-	-
946	209687_at	CXCL12	0.04	-	110
947	219415_at	TTYH1	0.04	-	-
948	219454_at	EGFL6	0.04	-	-
949	220624_s_at	ELF5	0.04	-	-
950	218613_at	PSD3	0.04	-	-
951	204724_s_at	COL9A3	0.04	-	-
952	210523_at	BMPR1B	0.04	-	-
953	214051_at	TMSB15A /// TMSB15B	0.04	-	-
954	215017_s_at	FNBP1L	0.04	-	-
955	201645_at	TNC	0.04	-	-
956	208305_at	PGR	0.04	-	-
957	222037_at	MCM4	0.04	-	-
958	207808_s_at	PROS1	0.04	-	763
959	207996_s_at	C18orf1	0.04	-	-
960	209655_s_at	TMEM47	0.04	-	-
961	201123_s_at	EIF5A	0.04	-	-
962	205221_at	HGD	0.04	-	-
963	204875_s_at	GMDS	0.04	-	-
964	1405_i_at	CCL5	0.04	-	-
965	204135_at	FILIP1L	0.04	-	-
966	214295_at	KIAA0485	0.04	-	-
967	209006_s_at	C1orf63	0.04	-	-
968	203878_s_at	MMP11	0.04	-	-
969	217889_s_at	CYBRD1	0.04	-	-
970	205916_at	S100A7	0.04	6	-
971	218051_s_at	NT5DC2	0.04	-	-
972	210511_s_at	INHBA	0.04	-	-
973	215729_s_at	VGLL1	0.04	-	-
974	222067_x_at	HIST1H2BD	0.04	-	-
975	203649_s_at	PLA2G2A	0.04	-	-
976	204948_s_at	FST	0.04	-	-
977	203214_x_at	CDK1	0.04	-	-
978	218723_s_at	RGCC	0.04	-	-
979	221781_s_at	DNAJC10	0.04	-	-
980	204400_at	EFS	0.04	-	-
981	207191_s_at	ISLR	0.03	-	-
982	208894_at	HLA-DRA	0.03	-	-
983	210105_s_at	FYN	0.03	-	-
984	211653_x_at	AKR1C2 /// LOC100653286	0.03	-	-
985	218172_s_at	DERL1	0.03	-	-
986	200832_s_at	SCD	0.03	-	-
987	202388_at	RGS2	0.03	-	-
988	203699_s_at	DIO2	0.03	-	-
989	205879_x_at	RET	0.03	-	-
990	208296_x_at	TNFAIP8	0.03	-	1143
991	210512_s_at	VEGFA	0.03	-	675
992	215073_s_at	NR2F2	0.03	-	-
993	219215_s_at	SLC39A4	0.03	-	-
994	34210_at	CD52	0.03	-	-
995	203240_at	FCGBP	0.03	-	-
996	205710_at	LRP2	0.03	-	-
997	208235_x_at	GAGE12F /// GAGE12G /// GAGE12I /// GAGE4 /// GAGE5 /// GAGE6 /// GAGE7	0.03	-	-
998	209791_at	PADI2	0.03	-	-
999	211696_x_at	HBB	0.03	-	-
1000	212298_at	NRP1	0.03	-	-
1001	212724_at	RND3	0.03	-	-
1002	219127_at	PRR15L	0.03	-	-
1003	219696_at	DENND1B	0.03	-	-
1004	220329_s_at	RMND1	0.03	-	-
1005	209146_at	MSMO1	0.03	-	-
1006	212775_at	OBSL1	0.03	-	-
1007	213193_x_at	TRBC1	0.03	-	920
1008	200648_s_at	GLUL	0.03	-	-
1009	202241_at	TRIB1	0.03	-	-
1010	204045_at	TCEAL1	0.03	-	-
1011	214290_s_at	HIST2H2AA3 /// HIST2H2AA4	0.03	-	-
1012	214320_x_at	CYP2A6	0.03	-	-
1013	217761_at	ADI1	0.03	-	-
1014	210663_s_at	KYNU	0.03	-	-
1015	213060_s_at	CHI3L2	0.03	-	-
1016	218312_s_at	ZSCAN18	0.03	-	-
1017	200766_at	CTSD	0.03	-	856
1018	202431_s_at	MYC	0.03	-	-
1019	203887_s_at	THBD	0.03	-	-
1020	204623_at	TFF3	0.03	37	-
1021	205509_at	CPB1	0.03	3	-
1022	208502_s_at	PITX1	0.03	-	-
1023	211668_s_at	PLAU	0.03	-	-
1024	211712_s_at	ANXA9	0.03	-	-
1025	218276_s_at	SAV1	0.03	-	-
1026	203358_s_at	EZH2	0.03	-	379
1027	206332_s_at	IFI16	0.03	-	-
1028	206414_s_at	ASAP2	0.03	-	-
1029	208651_x_at	CD24	0.03	-	-
1030	210652_s_at	TTC39A	0.03	-	-
1031	201505_at	LAMB1	0.03	-	-
1032	205907_s_at	OMD	0.03	-	-
1033	209436_at	SPON1	0.03	-	-
1034	212067_s_at	C1R	0.03	-	295
1035	212419_at	ZCCHC24	0.03	-	17
1036	214359_s_at	HSP90AB1	0.03	-	-
1037	201466_s_at	JUN	0.03	-	-
1038	201951_at	ALCAM	0.03	-	-
1039	203627_at	IGF1R	0.03	-	-
1040	204653_at	TFAP2A	0.03	-	-
1041	205159_at	CSF2RB	0.03	-	-
1042	205470_s_at	KLK11	0.03	-	-
1043	205709_s_at	CDS1	0.03	-	-
1044	208116_s_at	MAN1A1	0.03	-	841
1045	211919_s_at	CXCR4	0.03	-	-
1046	213122_at	TSPYL5	0.03	-	-
1047	217528_at	CLCA2	0.03	88	-
1048	201641_at	BST2	0.03	-	-
1049	209071_s_at	RGS5	0.03	-	-
1050	212599_at	AUTS2	0.03	-	-
1051	214218_s_at	XIST	0.03	-	-
1052	210164_at	GZMB	0.03	-	-
1053	214463_x_at	HIST1H4J	0.03	-	-
1054	206033_s_at	DSC3	0.03	-	-
1055	209706_at	NKX3-1	0.03	-	-
1056	209869_at	ADRA2A	0.03	-	-
1057	202768_at	FOSB	0.03	-	-
1058	213605_s_at	Hs.166361.0	0.03	-	-
1059	218986_s_at	DDX60	0.03	-	-
1060	209466_x_at	LOC100287705 /// PTN	0.03	-	-
1061	202628_s_at	SERPINE1	0.03	-	-
1062	203414_at	MMD	0.03	-	-
1063	204542_at	ST6GALNAC2	0.03	-	-
1064	208451_s_at	C4A /// C4B /// LOC100293534	0.03	-	-
1065	211559_s_at	CCNG2	0.03	-	-
1066	215780_s_at	SET /// SETP4	0.03	-	-
1067	205206_at	KAL1	0.03	-	-
1068	206291_at	NTS	0.03	-	-
1069	222001_x_at	LOC728855 /// LOC728875	0.03	-	-
1070	205862_at	GREB1	0.03	-	-
1071	206509_at	PIP	0.03	10	-
1072	207938_at	PI15	0.03	-	-
1073	214433_s_at	SELENBP1	0.03	-	-
1074	214858_at	PP14571	0.03	-	-
1075	220085_at	HELLS	0.03	-	-
1076	201971_s_at	ATP6V1A	0.03	-	-
1077	202786_at	STK39	0.03	-	-
1078	204798_at	MYB	0.03	-	-
1079	205552_s_at	OAS1	0.03	-	-
1080	217739_s_at	NAMPT	0.03	-	-
1081	220161_s_at	EPB41L4B	0.03	-	-
1082	204021_s_at	PURA	0.03	-	-
1083	202869_at	OAS1	0.03	-	-
1084	211991_s_at	HLA-DPA1	0.03	-	-
1085	201430_s_at	DPYSL3	0.03	-	-
1086	204351_at	S100P	0.03	16	-
1087	205828_at	MMP3	0.03	-	-
1088	208798_x_at	GOLGA8A	0.03	-	-
1089	213765_at	MFAP5	0.03	-	-
1090	216920_s_at	TARP /// TRGC2	0.03	-	-
1091	221428_s_at	TBL1XR1	0.03	-	-
1092	221521_s_at	GINS2	0.03	-	-
1093	200894_s_at	FKBP4	0.03	-	-
1094	214701_s_at	FN1	0.03	-	-
1095	215333_x_at	GSTM1	0.03	-	-
1096	217234_s_at	EZR	0.03	-	-
1097	201661_s_at	ACSL3	0.03	-	-
1098	202274_at	ACTG2	0.03	-	-
1099	202345_s_at	FABP5	0.03	-	-
1100	203424_s_at	IGFBP5	0.03	-	-
1101	204655_at	CCL5	0.03	-	-
1102	202887_s_at	DDIT4	0.03	-	-
1103	204992_s_at	PFN2	0.03	-	-
1104	209596_at	MXRA5	0.03	-	-
1105	218170_at	ISOC1	0.03	-	-
1106	209686_at	S100B	0.03	-	-
1107	219872_at	FAM198B	0.03	-	-
1108	205518_s_at	CMAHP	0.03	-	-
1109	208691_at	TFRC	0.03	-	-
1110	217755_at	HN1	0.03	-	-
1111	222140_s_at	GPR89A /// GPR89B /// GPR89C	0.03	-	-
1112	205066_s_at	ENPP1	0.03	-	-
1113	202948_at	IL1R1	0.03	-	-
1114	204238_s_at	C6orf108	0.03	-	-
1115	201196_s_at	AMD1	0.03	-	-
1116	203788_s_at	SEMA3C	0.03	-	-
1117	208951_at	ALDH7A1	0.03	-	-
1118	214464_at	CDC42BPA	0.03	-	-
1119	219051_x_at	METRN	0.03	-	-
1120	219255_x_at	IL17RB	0.03	-	-
1121	202962_at	KIF13B	0.03	-	663
1122	204602_at	DKK1	0.03	-	-
1123	213005_s_at	KANK1	0.03	-	-
1124	202748_at	GBP2	0.03	-	-
1125	204779_s_at	HOXB7	0.03	-	-
1126	214329_x_at	TNFSF10	0.03	-	-
1127	210664_s_at	TFPI	0.03	-	-
1128	206565_x_at	SMA4	0.03	-	-
1129	208490_x_at	HIST1H2BC /// HIST1H2BE /// HIST1H2BF /// HIST1H2BG /// HIST1H2BI	0.03	-	-
1130	209081_s_at	COL18A1	0.03	-	-
1131	205413_at	MPPED2	0.03	-	-
1132	222155_s_at	SLC52A2	0.03	-	-
1133	213994_s_at	SPON1	0.03	-	-
1134	221019_s_at	COLEC12	0.03	-	-
1135	218259_at	MKL2	0.03	-	-
1136	204418_x_at	GSTM2	0.03	-	-
1137	207332_s_at	TFRC	0.03	-	-
1138	221599_at	C11orf67	0.03	-	-
1139	203074_at	ANXA8 /// ANXA8L1 /// ANXA8L2	0.03	-	-
1140	209156_s_at	COL6A2	0.03	-	498
1141	215043_s_at	GUSBP3 /// GUSBP9 /// SMA4 /// SMA5	0.03	-	-
1142	203914_x_at	HPGD	0.03	-	-
1143	218309_at	CAMK2N1	0.03	-	-
1144	200641_s_at	YWHAZ	0.03	-	-
1145	211074_at	g2565195	0.03	-	-
1146	205150_s_at	TRIL	0.03	-	-
1147	209458_x_at	HBA1 /// HBA2	0.03	-	-
1148	202833_s_at	SERPINA1	0.02	59	-
1149	204068_at	STK3	0.02	-	-
1150	213241_at	PLXNC1	0.02	-	811
1151	218237_s_at	SLC38A1	0.02	-	-
1152	221710_x_at	FAM176B	0.02	-	-
1153	202088_at	SLC39A6	0.02	-	-
1154	204192_at	CD37	0.02	-	-
1155	206463_s_at	DHRS2	0.02	97	-
1156	207620_s_at	CASK	0.02	-	-
1157	209792_s_at	KLK10	0.02	-	-
1158	211535_s_at	FGFR1	0.02	-	-
1159	213539_at	CD3D	0.02	-	-
1160	214440_at	NAT1	0.02	12	564
1161	218434_s_at	AACS	0.02	-	-
1162	202906_s_at	NBN	0.02	-	-
1163	204485_s_at	TOM1L1	0.02	-	-
1164	209395_at	CHI3L1	0.02	-	-
1165	211295_x_at	CYP2A6	0.02	-	-
1166	213492_at	COL2A1	0.02	124	-
1167	219850_s_at	EHF	0.02	-	-
1168	204780_s_at	FAS	0.02	-	289
1169	206391_at	RARRES1	0.02	-	-
1170	210115_at	RPL39L	0.02	-	-
1171	201689_s_at	TPD52	0.02	-	-
1172	213587_s_at	ATP6V0E2	0.02	-	-
1173	214657_s_at	LOC100653017 /// MIR612 /// NEAT1	0.02	-	-
1174	202410_x_at	IGF2 /// INS-IGF2	0.02	-	1219
1175	204364_s_at	REEP1	0.02	-	-
1176	205817_at	SIX1	0.02	-	-
1177	211813_x_at	DCN	0.02	-	594
1178	200783_s_at	STMN1	0.02	-	-
1179	204822_at	TTK	0.02	-	152
1180	208029_s_at	LAPTM4B	0.02	-	-
1181	214007_s_at	TWF1	0.02	-	-
1182	200730_s_at	PTP4A1	0.02	-	-
1183	201670_s_at	MARCKS	0.02	-	-
1184	204490_s_at	CD44	0.02	-	-
1185	209964_s_at	ATXN7	0.02	-	-
1186	212148_at	PBX1	0.02	-	-
1187	212582_at	OSBPL8	0.02	-	-
1188	213110_s_at	COL4A5	0.02	-	-
1189	222242_s_at	KLK5	0.02	-	-
1190	203372_s_at	SOCS2	0.02	-	-
1191	204550_x_at	GSTM1	0.02	-	-
1192	218313_s_at	GALNT7	0.02	-	-
1193	204019_s_at	SH3YL1	0.02	-	-
1194	219197_s_at	SCUBE2	0.02	28	-
1195	222077_s_at	RACGAP1	0.02	-	305
1196	36711_at	MAFF	0.02	-	-
1197	201310_s_at	NREP	0.02	-	-
1198	203999_at	SYT1	0.02	-	-
1199	205363_at	BBOX1	0.02	-	-
1200	205959_at	MMP13	0.02	-	-
1201	208892_s_at	DUSP6	0.02	-	-
1202	209291_at	ID4	0.02	86	-
1203	209846_s_at	BTN3A2	0.02	-	-
1204	212154_at	SDC2	0.02	-	-
1205	212741_at	MAOA	0.02	-	-
1206	213564_x_at	LDHB	0.02	-	-
1207	41660_at	CELSR1	0.02	-	-
1208	201150_s_at	TIMP3	0.02	-	-
1209	213712_at	ELOVL2	0.02	-	-
1210	214612_x_at	MAGEA6	0.02	132	-
1211	219077_s_at	WWOX	0.02	-	-
1212	201109_s_at	THBS1	0.02	-	-
1213	201131_s_at	CDH1	0.02	-	832
1214	203423_at	RBP1	0.02	-	-
1215	209257_s_at	SMC3	0.02	-	-
1216	217276_x_at	SERHL2	0.02	-	-
1217	33304_at	ISG20	0.02	-	-
1218	44783_s_at	HEY1	0.02	-	-
1219	202599_s_at	NRIP1	0.02	-	-
1220	204026_s_at	ZWINT	0.02	-	712
1221	218009_s_at	PRC1	0.02	-	234
1222	218435_at	DNAJC15	0.02	-	-
1223	207739_s_at	GAGE1 /// GAGE12C /// GAGE12D /// GAGE12E /// GAGE12F /// GAGE12G /// GAGE12H /// GAGE12I /// GAGE12J /// GAGE2A /// GAGE2B /// GAGE2C /// GAGE2D /// GAGE2E /// GAGE3 /// GAGE4 /// GAGE5 /// GAGE6 /// GAGE7 /// GAGE8	0.02	-	-
1224	209276_s_at	GLRX	0.02	-	-
1225	209386_at	TM4SF1	0.02	-	-
1226	215014_at	KCND3	0.02	-	-
1227	210959_s_at	SRD5A1	0.02	-	-
1228	218404_at	SNX10	0.02	-	-
1229	201931_at	ETFA	0.02	-	-
1230	205990_s_at	WNT5A	0.02	-	-
1231	212158_at	SDC2	0.02	-	-
1232	214079_at	DHRS2	0.02	4	-
1233	202954_at	UBE2C	0.02	-	690
1234	207076_s_at	ASS1	0.02	-	-
1235	209278_s_at	TFPI2	0.02	75	-
1236	210163_at	CXCL11	0.02	-	-
1237	213839_at	CLMN	0.02	-	-
1238	219682_s_at	TBX3	0.02	-	-
1239	202555_s_at	MYLK	0.02	-	-
1240	204224_s_at	GCH1	0.02	-	-
1241	204747_at	IFIT3	0.02	-	-
1242	206640_x_at	GAGE12B /// GAGE12C /// GAGE12D /// GAGE12E /// GAGE12F /// GAGE12G /// GAGE12H /// GAGE12I /// GAGE2A /// GAGE2B /// GAGE2C /// GAGE4 /// GAGE5 /// GAGE6 /// GAGE7	0.02	-	-
1243	214683_s_at	CLK1	0.02	-	-
1244	218782_s_at	ATAD2	0.02	-	-
1245	201917_s_at	SLC25A36	0.02	-	-
1246	203335_at	PHYH	0.02	-	-
1247	212463_at	CD59	0.02	-	-
1248	212637_s_at	WWP1	0.02	-	-
1249	215432_at	ACSM1	0.02	-	-
1250	217388_s_at	KYNU	0.02	91	-
1251	204365_s_at	REEP1	0.02	-	-
1252	209613_s_at	ADH1B	0.02	62	-
1253	210809_s_at	POSTN	0.02	-	-
1254	213933_at	PTGER3	0.02	-	-
1255	215949_x_at	IGHM /// LOC100653245	0.02	-	-
1256	208621_s_at	EZR	0.02	-	-
1257	209230_s_at	NUPR1	0.02	-	-
1258	213425_at	WNT5A	0.02	-	-
1259	209774_x_at	CXCL2	0.02	-	-
1260	210962_s_at	AKAP9	0.02	-	-
1261	211756_at	PTHLH	0.02	-	-
1262	215294_s_at	SMARCA1	0.02	-	-
1263	218002_s_at	CXCL14	0.02	38	-
1264	219684_at	RTP4	0.02	-	-
1265	204679_at	KCNK1	0.02	-	-
1266	204776_at	THBS4	0.02	-	693
1267	214352_s_at	KRAS	0.02	-	-
1268	203954_x_at	CLDN3	0.02	-	-
1269	205392_s_at	CCL14 /// CCL14-CCL15 /// CCL15	0.02	-	700
1270	207549_x_at	CD46	0.02	-	-
1271	208079_s_at	AURKA	0.02	-	-
1272	200920_s_at	BTG1	0.02	-	-
1273	202146_at	IFRD1	0.02	-	-
1274	211682_x_at	UGT2B28	0.02	66	-
1275	218280_x_at	HIST2H2AA3 /// HIST2H2AA4	0.02	-	-
1276	210691_s_at	CACYBP	0.02	-	-
1277	211574_s_at	CD46	0.02	-	-
1278	205478_at	PPP1R1A	0.02	-	-
1279	209267_s_at	SLC39A8	0.02	-	-
1280	211699_x_at	HBA1 /// HBA2	0.02	-	-
1281	201349_at	SLC9A3R1	0.02	-	-
1282	204363_at	F3	0.02	-	-
1283	206502_s_at	INSM1	0.02	-	-
1284	212460_at	SPTSSA	0.02	-	-
1285	214247_s_at	DKK3	0.02	-	-
1286	212027_at	RBM25	0.02	-	-
1287	204404_at	SLC12A2	0.02	-	-
1288	203570_at	LOXL1	0.02	-	596
1289	203980_at	FABP4	0.02	19	-
1290	205549_at	PCP4	0.02	-	-
1291	206483_at	LRRC6	0.02	-	-
1292	218087_s_at	SORBS1	0.02	-	-
1293	218806_s_at	VAV3	0.02	-	-
1294	203497_at	MED1	0.02	-	-
1295	207175_at	ADIPOQ	0.02	100	-
1296	222258_s_at	SH3BP4	0.02	-	-
1297	213668_s_at	SOX4	0.02	-	-
1298	204279_at	PSMB9	0.02	-	-
1299	209761_s_at	SP110	0.02	-	-
1300	215214_at	IGLC1	0.02	-	-
1301	202157_s_at	CELF2	0.02	-	-
1302	203693_s_at	E2F3	0.02	-	-
1303	213456_at	SOSTDC1	0.02	-	-
1304	217762_s_at	RAB31	0.02	-	-
1305	203789_s_at	SEMA3C	0.02	-	-
1306	204023_at	RFC4	0.02	-	-
1307	204686_at	IRS1	0.02	-	-
1308	209096_at	UBE2V2	0.02	-	-
1309	216474_x_at	TPSAB1 /// TPSB2	0.02	-	1215
1310	218331_s_at	FAM208B	0.02	-	-
1311	201141_at	GPNMB	0.02	-	-
1312	204990_s_at	ITGB4	0.02	-	-
1313	209795_at	CD69	0.02	-	-
1314	203787_at	SSBP2	0.02	-	-
1315	205018_s_at	MBNL2	0.02	-	-
1316	206622_at	TRH	0.02	-	-
1317	213557_at	Hs.278346.0	0.02	-	-
1318	221823_at	C5orf30	0.02	-	-
1319	221896_s_at	HIGD1A	0.02	-	-
1320	200968_s_at	PPIB	0.02	-	-
1321	210260_s_at	TNFAIP8	0.02	-	-
1322	210946_at	PPAP2A	0.02	-	467
1323	216560_x_at	IGLC1	0.02	-	-
1324	203007_x_at	LYPLA1	0.02	-	-
1325	201149_s_at	TIMP3	0.02	-	-
1326	206439_at	EPYC	0.02	-	-
1327	206681_x_at	GP2	0.02	-	-
1328	210108_at	CACNA1D	0.02	-	-
1329	205278_at	GAD1	0.02	-	-
1330	209185_s_at	IRS2	0.02	-	-
1331	211769_x_at	SERINC3	0.02	-	-
1332	215446_s_at	LOX	0.02	-	-
1333	212638_s_at	WWP1	0.02	-	-
1334	203186_s_at	S100A4	0.02	-	-
1335	210993_s_at	SMAD1	0.02	-	-
1336	212554_at	CAP2	0.02	-	-
1337	212830_at	MEGF9	0.02	-	-
1338	202668_at	EFNB2	0.02	-	-
1339	212510_at	GPD1L	0.02	-	-
1340	213258_at	TFPI	0.02	-	-
1341	203180_at	ALDH1A3	0.02	-	-
1342	203637_s_at	MID1	0.02	-	-
1343	209184_s_at	IRS2	0.02	-	-
1344	212810_s_at	SLC1A4	0.02	-	-
1345	218187_s_at	C8orf33	0.02	-	-
1346	219863_at	HERC5	0.02	-	-
1347	222275_at	MRPS30	0.02	-	-
1348	207134_x_at	TPSB2	0.02	-	781
1349	212944_at	SLC5A3	0.02	-	-
1350	200607_s_at	RAD21	0.02	-	-
1351	206243_at	TIMP4	0.02	-	-
1352	203319_s_at	ZNF148	0.02	-	-
1353	205696_s_at	GFRA1	0.02	-	-
1354	205376_at	INPP4B	0.02	-	-
1355	216064_s_at	AGA	0.02	-	-
1356	214455_at	HIST1H2BC /// HIST1H2BE /// HIST1H2BF /// HIST1H2BG /// HIST1H2BI	0.02	-	-
1357	217478_s_at	HLA-DMA	0.02	-	-
1358	203744_at	HMGB3	0.02	-	-
1359	211959_at	IGFBP5	0.02	-	-
1360	218502_s_at	TRPS1	0.02	-	-
1361	202770_s_at	CCNG2	0.02	-	-
1362	204237_at	GULP1	0.02	-	-
1363	209942_x_at	MAGEA3	0.02	101	-
1364	217738_at	NAMPT	0.02	-	-
1365	218866_s_at	POLR3K	0.02	-	-
1366	214822_at	FAM5B	0.02	-	-
1367	203242_s_at	PDLIM5	0.02	-	-
1368	204268_at	S100A2	0.02	-	-
1369	203207_s_at	MTFR1	0.02	-	-
1370	201427_s_at	SEPP1	0.01	-	-
1371	209623_at	MCCC2	0.01	-	-
1372	211896_s_at	DCN	0.01	-	593
1373	204116_at	IL2RG	0.01	-	-
1374	219572_at	CADPS2	0.01	-	-
1375	202784_s_at	NNT	0.01	-	-
1376	204975_at	EMP2	0.01	-	-
1377	208155_x_at	GAGE1 /// GAGE12C /// GAGE12D /// GAGE12E /// GAGE12F /// GAGE12G /// GAGE12H /// GAGE12I /// GAGE12J /// GAGE2D /// GAGE4 /// GAGE5 /// GAGE6 /// GAGE7	0.01	-	-
1378	211323_s_at	ITPR1	0.01	-	-
1379	221207_s_at	NBEA	0.01	-	-
1380	200906_s_at	PALLD	0.01	-	-
1381	203477_at	COL15A1	0.01	-	-
1382	204579_at	FGFR4	0.01	-	-
1383	205330_at	MN1	0.01	-	605
1384	216381_x_at	AKR7A3	0.01	-	-
1385	222162_s_at	ADAMTS1	0.01	-	-
1386	212563_at	BOP1	0.01	-	-
1387	213089_at	LOC100272216	0.01	-	-
1388	215603_x_at	GGT1 /// GGT2 /// GGT3P /// GGTLC2	0.01	-	-
1389	206100_at	CPM	0.01	-	-
1390	38241_at	BTN3A3	0.01	-	-
1391	201946_s_at	CCT2	0.01	-	-
1392	208151_x_at	DDX17	0.01	-	-
1393	209406_at	BAG2	0.01	-	-
1394	211298_s_at	ALB	0.01	-	-
1395	215599_at	GUSBP3 /// GUSBP9	0.01	-	-
1396	201387_s_at	UCHL1	0.01	-	-
1397	201952_at	ALCAM	0.01	-	-
1398	203344_s_at	RBBP8	0.01	-	-
1399	209487_at	RBPMS	0.01	-	-
1400	212014_x_at	CD44	0.01	-	-
1401	214203_s_at	PRODH	0.01	-	-
1402	214722_at	NOTCH2NL	0.01	-	-
1403	221563_at	DUSP10	0.01	-	-
1404	208767_s_at	LAPTM4B	0.01	-	-
1405	209309_at	AZGP1	0.01	85	-
1406	209916_at	DHTKD1	0.01	-	-
1407	213107_at	TNIK	0.01	-	-
1408	200914_x_at	KTN1	0.01	-	-
1409	202932_at	YES1	0.01	-	-
1410	204451_at	FZD1	0.01	-	-
1411	212992_at	AHNAK2	0.01	-	-
1412	216623_x_at	TOX3	0.01	73	-
1413	216973_s_at	HOXB7	0.01	-	-
1414	218031_s_at	FOXN3	0.01	-	-
1415	208002_s_at	ACOT7	0.01	-	-
1416	209113_s_at	HMG20B	0.01	-	-
1417	214109_at	LRBA	0.01	-	-
1418	219768_at	VTCN1	0.01	35	-
1419	201963_at	ACSL1	0.01	-	-
1420	202323_s_at	ACBD3	0.01	-	-
1421	203373_at	SOCS2	0.01	-	-
1422	206584_at	LY96	0.01	-	-
1423	211654_x_at	HLA-DQB1	0.01	-	-
1424	203407_at	PPL	0.01	-	-
1425	209522_s_at	CRAT	0.01	-	-
1426	210396_s_at	BOLA2 /// LOC440354 /// LOC595101	0.01	-	-
1427	215299_x_at	SULT1A1	0.01	-	-
1428	215856_at	SIGLEC15	0.01	-	-
1429	202018_s_at	LTF	0.01	15	-
1430	202363_at	SPOCK1	0.01	-	-
1431	202946_s_at	BTBD3	0.01	-	-
1432	206042_x_at	PAR-SN /// SNORD107 /// SNRPN /// SNURF	0.01	-	-
1433	209417_s_at	IFI35	0.01	-	-
1434	266_s_at	CD24	0.01	-	-
1435	203232_s_at	ATXN1	0.01	-	-
1436	207816_at	LALBA	0.01	-	-
1437	219349_s_at	EXOC2	0.01	-	-
1438	207730_x_at	g8923629	0.01	-	-
1439	204621_s_at	NR4A2	0.01	-	-
1440	205660_at	OASL	0.01	-	-
1441	213939_s_at	RUFY3	0.01	-	-
1442	219843_at	IPP	0.01	-	-
1443	221588_x_at	ALDH6A1	0.01	-	-
1444	202669_s_at	EFNB2	0.01	-	-
1445	209465_x_at	LOC100287705 /// PTN	0.01	-	508
1446	216264_s_at	LAMB2	0.01	-	-
1447	221646_s_at	ZDHHC11	0.01	-	-
1448	203910_at	ARHGAP29	0.01	-	-
1449	204352_at	TRAF5	0.01	-	-
1450	208436_s_at	IRF7	0.01	-	-
1451	209460_at	ABAT	0.01	84	-
1452	49452_at	ACACB	0.01	-	-
1453	203961_at	NEBL	0.01	-	-
1454	218437_s_at	LZTFL1	0.01	-	-
1455	202660_at	ITPR2	0.01	-	-
1456	203535_at	S100A9	0.01	48	-
1457	209919_x_at	GGT1 /// GGT2 /// GGTLC2	0.01	-	-
1458	208966_x_at	IFI16	0.01	-	-
1459	202872_at	ATP6V1C1	0.01	-	-
1460	202975_s_at	RHOBTB3	0.01	-	-
1461	210762_s_at	DLC1	0.01	-	-
1462	212240_s_at	PIK3R1	0.01	-	-
1463	219017_at	ETNK1	0.01	-	-
1464	219049_at	CSGALNACT1	0.01	-	-
1465	207419_s_at	RAC2	0.01	-	-
1466	210480_s_at	MYO6	0.01	-	-
1467	36499_at	CELSR2	0.01	-	-
1468	55616_at	PGAP3	0.01	-	-
1469	823_at	CX3CL1	0.01	-	-
1470	201688_s_at	TPD52	0.01	-	-
1471	204678_s_at	KCNK1	0.01	-	-
1472	205513_at	TCN1	0.01	67	-
1473	218788_s_at	SMYD3	0.01	-	-
1474	200795_at	SPARCL1	0.01	-	48
1475	202219_at	SLC6A8	0.01	-	416
1476	212811_x_at	SLC1A4	0.01	-	-
1477	201860_s_at	PLAT	0.01	-	-
1478	202708_s_at	HIST2H2BE	0.01	-	-
1479	203705_s_at	FZD7	0.01	-	-
1480	206024_at	HPD	0.01	-	-
1481	206710_s_at	EPB41L3	0.01	-	-
1482	212279_at	TMEM97	0.01	-	-
1483	208760_at	UBE2I	0.01	-	1222
1484	212794_s_at	KIAA1033	0.01	-	-
1485	202935_s_at	SOX9	0.01	110	-
1486	206025_s_at	TNFAIP6	0.01	-	-
1487	214091_s_at	GPX3	0.01	-	-
1488	218901_at	PLSCR4	0.01	-	626
1489	221795_at	NTRK2	0.01	-	-
1490	204915_s_at	SOX11	0.01	-	-
1491	207141_s_at	KCNJ3	0.01	-	-
1492	212239_at	PIK3R1	0.01	-	-
1493	214243_s_at	SERHL /// SERHL2	0.01	-	-
1494	221107_at	CHRNA9	0.01	-	-
1495	201014_s_at	PAICS	0.01	-	-
1496	203757_s_at	CEACAM6	0.01	20	-
1497	205120_s_at	SGCB	0.01	-	-
1498	213593_s_at	TRA2A	0.01	-	-
1499	203474_at	IQGAP2	0.01	-	-
1500	204976_s_at	AMMECR1	0.01	-	-
1501	210046_s_at	IDH2	0.01	-	-
1502	211944_at	PRRC2C	0.01	-	-
1503	214527_s_at	PQBP1	0.01	-	-
1504	218450_at	HEBP1	0.01	-	-
1505	220952_s_at	PLEKHA5	0.01	-	-
1506	201897_s_at	CKS1B	0.01	-	-
1507	204866_at	PHF16	0.01	-	-
1508	212344_at	SULF1	0.01	-	-
1509	203518_at	LYST	0.01	-	-
1510	217284_x_at	SERHL2	0.01	138	-
1511	201300_s_at	PRNP	0.01	-	-
1512	203751_x_at	JUND	0.01	-	-
1513	209444_at	RAP1GDS1	0.01	-	-
1514	213358_at	SOGA2	0.01	-	-
1515	221745_at	DCAF7	0.01	-	-
1516	201287_s_at	SDC1	0.01	-	-
1517	203400_s_at	TF	0.01	-	-
1518	205319_at	PSCA	0.01	-	-
1519	209685_s_at	PRKCB	0.01	-	670
1520	213626_at	CBR4	0.01	-	-
1521	219474_at	C3orf52	0.01	-	-
1522	202342_s_at	TRIM2	0.01	-	-
1523	205157_s_at	JUP /// KRT17	0.01	-	-
1524	206325_at	SERPINA6	0.01	-	-
1525	217996_at	PHLDA1	0.01	-	-
1526	218856_at	TNFRSF21	0.01	-	-
1527	213397_x_at	RNASE4	0.01	-	-
1528	221765_at	UGCG	0.01	-	-
1529	200606_at	DSP	0.01	-	-
1530	202672_s_at	ATF3	0.01	-	-
1531	203360_s_at	GJA9 /// GJA9-MYCBP /// MYCBP	0.01	-	-
1532	217590_s_at	TRPA1	0.01	-	-
1533	204784_s_at	MLF1	0.01	-	-
1534	204823_at	NAV3	0.01	-	-
1535	202638_s_at	ICAM1	0.01	-	-
1536	203432_at	TMPO	0.01	-	224
1537	202207_at	ARL4C	0.01	-	-
1538	203202_at	KRR1	0.01	-	-
1539	206082_at	HCP5	0.01	-	-
1540	209603_at	GATA3	0.01	140	-
1541	201616_s_at	CALD1	0.01	-	-
1542	203065_s_at	CAV1	0.01	-	834
1543	204083_s_at	TPM2	0.01	-	-
1544	204913_s_at	SOX11	0.01	-	-
1545	202631_s_at	APPBP2	0.01	-	-
1546	205280_at	GLRB	0.01	-	-
1547	206339_at	CARTPT	0.01	-	-
1548	205279_s_at	GLRB	0.01	-	-
1549	209670_at	TRAC	0.01	-	924
1550	202035_s_at	SFRP1	0.01	-	-
1551	205786_s_at	ITGAM	0.01	-	-
1552	207542_s_at	AQP1	0.01	-	-
1553	211657_at	CEACAM6	0.01	31	-
1554	218510_x_at	FAM134B	0.01	-	-
1555	218532_s_at	FAM134B	0.01	-	-
1556	219436_s_at	EMCN	0.01	-	449
1557	209167_at	GPM6B	0.01	-	-
1558	213423_x_at	TUSC3	0.01	-	-
1559	213577_at	SQLE	0.01	-	-
1560	215071_s_at	HIST1H2AC	0.01	-	-
1561	202499_s_at	SLC2A3	0.01	-	-
1562	205357_s_at	AGTR1	0.01	29	1016
1563	202630_at	APPBP2	0.01	-	-
1564	205239_at	AREG /// AREGB	0.01	51	-
1565	211681_s_at	PDLIM5	0.01	-	-
1566	216321_s_at	NR3C1	0.01	-	333
1567	203408_s_at	SATB1	0.01	-	-
1568	209016_s_at	KRT7	0.01	56	-
1569	209228_x_at	TUSC3	0.01	-	-
1570	212218_s_at	FASN	0.01	-	-
1571	218025_s_at	ECI2	0.01	-	-
1572	200953_s_at	CCND2	0.01	-	2
1573	201137_s_at	HLA-DPB1	0.01	-	-
1574	202145_at	LY6E	0.01	-	-
1575	221185_s_at	IQCG	0.01	-	-
1576	203128_at	SPTLC2	0.01	-	-
1577	204748_at	PTGS2	0.01	-	-
1578	205051_s_at	KIT	0.01	-	-
1579	209281_s_at	ATP2B1	0.01	-	-
1580	210896_s_at	ASPH	0.01	-	-
1581	218943_s_at	DDX58	0.01	-	-
1582	204203_at	CEBPG	0.01	-	-
1583	205680_at	MMP10	0.01	-	-
1584	208606_s_at	WNT4	0.01	-	-
1585	210020_x_at	CALML3	0.01	-	-
1586	212107_s_at	DHX9	0.01	-	-
1587	201752_s_at	ADD3	0.01	-	-
1588	203665_at	HMOX1	0.01	-	1058
1589	204348_s_at	AK4 /// LOC100507855	0.01	-	-
1590	207847_s_at	MUC1	0.01	129	-
1591	208498_s_at	ACTG1P4 /// AMY1A /// AMY1B /// AMY1C /// AMY2A /// AMY2B	0.01	-	-
1592	212364_at	MYO1B	0.01	-	-
1593	217023_x_at	TPSAB1 /// TPSB2	0.01	-	1213
1594	200658_s_at	PHB	0.01	-	-
1595	201243_s_at	ATP1B1	0.01	-	-
1596	201489_at	PPIF	0.01	-	-
1597	201841_s_at	HSPB1	0.01	-	-
1598	203889_at	SCG5	0.01	-	-
1599	204170_s_at	CKS2	0.01	-	-
1600	205380_at	PDZK1	0.01	42	-
1601	221802_s_at	KIAA1598	0.01	-	-
1602	203706_s_at	FZD7	0.01	-	-
1603	213793_s_at	HOMER1	0.01	-	-
1604	202017_at	EPHX1	0.01	-	-
1605	204524_at	PDPK1	0.01	-	-
1606	214022_s_at	IFITM1	0.01	-	-
1607	209459_s_at	ABAT	0.01	68	-
1608	213307_at	SHANK2	0.01	-	-
1609	207980_s_at	CITED2	0.01	-	-
1610	202089_s_at	SLC39A6	0.01	-	-
1611	204362_at	SKAP2	0.01	-	-
1612	204916_at	RAMP1	0.01	-	-
1613	207291_at	PRRG4	0.01	-	-
1614	210172_at	SF1	0.01	-	-
1615	213236_at	SASH1	0.01	-	-
1616	213832_at	KCND3	0.01	-	-
1617	218668_s_at	RAP2C	0.01	-	-
1618	204963_at	SSPN	0.01	-	-
1619	208920_at	SRI	0.01	-	-
1620	213680_at	KRT6B	0.01	-	-
1621	220445_s_at	CSAG2 /// CSAG3	0.01	-	-
1622	221815_at	ABHD2	0.01	-	-
1623	63825_at	ABHD2	0.01	-	-
1624	201497_x_at	MYH11	0.01	-	-
1625	203930_s_at	MAPT	0.01	-	-
1626	204160_s_at	ENPP4	0.01	-	-
1627	205286_at	TFAP2C	0.01	-	-
1628	209114_at	TSPAN1	0.01	-	-
1629	202283_at	SERPINF1	0.01	-	-
1630	203549_s_at	LPL	0.01	-	-
1631	212671_s_at	HLA-DQA1 /// HLA-DQA2 /// LOC100507718 /// LOC100509457	0.01	-	-
1632	202412_s_at	USP1	0.01	-	-
1633	201438_at	COL6A3	0.01	-	909
1634	202917_s_at	S100A8	0.01	8	-
1635	205009_at	TFF1	0.01	9	-
1636	206994_at	CST4	0.01	-	-
1637	207275_s_at	ACSL1	0.01	-	-
1638	218728_s_at	CNIH4	0.01	-	-
1639	219300_s_at	CNTNAP2	0.01	-	-
1640	221811_at	PGAP3	0.01	-	-
1641	201737_s_at	2014-03-06	0.01	-	-
1642	205383_s_at	ZBTB20	0.01	-	-
1643	205776_at	FMO5	0.01	-	-
1644	206061_s_at	DICER1	0.01	-	-
1645	209897_s_at	SLIT2	0.01	-	-
1646	209911_x_at	HIST1H2BD	0.01	-	-
1647	211672_s_at	ARPC4	0.01	-	-
1648	212013_at	PXDN	0.01	-	-
1649	212192_at	KCTD12	0.01	-	633
1650	212368_at	ZNF292	0.01	-	-
1651	213016_at	BBX	0.01	-	-
1652	213392_at	IQCK	0.01	-	-
1653	221698_s_at	CLEC7A	0.01	-	-
1654	218623_at	HMP19	0.01	-	-
1655	206134_at	ADAMDEC1	0.01	-	-
1656	214326_x_at	JUND	0.01	-	-
1657	201694_s_at	EGR1	0.01	-	-
1658	202525_at	PRSS8	0.01	-	-
1659	205249_at	EGR2	0.01	-	-
1660	208965_s_at	IFI16	0.01	-	-
1661	212587_s_at	PTPRC	0.01	-	-
1662	220425_x_at	ROPN1B	0.01	-	-
1663	211745_x_at	HBA1 /// HBA2	0.01	-	-
1664	209535_s_at	g5199315	0.01	-	-
1665	216841_s_at	LOC100129518 /// SOD2	0.01	-	-
1666	219468_s_at	CUEDC1	0.01	-	-
1667	201425_at	ALDH2	0.01	-	682
1668	204439_at	IFI44L	0.01	-	-
1669	205003_at	DOCK4	0.01	-	-
1670	205034_at	CCNE2	0.01	-	457
1671	218350_s_at	GMNN	0.01	-	-
1672	219301_s_at	CNTNAP2	0.01	-	-
1673	203998_s_at	SYT1	0.01	-	-
1674	207695_s_at	IGSF1	0.01	-	-
1675	216379_x_at	CD24	0.01	-	-
1676	210764_s_at	CYR61	0.01	-	-
1677	211549_s_at	HPGD	0.01	-	-
1678	219734_at	SIDT1	0.01	-	-
1679	201041_s_at	DUSP1	0.01	-	-
1680	202552_s_at	CRIM1	0.01	-	-
1681	203305_at	F13A1	0.01	-	-
1682	204298_s_at	LOX	0.01	-	-
1683	206869_at	CHAD	0.01	-	-
1684	208370_s_at	RCAN1	0.01	-	-
1685	209201_x_at	CXCR4	0.01	-	-
1686	209758_s_at	MFAP5	0.01	-	-
1687	214212_x_at	FERMT2	0.01	-	-
1688	214845_s_at	CALU	0.01	-	-
1689	37892_at	COL11A1	0.01	14	-
1690	212012_at	PXDN	0.01	-	-
1691	221523_s_at	RRAGD	0.01	-	-
1692	202437_s_at	CYP1B1	0.01	-	-
1693	203554_x_at	PTTG1	0.01	-	1065
1694	214519_s_at	RLN2	0.01	-	-
1695	218164_at	SPATA20	0.01	-	-
1696	209343_at	EFHD1	0.01	-	-
1697	203130_s_at	KIF5C	0.01	-	-
1698	210983_s_at	MCM7	0.01	-	-
1699	220959_s_at	OBP2A /// OBP2B	0.01	-	-
1700	203584_at	EMC2	0.01	-	-
1701	203953_s_at	CLDN3	0.01	-	-
1702	212057_at	KIAA0182	0.01	-	-
1703	213224_s_at	BBIP1	0.01	-	-
1704	202458_at	PRSS23	0.01	-	-
1705	204560_at	FKBP5	0.01	-	-
1706	210085_s_at	ANXA9	0.01	-	-
1707	213071_at	DPT	0.01	-	-
1708	219580_s_at	TMC5	0.01	-	-

## Sheet: PL
	ProbesetID	Gene	SelectionFreq	RankDev	RankCor
1	212865_s_at	COL14A1	0.7	-	73
2	205440_s_at	NPY1R	0.67	5	510
3	213519_s_at	LAMA2	0.67	-	8
4	214440_at	NAT1	0.64	12	564
5	202954_at	UBE2C	0.63	-	690
6	219197_s_at	SCUBE2	0.63	28	-
7	204033_at	TRIP13	0.62	-	129
8	200795_at	SPARCL1	0.61	-	48
9	201195_s_at	SLC7A5	0.61	-	-
10	203697_at	FRZB	0.61	-	1
11	204825_at	MELK	0.6	-	58
12	212419_at	ZCCHC24	0.6	-	17
13	217838_s_at	EVL	0.59	-	55
14	209773_s_at	RRM2	0.59	-	213
15	202994_s_at	FBLN1	0.56	-	82
16	219304_s_at	PDGFD	0.56	-	106
17	202705_at	CCNB2	0.55	-	27
18	204345_at	COL16A1	0.55	-	14
19	204964_s_at	SSPN	0.55	-	136
20	214428_x_at	C4A /// C4B /// LOC100293534	0.55	-	-
21	204962_s_at	C2orf18 /// CENPA	0.54	-	721
22	219463_at	LAMP5	0.54	-	120
23	204359_at	FLRT2 /// LOC100506718	0.53	-	61
24	218901_at	PLSCR4	0.53	-	626
25	203362_s_at	MAD2L1	0.52	-	53
26	204014_at	DUSP4	0.51	40	-
27	218730_s_at	OGN	0.51	-	109
28	218976_at	DNAJC12	0.51	60	-
29	218009_s_at	PRC1	0.5	-	234
30	202095_s_at	BIRC5	0.5	-	-
31	205898_at	CX3CR1	0.49	-	453
32	213664_at	SLC1A1	0.49	21	506
33	217755_at	HN1	0.49	-	-
34	202870_s_at	CDC20	0.49	-	196
35	202746_at	ITM2A	0.48	-	4
36	205381_at	LRRC17	0.48	-	259
37	209505_at	NR2F1	0.48	133	119
38	213158_at	Hs.16193.0	0.48	-	1218
39	212592_at	IGJ	0.47	53	32
40	218039_at	NUSAP1	0.47	-	60
41	212423_at	ZCCHC24	0.46	-	203
42	217022_s_at	IGH@ /// IGHA1 /// IGHA2	0.46	47	10
43	203418_at	CCNA2	0.46	-	308
44	220651_s_at	MCM10	0.45	-	19
45	209540_at	IGF1	0.44	-	68
46	209687_at	CXCL12	0.44	-	110
47	202580_x_at	FOXM1	0.43	-	148
48	201236_s_at	BTG2	0.43	-	882
49	214761_at	ZNF423	0.43	-	1073
50	214053_at	ERBB4	0.43	141	-
51	201890_at	RRM2	0.42	-	485
52	202409_at	IGF2 /// INS-IGF2	0.42	-	-
53	202779_s_at	UBE2S	0.42	-	220
54	209460_at	ABAT	0.42	84	-
55	205933_at	SETBP1	0.42	-	-
56	201292_at	TOP2A	0.41	-	70
57	208079_s_at	AURKA	0.41	-	-
58	210559_s_at	CDK1	0.41	-	293
59	209604_s_at	GATA3	0.41	-	-
60	212713_at	MFAP4	0.41	-	24
61	203764_at	DLGAP5	0.4	-	12
62	204719_at	ABCA8	0.39	-	-
63	212195_at	IL6ST	0.39	-	-
64	205683_x_at	TPSAB1	0.37	-	780
65	214451_at	TFAP2B	0.37	7	-
66	219918_s_at	ASPM	0.37	-	34
67	204475_at	MMP1	0.37	27	-
68	206632_s_at	APOBEC3B	0.37	-	1053
69	214724_at	DIXDC1	0.37	-	-
70	209875_s_at	SPP1	0.37	46	25
71	212956_at	TBC1D9	0.36	-	-
72	211734_s_at	FCER1A	0.35	-	239
73	203851_at	IGFBP6	0.35	-	358
74	210052_s_at	TPX2	0.35	-	79
75	203753_at	TCF4	0.34	-	227
76	211596_s_at	LRIG1	0.34	-	469
77	202769_at	CCNG2	0.33	-	-
78	203554_x_at	PTTG1	0.33	-	1065
79	204284_at	PPP1R3C	0.33	-	-
80	212670_at	ELN	0.33	-	78
81	206509_at	PIP	0.33	10	-
82	204455_at	DST /// LOC100652766	0.33	115	849
83	212667_at	LOC100505813 /// SPARC	0.32	-	-
84	212830_at	MEGF9	0.32	-	-
85	209466_x_at	LOC100287705 /// PTN	0.31	-	-
86	212736_at	C16orf45	0.31	-	497
87	218656_s_at	LHFP	0.31	-	473
88	218692_at	SYBU	0.31	-	-
89	202551_s_at	CRIM1	0.3	-	-
90	205047_s_at	ASNS	0.3	-	-
91	205907_s_at	OMD	0.3	-	-
92	206101_at	ECM2	0.3	-	-
93	208881_x_at	IDI1	0.3	-	539
94	218883_s_at	MLF1IP	0.3	-	369
95	204026_s_at	ZWINT	0.29	-	712
96	201312_s_at	SH3BGRL	0.29	-	-
97	204863_s_at	IL6ST	0.29	-	-
98	202917_s_at	S100A8	0.29	8	-
99	218542_at	CEP55	0.28	-	190
100	204051_s_at	SFRP4	0.28	-	94
101	214927_at	ITGBL1	0.28	-	-
102	201508_at	IGFBP4	0.27	-	743
103	202995_s_at	FBLN1	0.27	-	100
104	209655_s_at	TMEM47	0.27	-	-
105	212387_at	TCF4	0.27	-	378
106	219580_s_at	TMC5	0.27	-	-
107	203126_at	IMPA2	0.27	-	-
108	209603_at	GATA3	0.27	140	-
109	204533_at	CXCL10	0.26	-	-
110	211621_at	AR	0.26	-	-
111	202962_at	KIF13B	0.26	-	663
112	215729_s_at	VGLL1	0.26	-	-
113	219010_at	C1orf106	0.26	-	-
114	202554_s_at	GSTM3	0.25	-	-
115	206227_at	CILP	0.25	-	494
116	207961_x_at	MYH11	0.25	-	397
117	209542_x_at	IGF1	0.25	-	104
118	205200_at	CLEC3B /// EXOSC7	0.25	-	1001
119	209894_at	LEPR	0.25	-	-
120	201291_s_at	TOP2A	0.25	-	76
121	203213_at	CDK1	0.25	-	237
122	209541_at	IGF1	0.24	-	247
123	218541_s_at	C8orf4	0.24	49	-
124	209335_at	DCN	0.24	-	-
125	209869_at	ADRA2A	0.24	-	-
126	218087_s_at	SORBS1	0.24	-	-
127	218211_s_at	MLPH	0.24	-	-
128	201497_x_at	MYH11	0.23	-	-
129	206102_at	GINS1	0.23	-	692
130	219983_at	HRASLS	0.23	-	392
131	201790_s_at	DHCR7	0.23	-	290
132	221748_s_at	TNS1	0.23	-	631
133	201860_s_at	PLAT	0.23	-	-
134	215223_s_at	LOC100129518 /// SOD2	0.23	-	-
135	214247_s_at	DKK3	0.22	-	-
136	205225_at	ESR1	0.22	18	-
137	212560_at	SORL1	0.22	-	664
138	206378_at	SCGB2A2	0.22	1	-
139	201088_at	KPNA2	0.22	-	-
140	210108_at	CACNA1D	0.22	-	-
141	211737_x_at	LOC100287705 /// PTN	0.21	-	672
142	222077_s_at	RACGAP1	0.21	-	305
143	205009_at	TFF1	0.21	9	-
144	218002_s_at	CXCL14	0.21	38	-
145	204822_at	TTK	0.21	-	152
146	209714_s_at	CDKN3	0.21	-	383
147	219563_at	LINC00341	0.21	-	15
148	202410_x_at	IGF2 /// INS-IGF2	0.2	-	1219
149	203354_s_at	PSD3	0.2	-	-
150	209047_at	AQP1	0.2	-	407
151	203685_at	BCL2	0.2	-	-
152	204072_s_at	FRY	0.2	-	-
153	205357_s_at	AGTR1	0.2	29	1016
154	202859_x_at	IL8	0.2	-	140
155	218662_s_at	NCAPG	0.2	-	123
156	221874_at	KIAA1324	0.2	-	-
157	215867_x_at	CA12	0.2	127	-
158	201791_s_at	DHCR7	0.19	-	312
159	208004_at	PROL1	0.19	-	-
160	212593_s_at	MIR4680 /// PDCD4	0.19	-	1108
161	212594_at	MIR4680 /// PDCD4	0.19	-	1105
162	204570_at	COX7A1	0.19	-	-
163	203143_s_at	KIAA0040	0.19	-	1011
164	203438_at	STC2	0.19	78	-
165	209218_at	SQLE	0.19	-	-
166	214768_x_at	IGKC	0.19	55	170
167	218355_at	KIF4A	0.19	-	150
168	203560_at	GGH	0.19	-	266
169	203358_s_at	EZH2	0.18	-	379
170	203405_at	PSMG1	0.18	-	-
171	217967_s_at	FAM129A	0.18	-	389
172	203755_at	BUB1B	0.18	-	147
173	204052_s_at	SFRP4	0.18	-	209
174	214710_s_at	CCNB1	0.18	-	-
175	216264_s_at	LAMB2	0.18	-	-
176	212496_s_at	KDM4B	0.18	-	-
177	221539_at	EIF4EBP1	0.18	-	167
178	200783_s_at	STMN1	0.18	-	-
179	215856_at	SIGLEC15	0.18	-	-
180	208335_s_at	DARC	0.18	-	352
181	212774_at	ZNF238	0.18	50	-
182	214039_s_at	LAPTM4B	0.18	-	-
183	209189_at	FOS	0.18	-	-
184	214677_x_at	IGLC1	0.18	114	314
185	204472_at	GEM	0.17	-	118
186	206799_at	SCGB1D2	0.17	2	-
187	212097_at	CAV1	0.17	-	655
188	219087_at	ASPN	0.17	41	-
189	209602_s_at	GATA3	0.17	96	-
190	205347_s_at	TMSB15A /// TMSB15B	0.17	-	-
191	205943_at	TDO2	0.17	-	1114
192	207836_s_at	RBPMS	0.17	-	-
193	209448_at	HTATIP2	0.17	-	-
194	213110_s_at	COL4A5	0.17	-	-
195	213933_at	PTGER3	0.17	-	-
196	222043_at	CLU	0.17	-	141
197	201009_s_at	TXNIP	0.16	-	-
198	201185_at	HTRA1	0.16	-	-
199	206326_at	GRP	0.16	-	-
200	212224_at	ALDH1A1	0.16	-	63
201	202589_at	TYMS	0.16	-	625
202	212764_at	ZEB1	0.16	-	376
203	209341_s_at	IKBKB	0.16	-	-
204	213451_x_at	TNXA /// TNXB	0.16	-	804
205	204698_at	ISG20	0.16	-	-
206	212281_s_at	TMEM97	0.16	-	-
207	215176_x_at	LOC642838	0.16	39	412
208	222036_s_at	MCM4	0.16	-	-
209	209772_s_at	CD24	0.16	-	-
210	210029_at	IDO1	0.16	-	-
211	211798_x_at	IGLJ3	0.16	-	-
212	211645_x_at	g186008	0.16	57	319
213	211762_s_at	KPNA2	0.16	-	-
214	204939_s_at	PLN	0.15	-	-
215	215382_x_at	TPSAB1	0.15	-	1216
216	219978_s_at	NUSAP1	0.15	-	74
217	212099_at	RHOB	0.15	-	-
218	219342_at	CASD1	0.15	-	578
219	214669_x_at	IGKC	0.15	-	321
220	211577_s_at	IGF1	0.15	-	33
221	202920_at	ANK2	0.15	-	67
222	213397_x_at	RNASE4	0.15	-	-
223	202747_s_at	ITM2A	0.15	-	9
224	209374_s_at	IGHM	0.15	64	331
225	214077_x_at	MEIS3P1	0.15	-	-
226	218353_at	RGS5	0.14	-	256
227	218807_at	VAV3	0.14	-	-
228	219440_at	RAI2	0.14	-	-
229	202671_s_at	PDXK	0.14	-	-
230	204044_at	QPRT	0.14	-	-
231	209138_x_at	IGLC1	0.14	131	347
232	221521_s_at	GINS2	0.14	-	-
233	203231_s_at	ATXN1	0.14	-	-
234	210139_s_at	PMP22	0.14	-	-
235	202307_s_at	TAP1	0.14	-	-
236	217889_s_at	CYBRD1	0.14	-	-
237	205267_at	POU2AF1	0.14	-	185
238	203207_s_at	MTFR1	0.14	-	-
239	204497_at	ADCY9	0.14	-	883
240	203131_at	PDGFRA	0.13	-	503
241	203951_at	CNN1	0.13	-	952
242	210517_s_at	AKAP12	0.13	-	461
243	216474_x_at	TPSAB1 /// TPSB2	0.13	-	1215
244	201667_at	GJA1	0.13	-	-
245	205908_s_at	OMD	0.13	-	363
246	219209_at	IFIH1	0.13	-	-
247	207469_s_at	PIR	0.13	-	-
248	221530_s_at	BHLHE41	0.13	-	1149
249	205392_s_at	CCL14 /// CCL14-CCL15 /// CCL15	0.13	-	700
250	209071_s_at	RGS5	0.13	-	-
251	209173_at	AGR2	0.13	22	-
252	203726_s_at	LAMA3	0.13	-	-
253	222275_at	MRPS30	0.13	-	-
254	217378_x_at	LOC100130100	0.13	-	270
255	205597_at	SLC44A4	0.13	-	-
256	201695_s_at	PNP	0.13	-	-
257	209800_at	KRT16	0.13	-	-
258	212558_at	SPRY1	0.13	-	400
259	203570_at	LOXL1	0.12	-	596
260	217966_s_at	FAM129A	0.12	-	-
261	222146_s_at	TCF4	0.12	-	530
262	206115_at	EGR3	0.12	-	-
263	207134_x_at	TPSB2	0.12	-	781
264	205483_s_at	ISG15	0.12	-	-
265	212915_at	PDZRN3	0.12	-	984
266	220414_at	CALML5	0.12	72	-
267	201577_at	NME1	0.12	-	-
268	202709_at	FMOD	0.12	-	728
269	203542_s_at	KLF9	0.12	-	959
270	208103_s_at	ANP32E	0.12	-	320
271	202191_s_at	GAS7	0.12	-	-
272	213068_at	DPT	0.12	-	-
273	204224_s_at	GCH1	0.12	-	-
274	204623_at	TFF3	0.12	37	-
275	206134_at	ADAMDEC1	0.12	-	-
276	205242_at	CXCL13	0.12	11	-
277	213502_x_at	GUSBP11	0.12	-	554
278	212386_at	TCF4	0.12	-	103
279	213693_s_at	MUC1	0.12	-	-
280	213032_at	NFIB	0.12	-	444
281	216401_x_at	Hs.307136.0	0.12	90	478
282	201014_s_at	PAICS	0.12	-	-
283	203130_s_at	KIF5C	0.11	-	-
284	209459_s_at	ABAT	0.11	68	-
285	213071_at	DPT	0.11	-	-
286	203439_s_at	STC2	0.11	-	-
287	203710_at	ITPR1	0.11	-	-
288	204984_at	GPC4	0.11	-	-
289	205830_at	CLGN	0.11	106	576
290	204023_at	RFC4	0.11	-	-
291	202124_s_at	TRAK2	0.11	-	1122
292	202768_at	FOSB	0.11	-	-
293	211881_x_at	IGLJ3	0.11	-	-
294	214164_x_at	CA12	0.11	136	-
295	202992_at	C7	0.11	-	555
296	217148_x_at	CKAP2 /// IGLC1	0.11	-	324
297	206392_s_at	RARRES1	0.11	135	-
298	218585_s_at	DTL	0.11	-	-
299	201848_s_at	BNIP3	0.11	-	-
300	205624_at	CPA3	0.1	-	1214
301	202338_at	TK1	0.1	-	953
302	203485_at	RTN1	0.1	-	611
303	205029_s_at	FABP7	0.1	87	-
304	205226_at	PDGFRL	0.1	-	983
305	204041_at	MAOB	0.1	-	-
306	213156_at	Hs.16193.0	0.1	-	515
307	33304_at	ISG20	0.1	-	-
308	219436_s_at	EMCN	0.1	-	449
309	201037_at	PFKP	0.1	-	367
310	218149_s_at	ZNF395	0.1	-	965
311	221677_s_at	DONSON	0.1	-	403
312	204894_s_at	AOC3	0.1	-	-
313	212531_at	LCN2	0.1	-	-
314	212563_at	BOP1	0.1	-	-
315	205548_s_at	BTG3	0.1	-	-
316	211110_s_at	AR	0.1	-	-
317	214777_at	Hs.248756.0	0.1	63	553
318	217023_x_at	TPSAB1 /// TPSB2	0.1	-	1213
319	215946_x_at	IGLL3P	0.1	-	552
320	204914_s_at	SOX11	0.09	-	-
321	208747_s_at	C1S	0.09	-	143
322	217767_at	C3	0.09	-	102
323	203571_s_at	C10orf116	0.09	-	-
324	203744_at	HMGB3	0.09	-	-
325	204541_at	SEC14L2	0.09	-	-
326	201939_at	PLK2	0.09	-	-
327	202037_s_at	SFRP1	0.09	36	1189
328	202350_s_at	LOC100506558 /// MATN2	0.09	-	-
329	204734_at	KRT15	0.09	25	-
330	204444_at	KIF11	0.09	-	715
331	205471_s_at	DACH1	0.09	-	-
332	208767_s_at	LAPTM4B	0.09	-	-
333	203963_at	CA12	0.09	82	-
334	202770_s_at	CCNG2	0.09	-	-
335	204686_at	IRS1	0.09	-	-
336	205569_at	LAMP3	0.09	-	-
337	219386_s_at	SLAMF8	0.09	-	-
338	201388_at	PSMD3	0.09	-	-
339	207828_s_at	CENPF	0.09	-	226
340	208305_at	PGR	0.09	-	-
341	208451_s_at	C4A /// C4B /// LOC100293534	0.09	-	-
342	209365_s_at	ECM1	0.09	-	-
343	218259_at	MKL2	0.09	-	-
344	219414_at	CLSTN2	0.09	-	-
345	209070_s_at	RGS5	0.09	-	-
346	204641_at	NEK2	0.08	-	-
347	218239_s_at	GTPBP4	0.08	-	-
348	202766_s_at	FBN1	0.08	-	-
349	204615_x_at	IDI1	0.08	-	866
350	205407_at	RECK	0.08	-	-
351	205422_s_at	ITGBL1	0.08	-	783
352	205713_s_at	COMP	0.08	-	-
353	201196_s_at	AMD1	0.08	-	-
354	210546_x_at	CTAG1A /// CTAG1B	0.08	-	-
355	211538_s_at	HSPA2	0.08	-	-
356	202786_at	STK39	0.08	-	-
357	203799_at	CD302 /// LY75-CD302	0.08	-	328
358	209392_at	ENPP2	0.08	-	217
359	202503_s_at	KIAA0101	0.08	-	714
360	209897_s_at	SLIT2	0.08	-	-
361	205513_at	TCN1	0.08	67	-
362	204948_s_at	FST	0.08	-	-
363	41660_at	CELSR1	0.08	-	-
364	211122_s_at	CXCL11	0.08	-	-
365	216237_s_at	MCM5	0.08	-	-
366	204464_s_at	EDNRA	0.08	-	1151
367	205382_s_at	CFD	0.08	-	801
368	202088_at	SLC39A6	0.08	-	-
369	212960_at	TBC1D9	0.08	-	-
370	213029_at	NFIB	0.08	-	1183
371	214038_at	CCL8	0.08	-	-
372	219225_at	PGBD5	0.08	-	-
373	209290_s_at	NFIB	0.08	-	1181
374	212094_at	PEG10	0.08	24	1124
375	205030_at	FABP7	0.08	32	-
376	212256_at	GALNT10	0.08	-	-
377	212067_s_at	C1R	0.08	-	295
378	216491_x_at	IGHM	0.08	74	-
379	211633_x_at	g185198	0.08	-	-
380	211813_x_at	DCN	0.07	-	594
381	212249_at	PIK3R1	0.07	-	-
382	214157_at	GNAS	0.07	-	-
383	213568_at	OSR2	0.07	-	396
384	210372_s_at	TPD52L1	0.07	-	863
385	201242_s_at	ATP1B1	0.07	-	-
386	201060_x_at	STOM	0.07	-	315
387	203928_x_at	MAPT	0.07	-	-
388	209969_s_at	STAT1	0.07	-	-
389	212196_at	IL6ST	0.07	-	-
390	220624_s_at	ELF5	0.07	-	-
391	201313_at	ENO2	0.07	-	-
392	204540_at	EEF1A2	0.07	113	-
393	205239_at	AREG /// AREGB	0.07	51	-
394	201117_s_at	CPE	0.07	-	-
395	212985_at	APBB2	0.07	-	-
396	214850_at	LOC100170939	0.07	-	-
397	212382_at	TCF4	0.07	-	427
398	213844_at	HOXA5	0.07	-	-
399	219863_at	HERC5	0.07	-	-
400	209396_s_at	CHI3L1	0.07	-	-
401	203625_x_at	SKP2	0.07	-	-
402	206214_at	PLA2G7	0.07	-	-
403	210691_s_at	CACYBP	0.07	-	-
404	202036_s_at	SFRP1	0.07	69	-
405	209351_at	KRT14	0.07	13	-
406	200907_s_at	PALLD	0.06	-	-
407	202149_at	NEDD9	0.06	-	-
408	208131_s_at	PTGIS	0.06	-	921
409	221958_s_at	WLS	0.06	-	565
410	202552_s_at	CRIM1	0.06	-	-
411	203404_at	ARMCX2	0.06	-	-
412	208473_s_at	GP2	0.06	-	-
413	203698_s_at	FRZB	0.06	-	3
414	213348_at	CDKN1C	0.06	-	278
415	201369_s_at	ZFP36L2	0.06	-	-
416	219148_at	PBK	0.06	-	307
417	204086_at	PRAME	0.06	-	-
418	219778_at	ZFPM2	0.06	-	380
419	201438_at	COL6A3	0.06	-	909
420	202202_s_at	LAMA4	0.06	-	-
421	206858_s_at	HOXC6	0.06	-	-
422	210072_at	CCL19	0.06	-	182
423	211748_x_at	PTGDS	0.06	-	133
424	212827_at	IGHM	0.06	-	101
425	221651_x_at	IGK@ /// IGKC /// LOC100294406	0.06	-	325
426	209863_s_at	TP63	0.06	-	835
427	204621_s_at	NR4A2	0.06	-	-
428	205158_at	RNASE4	0.06	-	-
429	205681_at	BCL2A1	0.06	-	-
430	209706_at	NKX3-1	0.06	-	-
431	215949_x_at	IGHM /// LOC100653245	0.06	-	-
432	216248_s_at	NR4A2	0.06	-	-
433	221823_at	C5orf30	0.06	-	-
434	204059_s_at	ME1	0.06	-	-
435	203989_x_at	F2R	0.06	-	-
436	200632_s_at	NDRG1	0.06	-	-
437	207741_x_at	TPSAB1	0.06	-	779
438	209289_at	NFIB	0.06	-	1182
439	209942_x_at	MAGEA3	0.06	101	-
440	202912_at	ADM	0.06	-	-
441	212730_at	SYNM	0.06	-	1191
442	201008_s_at	TXNIP	0.06	-	-
443	204823_at	NAV3	0.06	-	-
444	205044_at	GABRP	0.06	30	1184
445	210084_x_at	TPSAB1	0.06	-	-
446	204463_s_at	EDNRA	0.06	-	-
447	212741_at	MAOA	0.06	-	-
448	203214_x_at	CDK1	0.06	-	-
449	202196_s_at	DKK3	0.05	-	-
450	202388_at	RGS2	0.05	-	-
451	202731_at	MIR4680 /// PDCD4	0.05	-	-
452	209803_s_at	PHLDA2	0.05	-	933
453	212282_at	TMEM97	0.05	-	-
454	220038_at	C8orf44-SGK3 /// SGK3	0.05	119	-
455	201130_s_at	CDH1	0.05	-	1194
456	201467_s_at	NQO1	0.05	-	-
457	201663_s_at	SMC4	0.05	-	408
458	201946_s_at	CCT2	0.05	-	-
459	219787_s_at	ECT2	0.05	-	686
460	201525_at	APOD	0.05	61	-
461	205990_s_at	WNT5A	0.05	-	-
462	212462_at	KAT6B	0.05	-	940
463	212492_s_at	KDM4B	0.05	-	-
464	215304_at	Hs.159264.0	0.05	-	-
465	221795_at	NTRK2	0.05	-	-
466	203929_s_at	MAPT	0.05	-	-
467	207414_s_at	LOC100507472 /// PCSK6	0.05	-	-
468	205257_s_at	AMPH	0.05	-	-
469	204597_x_at	STC1	0.05	-	-
470	218499_at	MST4	0.05	-	476
471	218510_x_at	FAM134B	0.05	-	-
472	218858_at	DEPTOR	0.05	-	725
473	221671_x_at	IGK@ /// IGKC /// LOC100294406	0.05	-	323
474	205206_at	KAL1	0.05	-	-
475	205280_at	GLRB	0.05	-	-
476	217771_at	GOLM1	0.05	-	-
477	220425_x_at	ROPN1B	0.05	-	-
478	204288_s_at	SORBS2	0.05	-	-
479	209398_at	HIST1H1C	0.05	-	-
480	218720_x_at	SEZ6L2	0.05	-	1134
481	201261_x_at	BGN	0.05	-	-
482	218404_at	SNX10	0.05	-	-
483	205399_at	DCLK1	0.05	-	-
484	203535_at	S100A9	0.05	48	-
485	212314_at	SEL1L3	0.05	-	-
486	219211_at	USP18	0.05	-	-
487	200641_s_at	YWHAZ	0.05	-	-
488	203476_at	TPBG	0.04	-	-
489	211896_s_at	DCN	0.04	-	593
490	212192_at	KCTD12	0.04	-	633
491	205934_at	PLCL1	0.04	-	-
492	208180_s_at	HIST1H4A /// HIST1H4B /// HIST1H4C /// HIST1H4D /// HIST1H4E /// HIST1H4F /// HIST1H4H /// HIST1H4I /// HIST1H4J /// HIST1H4K /// HIST1H4L /// HIST2H4A /// HIST2H4B /// HIST4H4	0.04	-	-
493	208782_at	FSTL1	0.04	-	-
494	204115_at	GNG11	0.04	-	936
495	205613_at	SYT17	0.04	-	-
496	206023_at	NMU	0.04	-	348
497	204913_s_at	SOX11	0.04	-	-
498	208490_x_at	HIST1H2BC /// HIST1H2BE /// HIST1H2BF /// HIST1H2BG /// HIST1H2BI	0.04	-	-
499	209488_s_at	RBPMS	0.04	-	978
500	210299_s_at	FHL1	0.04	-	-
501	213428_s_at	COL6A1	0.04	-	-
502	214324_at	GP2	0.04	-	-
503	201884_at	CEACAM5	0.04	107	-
504	204731_at	TGFBR3	0.04	-	-
505	202697_at	NUDT21	0.04	-	-
506	209355_s_at	PPAP2B	0.04	-	-
507	211634_x_at	IGHM	0.04	-	-
508	215214_at	IGLC1	0.04	-	-
509	216560_x_at	IGLC1	0.04	-	-
510	220625_s_at	ELF5	0.04	123	-
511	222379_at	KCNE4	0.04	-	-
512	204365_s_at	REEP1	0.04	-	-
513	205279_s_at	GLRB	0.04	-	-
514	205913_at	PLIN1	0.04	-	-
515	212311_at	SEL1L3	0.04	-	-
516	213245_at	ADCY1	0.04	-	-
517	209485_s_at	OSBPL1A	0.04	-	-
518	210297_s_at	MSMB	0.04	-	-
519	220177_s_at	TMPRSS3	0.04	-	1180
520	201849_at	BNIP3	0.04	-	-
521	208002_s_at	ACOT7	0.04	-	-
522	203638_s_at	FGFR2	0.04	-	-
523	204776_at	THBS4	0.04	-	693
524	209395_at	CHI3L1	0.04	-	-
525	213711_at	KRT81	0.04	-	-
526	218613_at	PSD3	0.04	-	-
527	218806_s_at	VAV3	0.04	-	-
528	209318_x_at	PLAGL1	0.04	-	852
529	204203_at	CEBPG	0.04	-	-
530	205081_at	CRIP1	0.04	-	-
531	218888_s_at	NETO2	0.04	-	-
532	219415_at	TTYH1	0.04	-	-
533	204646_at	DPYD	0.04	-	-
534	206061_s_at	DICER1	0.04	-	-
535	217480_x_at	LOC100287723	0.04	-	598
536	202086_at	MX1	0.04	-	-
537	204198_s_at	RUNX3	0.04	-	-
538	212510_at	GPD1L	0.04	-	-
539	214657_s_at	LOC100653017 /// MIR612 /// NEAT1	0.04	-	-
540	49452_at	ACACB	0.04	-	-
541	210764_s_at	CYR61	0.04	-	-
542	217179_x_at	Hs.247949.0	0.04	-	702
543	201839_s_at	EPCAM	0.04	-	132
544	200790_at	ODC1	0.04	-	-
545	201150_s_at	TIMP3	0.04	-	-
546	205363_at	BBOX1	0.04	-	-
547	214973_x_at	IGHD	0.04	-	-
548	209642_at	BUB1	0.04	-	89
549	204058_at	ME1	0.04	-	1014
550	211450_s_at	MSH6	0.04	-	-
551	202145_at	LY6E	0.04	-	-
552	204146_at	RAD51AP1	0.04	-	162
553	210762_s_at	DLC1	0.04	-	-
554	210732_s_at	LGALS8	0.04	-	-
555	210735_s_at	CA12	0.04	-	-
556	222037_at	MCM4	0.04	-	-
557	203988_s_at	FUT8	0.04	-	583
558	200806_s_at	HSPD1	0.04	-	-
559	200986_at	SERPING1	0.03	-	-
560	204688_at	SGCE	0.03	-	-
561	205547_s_at	TAGLN	0.03	-	-
562	208029_s_at	LAPTM4B	0.03	-	-
563	213094_at	GPR126	0.03	-	-
564	201842_s_at	EFEMP1	0.03	-	-
565	210046_s_at	IDH2	0.03	-	-
566	219602_s_at	PIEZO2	0.03	-	-
567	221541_at	CRISPLD2	0.03	-	-
568	210467_x_at	MAGEA12	0.03	-	-
569	216841_s_at	LOC100129518 /// SOD2	0.03	-	-
570	219607_s_at	MS4A4A	0.03	-	-
571	202218_s_at	FADS2	0.03	-	-
572	203065_s_at	CAV1	0.03	-	834
573	209112_at	CDKN1B	0.03	-	-
574	221760_at	MAN1A1	0.03	-	1076
575	201714_at	TUBG1	0.03	-	-
576	203789_s_at	SEMA3C	0.03	-	-
577	205509_at	CPB1	0.03	3	-
578	218400_at	OAS3	0.03	-	-
579	219250_s_at	FLRT3	0.03	-	-
580	212242_at	TUBA4A	0.03	-	-
581	202765_s_at	FBN1	0.03	-	-
582	214693_x_at	LOC100506032 /// NBPF10	0.03	-	-
583	219682_s_at	TBX3	0.03	-	-
584	211696_x_at	HBB	0.03	-	-
585	219134_at	ELTD1	0.03	-	-
586	201496_x_at	MYH11	0.03	-	275
587	204595_s_at	STC1	0.03	-	442
588	212187_x_at	PTGDS	0.03	-	93
589	213891_s_at	TCF4	0.03	-	285
590	218546_at	C1orf115	0.03	-	-
591	201030_x_at	LDHB	0.03	-	-
592	203980_at	FABP4	0.03	19	-
593	213832_at	KCND3	0.03	-	-
594	219768_at	VTCN1	0.03	35	-
595	206110_at	HIST1H3H	0.03	-	-
596	210839_s_at	ENPP2	0.03	-	745
597	217418_x_at	MS4A1	0.03	-	161
598	221558_s_at	LEF1	0.03	-	1119
599	221667_s_at	HSPB8	0.03	-	-
600	213906_at	MYBL1	0.03	-	-
601	204092_s_at	AURKA	0.03	-	548
602	209301_at	CA2	0.03	43	-
603	212226_s_at	PPAP2B	0.03	-	-
604	214722_at	NOTCH2NL	0.03	-	-
605	204006_s_at	FCGR3A /// FCGR3B	0.03	-	-
606	212092_at	PEG10	0.03	117	-
607	215049_x_at	CD163	0.03	-	-
608	208433_s_at	LRP8	0.03	-	-
609	209613_s_at	ADH1B	0.03	62	-
610	210164_at	GZMB	0.03	-	-
611	210754_s_at	LYN	0.03	-	-
612	210983_s_at	MCM7	0.03	-	-
613	211674_x_at	CTAG1A /// CTAG1B	0.03	-	-
614	216088_s_at	PSMA7	0.03	-	-
615	204135_at	FILIP1L	0.03	-	-
616	213800_at	CFH	0.03	-	-
617	201041_s_at	DUSP1	0.03	-	-
618	202506_at	SSFA2	0.03	-	-
619	204622_x_at	NR4A2	0.03	-	-
620	209681_at	SLC19A2	0.03	-	-
621	214218_s_at	XIST	0.03	-	-
622	221872_at	RARRES1	0.03	79	-
623	204457_s_at	GAS1	0.03	-	-
624	210096_at	CYP4B1	0.03	44	-
625	211796_s_at	TRBC1	0.03	-	919
626	213134_x_at	BTG3	0.03	-	-
627	202712_s_at	CKMT1A /// CKMT1B	0.03	-	534
628	204798_at	MYB	0.03	-	-
629	210962_s_at	AKAP9	0.03	-	-
630	204897_at	PTGER4	0.03	-	634
631	211726_s_at	FMO2	0.03	-	-
632	206401_s_at	MAPT	0.03	-	-
633	219118_at	FKBP11	0.03	-	-
634	201034_at	ADD3	0.03	-	1193
635	218195_at	C6orf211	0.03	-	-
636	218974_at	SOBP	0.03	-	471
637	207430_s_at	MSMB	0.03	122	-
638	205066_s_at	ENPP1	0.03	-	-
639	209167_at	GPM6B	0.03	-	-
640	210519_s_at	NQO1	0.03	-	388
641	203757_s_at	CEACAM6	0.03	20	-
642	207002_s_at	PLAGL1	0.03	-	532
643	220581_at	CCDC170	0.03	-	-
644	200894_s_at	FKBP4	0.03	-	-
645	202157_s_at	CELF2	0.03	-	-
646	209465_x_at	LOC100287705 /// PTN	0.03	-	508
647	209535_s_at	g5199315	0.02	-	-
648	219090_at	SLC24A3	0.02	-	-
649	219121_s_at	ESRP1	0.02	-	-
650	203999_at	SYT1	0.02	-	-
651	208579_x_at	H2BFS /// HIST1H2BK	0.02	-	-
652	203355_s_at	PSD3	0.02	125	487
653	205051_s_at	KIT	0.02	-	-
654	206373_at	ZIC1	0.02	-	-
655	206481_s_at	LDB2	0.02	-	257
656	211535_s_at	FGFR1	0.02	-	-
657	217989_at	HSD17B11	0.02	-	806
658	219115_s_at	IL20RA	0.02	-	-
659	205529_s_at	RUNX1T1	0.02	-	-
660	211161_s_at	COL3A1	0.02	-	-
661	214453_s_at	IFI44	0.02	-	-
662	204286_s_at	PMAIP1	0.02	-	-
663	208937_s_at	ID1	0.02	-	980
664	204508_s_at	CA12	0.02	120	-
665	205326_at	RAMP3	0.02	-	-
666	206994_at	CST4	0.02	-	-
667	208682_s_at	MAGED2	0.02	-	-
668	208962_s_at	FADS1 /// MIR1908	0.02	-	-
669	209524_at	HDGFRP3	0.02	-	-
670	221698_s_at	CLEC7A	0.02	-	-
671	204011_at	SPRY2	0.02	-	-
672	207802_at	CRISP3	0.02	112	-
673	209031_at	CADM1	0.02	-	-
674	212327_at	LIMCH1	0.02	-	964
675	212328_at	LIMCH1	0.02	-	-
676	204320_at	COL11A1	0.02	34	-
677	37892_at	COL11A1	0.02	14	-
678	203256_at	CDH3	0.02	-	-
679	211000_s_at	IL6ST	0.02	-	-
680	218280_x_at	HIST2H2AA3 /// HIST2H2AA4	0.02	-	-
681	204223_at	PRELP	0.02	-	-
682	212762_s_at	TCF7L2	0.02	-	-
683	221942_s_at	GUCY1A3	0.02	-	848
684	222108_at	AMIGO2	0.02	-	-
685	203786_s_at	TPD52L1	0.02	-	677
686	202690_s_at	SNRPD1	0.02	-	-
687	206243_at	TIMP4	0.02	-	-
688	209522_s_at	CRAT	0.02	-	-
689	201792_at	AEBP1	0.02	-	-
690	209596_at	MXRA5	0.02	-	-
691	201664_at	SMC4	0.02	-	1094
692	203373_at	SOCS2	0.02	-	-
693	217851_s_at	SLMO2	0.02	-	-
694	202107_s_at	MCM2	0.02	-	375
695	205034_at	CCNE2	0.02	-	457
696	207808_s_at	PROS1	0.02	-	763
697	202270_at	GBP1	0.02	-	-
698	204015_s_at	DUSP4	0.02	-	-
699	212446_s_at	CERS6	0.02	-	-
700	215043_s_at	GUSBP3 /// GUSBP9 /// SMA4 /// SMA5	0.02	-	-
701	216623_x_at	TOX3	0.02	73	-
702	218313_s_at	GALNT7	0.02	-	-
703	219359_at	ATHL1	0.02	-	-
704	214087_s_at	MYBPC1	0.02	52	-
705	219529_at	CLIC3	0.02	-	-
706	210915_x_at	TRBC1	0.02	-	923
707	204818_at	HSD17B2	0.02	-	-
708	209598_at	PNMA2	0.02	-	785
709	205792_at	WISP2	0.02	-	-
710	207847_s_at	MUC1	0.02	129	-
711	205883_at	ZBTB16	0.02	-	-
712	207655_s_at	BLNK	0.02	-	225
713	211965_at	ZFP36L1	0.02	-	-
714	202760_s_at	AKAP2 /// PALM2-AKAP2	0.02	-	-
715	204661_at	CD52	0.02	-	-
716	204712_at	WIF1	0.02	-	1190
717	210239_at	IRX5	0.02	-	-
718	219014_at	PLAC8	0.02	-	819
719	201397_at	PHGDH	0.02	-	-
720	201465_s_at	JUN	0.02	-	-
721	217294_s_at	ENO1	0.02	-	-
722	204675_at	SRD5A1	0.02	-	968
723	207332_s_at	TFRC	0.02	-	-
724	214109_at	LRBA	0.02	-	-
725	202283_at	SERPINF1	0.02	-	-
726	202311_s_at	COL1A1	0.02	142	-
727	203953_s_at	CLDN3	0.02	-	-
728	212912_at	RPS6KA2	0.02	-	-
729	212239_at	PIK3R1	0.02	-	-
730	211026_s_at	MGLL	0.02	-	-
731	209283_at	CRYAB	0.02	-	-
732	213201_s_at	TNNT1	0.02	-	-
733	218398_at	MRPS30	0.02	-	-
734	218502_s_at	TRPS1	0.02	-	-
735	202741_at	PRKACB	0.02	-	-
736	213562_s_at	SQLE	0.02	-	-
737	202089_s_at	SLC39A6	0.02	-	-
738	209750_at	NR1D2	0.02	-	-
739	203881_s_at	DMD	0.02	-	269
740	201820_at	KRT5	0.02	-	-
741	204637_at	CGA	0.02	-	-
742	219438_at	NKAIN1	0.02	-	-
743	204983_s_at	GPC4	0.02	-	-
744	209205_s_at	LMO4	0.02	-	-
745	215014_at	KCND3	0.02	-	-
746	201983_s_at	EGFR	0.02	93	-
747	201540_at	FHL1	0.02	-	-
748	206082_at	HCP5	0.02	-	-
749	210172_at	SF1	0.02	-	-
750	201160_s_at	CSDA	0.02	-	-
751	202664_at	WIPF1	0.02	-	175
752	207480_s_at	MEIS2	0.02	-	941
753	210024_s_at	UBE2E3	0.02	-	-
754	219935_at	ADAMTS5	0.02	-	1069
755	201752_s_at	ADD3	0.02	-	-
756	202133_at	WWTR1	0.02	-	-
757	202555_s_at	MYLK	0.02	-	-
758	209183_s_at	C10orf10	0.02	-	-
759	212230_at	PPAP2B	0.02	-	-
760	201688_s_at	TPD52	0.02	-	-
761	201753_s_at	ADD3	0.02	-	-
762	212761_at	TCF7L2	0.02	-	-
763	222162_s_at	ADAMTS1	0.02	-	-
764	209795_at	CD69	0.02	-	-
765	218049_s_at	LOC100506980 /// MRPL13	0.02	-	-
766	201431_s_at	DPYSL3	0.01	-	-
767	207172_s_at	CDH11	0.01	-	-
768	207191_s_at	ISLR	0.01	-	-
769	202054_s_at	ALDH3A2	0.01	-	1227
770	206026_s_at	TNFAIP6	0.01	-	-
771	207173_x_at	CDH11	0.01	-	-
772	213790_at	ADAM12	0.01	-	-
773	214469_at	HIST1H2AB /// HIST1H2AE	0.01	-	-
774	218694_at	ARMCX1	0.01	-	-
775	207739_s_at	GAGE1 /// GAGE12C /// GAGE12D /// GAGE12E /// GAGE12F /// GAGE12G /// GAGE12H /// GAGE12I /// GAGE12J /// GAGE2A /// GAGE2B /// GAGE2C /// GAGE2D /// GAGE2E /// GAGE3 /// GAGE4 /// GAGE5 /// GAGE6 /// GAGE7 /// GAGE8	0.01	-	-
776	43427_at	ACACB	0.01	-	-
777	210222_s_at	RTN1	0.01	-	326
778	210946_at	PPAP2A	0.01	-	467
779	214321_at	NOV	0.01	-	390
780	215073_s_at	NR2F2	0.01	-	-
781	204235_s_at	GULP1	0.01	-	982
782	209737_at	MAGI2	0.01	-	-
783	206291_at	NTS	0.01	-	-
784	214414_x_at	HBA1 /// HBA2	0.01	95	-
785	219077_s_at	WWOX	0.01	-	-
786	209480_at	HLA-DQB1	0.01	89	-
787	211138_s_at	KMO	0.01	-	-
788	206565_x_at	SMA4	0.01	-	-
789	210809_s_at	POSTN	0.01	-	-
790	211657_at	CEACAM6	0.01	31	-
791	214774_x_at	TOX3	0.01	58	-
792	221207_s_at	NBEA	0.01	-	-
793	202291_s_at	MGP	0.01	-	-
794	204351_at	S100P	0.01	16	-
795	205774_at	F12	0.01	-	-
796	220615_s_at	FAR2	0.01	-	-
797	201131_s_at	CDH1	0.01	-	832
798	204068_at	STK3	0.01	-	-
799	210356_x_at	MS4A1	0.01	-	125
800	211298_s_at	ALB	0.01	-	-
801	212353_at	SULF1	0.01	-	-
802	203232_s_at	ATXN1	0.01	-	-
803	207147_at	DLX2	0.01	-	-
804	218312_s_at	ZSCAN18	0.01	-	-
805	202935_s_at	SOX9	0.01	110	-
806	205336_at	PVALB	0.01	-	-
807	213236_at	SASH1	0.01	-	-
808	209644_x_at	CDKN2A	0.01	-	-
809	204941_s_at	ALDH3B2	0.01	-	875
810	204942_s_at	ALDH3B2	0.01	65	-
811	203964_at	NMI	0.01	-	-
812	201897_s_at	CKS1B	0.01	-	-
813	212294_at	GNG12	0.01	-	-
814	213001_at	ANGPTL2	0.01	-	-
815	215733_x_at	CTAG2	0.01	-	-
816	202381_at	ADAM9	0.01	-	-
817	202620_s_at	PLOD2	0.01	-	-
818	202872_at	ATP6V1C1	0.01	-	-
819	208808_s_at	HMGB2	0.01	-	-
820	219109_at	SPAG16	0.01	-	-
821	203967_at	CDC6	0.01	-	251
822	213330_s_at	STIP1	0.01	-	-
823	201108_s_at	THBS1	0.01	-	-
824	202269_x_at	GBP1	0.01	-	-
825	202458_at	PRSS23	0.01	-	-
826	203887_s_at	THBD	0.01	-	-
827	204542_at	ST6GALNAC2	0.01	-	-
828	207175_at	ADIPOQ	0.01	100	-
829	213888_s_at	TRAF3IP3	0.01	-	-
830	219872_at	FAM198B	0.01	-	-
831	203083_at	THBS2	0.01	-	-
832	204415_at	IFI6	0.01	128	-
833	204747_at	IFIT3	0.01	-	-
834	207542_s_at	AQP1	0.01	-	-
835	208228_s_at	FGFR2	0.01	-	-
836	221675_s_at	CHPT1	0.01	-	-
837	218829_s_at	CHD7	0.01	-	-
838	216840_s_at	LAMA2	0.01	-	57
839	222155_s_at	SLC52A2	0.01	-	-
840	209623_at	MCCC2	0.01	-	-
841	210115_at	RPL39L	0.01	-	-
842	211695_x_at	MUC1	0.01	-	-
843	214581_x_at	TNFRSF21	0.01	-	-
844	205798_at	IL7R	0.01	-	-
845	206337_at	CCR7	0.01	-	-
846	207339_s_at	LTB	0.01	-	922
847	212587_s_at	PTPRC	0.01	-	-
848	213674_x_at	IGHD	0.01	-	452
849	213998_s_at	DDX17	0.01	-	-
850	204162_at	NDC80	0.01	-	424
851	221584_s_at	KCNMA1	0.01	-	-
852	208650_s_at	CD24	0.01	102	-
853	217562_at	FAM5C	0.01	-	-
854	206869_at	CHAD	0.01	-	-
855	212096_s_at	MTUS1	0.01	-	-
856	200974_at	ACTA2	0.01	-	-
857	201893_x_at	DCN	0.01	-	479
858	204114_at	NID2	0.01	-	-
859	211564_s_at	PDLIM4	0.01	-	-
860	211651_s_at	LAMB1	0.01	-	-
861	213139_at	SNAI2	0.01	-	-
862	217764_s_at	RAB31	0.01	-	-
863	206396_at	SLC1A1	0.01	-	769
864	202450_s_at	CTSK	0.01	-	-
865	214359_s_at	HSP90AB1	0.01	-	-
866	218820_at	C14orf132	0.01	-	-
867	201596_x_at	KRT18	0.01	-	-
868	201689_s_at	TPD52	0.01	-	-
869	202075_s_at	PLTP	0.01	-	-
870	204029_at	CELSR2	0.01	-	-
871	204438_at	MRC1	0.01	-	-
872	204485_s_at	TOM1L1	0.01	-	-
873	205186_at	DNALI1	0.01	-	-
874	205968_at	KCNS3	0.01	-	-
875	212190_at	SERPINE2	0.01	-	472
876	204915_s_at	SOX11	0.01	-	-
877	213229_at	DICER1	0.01	-	-
878	213742_at	SRSF11	0.01	-	-
879	204112_s_at	HNMT	0.01	-	-
880	221765_at	UGCG	0.01	-	-
881	202625_at	LYN	0.01	-	-
882	202902_s_at	CTSS	0.01	-	-
883	204352_at	TRAF5	0.01	-	-
884	204885_s_at	MSLN	0.01	-	-
885	216905_s_at	ST14	0.01	-	-
886	218051_s_at	NT5DC2	0.01	-	-
887	221589_s_at	ALDH6A1	0.01	-	-
888	208284_x_at	GGT1 /// GGT2 /// GGTLC2	0.01	-	-
889	201161_s_at	CSDA	0.01	-	-
890	209763_at	CHRDL1	0.01	-	1006
891	218589_at	LPAR6	0.01	-	236
892	204082_at	PBX3	0.01	-	-
893	204363_at	F3	0.01	-	-
894	209122_at	LOC100509484 /// PLIN2	0.01	-	-
895	209443_at	SERPINA5	0.01	-	-
896	209220_at	GPC3	0.01	-	-
897	209806_at	HIST1H2BK	0.01	-	-
898	218804_at	ANO1	0.01	-	-
899	201650_at	KRT19	0.01	137	-
900	209436_at	SPON1	0.01	-	-
901	209606_at	CYTIP	0.01	-	-
902	219117_s_at	FKBP11	0.01	-	-
903	203343_at	UGDH	0.01	-	-
904	204619_s_at	VCAN	0.01	-	-
905	204751_x_at	DSC2	0.01	-	-
906	205890_s_at	GABBR1 /// UBD	0.01	105	-
907	211430_s_at	IGHG1 /// IGHG2 /// IGHM /// IGHV4-31	0.01	98	-
908	213285_at	TMEM30B	0.01	-	-
909	202790_at	CLDN7	0.01	-	571
910	214290_s_at	HIST2H2AA3 /// HIST2H2AA4	0.01	-	-
911	218695_at	EXOSC4	0.01	-	-
912	208546_x_at	HIST1H2BH	0.01	-	-
913	209125_at	KRT6A	0.01	-	-
914	213797_at	RSAD2	0.01	-	-
915	202363_at	SPOCK1	0.01	-	-
916	206825_at	OXTR	0.01	-	-
917	208691_at	TFRC	0.01	-	-
918	210778_s_at	MIR4800 /// MXD4	0.01	-	-
919	202635_s_at	POLR2K	0.01	-	-
920	204018_x_at	HBA1 /// HBA2	0.01	-	-
921	207092_at	LEP	0.01	-	-
922	208615_s_at	PTP4A2	0.01	-	-
923	213249_at	FBXL7	0.01	-	1017
924	213905_x_at	BGN	0.01	-	-
925	217388_s_at	KYNU	0.01	91	-
926	218309_at	CAMK2N1	0.01	-	-
927	204733_at	KLK6	0.01	-	-
928	202489_s_at	FXYD3	0.01	-	-
929	203344_s_at	RBBP8	0.01	-	-
930	204045_at	TCEAL1	0.01	-	-
931	34210_at	CD52	0.01	-	-
932	204116_at	IL2RG	0.01	-	-
933	204724_s_at	COL9A3	0.01	-	-
934	212816_s_at	CBS	0.01	-	560
935	219795_at	SLC6A14	0.01	-	-
936	205916_at	S100A7	0.01	6	-
937	211527_x_at	VEGFA	0.01	-	429
938	202600_s_at	NRIP1	0.01	-	-
939	201116_s_at	CPE	0.01	-	973
940	201311_s_at	SH3BGRL	0.01	-	-
941	205470_s_at	KLK11	0.01	-	-
942	202018_s_at	LTF	0.01	15	-
943	202687_s_at	TNFSF10	0.01	-	-
944	219371_s_at	KLF2	0.01	-	-
945	220559_at	EN1	0.01	-	-
946	201694_s_at	EGR1	0.01	-	-
947	209292_at	ID4	0.01	-	-
948	218982_s_at	MRPS17	0.01	-	-
949	220922_s_at	SPANXA1 /// SPANXA2 /// SPANXB1 /// SPANXB2 /// SPANXC /// SPANXF1	0.01	-	-
950	213258_at	TFPI	0.01	-	-
951	214651_s_at	HOXA10-HOXA9 /// HOXA9 /// MIR196B	0.01	-	776
952	204259_at	MMP7	0.01	103	-
953	206754_s_at	CYP2B6 /// CYP2B7P1	0.01	45	-
954	210621_s_at	RASA1	0.01	-	-
955	213552_at	GLCE	0.01	-	-
956	218437_s_at	LZTFL1	0.01	-	-
957	221286_s_at	MZB1	0.01	-	-
958	203228_at	PAFAH1B3	0.01	-	-
959	203706_s_at	FZD7	0.01	-	-
960	203771_s_at	BLVRA	0.01	-	-
961	204324_s_at	GOLIM4	0.01	-	-
962	204934_s_at	HPN	0.01	-	-
963	206714_at	ALOX15B	0.01	-	-
964	208607_s_at	SAA1 /// SAA2 /// SAA2-SAA4	0.01	-	-
965	209493_at	PDZD2	0.01	-	-
966	212233_at	MAP1B	0.01	-	-
967	201012_at	ANXA1	0.01	-	-
968	201349_at	SLC9A3R1	0.01	-	-
969	201841_s_at	HSPB1	0.01	-	-
970	202242_at	TSPAN7	0.01	-	-
971	202274_at	ACTG2	0.01	-	-
972	202436_s_at	CYP1B1	0.01	-	-
973	202504_at	TRIM29	0.01	-	-
974	203108_at	GPRC5A	0.01	-	-
975	203510_at	MET	0.01	-	-
976	203637_s_at	MID1	0.01	-	-
977	203876_s_at	MMP11	0.01	-	-
978	204596_s_at	STC1	0.01	-	1123
979	209291_at	ID4	0.01	86	-
980	209624_s_at	MCCC2	0.01	-	-
981	209774_x_at	CXCL2	0.01	-	-
982	209988_s_at	ASCL1	0.01	-	-
983	210136_at	MBP	0.01	-	-
984	212236_x_at	JUP /// KRT17	0.01	-	-
985	212444_at	GPRC5A	0.01	-	-
986	217234_s_at	EZR	0.01	-	-
987	218532_s_at	FAM134B	0.01	-	-
988	219777_at	GIMAP6	0.01	-	644
989	222242_s_at	KLK5	0.01	-	-
990	200598_s_at	HSP90B1 /// MIR3652	0.01	-	-
991	200607_s_at	RAD21	0.01	-	-
992	205383_s_at	ZBTB20	0.01	-	-
993	216321_s_at	NR3C1	0.01	-	333
994	221601_s_at	FAIM3	0.01	-	-
995	202874_s_at	ATP6V1C1	0.01	-	-
996	203323_at	CAV2	0.01	-	-
997	203548_s_at	LPL	0.01	-	-
998	203886_s_at	FBLN2	0.01	-	-
999	205249_at	EGR2	0.01	-	-
1000	208677_s_at	BSG	0.01	-	-
1001	209006_s_at	C1orf63	0.01	-	-
1002	209210_s_at	FERMT2	0.01	-	-
1003	220467_at	g13376557	0.01	-	-
1004	216381_x_at	AKR7A3	0.01	-	-
1005	218350_s_at	GMNN	0.01	-	-
1006	204238_s_at	C6orf108	0.01	-	-
1007	209101_at	CTGF	0.01	-	-
1008	209121_x_at	NR2F2	0.01	-	-
1009	209916_at	DHTKD1	0.01	-	-
1010	210163_at	CXCL11	0.01	-	-
1011	208791_at	CLU	0.01	-	-
1012	218625_at	NRN1	0.01	-	-

## Sheet: L
	ProbesetID	Gene	SelectionFreq	RankDev	RankCor
1	203697_at	FRZB	0.57	-	1
2	203698_s_at	FRZB	0.37	-	3
3	217838_s_at	EVL	0.33	-	55
4	207655_s_at	BLNK	0.29	-	225
5	202859_x_at	IL8	0.29	-	140
6	212592_at	IGJ	0.29	53	32
7	209875_s_at	SPP1	0.23	46	25
8	213131_at	OLFM1	0.22	-	-
9	218499_at	MST4	0.21	-	476
10	204345_at	COL16A1	0.2	-	14
11	204942_s_at	ALDH3B2	0.16	65	-
12	203362_s_at	MAD2L1	0.15	-	53
13	219918_s_at	ASPM	0.14	-	34
14	213568_at	OSR2	0.14	-	396
15	213308_at	SHANK2	0.13	-	-
16	203764_at	DLGAP5	0.13	-	12
17	221539_at	EIF4EBP1	0.13	-	167
18	210519_s_at	NQO1	0.12	-	388
19	218720_x_at	SEZ6L2	0.12	-	1134
20	210367_s_at	PTGES	0.11	-	-
21	212094_at	PEG10	0.11	24	1124
22	218039_at	NUSAP1	0.1	-	60
23	202746_at	ITM2A	0.1	-	4
24	202741_at	PRKACB	0.1	-	-
25	208881_x_at	IDI1	0.09	-	539
26	203108_at	GPRC5A	0.09	-	-
27	204006_s_at	FCGR3A /// FCGR3B	0.09	-	-
28	202912_at	ADM	0.09	-	-
29	206023_at	NMU	0.08	-	348
30	221933_at	NLGN4X	0.08	-	-
31	204964_s_at	SSPN	0.08	-	136
32	210096_at	CYP4B1	0.08	44	-
33	212594_at	MIR4680 /// PDCD4	0.08	-	1105
34	212670_at	ELN	0.08	-	78
35	211645_x_at	g186008	0.07	57	319
36	201292_at	TOP2A	0.07	-	70
37	209865_at	SLC35A3	0.07	-	-
38	204941_s_at	ALDH3B2	0.07	-	875
39	217562_at	FAM5C	0.07	-	-
40	219090_at	SLC24A3	0.06	-	-
41	209505_at	NR2F1	0.06	133	119
42	217022_s_at	IGH@ /// IGHA1 /// IGHA2	0.06	47	10
43	201839_s_at	EPCAM	0.06	-	132
44	219983_at	HRASLS	0.06	-	392
45	205242_at	CXCL13	0.06	11	-
46	206799_at	SCGB1D2	0.06	2	-
47	211596_s_at	LRIG1	0.06	-	469
48	219759_at	ERAP2	0.05	-	1231
49	214768_x_at	IGKC	0.05	55	170
50	205267_at	POU2AF1	0.05	-	185
51	205752_s_at	GSTM5	0.05	-	-
52	221558_s_at	LEF1	0.05	-	1119
53	209369_at	ANXA3	0.05	-	-
54	202742_s_at	PRKACB	0.05	-	1140
55	214157_at	GNAS	0.05	-	-
56	212827_at	IGHM	0.05	-	101
57	201743_at	CD14	0.05	-	855
58	212382_at	TCF4	0.04	-	427
59	219978_s_at	NUSAP1	0.04	-	74
60	217418_x_at	MS4A1	0.04	-	161
61	212690_at	DDHD2	0.04	-	-
62	212187_x_at	PTGDS	0.04	-	93
63	201790_s_at	DHCR7	0.04	-	290
64	219612_s_at	FGG	0.04	-	-
65	220177_s_at	TMPRSS3	0.04	-	1180
66	209485_s_at	OSBPL1A	0.04	-	-
67	209301_at	CA2	0.04	43	-
68	204475_at	MMP1	0.03	27	-
69	210024_s_at	UBE2E3	0.03	-	-
70	218883_s_at	MLF1IP	0.03	-	369
71	218692_at	SYBU	0.03	-	-
72	201291_s_at	TOP2A	0.03	-	76
73	203143_s_at	KIAA0040	0.03	-	1011
74	204141_at	TUBB2A	0.03	-	-
75	205336_at	PVALB	0.03	-	-
76	205433_at	BCHE	0.03	-	-
77	212353_at	SULF1	0.03	-	-
78	204260_at	CHGB	0.03	-	-
79	208473_s_at	GP2	0.03	-	-
80	202731_at	MIR4680 /// PDCD4	0.03	-	-
81	203560_at	GGH	0.03	-	266
82	222108_at	AMIGO2	0.03	-	-
83	220622_at	LRRC31	0.03	-	-
84	205830_at	CLGN	0.03	106	576
85	219557_s_at	NRIP3	0.03	-	-
86	205567_at	CHST1	0.03	-	-
87	212263_at	QKI	0.03	-	-
88	216915_s_at	PTPN12	0.03	-	-
89	205440_s_at	NPY1R	0.03	5	510
90	214087_s_at	MYBPC1	0.03	52	-
91	217966_s_at	FAM129A	0.03	-	-
92	204472_at	GEM	0.02	-	118
93	202790_at	CLDN7	0.02	-	571
94	203485_at	RTN1	0.02	-	611
95	213348_at	CDKN1C	0.02	-	278
96	220940_at	ANKRD36B	0.02	-	-
97	202994_s_at	FBLN1	0.02	-	82
98	204615_x_at	IDI1	0.02	-	866
99	203632_s_at	GPRC5B	0.02	-	-
100	205943_at	TDO2	0.02	-	1114
101	213432_at	MUC5B	0.02	-	-
102	91816_f_at	MEX3D	0.02	-	-
103	202381_at	ADAM9	0.02	-	-
104	204058_at	ME1	0.02	-	1014
105	212444_at	GPRC5A	0.02	-	-
106	203304_at	BAMBI	0.02	109	-
107	207339_s_at	LTB	0.02	-	922
108	214336_s_at	COPA	0.02	-	-
109	218469_at	GREM1	0.02	-	-
110	220038_at	C8orf44-SGK3 /// SGK3	0.02	119	-
111	209125_at	KRT6A	0.02	-	-
112	206326_at	GRP	0.02	-	-
113	213664_at	SLC1A1	0.02	21	506
114	202705_at	CCNB2	0.02	-	27
115	212657_s_at	IL1RN	0.02	-	-
116	215946_x_at	IGLL3P	0.02	-	552
117	203213_at	CDK1	0.02	-	237
118	211748_x_at	PTGDS	0.02	-	133
119	213043_s_at	MED24	0.02	-	-
120	201663_s_at	SMC4	0.02	-	408
121	219117_s_at	FKBP11	0.02	-	-
122	201942_s_at	CPD	0.02	-	-
123	211450_s_at	MSH6	0.02	-	-
124	208615_s_at	PTP4A2	0.02	-	-
125	209289_at	NFIB	0.02	-	1182
126	209368_at	EPHX2	0.02	-	-
127	203037_s_at	MTSS1	0.02	-	-
128	219795_at	SLC6A14	0.02	-	-
129	202124_s_at	TRAK2	0.02	-	1122
130	202350_s_at	LOC100506558 /// MATN2	0.02	-	-
131	203566_s_at	AGL	0.02	-	-
132	204595_s_at	STC1	0.02	-	442
133	207002_s_at	PLAGL1	0.02	-	532
134	219789_at	NPR3	0.02	-	-
135	218730_s_at	OGN	0.02	-	109
136	204005_s_at	PAWR	0.02	-	-
137	222062_at	IL27RA	0.02	-	-
138	202600_s_at	NRIP1	0.02	-	-
139	202609_at	EPS8	0.02	-	1057
140	209357_at	CITED2	0.02	-	-
141	212593_s_at	MIR4680 /// PDCD4	0.02	-	1108
142	205613_at	SYT17	0.01	-	-
143	201130_s_at	CDH1	0.01	-	1194
144	201884_at	CEACAM5	0.01	107	-
145	210222_s_at	RTN1	0.01	-	326
146	204033_at	TRIP13	0.01	-	129
147	201369_s_at	ZFP36L2	0.01	-	-
148	203404_at	ARMCX2	0.01	-	-
149	203988_s_at	FUT8	0.01	-	583
150	201030_x_at	LDHB	0.01	-	-
151	202430_s_at	PLSCR1	0.01	-	-
152	203221_at	TLE1	0.01	-	-
153	203290_at	HLA-DQA1	0.01	26	-
154	217851_s_at	SLMO2	0.01	-	-
155	218976_at	DNAJC12	0.01	60	-
156	219476_at	C1orf116	0.01	-	-
157	219607_s_at	MS4A4A	0.01	-	-
158	221042_s_at	CLMN	0.01	-	-
159	201943_s_at	CPD	0.01	-	-
160	202539_s_at	HMGCR	0.01	-	-
161	203645_s_at	CD163	0.01	-	-
162	206373_at	ZIC1	0.01	-	-
163	219077_s_at	WWOX	0.01	-	-
164	201445_at	CNN3	0.01	-	-
165	202965_s_at	CAPN6	0.01	-	837
166	203917_at	CXADR	0.01	-	-
167	209270_at	LAMB3	0.01	-	-
168	214669_x_at	IGKC	0.01	-	321
169	221543_s_at	ERLIN2	0.01	-	-
170	202747_s_at	ITM2A	0.01	-	9
171	209863_s_at	TP63	0.01	-	835
172	211559_s_at	CCNG2	0.01	-	-
173	221505_at	ANP32E	0.01	-	-
174	34031_i_at	KRIT1	0.01	-	-
175	214433_s_at	SELENBP1	0.01	-	-
176	203786_s_at	TPD52L1	0.01	-	677
177	210372_s_at	TPD52L1	0.01	-	863
178	209529_at	PPAP2C	0.01	-	-
179	204342_at	SLC25A24	0.01	-	890
180	208228_s_at	FGFR2	0.01	-	-
181	216733_s_at	GATM	0.01	-	-
182	213156_at	Hs.16193.0	0.01	-	515
183	201667_at	GJA1	0.01	-	-
184	202888_s_at	ANPEP	0.01	-	-
185	208712_at	CCND1	0.01	-	-
186	209803_s_at	PHLDA2	0.01	-	933
187	203951_at	CNN1	0.01	-	952
188	205774_at	F12	0.01	-	-
189	209631_s_at	GPR37	0.01	-	-
190	211538_s_at	HSPA2	0.01	-	-
191	201465_s_at	JUN	0.01	-	-
192	201490_s_at	PPIF	0.01	-	-
193	204086_at	PRAME	0.01	-	-
194	209031_at	CADM1	0.01	-	-
195	219659_at	ATP8A2	0.01	-	-
196	209800_at	KRT16	0.01	-	-
197	216594_x_at	AKR1C1	0.01	-	-
198	218858_at	DEPTOR	0.01	-	725
199	201842_s_at	EFEMP1	0.01	-	-
200	208103_s_at	ANP32E	0.01	-	320
201	222146_s_at	TCF4	0.01	-	530
202	221833_at	LOC100507577 /// LONP2	0.01	-	-
203	218149_s_at	ZNF395	0.01	-	965
204	201311_s_at	SH3BGRL	0.01	-	-
205	202718_at	IGFBP2	0.01	-	-
206	202730_s_at	MIR4680 /// PDCD4	0.01	-	752
207	203425_s_at	IGFBP5	0.01	-	-
208	205041_s_at	ORM1 /// ORM2	0.01	-	-
209	205890_s_at	GABBR1 /// UBD	0.01	105	-
210	218541_s_at	C8orf4	0.01	49	-
211	201785_at	RNASE1	0.01	-	-
212	202203_s_at	AMFR	0.01	-	-
213	204044_at	QPRT	0.01	-	-
214	33767_at	NEFH	0.01	-	696
215	210356_x_at	MS4A1	0.01	-	125
216	214461_at	LBP	0.01	-	760
217	219648_at	MREG	0.01	-	-
218	201791_s_at	DHCR7	0.01	-	312
219	204059_s_at	ME1	0.01	-	-
220	204438_at	MRC1	0.01	-	-
221	210467_x_at	MAGEA12	0.01	-	-
222	217148_x_at	CKAP2 /// IGLC1	0.01	-	324
223	218585_s_at	DTL	0.01	-	-
224	200953_s_at	CCND2	0.01	-	2
225	218857_s_at	ASRGL1	0.01	-	-
226	201890_at	RRM2	0.01	-	485
227	205442_at	MFAP3L	0.01	-	-
228	206565_x_at	SMA4	0.01	-	-
229	207430_s_at	MSMB	0.01	122	-
230	211612_s_at	IL13RA1	0.01	-	-
231	212686_at	PPM1H	0.01	-	-
232	214545_s_at	PROSC	0.01	-	-
233	207802_at	CRISP3	0.01	112	-
234	204359_at	FLRT2 /// LOC100506718	0.01	-	61
235	221760_at	MAN1A1	0.01	-	1076
236	213506_at	F2RL1	0.01	-	-
237	203638_s_at	FGFR2	0.01	-	-
238	204324_s_at	GOLIM4	0.01	-	-
239	215176_x_at	LOC642838	0.01	39	412
240	211527_x_at	VEGFA	0.01	-	429
241	211674_x_at	CTAG1A /// CTAG1B	0.01	-	-
242	201467_s_at	NQO1	0.01	-	-
243	213502_x_at	GUSBP11	0.01	-	554
244	217777_s_at	PTPLAD1	0.01	-	-
245	209602_s_at	GATA3	0.01	96	-
246	201037_at	PFKP	0.01	-	367
247	211734_s_at	FCER1A	0.01	-	239
248	222379_at	KCNE4	0.01	-	-
249	201147_s_at	TIMP3	0.01	-	-
250	201149_s_at	TIMP3	0.01	-	-
251	202464_s_at	PFKFB3	0.01	-	-
252	204437_s_at	FOLR1	0.01	-	-
253	206793_at	PNMT	0.01	-	-
254	209987_s_at	ASCL1	0.01	-	-
255	209988_s_at	ASCL1	0.01	-	-
256	210904_s_at	IL13RA1	0.01	-	-
257	211429_s_at	SERPINA1	0.01	126	-
258	213032_at	NFIB	0.01	-	444
259	219410_at	TMEM45A	0.01	-	-
260	204891_s_at	LCK	0.01	-	926
261	218638_s_at	LOC100130872 /// SPON2	0.01	-	1203
262	202712_s_at	CKMT1A /// CKMT1B	0.01	-	534
263	203574_at	NFIL3	0.01	-	-
264	204148_s_at	POMZP3 /// ZP3	0.01	-	-
265	208083_s_at	ITGB6	0.01	-	-
266	209006_s_at	C1orf63	0.01	-	-
267	209606_at	CYTIP	0.01	-	-
268	211302_s_at	PDE4B	0.01	-	-
269	217875_s_at	PMEPA1	0.01	-	-
270	203418_at	CCNA2	0.01	-	308
271	205257_s_at	AMPH	0.01	-	-
272	219250_s_at	FLRT3	0.01	-	-
273	200607_s_at	RAD21	0.01	-	-
274	202953_at	C1QB	0.01	-	-
275	203231_s_at	ATXN1	0.01	-	-
276	204597_x_at	STC1	0.01	-	-
277	205321_at	EIF2S3	0.01	-	-
278	208719_s_at	DDX17	0.01	-	-
279	219962_at	ACE2	0.01	-	-
280	37117_at	ARHGAP8 /// PRR5-ARHGAP8	0.01	-	-

## Sheet: Dev
	ProbesetID	Gene	SelectionFreq
1	206378_at	SCGB2A2	1
2	206799_at	SCGB1D2	1
3	205509_at	CPB1	1
4	214079_at	DHRS2	1
5	205440_s_at	NPY1R	1
6	205916_at	S100A7	1
7	214451_at	TFAP2B	1
8	202917_s_at	S100A8	1
9	205009_at	TFF1	1
10	206509_at	PIP	1
11	205242_at	CXCL13	1
12	214440_at	NAT1	1
13	209351_at	KRT14	1
14	37892_at	COL11A1	1
15	202018_s_at	LTF	1
16	204351_at	S100P	1
17	205979_at	SCGB2A1	1
18	205225_at	ESR1	1
19	203980_at	FABP4	1
20	203757_s_at	CEACAM6	1
21	213664_at	SLC1A1	1
22	209173_at	AGR2	1
23	213831_at	HLA-DQA1 /// LOC100507718 /// LOC100509457	1
24	212094_at	PEG10	1
25	204734_at	KRT15	1
26	203290_at	HLA-DQA1	1
27	204475_at	MMP1	1
28	219197_s_at	SCUBE2	1
29	205357_s_at	AGTR1	1
30	205044_at	GABRP	1
31	211657_at	CEACAM6	1
32	205030_at	FABP7	1
33	204304_s_at	PROM1	1
34	204320_at	COL11A1	1
35	219768_at	VTCN1	1
36	202037_s_at	SFRP1	1
37	204623_at	TFF3	1
38	218002_s_at	CXCL14	1
39	215176_x_at	LOC642838	1
40	204014_at	DUSP4	1
41	219087_at	ASPN	1
42	205380_at	PDZK1	1
43	209301_at	CA2	1
44	210096_at	CYP4B1	1
45	206754_s_at	CYP2B6 /// CYP2B7P1	1
46	209875_s_at	SPP1	1
47	217022_s_at	IGH@ /// IGHA1 /// IGHA2	1
48	203535_at	S100A9	1
49	218541_s_at	C8orf4	1
50	212774_at	ZNF238	1
51	205239_at	AREG /// AREGB	1
52	214087_s_at	MYBPC1	1
53	212592_at	IGJ	1
54	209612_s_at	ADH1B	1
55	214768_x_at	IGKC	1
56	209016_s_at	KRT7	1
57	211645_x_at	g186008	1
58	214774_x_at	TOX3	1
59	202833_s_at	SERPINA1	1
60	218976_at	DNAJC12	1
61	201525_at	APOD	1
62	209613_s_at	ADH1B	1
63	214777_at	Hs.248756.0	1
64	209374_s_at	IGHM	1
65	204942_s_at	ALDH3B2	1
66	211682_x_at	UGT2B28	0.99
67	205513_at	TCN1	0.99
68	209459_s_at	ABAT	0.99
69	202036_s_at	SFRP1	0.99
70	218963_s_at	KRT23	0.98
71	203628_at	IGF1R	0.98
72	220414_at	CALML5	0.97
73	216623_x_at	TOX3	0.97
74	216491_x_at	IGHM	0.95
75	209278_s_at	TFPI2	0.95
76	215108_x_at	TOX3	0.95
77	221796_at	NTRK2	0.94
78	203438_at	STC2	0.93
79	221872_at	RARRES1	0.93
80	204607_at	HMGCS2	0.93
81	205358_at	GRIA2	0.92
82	203963_at	CA12	0.91
83	203915_at	CXCL9	0.91
84	209460_at	ABAT	0.9
85	209309_at	AZGP1	0.89
86	209291_at	ID4	0.88
87	205029_s_at	FABP7	0.87
88	217528_at	CLCA2	0.86
89	209480_at	HLA-DQB1	0.82
90	216401_x_at	Hs.307136.0	0.8
91	217388_s_at	KYNU	0.7
92	220232_at	SCD5	0.67
93	201983_s_at	EGFR	0.65
94	218332_at	BEX1	0.6
95	214414_x_at	HBA1 /// HBA2	0.52
96	209602_s_at	GATA3	0.49
97	206463_s_at	DHRS2	0.49
98	211430_s_at	IGHG1 /// IGHG2 /// IGHM /// IGHV4-31	0.47
99	206204_at	GRB14	0.43
100	207175_at	ADIPOQ	0.41
101	209942_x_at	MAGEA3	0.4
102	208650_s_at	CD24	0.39
103	204259_at	MMP7	0.35
104	206165_s_at	CLCA2	0.35
105	205890_s_at	GABBR1 /// UBD	0.33
106	205830_at	CLGN	0.31
107	201884_at	CEACAM5	0.26
108	201693_s_at	EGR1	0.25
109	203304_at	BAMBI	0.24
110	202935_s_at	SOX9	0.23
111	39248_at	AQP3	0.21
112	207802_at	CRISP3	0.21
113	204540_at	EEF1A2	0.2
114	214677_x_at	IGLC1	0.2
115	204455_at	DST /// LOC100652766	0.19
116	205941_s_at	COL10A1	0.18
117	212092_at	PEG10	0.18
118	202357_s_at	CFB	0.17
119	220038_at	C8orf44-SGK3 /// SGK3	0.16
120	204508_s_at	CA12	0.16
121	217428_s_at	COL10A1	0.15
122	207430_s_at	MSMB	0.13
123	220625_s_at	ELF5	0.13
124	213492_at	COL2A1	0.12
125	203355_s_at	PSD3	0.11
126	211429_s_at	SERPINA1	0.1
127	215867_x_at	CA12	0.09
128	204415_at	IFI6	0.08
129	207847_s_at	MUC1	0.07
130	217014_s_at	AZGP1 /// AZGP1P1	0.05
131	209138_x_at	IGLC1	0.05
132	214612_x_at	MAGEA6	0.04
133	209505_at	NR2F1	0.04
134	203824_at	TSPAN8	0.04
135	206392_s_at	RARRES1	0.04
136	214164_x_at	CA12	0.04
137	201650_at	KRT19	0.02
138	217284_x_at	SERHL2	0.02
139	209116_x_at	HBB	0.02
140	209603_at	GATA3	0.02
141	214053_at	ERBB4	0.02
142	202311_s_at	COL1A1	0.01
143	206488_s_at	CD36	0.01
144	3954438	PRAME	0.12
145	2967282	POPDC3	0.12
146	2417368	DIRAS3	0.11
147	3756321	CCR7	0.11
148	2807747	C7	0.11
149	3848051	C3	0.11
150	3848084	C3	0.11
151	3749461	CCDC144NL	0.1
152	3279356	ITGA8	0.1
153	2974332	CTGF	0.1
154	3140096	EYA1	0.1
155	3465290	DCN	0.09
156	3021442	PTPRZ1	0.09
157	3727828	ANKFN1	0.08
158	2865437	EDIL3	0.08
159	2730309	FDCSP	0.07
160	3811975	CDH19	0.07
161	3989581	GRIA3	0.07
162	3058796	SEMA3C	0.07
163	4054211	APOD	0.06
164	2342967	ST6GALNAC5	0.06
165	3788662	DCC	0.06
166	3140120	EYA1	0.06
167	3210656	PRUNE2	0.06
168	2607651	CHL1	0.06
169	2607632	CHL1	0.06
170	2425654	OLFM3	0.06
171	3510081	POSTN	0.05
172	3567929	KCNH5	0.05
173	3065800	RELN	0.05
174	3065912	RELN	0.05
175	3581789	IGHG1	0.05
176	2876625	CXCL14	0.05
177	3825643	NCAN	0.05
178	3768675	ABCA8	0.04
179	3567930	KCNH5	0.04
180	3063452	CYP3A5	0.04
181	3505545	ANKRD20A19P	0.04
182	2926325	EYA4	0.04
183	2865445	EDIL3	0.04
184	2909967	TFAP2B	0.04
185	2607630	CHL1	0.04
186	3848057	C3	0.04
187	3674239	CPNE7	0.04
188	3059414	SEMA3E	0.04
189	2582146	NR4A2	0.04
190	2959602	EYS	0.03
191	3359141	IGF2	0.03
192	3388874	MMP12	0.03
193	2932004	VIP	0.03
194	3065854	RELN	0.03
195	3337768	GAL	0.03
196	2425661	OLFM3	0.03
197	2838482	GABRG2	0.03
198	3768671	ABCA8	0.03
199	3214802	OGN	0.02
200	3924951	BAGE2	0.02
201	2865427	EDIL3	0.02
202	2806471	IL7R	0.02
203	3391664	DRD2	0.02
204	2773966	CXCL10	0.02
205	3601493	ISLR2	0.02
206	3065778	RELN	0.02
207	3359122	IGF2	0.02
208	3127359	LGI3	0.02
209	4054213	APOD	0.01
210	3321394	SPON1	0.01
211	3266292	SLC18A2	0.01
212	3266311	SLC18A2	0.01
213	3446737	SLCO1A2	0.01
214	2807731	C7	0.01
215	2807746	C7	0.01
216	3059397	SEMA3E	0.01
217	3366911	MUC15	0.01
218	3576793	FBLN5	0.01
219	3465282	DCN	0.01
220	3465253	LUM	0.01
221	2501343	LOC654433	0.01
222	2592633	TMEFF2	0.01
223	2772576	IGJ	0.01
224	2976370	PERP	0.01
225	3204307	CCL21	0.01
226	3144053	CALB1	0.01
227	3279361	ITGA8	0.01
228	3046462	SFRP4	0.01
229	2850706	CDH18	0.01
230	3954440	PRAME	0.01
231	3204306	CCL21	0.01
232	2582142	NR4A2	0.01
233	3762238	COL1A1	0.01
234	3482284	ATP8A2	0.01
235	3482286	ATP8A2	0.01
236	3603304	CRABP1	0.01
237	3603302	CRABP1	0.01

## Sheet: Cor
	ProbesetID	Gene	SelectionFreq
1	203697_at	FRZB	0.98
2	200953_s_at	CCND2	0.97
3	203698_s_at	FRZB	0.92
4	202746_at	ITM2A	0.9
5	215118_s_at	IGHA1	0.89
6	218380_at	LOC728392	0.86
7	205116_at	LAMA2	0.83
8	213519_s_at	LAMA2	0.83
9	202747_s_at	ITM2A	0.82
10	217022_s_at	IGH@ /// IGHA1 /// IGHA2	0.79
11	209200_at	MEF2C	0.79
12	203764_at	DLGAP5	0.76
13	217398_x_at	GAPDH	0.76
14	204345_at	COL16A1	0.74
15	219563_at	LINC00341	0.74
16	206364_at	KIF14	0.73
17	212419_at	ZCCHC24	0.7
18	209680_s_at	KIFC1	0.68
19	220651_s_at	MCM10	0.67
20	209747_at	TGFB3	0.66
21	213453_x_at	GAPDH	0.66
22	218663_at	NCAPG	0.64
23	209994_s_at	ABCB1 /// ABCB4	0.64
24	212713_at	MFAP4	0.63
25	209875_s_at	SPP1	0.63
26	209447_at	SYNE1	0.62
27	202705_at	CCNB2	0.62
28	220276_at	RERGL	0.62
29	218418_s_at	KANK2	0.61
30	209075_s_at	ISCU	0.6
31	209832_s_at	CDT1	0.59
32	212592_at	IGJ	0.58
33	211577_s_at	IGF1	0.58
34	219918_s_at	ASPM	0.58
35	209709_s_at	HMMR	0.58
36	212581_x_at	GAPDH	0.58
37	204249_s_at	LMO2	0.57
38	201648_at	JAK1	0.57
39	221436_s_at	CDCA3	0.56
40	213523_at	CCNE1	0.54
41	204510_at	CDC7	0.54
42	205024_s_at	RAD51	0.53
43	216866_s_at	COL14A1	0.52
44	212228_s_at	COQ9	0.52
45	202192_s_at	GAS7	0.51
46	209408_at	KIF2C	0.51
47	204318_s_at	GTSE1	0.5
48	200795_at	SPARCL1	0.5
49	212070_at	GPR56	0.48
50	204558_at	RAD54L	0.48
51	213045_at	MAST3	0.48
52	219588_s_at	NCAPG2	0.47
53	203362_s_at	MAD2L1	0.47
54	212134_at	PHLDB1	0.47
55	217838_s_at	EVL	0.46
56	221249_s_at	FAM117A	0.46
57	216840_s_at	LAMA2	0.45
58	204825_at	MELK	0.45
59	205240_at	GPSM2	0.45
60	218039_at	NUSAP1	0.44
61	204359_at	FLRT2 /// LOC100506718	0.41
62	213226_at	CCNA2	0.41
63	212224_at	ALDH1A1	0.4
64	218648_at	CRTC3	0.4
65	213620_s_at	ICAM2	0.4
66	205259_at	NR3C2	0.39
67	202920_at	ANK2	0.38
68	209540_at	IGF1	0.37
69	209473_at	ENTPD1	0.37
70	201292_at	TOP2A	0.37
71	201494_at	PRCP	0.37
72	211851_x_at	BRCA1	0.37
73	212865_s_at	COL14A1	0.37
74	219978_s_at	NUSAP1	0.36
75	219403_s_at	HPSE	0.36
76	201291_s_at	TOP2A	0.36
77	213375_s_at	N4BP2L1	0.36
78	212670_at	ELN	0.35
79	210052_s_at	TPX2	0.35
80	56821_at	SLC38A7	0.35
81	212829_at	PIP4K2A	0.35
82	202994_s_at	FBLN1	0.34
83	219895_at	FAM70A	0.33
84	221756_at	PIK3IP1	0.33
85	215942_s_at	GTSE1	0.32
86	204709_s_at	KIF23	0.31
87	208396_s_at	PDE1A	0.3
88	201710_at	MYBL2	0.3
89	209642_at	BUB1	0.3
90	219984_s_at	HRASLS	0.3
91	204603_at	EXO1	0.29
92	212020_s_at	MKI67	0.29
93	212187_x_at	PTGDS	0.28
94	204051_s_at	SFRP4	0.28
95	206173_x_at	GABPB1	0.28
96	207456_at	HNF4G	0.28
97	221922_at	GPSM2	0.28
98	205046_at	CENPE	0.28
99	221258_s_at	KIF18A	0.28
100	202995_s_at	FBLN1	0.27
101	212827_at	IGHM	0.27
102	217767_at	C3	0.27
103	212386_at	TCF4	0.27
104	209542_x_at	IGF1	0.26
105	219434_at	TREM1	0.26
106	219304_s_at	PDGFD	0.26
107	219213_at	JAM2	0.26
108	204793_at	GPRASP1	0.26
109	218730_s_at	OGN	0.25
110	209687_at	CXCL12	0.25
111	213034_at	SIK3	0.25
112	212914_at	CBX7	0.25
113	211938_at	EIF4B /// LOC100653227	0.25
114	205528_s_at	RUNX1T1	0.23
115	221520_s_at	CDCA8	0.23
116	209199_s_at	MEF2C	0.23
117	222199_s_at	BIN3	0.23
118	204472_at	GEM	0.22
119	209505_at	NR2F1	0.22
120	219463_at	LAMP5	0.22
121	205571_at	LIPT1	0.22
122	209251_x_at	TUBA1C	0.21
123	218662_s_at	NCAPG	0.21
124	206983_at	CCR6	0.2
125	210356_x_at	MS4A1	0.2
126	210074_at	CTSL2	0.2
127	204069_at	MEIS1	0.2
128	218564_at	RFWD3	0.2
129	204033_at	TRIP13	0.2
130	212614_at	ARID5B	0.2
131	219650_at	ERCC6L	0.19
132	201839_s_at	EPCAM	0.19
133	211748_x_at	PTGDS	0.19
134	210258_at	RGS13	0.19
135	213309_at	PLCL2	0.19
136	204964_s_at	SSPN	0.19
137	213599_at	OIP5	0.19
138	212672_at	ATM	0.19
139	212549_at	STAT5B	0.19
140	202859_x_at	IL8	0.19
141	222043_at	CLU	0.19
142	200737_at	LOC100652805 /// LOC100653302 /// PGK1	0.19
143	208747_s_at	C1S	0.18
144	222039_at	KIF18B	0.18
145	205049_s_at	CD79A	0.18
146	207132_x_at	PFDN5	0.18
147	203755_at	BUB1B	0.18
148	202580_x_at	FOXM1	0.18
149	218755_at	KIF20A	0.18
150	218355_at	KIF4A	0.18
151	204817_at	ESPL1	0.18
152	204822_at	TTK	0.18
153	213011_s_at	TPI1	0.18
154	200822_x_at	TPI1	0.18
155	208944_at	TGFBR2	0.18
156	209260_at	SFN	0.18
157	205957_at	PLXNB3	0.18
158	200738_s_at	LOC100652805 /// LOC100653302 /// PGK1	0.18
159	214328_s_at	HSP90AA1	0.17
160	208905_at	CYCS	0.17
161	217418_x_at	MS4A1	0.17
162	204146_at	RAD51AP1	0.17
163	205466_s_at	HS3ST1	0.17
164	212609_s_at	AKT3	0.17
165	203666_at	CXCL12	0.17
166	213802_at	PRSS12	0.17
167	221539_at	EIF4EBP1	0.17
168	212288_at	FNBP1	0.16
169	219167_at	RASL12	0.16
170	214768_x_at	IGKC	0.16
171	218322_s_at	ACSL5	0.16
172	205554_s_at	DNASE1L3	0.16
173	203145_at	SPAG5	0.16
174	218497_s_at	RNASEH1	0.16
175	202664_at	WIPF1	0.15
176	210513_s_at	VEGFA	0.15
177	207165_at	HMMR	0.15
178	201010_s_at	TXNIP	0.15
179	41577_at	PPP1R16B	0.15
180	207761_s_at	METTL7A	0.15
181	202125_s_at	TRAK2	0.15
182	210072_at	CCL19	0.15
183	212660_at	PHF15	0.15
184	212796_s_at	TBC1D2B	0.14
185	205267_at	POU2AF1	0.14
186	221892_at	H6PD	0.14
187	204482_at	CLDN5	0.14
188	209891_at	SPC25	0.14
189	204156_at	SIK3	0.14
190	218542_at	CEP55	0.14
191	203249_at	EZH1	0.14
192	206542_s_at	SMARCA2	0.14
193	221234_s_at	BACH2	0.14
194	208609_s_at	TNXB	0.14
195	206163_at	MAB21L1	0.14
196	202870_s_at	CDC20	0.14
197	208592_s_at	CD1E	0.14
198	219785_s_at	C16orf95	0.14
199	203523_at	LSP1	0.13
200	209828_s_at	IL16	0.13
201	206641_at	TNFRSF17	0.13
202	204442_x_at	LTBP4	0.13
203	212423_at	ZCCHC24	0.13
204	201061_s_at	STOM	0.13
205	201934_at	WDR82	0.13
206	218711_s_at	SDPR	0.13
207	209474_s_at	ENTPD1	0.12
208	207691_x_at	ENTPD1	0.12
209	204052_s_at	SFRP4	0.12
210	213603_s_at	RAC2	0.12
211	219700_at	PLXDC1	0.12
212	208190_s_at	LSR	0.12
213	209773_s_at	RRM2	0.12
214	217844_at	CTDSP1	0.12
215	214889_at	FAM149A	0.12
216	219534_x_at	CDKN1C	0.12
217	209392_at	ENPP2	0.12
218	202268_s_at	NAE1	0.12
219	213261_at	TRANK1	0.12
220	202779_s_at	UBE2S	0.12
221	203185_at	RASSF2	0.12
222	212486_s_at	FYN	0.12
223	212639_x_at	LOC100288366 /// TUBA1A /// TUBA1B	0.11
224	203432_at	TMPO	0.11
225	207655_s_at	BLNK	0.11
226	207828_s_at	CENPF	0.11
227	203753_at	TCF4	0.11
228	219091_s_at	MMRN2	0.11
229	203484_at	SEC61G	0.11
230	209960_at	HGF	0.1
231	204887_s_at	PLK4	0.1
232	213924_at	GNAL	0.1
233	203162_s_at	KATNB1	0.1
234	218009_s_at	PRC1	0.1
235	202695_s_at	STK17A	0.1
236	218589_at	LPAR6	0.1
237	203213_at	CDK1	0.1
238	204682_at	LTBP2	0.1
239	211734_s_at	FCER1A	0.1
240	205755_at	ITIH3	0.1
241	204781_s_at	FAS	0.1
242	215104_at	NRIP2	0.1
243	200760_s_at	ARL6IP5	0.1
244	213796_at	SPRR1A	0.09
245	203088_at	FBLN5	0.09
246	215648_at	Hs.306599.0	0.09
247	209541_at	IGF1	0.09
248	204749_at	NAP1L3	0.09
249	214890_s_at	FAM149A	0.09
250	200021_at	CFL1	0.09
251	203967_at	CDC6	0.09
252	216894_x_at	CDKN1C	0.09
253	33323_r_at	SFN	0.09
254	205619_s_at	MEOX1	0.09
255	204240_s_at	SMC2	0.09
256	218353_at	RGS5	0.09
257	206481_s_at	LDB2	0.09
258	212832_s_at	CKAP5	0.09
259	205381_at	LRRC17	0.09
260	218238_at	GTPBP4	0.09
261	204606_at	CCL21	0.09
262	218346_s_at	SESN1	0.09
263	205796_at	TCP11L1	0.09
264	217525_at	OLFML1	0.09
265	218727_at	SLC38A7	0.09
266	203560_at	GGH	0.09
267	202156_s_at	CELF2	0.09
268	207396_s_at	ALG3	0.09
269	203881_s_at	DMD	0.09
270	217378_x_at	LOC100130100	0.08
271	211067_s_at	GAS7	0.08
272	215509_s_at	BUB1	0.08
273	209582_s_at	CD200	0.08
274	204949_at	ICAM3	0.08
275	201496_x_at	MYH11	0.08
276	211750_x_at	TUBA1C	0.08
277	213058_at	TTC28	0.08
278	213348_at	CDKN1C	0.08
279	210657_s_at	2014-09-04	0.08
280	212023_s_at	MKI67	0.08
281	208982_at	PECAM1	0.08
282	211058_x_at	LOC100288366 /// TUBA1B	0.08
283	213726_x_at	TUBB4B	0.08
284	212813_at	JAM3	0.08
285	213891_s_at	TCF4	0.08
286	202443_x_at	NOTCH2	0.08
287	201960_s_at	MYCBP2	0.08
288	215171_s_at	TIMM17A	0.08
289	204780_s_at	FAS	0.08
290	201790_s_at	DHCR7	0.08
291	214804_at	CENPI	0.08
292	221937_at	SYNRG	0.08
293	210559_s_at	CDK1	0.08
294	206140_at	LHX2	0.08
295	212067_s_at	C1R	0.07
296	201495_x_at	MYH11	0.07
297	212646_at	RFTN1	0.07
298	219493_at	SHCBP1	0.07
299	218115_at	ASF1B	0.07
300	218726_at	HJURP	0.07
301	204649_at	TROAP	0.07
302	205339_at	STIL	0.07
303	209827_s_at	IL16	0.07
304	201090_x_at	LOC100288366 /// TUBA1B	0.07
305	222077_s_at	RACGAP1	0.07
306	209147_s_at	PPAP2A	0.07
307	219148_at	PBK	0.07
308	203418_at	CCNA2	0.07
309	207957_s_at	PRKCB	0.07
310	204358_s_at	FLRT2 /// LOC100506718	0.07
311	201866_s_at	NR3C1	0.07
312	201791_s_at	DHCR7	0.07
313	218665_at	FZD4	0.07
314	214677_x_at	IGLC1	0.07
315	201060_x_at	STOM	0.07
316	205822_s_at	HMGCS1	0.07
317	209481_at	SNRK	0.07
318	202138_x_at	AIMP2	0.07
319	211645_x_at	g186008	0.06
320	208103_s_at	ANP32E	0.06
321	214669_x_at	IGKC	0.06
322	203197_s_at	C1orf123	0.06
323	221671_x_at	IGK@ /// IGKC /// LOC100294406	0.06
324	217148_x_at	CKAP2 /// IGLC1	0.06
325	221651_x_at	IGK@ /// IGKC /// LOC100294406	0.06
326	210222_s_at	RTN1	0.06
327	200650_s_at	LDHA	0.06
328	203799_at	CD302 /// LY75-CD302	0.06
329	206859_s_at	PAEP	0.06
330	200645_at	GABARAP	0.06
331	209374_s_at	IGHM	0.06
332	211072_x_at	LOC100288366 /// TUBA1B	0.06
333	216321_s_at	NR3C1	0.06
334	203612_at	BYSL	0.06
335	221012_s_at	TRIM8	0.06
336	218553_s_at	KCTD15	0.06
337	219871_at	FLJ13197	0.06
338	203959_s_at	ZBTB40	0.06
339	200034_s_at	RPL6	0.06
340	202684_s_at	RNMT	0.06
341	202721_s_at	GFPT1	0.06
342	209285_s_at	FAM208A	0.06
343	206544_x_at	SMARCA2	0.06
344	204157_s_at	SIK3	0.06
345	221519_at	FBXW4	0.06
346	200701_at	NPC2	0.06
347	209138_x_at	IGLC1	0.06
348	206023_at	NMU	0.06
349	45633_at	GINS3	0.06
350	217757_at	A2M	0.06
351	209821_at	IL33	0.06
352	208335_s_at	DARC	0.06
353	206788_s_at	CBFB	0.06
354	212021_s_at	MKI67	0.06
355	203975_s_at	CHAF1A	0.06
356	200863_s_at	RAB11A	0.06
357	203233_at	IL4R	0.05
358	203851_at	IGFBP6	0.05
359	212457_at	TFE3	0.05
360	202532_s_at	DHFR	0.05
361	201957_at	PPP1R12B	0.05
362	209297_at	ITSN1	0.05
363	205908_s_at	OMD	0.05
364	219908_at	DKK2	0.05
365	201231_s_at	ENO1	0.05
366	203085_s_at	TGFB1	0.05
367	201037_at	PFKP	0.05
368	205384_at	FXYD1	0.05
369	218883_s_at	MLF1IP	0.05
370	219306_at	KIF15	0.05
371	214714_at	ZNF394	0.05
372	209464_at	AURKB	0.05
373	202188_at	NUP93	0.05
374	200708_at	GOT2	0.05
375	202107_s_at	MCM2	0.05
376	212764_at	ZEB1	0.05
377	204768_s_at	FEN1	0.05
378	212387_at	TCF4	0.05
379	203358_s_at	EZH2	0.05
380	219778_at	ZFPM2	0.05
381	209397_at	ME2	0.05
382	218204_s_at	FYCO1	0.05
383	209714_s_at	CDKN3	0.05
384	205611_at	TNFSF12 /// TNFSF12-TNFSF13	0.05
385	218875_s_at	FBXO5	0.05
386	201152_s_at	MBNL1	0.05
387	203350_at	AP1G1	0.05
388	210519_s_at	NQO1	0.05
389	217967_s_at	FAM129A	0.05
390	214321_at	NOV	0.05
391	206049_at	SELP	0.05
392	219983_at	HRASLS	0.05
393	202240_at	PLK1	0.05
394	218217_at	SCPEP1	0.05
395	218972_at	TTC17	0.05
396	213568_at	OSR2	0.05
397	207961_x_at	MYH11	0.05
398	205523_at	HAPLN1	0.05
399	202160_at	CREBBP	0.05
400	212558_at	SPRY1	0.05
401	203292_s_at	VPS11	0.05
402	33322_i_at	SFN	0.05
403	221677_s_at	DONSON	0.05
404	208423_s_at	MSR1	0.05
405	206111_at	RNASE2	0.05
406	206638_at	HTR2B	0.05
407	209047_at	AQP1	0.05
408	201663_s_at	SMC4	0.05
409	202275_at	G6PD	0.05
410	209332_s_at	MAX	0.05
411	204154_at	CDO1	0.05
412	215176_x_at	LOC642838	0.04
413	212385_at	TCF4	0.04
414	201811_x_at	SH3BP5	0.04
415	213820_s_at	STARD5	0.04
416	202219_at	SLC6A8	0.04
417	221221_s_at	KLHL3	0.04
418	216468_s_at	ZNF682	0.04
419	209568_s_at	RGL1	0.04
420	208510_s_at	PPARG	0.04
421	213646_x_at	LOC100288366 /// TUBA1B	0.04
422	201475_x_at	MARS	0.04
423	200853_at	H2AFZ	0.04
424	204162_at	NDC80	0.04
425	212420_at	ELF1	0.04
426	206167_s_at	ARHGAP6	0.04
427	212382_at	TCF4	0.04
428	201821_s_at	TIMM17A	0.04
429	211527_x_at	VEGFA	0.04
430	32259_at	EZH1	0.04
431	219011_at	PLEKHA4	0.04
432	204683_at	ICAM2	0.04
433	214475_x_at	CAPN3	0.04
434	216356_x_at	BAIAP3	0.04
435	212022_s_at	MKI67	0.04
436	202432_at	PPP3CB	0.04
437	202582_s_at	RANBP9	0.04
438	204412_s_at	NEFH	0.04
439	201959_s_at	MYCBP2	0.04
440	200091_s_at	RPS25	0.04
441	213969_x_at	RPL29	0.04
442	204595_s_at	STC1	0.04
443	48808_at	DHFR	0.04
444	213032_at	NFIB	0.04
445	201584_s_at	DDX39A	0.04
446	218528_s_at	RNF38	0.04
447	201380_at	CRTAP /// LOC100653071	0.04
448	206380_s_at	CFP	0.04
449	219436_s_at	EMCN	0.04
450	215719_x_at	FAS	0.04
451	217747_s_at	RPS9	0.04
452	213674_x_at	IGHD	0.04
453	205898_at	CX3CR1	0.04
454	213385_at	CHN2	0.04
455	217792_at	SNX5	0.04
456	214435_x_at	RALA	0.04
457	205034_at	CCNE2	0.04
458	203775_at	SLC25A13	0.04
459	215758_x_at	ZNF93	0.04
460	219198_at	GTF3C4	0.04
461	210517_s_at	AKAP12	0.04
462	204754_at	HLF	0.04
463	211518_s_at	BMP4	0.04
464	210692_s_at	SLC43A3	0.04
465	203766_s_at	LMOD1	0.04
466	213541_s_at	ERG	0.04
467	210946_at	PPAP2A	0.04
468	213911_s_at	H2AFZ	0.04
469	211596_s_at	LRIG1	0.04
470	212712_at	CAMSAP1	0.04
471	218974_at	SOBP	0.04
472	212190_at	SERPINE2	0.04
473	218656_s_at	LHFP	0.04
474	37577_at	ARHGAP19	0.04
475	219960_s_at	UCHL5	0.04
476	218499_at	MST4	0.03
477	205096_at	POM121	0.03
478	216401_x_at	Hs.307136.0	0.03
479	201893_x_at	DCN	0.03
480	202177_at	GAS6	0.03
481	207826_s_at	ID3	0.03
482	221809_at	RANBP10	0.03
483	206370_at	PIK3CG	0.03
484	206987_x_at	FGF18	0.03
485	201890_at	RRM2	0.03
486	38158_at	ESPL1	0.03
487	203355_s_at	PSD3	0.03
488	200861_at	CNOT1	0.03
489	200781_s_at	RPS15A	0.03
490	217367_s_at	ZHX3	0.03
491	202794_at	INPP1	0.03
492	221703_at	BRIP1	0.03
493	210279_at	GPR18	0.03
494	206227_at	CILP	0.03
495	204126_s_at	CDC45	0.03
496	217772_s_at	MTCH2	0.03
497	212736_at	C16orf45	0.03
498	209156_s_at	COL6A2	0.03
499	206480_at	LTC4S	0.03
500	208030_s_at	ADD1	0.03
501	213675_at	PARVA	0.03
502	212377_s_at	NOTCH2	0.03
503	203131_at	PDGFRA	0.03
504	200904_at	HLA-E	0.03
505	206855_s_at	HYAL2	0.03
506	213664_at	SLC1A1	0.03
507	200081_s_at	RPS6	0.03
508	209465_x_at	LOC100287705 /// PTN	0.03
509	204759_at	RCBTB2	0.03
510	205440_s_at	NPY1R	0.03
511	216835_s_at	DOK1	0.03
512	219880_at	LOC100507619	0.03
513	220703_at	IDI2-AS1	0.03
514	219429_at	FA2H	0.03
515	213156_at	Hs.16193.0	0.03
516	215286_s_at	PHTF2	0.03
517	205568_at	AQP9	0.03
518	208845_at	VDAC3	0.03
519	221272_s_at	C1orf21	0.03
520	205695_at	SDS	0.03
521	207437_at	NOVA1	0.03
522	213106_at	ATP8A1	0.03
523	220088_at	C5AR1	0.03
524	213714_at	CACNB2	0.03
525	208424_s_at	CIAPIN1	0.03
526	216252_x_at	FAS	0.03
527	208996_s_at	POLR2C	0.03
528	219667_s_at	BANK1	0.03
529	206211_at	SELE	0.03
530	222146_s_at	TCF4	0.03
531	221884_at	MECOM	0.03
532	207002_s_at	PLAGL1	0.03
533	219511_s_at	SNCAIP	0.03
534	202712_s_at	CKMT1A /// CKMT1B	0.03
535	206723_s_at	LPAR2	0.03
536	221120_at	g8923286	0.03
537	217769_s_at	POMP	0.03
538	214941_s_at	PRPF40A	0.03
539	208881_x_at	IDI1	0.03
540	218295_s_at	NUP50	0.03
541	200617_at	MLEC	0.03
542	208617_s_at	PTP4A2	0.03
543	202584_at	NFX1	0.03
544	202195_s_at	TMED5	0.03
545	203063_at	PPM1F	0.03
546	219037_at	RRP15	0.03
547	210965_x_at	CDK13	0.03
548	204092_s_at	AURKA	0.03
549	215006_at	Hs.136233.0	0.03
550	206558_at	SIM2	0.03
551	205559_s_at	PCSK5	0.03
552	215946_x_at	IGLL3P	0.03
553	214777_at	Hs.248756.0	0.03
554	213502_x_at	GUSBP11	0.03
555	202992_at	C7	0.03
556	208968_s_at	CIAPIN1	0.03
557	219933_at	GLRX2	0.03
558	204728_s_at	WDHD1	0.03
559	209993_at	ABCB1	0.03
560	212816_s_at	CBS	0.03
561	200921_s_at	BTG1	0.03
562	221840_at	PTPRE	0.03
563	203968_s_at	CDC6	0.03
564	214440_at	NAT1	0.03
565	221958_s_at	WLS	0.03
566	201368_at	ZFP36L2	0.03
567	214901_at	ZNF8	0.03
568	201288_at	ARHGDIB	0.03
569	213007_at	FANCI	0.03
570	219694_at	FAM105A	0.03
571	202790_at	CLDN7	0.03
572	204591_at	CHL1	0.03
573	210048_at	NAPG	0.03
574	209873_s_at	PKP3	0.03
575	209829_at	FAM65B	0.03
576	205830_at	CLGN	0.03
577	209724_s_at	ZFP161	0.03
578	219342_at	CASD1	0.03
579	206971_at	GPR161	0.03
580	202821_s_at	LPP	0.03
581	211801_x_at	MFN1	0.03
582	220319_s_at	MYLIP	0.03
583	203988_s_at	FUT8	0.03
584	203129_s_at	KIF5C	0.03
585	209617_s_at	CTNND2	0.03
586	207943_x_at	PLAGL1	0.03
587	213182_x_at	CDKN1C	0.03
588	219624_at	BAG4	0.03
589	206932_at	CH25H	0.03
590	203925_at	GCLM	0.03
591	48031_r_at	C5orf4	0.03
592	215792_s_at	DNAJC11	0.03
593	211896_s_at	DCN	0.02
594	211813_x_at	DCN	0.02
595	209506_s_at	NR2F1	0.02
596	203570_at	LOXL1	0.02
597	205956_x_at	PSMC3IP	0.02
598	217480_x_at	LOC100287723	0.02
599	222307_at	LOC282997	0.02
600	202795_x_at	TRIOBP	0.02
601	210997_at	HGF	0.02
602	203940_s_at	VASH1	0.02
603	206150_at	CD27	0.02
604	202666_s_at	ACTL6A	0.02
605	205330_at	MN1	0.02
606	212701_at	TLN2	0.02
607	203916_at	NDST2	0.02
608	211419_s_at	CHN2	0.02
609	203206_at	FAM53B	0.02
610	201655_s_at	HSPG2	0.02
611	203485_at	RTN1	0.02
612	212864_at	CDS2	0.02
613	209735_at	ABCG2	0.02
614	212391_x_at	RPS3A /// SNORD73A	0.02
615	216620_s_at	ARHGEF10	0.02
616	201877_s_at	PPP2R5C	0.02
617	213103_at	STARD13	0.02
618	200099_s_at	RPS3A /// SNORD73A	0.02
619	201989_s_at	CREBL2	0.02
620	219993_at	SOX17	0.02
621	214567_s_at	XCL1 /// XCL2	0.02
622	204153_s_at	MFNG	0.02
623	201947_s_at	CCT2	0.02
624	208977_x_at	TUBB4B	0.02
625	202589_at	TYMS	0.02
626	218901_at	PLSCR4	0.02
627	217807_s_at	GLTSCR2	0.02
628	210334_x_at	BIRC5	0.02
629	204767_s_at	FEN1	0.02
630	205520_at	STRN	0.02
631	221748_s_at	TNS1	0.02
632	205987_at	CD1C	0.02
633	212192_at	KCTD12	0.02
634	204897_at	PTGER4	0.02
635	208634_s_at	MACF1	0.02
636	209012_at	TRIO	0.02
637	213381_at	VSTM4	0.02
638	208080_at	AURKA	0.02
639	209934_s_at	ATP2C1	0.02
640	204802_at	RRAD	0.02
641	210423_s_at	SLC11A1	0.02
642	206601_s_at	HOXD3	0.02
643	203817_at	GUCY1B3	0.02
644	219777_at	GIMAP6	0.02
645	221693_s_at	MRPS18A	0.02
646	209134_s_at	RPS6	0.02
647	212869_x_at	TPT1	0.02
648	203122_at	TRAPPC12	0.02
649	218498_s_at	ERO1L	0.02
650	216316_x_at	Hs.282272.0	0.02
651	217097_s_at	PHTF2	0.02
652	205071_x_at	XRCC4	0.02
653	219575_s_at	COG8 /// PDF	0.02
654	209102_s_at	HBP1	0.02
655	212097_at	CAV1	0.02
656	209470_s_at	GPM6A	0.02
657	201403_s_at	LOC100505828 /// MGST3	0.02
658	202565_s_at	SVIL	0.02
659	201926_s_at	CD55	0.02
660	205770_at	GSR	0.02
661	208253_at	SIGLEC8	0.02
662	209239_at	NFKB1	0.02
663	202962_at	KIF13B	0.02
664	212560_at	SORL1	0.02
665	216570_x_at	Hs.302120.0	0.02
666	218764_at	PRKCH	0.02
667	206582_s_at	GPR56	0.02
668	218479_s_at	XPO4	0.02
669	212656_at	TSFM	0.02
670	209685_s_at	PRKCB	0.02
671	220073_s_at	PLEKHG6	0.02
672	211737_x_at	LOC100287705 /// PTN	0.02
673	204636_at	COL17A1	0.02
674	200992_at	IPO7	0.02
675	210512_s_at	VEGFA	0.02
676	209713_s_at	SLC35D1	0.02
677	203786_s_at	TPD52L1	0.02
678	213266_at	TUBGCP4	0.02
679	202475_at	TMEM147	0.02
680	221858_at	TBC1D12	0.02
681	208846_s_at	VDAC3	0.02
682	201425_at	ALDH2	0.02
683	215506_s_at	DIRAS3	0.02
684	201477_s_at	RRM1	0.02
685	209963_s_at	EPOR	0.02
686	219787_s_at	ECT2	0.02
687	201091_s_at	CBX3	0.02
688	219555_s_at	CENPN	0.02
689	201625_s_at	INSIG1	0.02
690	202954_at	UBE2C	0.02
691	208704_x_at	APLP2	0.02
692	206102_at	GINS1	0.02
693	204776_at	THBS4	0.02
694	206377_at	FOXF2	0.02
695	215271_at	TNN	0.02
696	33767_at	NEFH	0.02
697	203859_s_at	PALM	0.02
698	209550_at	NDN	0.02
699	213316_at	KIAA1462	0.02
700	205392_s_at	CCL14 /// CCL14-CCL15 /// CCL15	0.02
701	204267_x_at	PKMYT1	0.02
702	217179_x_at	Hs.247949.0	0.02
703	214595_at	KCNG1	0.02
704	214717_at	PKI55	0.02
705	201463_s_at	TALDO1	0.02
706	212266_s_at	SRSF5	0.02
707	211506_s_at	IL8	0.02
708	212208_at	MED13L	0.02
709	211908_x_at	IGK@	0.02
710	206637_at	P2RY14	0.02
711	218501_at	ARHGEF3	0.02
712	204026_s_at	ZWINT	0.02
713	202200_s_at	SRPK1	0.02
714	202503_s_at	KIAA0101	0.02
715	204444_at	KIF11	0.02
716	203380_x_at	SRSF5	0.02
717	218955_at	BRF2	0.02
718	221591_s_at	FAM64A	0.02
719	208632_at	RNF10	0.02
720	210127_at	RAB6B	0.02
721	204962_s_at	C2orf18 /// CENPA	0.02
722	208421_at	g7705669	0.02
723	217876_at	GTF3C5	0.02
724	215777_at	Hs.247721.0	0.02
725	218858_at	DEPTOR	0.02
726	212494_at	TENC1	0.02
727	202047_s_at	CBX6	0.02
728	202709_at	FMOD	0.02
729	58780_s_at	ARHGEF40	0.02
730	202808_at	WBP1L	0.02
731	202273_at	PDGFRB	0.02
732	217897_at	FXYD6	0.02
733	221814_at	GPR124	0.02
734	212259_s_at	PBXIP1	0.02
735	213317_at	CLIC5	0.02
736	214431_at	GMPS	0.02
737	212601_at	ZZEF1	0.02
738	207180_s_at	HTATIP2	0.02
739	202722_s_at	GFPT1	0.02
740	203276_at	LMNB1	0.02
741	210881_s_at	IGF2 /// INS-IGF2	0.02
742	222304_x_at	LOC100509541 /// OR7E47P	0.02
743	201508_at	IGFBP4	0.02
744	212902_at	SEC24A	0.02
745	210839_s_at	ENPP2	0.02
746	201834_at	PRKAB1	0.02
747	219068_x_at	ATAD3A	0.02
748	208655_at	CCNI	0.02
749	218396_at	VPS13C	0.02
750	203294_s_at	LMAN1	0.02
751	212807_s_at	SORT1	0.02
752	202730_s_at	MIR4680 /// PDCD4	0.02
753	200089_s_at	RPL4 /// SNORD16 /// SNORD18A /// SNORD18B /// SNORD18C	0.02
754	213138_at	ARID5A	0.02
755	213611_at	AQP5	0.02
756	212570_at	ENDOD1	0.02
757	215812_s_at	LOC653562 /// SLC6A10P /// SLC6A8	0.02
758	213113_s_at	SLC43A3	0.02
759	210174_at	NR5A2	0.02
760	214461_at	LBP	0.02
761	201537_s_at	DUSP3	0.02
762	200762_at	DPYSL2	0.02
763	207808_s_at	PROS1	0.02
764	200794_x_at	DAZAP2	0.02
765	200839_s_at	CTSB	0.02
766	219246_s_at	OGFOD2	0.02
767	202776_at	DNTTIP2	0.02
768	204580_at	MMP12	0.02
769	206396_at	SLC1A1	0.02
770	209136_s_at	USP10	0.02
771	213649_at	SRSF7	0.02
772	204073_s_at	C11orf9	0.02
773	212789_at	NCAPD3	0.02
774	218290_at	PLEKHJ1	0.02
775	203498_at	RCAN2	0.02
776	214651_s_at	HOXA10-HOXA9 /// HOXA9 /// MIR196B	0.02
777	209905_at	HOXA10-HOXA9 /// HOXA9	0.02
778	214978_s_at	PPFIA4	0.02
779	207741_x_at	TPSAB1	0.02
780	205683_x_at	TPSAB1	0.02
781	207134_x_at	TPSB2	0.02
782	211062_s_at	CPZ /// GPR78	0.01
783	205422_s_at	ITGBL1	0.01
784	217057_s_at	GNAS	0.01
785	209598_at	PNMA2	0.01
786	32088_at	BLZF1	0.01
787	212421_at	KIAA0930	0.01
788	220127_s_at	FBXL12	0.01
789	212356_at	KHNYN	0.01
790	203378_at	PCF11	0.01
791	212738_at	ARHGAP19	0.01
792	211164_at	EPHA3	0.01
793	204196_x_at	PKNOX1	0.01
794	218837_s_at	UBE2D4	0.01
795	219720_s_at	C14orf118	0.01
796	205621_at	ALKBH1	0.01
797	204308_s_at	TECPR2	0.01
798	200026_at	RPL34	0.01
799	203981_s_at	ABCD4	0.01
800	41037_at	TEAD4	0.01
801	205382_s_at	CFD	0.01
802	213415_at	CLIC2	0.01
803	212750_at	PPP1R16B	0.01
804	213451_x_at	TNXA /// TNXB	0.01
805	203805_s_at	FANCA	0.01
806	217989_at	HSD17B11	0.01
807	201924_at	AFF1	0.01
808	221747_at	TNS1	0.01
809	208553_at	HIST1H1E	0.01
810	209348_s_at	MAF	0.01
811	213241_at	PLXNC1	0.01
812	204127_at	RFC3	0.01
813	203465_at	MRPL19	0.01
814	207000_s_at	PPP3CC	0.01
815	202796_at	SYNPO	0.01
816	205296_at	RBL1	0.01
817	206020_at	SOCS6	0.01
818	202247_s_at	MTA1	0.01
819	219014_at	PLAC8	0.01
820	221902_at	GPR153	0.01
821	208206_s_at	RASGRP2	0.01
822	217015_at	Hs.307104.0	0.01
823	207060_at	EN2	0.01
824	216520_s_at	TPT1	0.01
825	222269_at	APOOL	0.01
826	206687_s_at	PTPN6	0.01
827	207790_at	LRRC1	0.01
828	212413_at	2014-09-06	0.01
829	211076_x_at	ATN1	0.01
830	212076_at	MLL	0.01
831	208724_s_at	RAB1A	0.01
832	201131_s_at	CDH1	0.01
833	203534_at	LSM1	0.01
834	203065_s_at	CAV1	0.01
835	209863_s_at	TP63	0.01
836	205479_s_at	PLAU	0.01
837	202965_s_at	CAPN6	0.01
838	219751_at	SETD6	0.01
839	203785_s_at	DDX28	0.01
840	221597_s_at	TMEM208	0.01
841	208116_s_at	MAN1A1	0.01
842	200823_x_at	RPL29	0.01
843	216380_x_at	Hs.283909.0	0.01
844	211024_s_at	NKX2-1	0.01
845	218903_s_at	NABP2	0.01
846	209117_at	WBP2	0.01
847	217887_s_at	EPS15	0.01
848	221942_s_at	GUCY1A3	0.01
849	204455_at	DST /// LOC100652766	0.01
850	212436_at	TRIM33	0.01
851	213238_at	ATP10D	0.01
852	209318_x_at	PLAGL1	0.01
853	204035_at	SCG2	0.01
854	220066_at	NOD2	0.01
855	201743_at	CD14	0.01
856	200766_at	CTSD	0.01
857	209826_at	EGFL8 /// PPT2 /// PPT2-EGFL8	0.01
858	207016_s_at	ALDH1A2	0.01
859	202235_at	SLC16A1	0.01
860	220751_s_at	C5orf4	0.01
861	206277_at	P2RY2	0.01
862	219353_at	NHLRC2	0.01
863	210372_s_at	TPD52L1	0.01
864	209279_s_at	NSDHL	0.01
865	200657_at	SLC25A5	0.01
866	204615_x_at	IDI1	0.01
867	205196_s_at	AP1S1	0.01
868	222216_s_at	MRPL17	0.01
869	205195_at	AP1S1	0.01
870	212375_at	EP400	0.01
871	207668_x_at	PDIA6	0.01
872	217835_x_at	C20orf24 /// TGIF2-C20ORF24	0.01
873	201298_s_at	MOB1A	0.01
874	202561_at	TNKS	0.01
875	204941_s_at	ALDH3B2	0.01
876	217785_s_at	YKT6	0.01
877	219427_at	FAT4	0.01
878	218118_s_at	TIMM23	0.01
879	201351_s_at	YME1L1	0.01
880	204689_at	HHEX	0.01
881	215933_s_at	HHEX	0.01
882	201236_s_at	BTG2	0.01
883	204497_at	ADCY9	0.01
884	211576_s_at	SLC19A1	0.01
885	214155_s_at	LARP4	0.01
886	201016_at	EIF1AX	0.01
887	212138_at	PDS5A	0.01
888	204244_s_at	DBF4	0.01
889	204009_s_at	KRAS	0.01
890	204342_at	SLC25A24	0.01
891	219296_at	ZDHHC13	0.01
892	203442_x_at	EML3	0.01
893	201326_at	CCT6A	0.01
894	204877_s_at	TAOK2	0.01
895	203308_x_at	HPS1	0.01
896	211215_x_at	DIO2	0.01
897	220492_s_at	OTOF	0.01
898	207245_at	UGT2B17	0.01
899	210852_s_at	AASS	0.01
900	200878_at	EPAS1 /// LOC100652809	0.01
901	211337_s_at	TUBGCP4	0.01
902	209375_at	XPC	0.01
903	219633_at	TTPAL	0.01
904	215116_s_at	DNM1	0.01
905	222101_s_at	DCHS1	0.01
906	216269_s_at	ELN	0.01
907	212169_at	FKBP9	0.01
908	219594_at	NINJ2	0.01
909	201438_at	COL6A3	0.01
910	209708_at	MOXD1	0.01
911	212576_at	MGRN1	0.01
912	211709_s_at	CLEC11A	0.01
913	208248_x_at	APLP2	0.01
914	204513_s_at	ELMO1	0.01
915	37384_at	PPM1F	0.01
916	215784_at	CD1E	0.01
917	221725_at	WASF2	0.01
918	208450_at	LGALS2	0.01
919	211796_s_at	TRBC1	0.01
920	213193_x_at	TRBC1	0.01
921	208131_s_at	PTGIS	0.01
922	207339_s_at	LTB	0.01
923	210915_x_at	TRBC1	0.01
924	209670_at	TRAC	0.01
925	204118_at	CD48	0.01
926	204891_s_at	LCK	0.01
927	203879_at	PIK3CD	0.01
928	211990_at	HLA-DPA1	0.01
929	222129_at	FAM134A	0.01
930	219383_at	PRR5L	0.01
931	203509_at	SORL1	0.01
932	214364_at	MTERFD2	0.01
933	209803_s_at	PHLDA2	0.01
934	207513_s_at	ZNF189	0.01
935	220223_at	ATAD5	0.01
936	204115_at	GNG11	0.01
937	212205_at	H2AFV	0.01
938	213473_at	BRAP	0.01
939	208952_s_at	LARP4B	0.01
940	212462_at	KAT6B	0.01
941	207480_s_at	MEIS2	0.01
942	212909_at	LYPD1	0.01
943	211671_s_at	NR3C1	0.01
944	219199_at	AFF4	0.01
945	202864_s_at	SP100	0.01
946	221004_s_at	ITM2C	0.01
947	207243_s_at	CALM1 /// CALM2 /// CALM3	0.01
948	221979_at	LOC100129250	0.01
949	204552_at	INPP4A	0.01
950	211011_at	COL19A1	0.01
951	218984_at	PUS7	0.01
952	203951_at	CNN1	0.01
953	202338_at	TK1	0.01
954	212607_at	AKT3	0.01
955	215947_s_at	FAM136A	0.01
956	200761_s_at	ARL6IP5	0.01
957	210153_s_at	ME2	0.01
958	218205_s_at	MKNK2	0.01
959	203542_s_at	KLF9	0.01
960	201322_at	ATP5B	0.01
961	210154_at	ME2	0.01
962	206156_at	GJB5	0.01
963	201892_s_at	IMPDH2	0.01
964	212327_at	LIMCH1	0.01
965	218149_s_at	ZNF395	0.01
966	204460_s_at	RAD1	0.01
967	214835_s_at	SUCLG2	0.01
968	204675_at	SRD5A1	0.01
969	208371_s_at	RING1	0.01
970	201930_at	MCM6	0.01
971	205791_x_at	ZNF230	0.01
972	51176_at	MED27	0.01
973	201116_s_at	CPE	0.01
974	206545_at	CD28	0.01
975	212257_s_at	SMARCA2	0.01
976	201770_at	SNRPA	0.01
977	208680_at	PRDX1	0.01
978	209488_s_at	RBPMS	0.01
979	202449_s_at	RXRA	0.01
980	208937_s_at	ID1	0.01
981	208454_s_at	CPQ	0.01
982	204235_s_at	GULP1	0.01
983	205226_at	PDGFRL	0.01
984	212915_at	PDZRN3	0.01
985	213768_s_at	ASCL1	0.01
986	221565_s_at	CALHM2	0.01
987	203692_s_at	E2F3	0.01
988	214177_s_at	PBXIP1	0.01
989	208581_x_at	MT1X	0.01
990	209137_s_at	USP10	0.01
991	201555_at	MCM3	0.01
992	209841_s_at	LRRN3	0.01
993	210607_at	FLT3LG	0.01
994	209770_at	BTN3A1	0.01
995	209354_at	TNFRSF14	0.01
996	206896_s_at	GNG7	0.01
997	204820_s_at	BTN3A2 /// BTN3A3	0.01
998	219517_at	ELL3	0.01
999	220800_s_at	TMOD3	0.01
1000	212949_at	NCAPH	0.01
1001	205200_at	CLEC3B /// EXOSC7	0.01
1002	200886_s_at	PGAM1	0.01
1003	200700_s_at	KDELR2	0.01
1004	210101_x_at	SH3GLB1	0.01
1005	204642_at	S1PR1	0.01
1006	209763_at	CHRDL1	0.01
1007	214446_at	ELL2	0.01
1008	206661_at	DBF4B	0.01
1009	206239_s_at	SPINK1	0.01
1010	214217_at	GRM5	0.01
1011	203143_s_at	KIAA0040	0.01
1012	206200_s_at	ANXA11	0.01
1013	213176_s_at	LTBP4	0.01
1014	204058_at	ME1	0.01
1015	201778_s_at	KIAA0494	0.01
1016	205357_s_at	AGTR1	0.01
1017	213249_at	FBXL7	0.01
1018	203758_at	CTSO	0.01
1019	206954_at	WT1-AS	0.01
1020	222243_s_at	TOB2	0.01
1021	211349_at	SLC15A1	0.01
1022	209242_at	PEG3	0.01
1023	41512_at	BRAP	0.01
1024	218128_at	NFYB	0.01
1025	206246_at	PFKFB4	0.01
1026	205650_s_at	FGA	0.01
1027	212427_at	KIAA0368	0.01
1028	204236_at	FLI1	0.01
1029	204563_at	SELL	0.01
1030	35974_at	LRMP	0.01
1031	211736_at	SP2	0.01
1032	221572_s_at	SLC26A6	0.01
1033	207649_at	KRT37	0.01
1034	211771_s_at	POU2F2	0.01
1035	201581_at	TMX4	0.01
1036	201005_at	CD9 /// LOC100652804 /// LOC100653288	0.01
1037	219513_s_at	SH2D3A	0.01
1038	209950_s_at	VILL	0.01
1039	209776_s_at	SLC19A1	0.01
1040	203626_s_at	SKP2	0.01
1041	204109_s_at	NFYA	0.01
1042	204862_s_at	NME3	0.01
1043	213795_s_at	PTPRA	0.01
1044	206079_at	CHML	0.01
1045	212142_at	MCM4	0.01
1046	219328_at	DDX31	0.01
1047	211800_s_at	USP4	0.01
1048	213843_x_at	SLC6A8	0.01
1049	210854_x_at	SLC6A8	0.01
1050	203287_at	LAD1	0.01
1051	205965_at	BATF	0.01
1052	89476_r_at	NPEPL1	0.01
1053	206632_s_at	APOBEC3B	0.01
1054	64418_at	SYNRG	0.01
1055	212668_at	SMURF1	0.01
1056	219890_at	CLEC5A	0.01
1057	202609_at	EPS8	0.01
1058	203665_at	HMOX1	0.01
1059	208188_at	KRT9	0.01
1060	206034_at	SERPINB8	0.01
1061	220715_at	g13376495	0.01
1062	205637_s_at	SH3GL3	0.01
1063	211519_s_at	KIF2C	0.01
1064	218308_at	TACC3	0.01
1065	203554_x_at	PTTG1	0.01
1066	220202_s_at	RC3H2	0.01
1067	201335_s_at	ARHGEF12	0.01
1068	210113_s_at	NLRP1	0.01
1069	219935_at	ADAMTS5	0.01
1070	215351_at	Hs.274518.0	0.01
1071	217779_s_at	PNRC2	0.01
1072	212838_at	DNMBP	0.01
1073	214761_at	ZNF423	0.01
1074	212978_at	LRRC8B	0.01
1075	220089_at	L2HGDH	0.01
1076	221760_at	MAN1A1	0.01
1077	205978_at	KL	0.01
1078	214769_at	CLCN4	0.01
1079	219271_at	GALNT14	0.01
1080	209119_x_at	NR2F2	0.01
1081	219218_at	BAHCC1	0.01
1082	218973_at	EFTUD1	0.01
1083	219027_s_at	MYO9A	0.01
1084	213966_at	HMG20B	0.01
1085	221449_s_at	ITFG1	0.01
1086	201705_at	PSMD7	0.01
1087	219988_s_at	RNF220	0.01
1088	205805_s_at	ROR1	0.01
1089	212346_s_at	MIR4800 /// MXD4	0.01
1090	201180_s_at	GNAI3	0.01
1091	201179_s_at	GNAI3	0.01
1092	201948_at	GNL2	0.01
1093	218682_s_at	SLC4A1AP	0.01
1094	201664_at	SMC4	0.01
1095	218947_s_at	MTPAP	0.01
1096	201898_s_at	UBE2A	0.01
1097	202911_at	MSH6	0.01
1098	216607_s_at	CYP51A1 /// LRRD1	0.01
1099	215471_s_at	MAP7	0.01
1100	213971_s_at	SUZ12 /// SUZ12P1	0.01
1101	202459_s_at	LPIN2	0.01
1102	213194_at	ROBO1	0.01
1103	214400_at	INSL3	0.01
1104	217753_s_at	RPS26	0.01
1105	212594_at	MIR4680 /// PDCD4	0.01
1106	202010_s_at	ZNF410	0.01
1107	214199_at	SFTPD	0.01
1108	212593_s_at	MIR4680 /// PDCD4	0.01
1109	203814_s_at	NQO2	0.01
1110	215146_s_at	TTC28	0.01
1111	202065_s_at	PPFIA1	0.01
1112	208056_s_at	CBFA2T3	0.01
1113	200842_s_at	EPRS	0.01
1114	205943_at	TDO2	0.01
1115	212171_x_at	VEGFA	0.01
1116	218175_at	CCDC92	0.01
1117	219480_at	SNAI1	0.01
1118	219143_s_at	RPP25	0.01
1119	221558_s_at	LEF1	0.01
1120	209785_s_at	PLA2G4C	0.01
1121	202733_at	P4HA2	0.01
1122	202124_s_at	TRAK2	0.01
1123	204596_s_at	STC1	0.01
1124	212094_at	PEG10	0.01
1125	204315_s_at	GTSE1	0.01
1126	209017_s_at	LONP1	0.01
1127	206767_at	RBMS3	0.01
1128	211936_at	HSPA5	0.01
1129	221972_s_at	SDF4	0.01
1130	206260_at	TGM4	0.01
1131	210197_at	ITPK1	0.01
1132	211894_x_at	SEZ6L	0.01
1133	216831_s_at	RUNX1T1	0.01
1134	218720_x_at	SEZ6L2	0.01
1135	215840_at	DNAH2	0.01
1136	214503_x_at	GPR135	0.01
1137	47608_at	TJAP1	0.01
1138	206980_s_at	FLT3LG	0.01
1139	57739_at	DND1	0.01
1140	202742_s_at	PRKACB	0.01
1141	216988_s_at	PTP4A2	0.01
1142	210195_s_at	PSG1	0.01
1143	208296_x_at	TNFAIP8	0.01
1144	202387_at	BAG1	0.01
1145	205142_x_at	ABCD1	0.01
1146	207746_at	POLQ	0.01
1147	200018_at	LOC100508408 /// RPS13 /// SNORD14B	0.01
1148	221685_s_at	CCDC99	0.01
1149	221530_s_at	BHLHE41	0.01
1150	201381_x_at	CACYBP	0.01
1151	204464_s_at	EDNRA	0.01
1152	213069_at	HEG1	0.01
1153	205541_s_at	GSPT2	0.01
1154	221447_s_at	GLT8D2	0.01
1155	212651_at	RHOBTB1	0.01
1156	205560_at	PCSK5	0.01
1157	204797_s_at	EML1	0.01
1158	204904_at	GJA4	0.01
1159	204031_s_at	PCBP2	0.01
1160	213651_at	INPP5J	0.01
1161	212261_at	GIGYF2	0.01
1162	221235_s_at	TGFBRAP1	0.01
1163	201276_at	RAB5B	0.01
1164	221959_at	FAM110B	0.01
1165	203556_at	ZHX2	0.01
1166	212206_s_at	H2AFV	0.01
1167	218152_at	HMG20A	0.01
1168	208042_at	AGGF1	0.01
1169	222079_at	ERG	0.01
1170	209881_s_at	LAT	0.01
1171	202468_s_at	CTNNAL1	0.01
1172	210044_s_at	LYL1	0.01
1173	210813_s_at	XRCC4	0.01
1174	207121_s_at	MAPK6	0.01
1175	205423_at	AP1B1	0.01
1176	213335_s_at	ST3GAL6	0.01
1177	212362_at	ATP2A2	0.01
1178	219547_at	COX15	0.01
1179	219128_at	C2orf42	0.01
1180	220177_s_at	TMPRSS3	0.01
1181	209290_s_at	NFIB	0.01
1182	209289_at	NFIB	0.01
1183	213029_at	NFIB	0.01
1184	205044_at	GABRP	0.01
1185	204872_at	TLE4	0.01
1186	209583_s_at	CD200	0.01
1187	209074_s_at	FAM107A /// LOC100506924	0.01
1188	209034_at	PNRC1	0.01
1189	202037_s_at	SFRP1	0.01
1190	204712_at	WIF1	0.01
1191	212730_at	SYNM	0.01
1192	200858_s_at	RPS8 /// SNORD38B /// SNORD55	0.01
1193	201034_at	ADD3	0.01
1194	201130_s_at	CDH1	0.01
1195	209951_s_at	MAP2K7	0.01
1196	204899_s_at	SAP30	0.01
1197	212886_at	CCDC69	0.01
1198	216095_x_at	MTMR1	0.01
1199	213511_s_at	MTMR1	0.01
1200	210432_s_at	SCN3A	0.01
1201	220005_at	P2RY13	0.01
1202	212516_at	ARAP1	0.01
1203	218638_s_at	LOC100130872 /// SPON2	0.01
1204	34206_at	ARAP1	0.01
1205	205779_at	RAMP2	0.01
1206	219568_x_at	SOX18	0.01
1207	218257_s_at	UGGT1	0.01
1208	202534_x_at	DHFR	0.01
1209	212982_at	ZDHHC17	0.01
1210	212127_at	RANGAP1	0.01
1211	202929_s_at	DDT	0.01
1212	208625_s_at	EIF4G1	0.01
1213	217023_x_at	TPSAB1 /// TPSB2	0.01
1214	205624_at	CPA3	0.01
1215	216474_x_at	TPSAB1 /// TPSB2	0.01
1216	215382_x_at	TPSAB1	0.01
1217	217356_s_at	LOC100652805 /// LOC100653302 /// PGK1	0.01
1218	213158_at	Hs.16193.0	0.01
1219	202410_x_at	IGF2 /// INS-IGF2	0.01
1220	205731_s_at	NCOA2	0.01
1221	212212_s_at	INTS1	0.01
1222	208760_at	UBE2I	0.01
1223	213470_s_at	HNRNPH1	0.01
1224	219260_s_at	C17orf81	0.01
1225	209971_x_at	AIMP2	0.01
1226	206335_at	GALNS	0.01
1227	202054_s_at	ALDH3A2	0.01
1228	38691_s_at	SFTPC	0.01
1229	202540_s_at	HMGCR	0.01
1230	203559_s_at	ABP1	0.01
1231	219759_at	ERAP2	0.01
1232	200687_s_at	SF3B3	0.01
1233	200949_x_at	RPS20 /// SNORD54	0.01
1234	209462_at	APLP1	0.01
1235	2474425	DNAJC5G	0.01
1236	3452485	AMIGO2	0.01
1237	2412633	RAB3B	0.01
1238	3715141	WSB1	0.01
1239	3755223	SRCIN1	0.01
1240	3349782	ZBTB16	0.01
1241	3715132	WSB1	0.01
1242	3882995	MAP1LC3A	0.01
1243	2870419	PJA2	0.01
1244	2419156	USP33	0.01
1245	3449806	DENND5B	0.01
1246	2443626	KIFAP3	0.01
1247	3190574	SPTAN1	0.01
1248	4019801	FAM70A	0.01
1249	2331325	MACF1	0.01
1250	3922684	SLC37A1	0.01
1251	2431982	PDE4DIP	0.01
1252	3690228	ITFG1	0.01
1253	3487233	AKAP11	0.01
1254	2394489	CHD5	0.01
1255	3743765	ZBTB4	0.01
1256	2394532	CHD5	0.01
1257	2602847	DNER	0.01
1258	3487258	AKAP11	0.01
1259	2426850	WDR47	0.01
1260	3924805	PRMT2	0.01
1261	2972318	SERINC1	0.01
1262	2344437	PRKACB	0.01
1263	3048541	CAMK2B	0.01
1264	3294866	CAMK2G	0.01
1265	3048560	CAMK2B	0.01
1266	3048524	CAMK2B	0.01
1267	3048565	CAMK2B	0.01
1268	3125117	DLC1	0.01
1269	3862181	FBL	0.01
1270	3535662	GNG2	0.01
1271	2323010	ARHGEF10L	0.01
1272	2748109	TRIM2	0.01
1273	2748110	TRIM2	0.01
1274	3598994	SMAD3	0.01
1275	2395336	RERE	0.01
1276	2933559	TULP4	0.01
1277	2920673	ARMC2	0.01
1278	3392393	CADM1	0.01
1279	3620693	LRRC57	0.01
1280	2870218	FBXL17	0.01
1281	2972316	SERINC1	0.01
1282	2991116	BZW2	0.01
1283	3456232	MAP3K12	0.01
1284	3828978	DPY19L3	0.01
1285	3731559	RGS9	0.01
1286	3048562	CAMK2B	0.01
1287	3707686	RABEP1	0.01
1288	3395707	SCN3B	0.01
1289	3249381	LRRTM3	0.01
