# Supplementary material for: Robust Selection of Cancer Survival Signatures from High-Throughput Genomic Data Using Two-Fold Subsampling
Source: PLoS One. 2014 Oct 8;9(10):e108818. doi: 10.1371/journal.pone.0108818 (PMC4190101; doi:10.1371/journal.pone.0108818)
Supplement: Table S5 — Predictions of survival probability (neuroblastoma). (XLS) [file pone.0108818.s006.xls]

## Sheet: RS-PL
	OS.time	OS.event	1	2	3	4	5	6	7	8	9	10	11	12	13	14	15	16	17
GSM810679	7.50992	0	0.95188	0.897495	0.876728	0.842225	0.828605	0.828605	0.828605	0.828605	0.828605	0.828605	0.828605	0.828605	0.828605	0.828605	0.828605	0.828605	0.828605
GSM810692	9.67556	0	0.954856	0.899885	0.880876	0.849713	0.83522	0.83522	0.83522	0.83522	0.83522	0.83522	0.83522	0.83522	0.83522	0.83522	0.83522	0.83522	0.83522
GSM810701	5.59617	0	0.950375	0.891669	0.870247	0.833561	0.818546	0.818546	0.818546	0.818546	0.818546	0.818546	0.818546	0.818546	0.818546	0.818546	0.818546	0.818546	0.818546
GSM810706	7.45243	0	0.959816	0.910211	0.891614	0.861944	0.850054	0.850054	0.850054	0.850054	0.850054	0.850054	0.850054	0.850054	0.850054	0.850054	0.850054	0.850054	0.850054
GSM810707	7.93977	0	0.964247	0.919571	0.903543	0.875945	0.865131	0.865131	0.865131	0.865131	0.865131	0.865131	0.865131	0.865131	0.865131	0.865131	0.865131	0.865131	0.865131
GSM810710	3.0527	1	0.608551	0.316883	0.249329	0.17956	0.153977	0.153977	0.153977	0.153977	0.153977	0.153977	0.153977	0.153977	0.153977	0.153977	0.153977	0.153977	0.153977
GSM810713	5.03491	0	0.955976	0.901502	0.881807	0.850313	0.837113	0.837113	0.837113	0.837113	0.837113	0.837113	0.837113	0.837113	0.837113	0.837113	0.837113	0.837113	0.837113
GSM810714	0.580424	1	0.874512	0.72748	0.681203	0.611134	0.585049	0.585049	0.585049	0.585049	0.585049	0.585049	0.585049	0.585049	0.585049	0.585049	0.585049	0.585049	0.585049
GSM810715	6.80082	0	0.96163	0.91369	0.896771	0.866528	0.855243	0.855243	0.855243	0.855243	0.855243	0.855243	0.855243	0.855243	0.855243	0.855243	0.855243	0.855243	0.855243
GSM810719	12.4654	0	0.661897	0.380031	0.299866	0.200013	0.17766	0.17766	0.17766	0.17766	0.17766	0.17766	0.17766	0.17766	0.17766	0.17766	0.17766	0.17766	0.17766
GSM810722	0.566735	1	0.694289	0.437944	0.365145	0.267494	0.238485	0.238485	0.238485	0.238485	0.238485	0.238485	0.238485	0.238485	0.238485	0.238485	0.238485	0.238485	0.238485
GSM810724	1.8152	0	0.884794	0.74375	0.698296	0.630381	0.607388	0.607388	0.607388	0.607388	0.607388	0.607388	0.607388	0.607388	0.607388	0.607388	0.607388	0.607388	0.607388
GSM810730	6.18754	0	0.95026	0.887202	0.863683	0.826271	0.813187	0.813187	0.813187	0.813187	0.813187	0.813187	0.813187	0.813187	0.813187	0.813187	0.813187	0.813187	0.813187
GSM810732	5.6564	0	0.961702	0.911313	0.891685	0.859695	0.848539	0.848539	0.848539	0.848539	0.848539	0.848539	0.848539	0.848539	0.848539	0.848539	0.848539	0.848539	0.848539
GSM810735	1.4976	0	0.740673	0.507957	0.44313	0.353479	0.320825	0.320825	0.320825	0.320825	0.320825	0.320825	0.320825	0.320825	0.320825	0.320825	0.320825	0.320825	0.320825
GSM810737	7.92334	0	0.882149	0.749051	0.700922	0.634503	0.608263	0.608263	0.608263	0.608263	0.608263	0.608263	0.608263	0.608263	0.608263	0.608263	0.608263	0.608263	0.608263
NBR20001	13.4538	0	0.935561	0.856449	0.829142	0.784471	0.766572	0.766572	0.766572	0.766572	0.766572	0.766572	0.766572	0.766572	0.766572	0.766572	0.766572	0.766572	0.766572
NBR20002	17.399	0	0.841157	0.666098	0.610521	0.527313	0.497006	0.497006	0.497006	0.497006	0.497006	0.497006	0.497006	0.497006	0.497006	0.497006	0.497006	0.497006	0.497006
NBR20003	16.3039	0	0.951046	0.891115	0.869526	0.833588	0.818513	0.818513	0.818513	0.818513	0.818513	0.818513	0.818513	0.818513	0.818513	0.818513	0.818513	0.818513	0.818513
NBR20004	1.33333	1	0.849043	0.69425	0.637982	0.556143	0.526172	0.526172	0.526172	0.526172	0.526172	0.526172	0.526172	0.526172	0.526172	0.526172	0.526172	0.526172	0.526172
NBR20005	3.49624	1	0.803145	0.597111	0.53491	0.463086	0.429748	0.429748	0.429748	0.429748	0.429748	0.429748	0.429748	0.429748	0.429748	0.429748	0.429748	0.429748	0.429748
NBR20006	1.577	1	0.889309	0.769291	0.724193	0.644884	0.619325	0.619325	0.619325	0.619325	0.619325	0.619325	0.619325	0.619325	0.619325	0.619325	0.619325	0.619325	0.619325
NBR20007	1.62902	1	0.915963	0.817288	0.781787	0.727631	0.706007	0.706007	0.706007	0.706007	0.706007	0.706007	0.706007	0.706007	0.706007	0.706007	0.706007	0.706007	0.706007
NBR20008	0.930869	1	0.7882	0.57055	0.495845	0.397654	0.365601	0.365601	0.365601	0.365601	0.365601	0.365601	0.365601	0.365601	0.365601	0.365601	0.365601	0.365601	0.365601
NBR20009	0.810404	1	0.655166	0.366379	0.290272	0.200964	0.176645	0.176645	0.176645	0.176645	0.176645	0.176645	0.176645	0.176645	0.176645	0.176645	0.176645	0.176645	0.176645
NBR20010	1.07871	1	0.758348	0.537546	0.466053	0.369908	0.336795	0.336795	0.336795	0.336795	0.336795	0.336795	0.336795	0.336795	0.336795	0.336795	0.336795	0.336795	0.336795
NBR20011	3.85489	1	0.883749	0.749306	0.704062	0.642098	0.617715	0.617715	0.617715	0.617715	0.617715	0.617715	0.617715	0.617715	0.617715	0.617715	0.617715	0.617715	0.617715
NBR20012	0.536619	1	0.606625	0.317277	0.252501	0.166151	0.143095	0.143095	0.143095	0.143095	0.143095	0.143095	0.143095	0.143095	0.143095	0.143095	0.143095	0.143095	0.143095
NBR20013	6.92402	0	0.873376	0.723619	0.67298	0.597909	0.567915	0.567915	0.567915	0.567915	0.567915	0.567915	0.567915	0.567915	0.567915	0.567915	0.567915	0.567915	0.567915
NBR20014	2.37098	1	0.750659	0.507341	0.449609	0.360397	0.324999	0.324999	0.324999	0.324999	0.324999	0.324999	0.324999	0.324999	0.324999	0.324999	0.324999	0.324999	0.324999
NBR20015	17.6947	0	0.933696	0.853329	0.825143	0.776553	0.760117	0.760117	0.760117	0.760117	0.760117	0.760117	0.760117	0.760117	0.760117	0.760117	0.760117	0.760117	0.760117
NBR20016	7.54278	0	0.933097	0.853793	0.82661	0.780141	0.762199	0.762199	0.762199	0.762199	0.762199	0.762199	0.762199	0.762199	0.762199	0.762199	0.762199	0.762199	0.762199
NBR20017	0.380561	1	0.862003	0.70601	0.650768	0.560606	0.534833	0.534833	0.534833	0.534833	0.534833	0.534833	0.534833	0.534833	0.534833	0.534833	0.534833	0.534833	0.534833
NBR20018	13.7331	0	0.960947	0.911493	0.894146	0.864305	0.852413	0.852413	0.852413	0.852413	0.852413	0.852413	0.852413	0.852413	0.852413	0.852413	0.852413	0.852413	0.852413
NBR20019	11.499	0	0.916847	0.818044	0.780626	0.729056	0.70866	0.70866	0.70866	0.70866	0.70866	0.70866	0.70866	0.70866	0.70866	0.70866	0.70866	0.70866	0.70866
NBR20020	8.87611	0	0.911962	0.802892	0.769697	0.701419	0.677396	0.677396	0.677396	0.677396	0.677396	0.677396	0.677396	0.677396	0.677396	0.677396	0.677396	0.677396	0.677396
NBR20021	12.2437	0	0.944217	0.874871	0.847426	0.802045	0.787901	0.787901	0.787901	0.787901	0.787901	0.787901	0.787901	0.787901	0.787901	0.787901	0.787901	0.787901	0.787901
NBR20022	13.1225	0	0.951764	0.89267	0.86965	0.831	0.817396	0.817396	0.817396	0.817396	0.817396	0.817396	0.817396	0.817396	0.817396	0.817396	0.817396	0.817396	0.817396
NBR20023	0.172485	1	0.812166	0.615285	0.550222	0.457391	0.425856	0.425856	0.425856	0.425856	0.425856	0.425856	0.425856	0.425856	0.425856	0.425856	0.425856	0.425856	0.425856
NBR20024	0.807666	1	0.910167	0.798481	0.761265	0.704062	0.679175	0.679175	0.679175	0.679175	0.679175	0.679175	0.679175	0.679175	0.679175	0.679175	0.679175	0.679175	0.679175
NBR20025	16.2793	0	0.947893	0.881078	0.858031	0.8203	0.806224	0.806224	0.806224	0.806224	0.806224	0.806224	0.806224	0.806224	0.806224	0.806224	0.806224	0.806224	0.806224
NBR20026	7.37303	0	0.924155	0.831577	0.797359	0.739286	0.720124	0.720124	0.720124	0.720124	0.720124	0.720124	0.720124	0.720124	0.720124	0.720124	0.720124	0.720124	0.720124
NBR20027	0.77755	1	0.844518	0.672457	0.614631	0.525874	0.499246	0.499246	0.499246	0.499246	0.499246	0.499246	0.499246	0.499246	0.499246	0.499246	0.499246	0.499246	0.499246
NBR20028	5.83436	0	0.933208	0.851006	0.823751	0.782268	0.763957	0.763957	0.763957	0.763957	0.763957	0.763957	0.763957	0.763957	0.763957	0.763957	0.763957	0.763957	0.763957
NBR20029	7.4141	0	0.944203	0.874459	0.849632	0.806063	0.791088	0.791088	0.791088	0.791088	0.791088	0.791088	0.791088	0.791088	0.791088	0.791088	0.791088	0.791088	0.791088
NBR20030	0.344969	1	0.841938	0.664021	0.604076	0.518752	0.488123	0.488123	0.488123	0.488123	0.488123	0.488123	0.488123	0.488123	0.488123	0.488123	0.488123	0.488123	0.488123
NBR20031	11.8932	0	0.94999	0.883891	0.861319	0.826402	0.811277	0.811277	0.811277	0.811277	0.811277	0.811277	0.811277	0.811277	0.811277	0.811277	0.811277	0.811277	0.811277
NBR20032	0.70089	1	0.929209	0.839425	0.807476	0.757346	0.737553	0.737553	0.737553	0.737553	0.737553	0.737553	0.737553	0.737553	0.737553	0.737553	0.737553	0.737553	0.737553
NBR20033	13.7112	0	0.668317	0.392554	0.319078	0.224663	0.197412	0.197412	0.197412	0.197412	0.197412	0.197412	0.197412	0.197412	0.197412	0.197412	0.197412	0.197412	0.197412
NBR20034	1.42916	1	0.853064	0.691135	0.634799	0.545108	0.515192	0.515192	0.515192	0.515192	0.515192	0.515192	0.515192	0.515192	0.515192	0.515192	0.515192	0.515192	0.515192
NBR20035	1.25394	1	0.825752	0.655737	0.595403	0.504815	0.472524	0.472524	0.472524	0.472524	0.472524	0.472524	0.472524	0.472524	0.472524	0.472524	0.472524	0.472524	0.472524
NBR20036	8.21081	0	0.965713	0.924728	0.909863	0.886468	0.876361	0.876361	0.876361	0.876361	0.876361	0.876361	0.876361	0.876361	0.876361	0.876361	0.876361	0.876361	0.876361
NBR20037	5.04312	0	0.957965	0.903929	0.885725	0.857892	0.845572	0.845572	0.845572	0.845572	0.845572	0.845572	0.845572	0.845572	0.845572	0.845572	0.845572	0.845572	0.845572
NBR20038	7.54004	0	0.953399	0.895212	0.874624	0.841701	0.828699	0.828699	0.828699	0.828699	0.828699	0.828699	0.828699	0.828699	0.828699	0.828699	0.828699	0.828699	0.828699
NBR20039	7.09651	0	0.967964	0.925527	0.909457	0.884277	0.875497	0.875497	0.875497	0.875497	0.875497	0.875497	0.875497	0.875497	0.875497	0.875497	0.875497	0.875497	0.875497
NBR20040	7.52909	0	0.91687	0.818248	0.78316	0.724678	0.704831	0.704831	0.704831	0.704831	0.704831	0.704831	0.704831	0.704831	0.704831	0.704831	0.704831	0.704831	0.704831
NBR20041	9.67283	0	0.949636	0.883661	0.861249	0.828064	0.814092	0.814092	0.814092	0.814092	0.814092	0.814092	0.814092	0.814092	0.814092	0.814092	0.814092	0.814092	0.814092
NBR20042	5.45654	0	0.960585	0.909796	0.891584	0.860913	0.848565	0.848565	0.848565	0.848565	0.848565	0.848565	0.848565	0.848565	0.848565	0.848565	0.848565	0.848565	0.848565
NBR20043	6.63655	0	0.940743	0.866388	0.839004	0.796497	0.779533	0.779533	0.779533	0.779533	0.779533	0.779533	0.779533	0.779533	0.779533	0.779533	0.779533	0.779533	0.779533
NBR20044	1.21013	1	0.804859	0.624675	0.559022	0.46429	0.435083	0.435083	0.435083	0.435083	0.435083	0.435083	0.435083	0.435083	0.435083	0.435083	0.435083	0.435083	0.435083
NBR20045	10.5599	0	0.954877	0.893989	0.871455	0.837235	0.824954	0.824954	0.824954	0.824954	0.824954	0.824954	0.824954	0.824954	0.824954	0.824954	0.824954	0.824954	0.824954
NBR20046	1.11157	1	0.55871	0.275318	0.208064	0.128794	0.110238	0.110238	0.110238	0.110238	0.110238	0.110238	0.110238	0.110238	0.110238	0.110238	0.110238	0.110238	0.110238
NBR20047	12.5585	0	0.968958	0.929602	0.914966	0.890139	0.881114	0.881114	0.881114	0.881114	0.881114	0.881114	0.881114	0.881114	0.881114	0.881114	0.881114	0.881114	0.881114
NBR20048	8.71732	0	0.959114	0.905692	0.886341	0.853965	0.840995	0.840995	0.840995	0.840995	0.840995	0.840995	0.840995	0.840995	0.840995	0.840995	0.840995	0.840995	0.840995
NBR20049	8.96099	0	0.962984	0.918038	0.903548	0.87902	0.867531	0.867531	0.867531	0.867531	0.867531	0.867531	0.867531	0.867531	0.867531	0.867531	0.867531	0.867531	0.867531
NBR20050	0.605065	1	0.766355	0.541915	0.469273	0.371391	0.340551	0.340551	0.340551	0.340551	0.340551	0.340551	0.340551	0.340551	0.340551	0.340551	0.340551	0.340551	0.340551
NBR20051	3.21971	1	0.660144	0.377651	0.304123	0.234037	0.203355	0.203355	0.203355	0.203355	0.203355	0.203355	0.203355	0.203355	0.203355	0.203355	0.203355	0.203355	0.203355
NBR20052	5.35797	0	0.934369	0.8521	0.82531	0.78094	0.762617	0.762617	0.762617	0.762617	0.762617	0.762617	0.762617	0.762617	0.762617	0.762617	0.762617	0.762617	0.762617
NBR20053	6.23135	0	0.920375	0.8259	0.790354	0.733452	0.712391	0.712391	0.712391	0.712391	0.712391	0.712391	0.712391	0.712391	0.712391	0.712391	0.712391	0.712391	0.712391
NBR20054	0.804928	1	0.878005	0.737397	0.690659	0.617746	0.589657	0.589657	0.589657	0.589657	0.589657	0.589657	0.589657	0.589657	0.589657	0.589657	0.589657	0.589657	0.589657
NBR20055	1.08419	1	0.929849	0.846725	0.816202	0.768847	0.749336	0.749336	0.749336	0.749336	0.749336	0.749336	0.749336	0.749336	0.749336	0.749336	0.749336	0.749336	0.749336
NBR20056	5.82615	0	0.839674	0.669956	0.610618	0.522775	0.49271	0.49271	0.49271	0.49271	0.49271	0.49271	0.49271	0.49271	0.49271	0.49271	0.49271	0.49271	0.49271
NBR20057	5.26762	0	0.966727	0.924946	0.909946	0.8854	0.876286	0.876286	0.876286	0.876286	0.876286	0.876286	0.876286	0.876286	0.876286	0.876286	0.876286	0.876286	0.876286
NBR20058	1.74675	1	0.828367	0.645381	0.586704	0.497304	0.466045	0.466045	0.466045	0.466045	0.466045	0.466045	0.466045	0.466045	0.466045	0.466045	0.466045	0.466045	0.466045
NBR20059	6.32991	0	0.90816	0.797986	0.759804	0.701496	0.680269	0.680269	0.680269	0.680269	0.680269	0.680269	0.680269	0.680269	0.680269	0.680269	0.680269	0.680269	0.680269
NBR20060	1.48118	1	0.93426	0.85355	0.822838	0.77336	0.752957	0.752957	0.752957	0.752957	0.752957	0.752957	0.752957	0.752957	0.752957	0.752957	0.752957	0.752957	0.752957
NBR20061	3.73169	0	0.944949	0.879441	0.85474	0.817775	0.803271	0.803271	0.803271	0.803271	0.803271	0.803271	0.803271	0.803271	0.803271	0.803271	0.803271	0.803271	0.803271
NBR20062	1.33881	1	0.743417	0.518156	0.446704	0.346737	0.318469	0.318469	0.318469	0.318469	0.318469	0.318469	0.318469	0.318469	0.318469	0.318469	0.318469	0.318469	0.318469
NBR20063	15.7426	0	0.95597	0.900561	0.881507	0.849172	0.836526	0.836526	0.836526	0.836526	0.836526	0.836526	0.836526	0.836526	0.836526	0.836526	0.836526	0.836526	0.836526
NBR20064	13.2977	0	0.904724	0.795815	0.758832	0.695562	0.672249	0.672249	0.672249	0.672249	0.672249	0.672249	0.672249	0.672249	0.672249	0.672249	0.672249	0.672249	0.672249
NBR20065	6.82272	0	0.951015	0.892472	0.870316	0.83632	0.82166	0.82166	0.82166	0.82166	0.82166	0.82166	0.82166	0.82166	0.82166	0.82166	0.82166	0.82166	0.82166
NBR20066	0.889802	1	0.676539	0.400601	0.330897	0.240679	0.214754	0.214754	0.214754	0.214754	0.214754	0.214754	0.214754	0.214754	0.214754	0.214754	0.214754	0.214754	0.214754
NBR20067	1.82341	1	0.854258	0.704229	0.646973	0.560872	0.533099	0.533099	0.533099	0.533099	0.533099	0.533099	0.533099	0.533099	0.533099	0.533099	0.533099	0.533099	0.533099
NBR20068	6.84463	0	0.947282	0.882228	0.857474	0.818643	0.80535	0.80535	0.80535	0.80535	0.80535	0.80535	0.80535	0.80535	0.80535	0.80535	0.80535	0.80535	0.80535
NBR20069	1.05407	1	0.702898	0.453406	0.381972	0.2834	0.253402	0.253402	0.253402	0.253402	0.253402	0.253402	0.253402	0.253402	0.253402	0.253402	0.253402	0.253402	0.253402
NBR20070	2.07255	1	0.649578	0.375051	0.322861	0.241307	0.209435	0.209435	0.209435	0.209435	0.209435	0.209435	0.209435	0.209435	0.209435	0.209435	0.209435	0.209435	0.209435
NBR20071	5.59617	0	0.954817	0.898317	0.877554	0.843841	0.830105	0.830105	0.830105	0.830105	0.830105	0.830105	0.830105	0.830105	0.830105	0.830105	0.830105	0.830105	0.830105
NBR20072	0.487337	1	0.686541	0.414115	0.342817	0.24866	0.216442	0.216442	0.216442	0.216442	0.216442	0.216442	0.216442	0.216442	0.216442	0.216442	0.216442	0.216442	0.216442
NBR20073	4.70637	0	0.952245	0.895936	0.875563	0.842303	0.829191	0.829191	0.829191	0.829191	0.829191	0.829191	0.829191	0.829191	0.829191	0.829191	0.829191	0.829191	0.829191
NBR20074	4.3039	1	0.586845	0.296709	0.225512	0.139736	0.126723	0.126723	0.126723	0.126723	0.126723	0.126723	0.126723	0.126723	0.126723	0.126723	0.126723	0.126723	0.126723
NBR20075	4.63792	0	0.942427	0.873031	0.849856	0.808194	0.791394	0.791394	0.791394	0.791394	0.791394	0.791394	0.791394	0.791394	0.791394	0.791394	0.791394	0.791394	0.791394
NBR20076	4.42437	0	0.953651	0.893392	0.871845	0.837048	0.824872	0.824872	0.824872	0.824872	0.824872	0.824872	0.824872	0.824872	0.824872	0.824872	0.824872	0.824872	0.824872
NBR20077	1.28679	1	0.762589	0.535987	0.470842	0.375033	0.343067	0.343067	0.343067	0.343067	0.343067	0.343067	0.343067	0.343067	0.343067	0.343067	0.343067	0.343067	0.343067
NBR20078	3.64408	0	0.876827	0.740082	0.689618	0.613785	0.588276	0.588276	0.588276	0.588276	0.588276	0.588276	0.588276	0.588276	0.588276	0.588276	0.588276	0.588276	0.588276
NBR20079	3.83299	0	0.95217	0.891853	0.871621	0.83558	0.823835	0.823835	0.823835	0.823835	0.823835	0.823835	0.823835	0.823835	0.823835	0.823835	0.823835	0.823835	0.823835
NBR20080	3.79192	0	0.944263	0.879711	0.855098	0.815952	0.8006	0.8006	0.8006	0.8006	0.8006	0.8006	0.8006	0.8006	0.8006	0.8006	0.8006	0.8006	0.8006
NBR20081	3.23066	0	0.901954	0.790986	0.751237	0.686796	0.663616	0.663616	0.663616	0.663616	0.663616	0.663616	0.663616	0.663616	0.663616	0.663616	0.663616	0.663616	0.663616
NBR20082	2.64476	1	0.822782	0.636404	0.586948	0.495138	0.462422	0.462422	0.462422	0.462422	0.462422	0.462422	0.462422	0.462422	0.462422	0.462422	0.462422	0.462422	0.462422
NBR20083	2.78987	0	0.862245	0.698472	0.643521	0.565407	0.539229	0.539229	0.539229	0.539229	0.539229	0.539229	0.539229	0.539229	0.539229	0.539229	0.539229	0.539229	0.539229
NBR20084	2.44216	0	0.822949	0.633361	0.572413	0.489052	0.460326	0.460326	0.460326	0.460326	0.460326	0.460326	0.460326	0.460326	0.460326	0.460326	0.460326	0.460326	0.460326
NBR20085	1.21013	0	0.870033	0.724418	0.672636	0.596028	0.566868	0.566868	0.566868	0.566868	0.566868	0.566868	0.566868	0.566868	0.566868	0.566868	0.566868	0.566868	0.566868
NBR20086	0.199863	1	0.834999	0.654519	0.593589	0.503137	0.471294	0.471294	0.471294	0.471294	0.471294	0.471294	0.471294	0.471294	0.471294	0.471294	0.471294	0.471294	0.471294
NBR20087	0.87885	1	0.747505	0.511467	0.43554	0.331769	0.30043	0.30043	0.30043	0.30043	0.30043	0.30043	0.30043	0.30043	0.30043	0.30043	0.30043	0.30043	0.30043
NBR20088	3.71526	0	0.892157	0.766303	0.72516	0.661022	0.63211	0.63211	0.63211	0.63211	0.63211	0.63211	0.63211	0.63211	0.63211	0.63211	0.63211	0.63211	0.63211
NBR20089	6.33265	0	0.917203	0.819189	0.785316	0.727096	0.70434	0.70434	0.70434	0.70434	0.70434	0.70434	0.70434	0.70434	0.70434	0.70434	0.70434	0.70434	0.70434
NBR20090	6.63381	0	0.591692	0.288071	0.222489	0.145001	0.124486	0.124486	0.124486	0.124486	0.124486	0.124486	0.124486	0.124486	0.124486	0.124486	0.124486	0.124486	0.124486
NBR20091	6.78987	0	0.798704	0.594651	0.530121	0.431727	0.397553	0.397553	0.397553	0.397553	0.397553	0.397553	0.397553	0.397553	0.397553	0.397553	0.397553	0.397553	0.397553
NBR20092	6.73785	0	0.868583	0.722606	0.672501	0.599507	0.570545	0.570545	0.570545	0.570545	0.570545	0.570545	0.570545	0.570545	0.570545	0.570545	0.570545	0.570545	0.570545
NBR20093	4.94456	1	0.914683	0.810544	0.770794	0.710858	0.698256	0.698256	0.698256	0.698256	0.698256	0.698256	0.698256	0.698256	0.698256	0.698256	0.698256	0.698256	0.698256
NBR20094	15.7235	0	0.927333	0.839639	0.807366	0.755129	0.734801	0.734801	0.734801	0.734801	0.734801	0.734801	0.734801	0.734801	0.734801	0.734801	0.734801	0.734801	0.734801
NBR20095	0.618754	1	0.732644	0.482946	0.412009	0.3169	0.286169	0.286169	0.286169	0.286169	0.286169	0.286169	0.286169	0.286169	0.286169	0.286169	0.286169	0.286169	0.286169
NBR20096	0.306639	0	0.878747	0.745618	0.698779	0.622054	0.595725	0.595725	0.595725	0.595725	0.595725	0.595725	0.595725	0.595725	0.595725	0.595725	0.595725	0.595725	0.595725
NBR20097	0.939083	0	0.956863	0.904157	0.884185	0.850196	0.837653	0.837653	0.837653	0.837653	0.837653	0.837653	0.837653	0.837653	0.837653	0.837653	0.837653	0.837653	0.837653
NBR20098	0.865161	0	0.682558	0.424653	0.354178	0.261671	0.231253	0.231253	0.231253	0.231253	0.231253	0.231253	0.231253	0.231253	0.231253	0.231253	0.231253	0.231253	0.231253
NBR20099	0.646133	0	0.851186	0.692853	0.641943	0.566186	0.540962	0.540962	0.540962	0.540962	0.540962	0.540962	0.540962	0.540962	0.540962	0.540962	0.540962	0.540962	0.540962
NBR20100	0.449008	0	0.942536	0.870722	0.843269	0.798868	0.78222	0.78222	0.78222	0.78222	0.78222	0.78222	0.78222	0.78222	0.78222	0.78222	0.78222	0.78222	0.78222
NBR20101	3.21971	0	0.942768	0.871829	0.847463	0.81277	0.797526	0.797526	0.797526	0.797526	0.797526	0.797526	0.797526	0.797526	0.797526	0.797526	0.797526	0.797526	0.797526
NBR20102	0.999316	0	0.956569	0.900963	0.88025	0.848488	0.835151	0.835151	0.835151	0.835151	0.835151	0.835151	0.835151	0.835151	0.835151	0.835151	0.835151	0.835151	0.835151
NBR20103	0.733744	0	0.965386	0.92387	0.907928	0.880664	0.870561	0.870561	0.870561	0.870561	0.870561	0.870561	0.870561	0.870561	0.870561	0.870561	0.870561	0.870561	0.870561
NBR20104	0.492813	0	0.880453	0.735033	0.687061	0.611574	0.583653	0.583653	0.583653	0.583653	0.583653	0.583653	0.583653	0.583653	0.583653	0.583653	0.583653	0.583653	0.583653
NBR20105	0.733744	0	0.875918	0.737333	0.691152	0.616782	0.590823	0.590823	0.590823	0.590823	0.590823	0.590823	0.590823	0.590823	0.590823	0.590823	0.590823	0.590823	0.590823
NBR20106	0.558522	0	0.953929	0.8967	0.873835	0.839081	0.824873	0.824873	0.824873	0.824873	0.824873	0.824873	0.824873	0.824873	0.824873	0.824873	0.824873	0.824873	0.824873
NBR20107	1.62355	0	0.958643	0.905963	0.888022	0.854366	0.842848	0.842848	0.842848	0.842848	0.842848	0.842848	0.842848	0.842848	0.842848	0.842848	0.842848	0.842848	0.842848
NBR20108	0.273785	0	0.9656	0.919533	0.903651	0.879336	0.86895	0.86895	0.86895	0.86895	0.86895	0.86895	0.86895	0.86895	0.86895	0.86895	0.86895	0.86895	0.86895
NBR20109	1.30048	0	0.952983	0.889705	0.870002	0.837514	0.824586	0.824586	0.824586	0.824586	0.824586	0.824586	0.824586	0.824586	0.824586	0.824586	0.824586	0.824586	0.824586
NBR20110	0.5859	0	0.960612	0.910635	0.893687	0.864399	0.853342	0.853342	0.853342	0.853342	0.853342	0.853342	0.853342	0.853342	0.853342	0.853342	0.853342	0.853342	0.853342
NBR20111	1.18823	0	0.95873	0.909347	0.889909	0.861186	0.849472	0.849472	0.849472	0.849472	0.849472	0.849472	0.849472	0.849472	0.849472	0.849472	0.849472	0.849472	0.849472
NBR20112	0.273785	0	0.971382	0.933776	0.919319	0.896982	0.887917	0.887917	0.887917	0.887917	0.887917	0.887917	0.887917	0.887917	0.887917	0.887917	0.887917	0.887917	0.887917
NBR20113	0.5859	0	0.966556	0.925255	0.910919	0.884314	0.873331	0.873331	0.873331	0.873331	0.873331	0.873331	0.873331	0.873331	0.873331	0.873331	0.873331	0.873331	0.873331
NBR20114	1.27584	0	0.966893	0.927258	0.911272	0.886541	0.876038	0.876038	0.876038	0.876038	0.876038	0.876038	0.876038	0.876038	0.876038	0.876038	0.876038	0.876038	0.876038
NBR20115	1.21834	0	0.964065	0.92121	0.904958	0.876217	0.864999	0.864999	0.864999	0.864999	0.864999	0.864999	0.864999	0.864999	0.864999	0.864999	0.864999	0.864999	0.864999
NBR20116	1.1937	0	0.932808	0.849856	0.820064	0.774583	0.757535	0.757535	0.757535	0.757535	0.757535	0.757535	0.757535	0.757535	0.757535	0.757535	0.757535	0.757535	0.757535
NBR20117	0.837782	0	0.755757	0.520122	0.451078	0.36335	0.332963	0.332963	0.332963	0.332963	0.332963	0.332963	0.332963	0.332963	0.332963	0.332963	0.332963	0.332963	0.332963
NBR20118	0.906229	0	0.956878	0.905191	0.885615	0.853656	0.841083	0.841083	0.841083	0.841083	0.841083	0.841083	0.841083	0.841083	0.841083	0.841083	0.841083	0.841083	0.841083
NBR20119	3.4141	1	0.916857	0.81129	0.775814	0.731454	0.708295	0.708295	0.708295	0.708295	0.708295	0.708295	0.708295	0.708295	0.708295	0.708295	0.708295	0.708295	0.708295
NBR20120	0.17796	0	0.948867	0.883857	0.861855	0.825586	0.810778	0.810778	0.810778	0.810778	0.810778	0.810778	0.810778	0.810778	0.810778	0.810778	0.810778	0.810778	0.810778
NBR20121	3.03901	0	0.947367	0.881551	0.857986	0.82014	0.804816	0.804816	0.804816	0.804816	0.804816	0.804816	0.804816	0.804816	0.804816	0.804816	0.804816	0.804816	0.804816
NBR20122	2.29979	1	0.949281	0.884639	0.868128	0.830153	0.815339	0.815339	0.815339	0.815339	0.815339	0.815339	0.815339	0.815339	0.815339	0.815339	0.815339	0.815339	0.815339
NBR20123	3.23066	0	0.965111	0.922903	0.905988	0.877615	0.868735	0.868735	0.868735	0.868735	0.868735	0.868735	0.868735	0.868735	0.868735	0.868735	0.868735	0.868735	0.868735
NBR20124	6.59822	0	0.954344	0.897419	0.875629	0.842601	0.831822	0.831822	0.831822	0.831822	0.831822	0.831822	0.831822	0.831822	0.831822	0.831822	0.831822	0.831822	0.831822
NBR20125	3.54552	0	0.850742	0.689938	0.636507	0.55161	0.519753	0.519753	0.519753	0.519753	0.519753	0.519753	0.519753	0.519753	0.519753	0.519753	0.519753	0.519753	0.519753
NBR20126	4.47639	0	0.956213	0.90345	0.883434	0.850571	0.838445	0.838445	0.838445	0.838445	0.838445	0.838445	0.838445	0.838445	0.838445	0.838445	0.838445	0.838445	0.838445
NBR20127	1.99863	0	0.947145	0.881082	0.858881	0.822497	0.806763	0.806763	0.806763	0.806763	0.806763	0.806763	0.806763	0.806763	0.806763	0.806763	0.806763	0.806763	0.806763
NBR20128	3.38672	0	0.966066	0.926479	0.911465	0.884145	0.874403	0.874403	0.874403	0.874403	0.874403	0.874403	0.874403	0.874403	0.874403	0.874403	0.874403	0.874403	0.874403
NBR20129	0.558522	1	0.632689	0.344859	0.278104	0.192639	0.164678	0.164678	0.164678	0.164678	0.164678	0.164678	0.164678	0.164678	0.164678	0.164678	0.164678	0.164678	0.164678
NBR20130	3.44695	0	0.61829	0.340595	0.273767	0.197703	0.173877	0.173877	0.173877	0.173877	0.173877	0.173877	0.173877	0.173877	0.173877	0.173877	0.173877	0.173877	0.173877
NBR20131	0.073922	1	0.692113	0.419341	0.349161	0.257114	0.225903	0.225903	0.225903	0.225903	0.225903	0.225903	0.225903	0.225903	0.225903	0.225903	0.225903	0.225903	0.225903
NBR20132	1.34976	0	0.948164	0.885872	0.86261	0.824886	0.809025	0.809025	0.809025	0.809025	0.809025	0.809025	0.809025	0.809025	0.809025	0.809025	0.809025	0.809025	0.809025
NBR20133	6.16564	0	0.938228	0.867428	0.84157	0.79869	0.782462	0.782462	0.782462	0.782462	0.782462	0.782462	0.782462	0.782462	0.782462	0.782462	0.782462	0.782462	0.782462
NBR20134	5.67556	0	0.950558	0.885442	0.863563	0.829082	0.814276	0.814276	0.814276	0.814276	0.814276	0.814276	0.814276	0.814276	0.814276	0.814276	0.814276	0.814276	0.814276
NBR20135	5.64545	0	0.732986	0.494025	0.421969	0.331232	0.295572	0.295572	0.295572	0.295572	0.295572	0.295572	0.295572	0.295572	0.295572	0.295572	0.295572	0.295572	0.295572
NBR20136	4.39973	0	0.865199	0.717825	0.662905	0.585375	0.559839	0.559839	0.559839	0.559839	0.559839	0.559839	0.559839	0.559839	0.559839	0.559839	0.559839	0.559839	0.559839
NBR20137	1.54689	1	0.853494	0.696085	0.643025	0.55509	0.527209	0.527209	0.527209	0.527209	0.527209	0.527209	0.527209	0.527209	0.527209	0.527209	0.527209	0.527209	0.527209
NBR20138	2.06434	1	0.842471	0.663314	0.616181	0.5366	0.506515	0.506515	0.506515	0.506515	0.506515	0.506515	0.506515	0.506515	0.506515	0.506515	0.506515	0.506515	0.506515
NBR20139	1.30322	1	0.747953	0.531793	0.458736	0.361509	0.329717	0.329717	0.329717	0.329717	0.329717	0.329717	0.329717	0.329717	0.329717	0.329717	0.329717	0.329717	0.329717
NBR20140	0.0136893	1	0.627947	0.343885	0.273682	0.192605	0.16648	0.16648	0.16648	0.16648	0.16648	0.16648	0.16648	0.16648	0.16648	0.16648	0.16648	0.16648	0.16648
NBR20141	3.55921	1	0.892901	0.768021	0.7275	0.674788	0.651718	0.651718	0.651718	0.651718	0.651718	0.651718	0.651718	0.651718	0.651718	0.651718	0.651718	0.651718	0.651718
NBR20142	3.04449	0	0.962097	0.914208	0.897578	0.869936	0.85821	0.85821	0.85821	0.85821	0.85821	0.85821	0.85821	0.85821	0.85821	0.85821	0.85821	0.85821	0.85821
NBR20143	3.0089	0	0.948388	0.881811	0.857545	0.82132	0.806379	0.806379	0.806379	0.806379	0.806379	0.806379	0.806379	0.806379	0.806379	0.806379	0.806379	0.806379	0.806379
NBR20144	3.17317	0	0.933102	0.849421	0.820463	0.772958	0.752659	0.752659	0.752659	0.752659	0.752659	0.752659	0.752659	0.752659	0.752659	0.752659	0.752659	0.752659	0.752659
NBR20145	2.34086	0	0.951583	0.892	0.871119	0.833703	0.819646	0.819646	0.819646	0.819646	0.819646	0.819646	0.819646	0.819646	0.819646	0.819646	0.819646	0.819646	0.819646
NBR20146	2.423	0	0.900037	0.781875	0.738172	0.678136	0.655545	0.655545	0.655545	0.655545	0.655545	0.655545	0.655545	0.655545	0.655545	0.655545	0.655545	0.655545	0.655545
NBR20147	0.00273785	0	0.92993	0.84561	0.816717	0.7682	0.751223	0.751223	0.751223	0.751223	0.751223	0.751223	0.751223	0.751223	0.751223	0.751223	0.751223	0.751223	0.751223
NBR20148	0.807666	0	0.901515	0.785336	0.741185	0.667034	0.641764	0.641764	0.641764	0.641764	0.641764	0.641764	0.641764	0.641764	0.641764	0.641764	0.641764	0.641764	0.641764
NBR20149	1.6564	0	0.950386	0.889714	0.868108	0.833836	0.818877	0.818877	0.818877	0.818877	0.818877	0.818877	0.818877	0.818877	0.818877	0.818877	0.818877	0.818877	0.818877
NBR20150	1.58795	0	0.84497	0.671373	0.620273	0.53374	0.506214	0.506214	0.506214	0.506214	0.506214	0.506214	0.506214	0.506214	0.506214	0.506214	0.506214	0.506214	0.506214
NBR20151	0.00273785	0	0.952545	0.891041	0.867636	0.829463	0.815744	0.815744	0.815744	0.815744	0.815744	0.815744	0.815744	0.815744	0.815744	0.815744	0.815744	0.815744	0.815744
NBR20152	0.00273785	0	0.930399	0.846472	0.815384	0.766196	0.747591	0.747591	0.747591	0.747591	0.747591	0.747591	0.747591	0.747591	0.747591	0.747591	0.747591	0.747591	0.747591
NBR20153	1.65914	0	0.653489	0.374933	0.313104	0.22859	0.200275	0.200275	0.200275	0.200275	0.200275	0.200275	0.200275	0.200275	0.200275	0.200275	0.200275	0.200275	0.200275
NBR20154	0.933607	0	0.890013	0.758827	0.716934	0.64979	0.622431	0.622431	0.622431	0.622431	0.622431	0.622431	0.622431	0.622431	0.622431	0.622431	0.622431	0.622431	0.622431
NBR20155	1.33607	0	0.906171	0.792764	0.753141	0.687294	0.663831	0.663831	0.663831	0.663831	0.663831	0.663831	0.663831	0.663831	0.663831	0.663831	0.663831	0.663831	0.663831
NBR20156	0.328542	0	0.860706	0.706098	0.656929	0.577895	0.550329	0.550329	0.550329	0.550329	0.550329	0.550329	0.550329	0.550329	0.550329	0.550329	0.550329	0.550329	0.550329
NBR20157	1.4319	1	0.71588	0.469397	0.396572	0.298246	0.268605	0.268605	0.268605	0.268605	0.268605	0.268605	0.268605	0.268605	0.268605	0.268605	0.268605	0.268605	0.268605
NBR20158	1.01027	0	0.955649	0.899288	0.878898	0.847554	0.834469	0.834469	0.834469	0.834469	0.834469	0.834469	0.834469	0.834469	0.834469	0.834469	0.834469	0.834469	0.834469
NBR20159	0.00273785	0	0.934579	0.858992	0.830865	0.789027	0.770922	0.770922	0.770922	0.770922	0.770922	0.770922	0.770922	0.770922	0.770922	0.770922	0.770922	0.770922	0.770922
NBR20160	0.00273785	0	0.961927	0.916191	0.897915	0.868848	0.858292	0.858292	0.858292	0.858292	0.858292	0.858292	0.858292	0.858292	0.858292	0.858292	0.858292	0.858292	0.858292

## Sheet: RS-L
	OS.time	OS.event	1	2	3	4	5	6	7	8	9	10	11	12	13	14	15	16	17
GSM810679	7.50992	0	0.958525	0.907717	0.887404	0.853075	0.838954	0.838954	0.838954	0.838954	0.838954	0.838954	0.838954	0.838954	0.838954	0.838954	0.838954	0.838954	0.838954
GSM810692	9.67556	0	0.961486	0.909385	0.88895	0.856651	0.842412	0.842412	0.842412	0.842412	0.842412	0.842412	0.842412	0.842412	0.842412	0.842412	0.842412	0.842412	0.842412
GSM810701	5.59617	0	0.962101	0.912925	0.892647	0.859001	0.845355	0.845355	0.845355	0.845355	0.845355	0.845355	0.845355	0.845355	0.845355	0.845355	0.845355	0.845355	0.845355
GSM810706	7.45243	0	0.960862	0.908677	0.888132	0.854806	0.841607	0.841607	0.841607	0.841607	0.841607	0.841607	0.841607	0.841607	0.841607	0.841607	0.841607	0.841607	0.841607
GSM810707	7.93977	0	0.96244	0.912557	0.892853	0.860495	0.847972	0.847972	0.847972	0.847972	0.847972	0.847972	0.847972	0.847972	0.847972	0.847972	0.847972	0.847972	0.847972
GSM810710	3.0527	1	0.702543	0.421485	0.344894	0.259909	0.227034	0.227034	0.227034	0.227034	0.227034	0.227034	0.227034	0.227034	0.227034	0.227034	0.227034	0.227034	0.227034
GSM810713	5.03491	0	0.958305	0.902669	0.880849	0.845743	0.831528	0.831528	0.831528	0.831528	0.831528	0.831528	0.831528	0.831528	0.831528	0.831528	0.831528	0.831528	0.831528
GSM810714	0.580424	1	0.875828	0.718914	0.666289	0.588722	0.560207	0.560207	0.560207	0.560207	0.560207	0.560207	0.560207	0.560207	0.560207	0.560207	0.560207	0.560207	0.560207
GSM810715	6.80082	0	0.962717	0.913383	0.894599	0.861787	0.849742	0.849742	0.849742	0.849742	0.849742	0.849742	0.849742	0.849742	0.849742	0.849742	0.849742	0.849742	0.849742
GSM810719	12.4654	0	0.762093	0.515618	0.433473	0.321563	0.29412	0.29412	0.29412	0.29412	0.29412	0.29412	0.29412	0.29412	0.29412	0.29412	0.29412	0.29412	0.29412
GSM810722	0.566735	1	0.74386	0.495027	0.41783	0.310947	0.278865	0.278865	0.278865	0.278865	0.278865	0.278865	0.278865	0.278865	0.278865	0.278865	0.278865	0.278865	0.278865
GSM810724	1.8152	0	0.875616	0.718444	0.665616	0.588172	0.562104	0.562104	0.562104	0.562104	0.562104	0.562104	0.562104	0.562104	0.562104	0.562104	0.562104	0.562104	0.562104
GSM810730	6.18754	0	0.947574	0.877965	0.850565	0.806102	0.790875	0.790875	0.790875	0.790875	0.790875	0.790875	0.790875	0.790875	0.790875	0.790875	0.790875	0.790875	0.790875
GSM810732	5.6564	0	0.968305	0.923334	0.904056	0.872908	0.862246	0.862246	0.862246	0.862246	0.862246	0.862246	0.862246	0.862246	0.862246	0.862246	0.862246	0.862246	0.862246
GSM810735	1.4976	0	0.691144	0.424265	0.354532	0.263478	0.231072	0.231072	0.231072	0.231072	0.231072	0.231072	0.231072	0.231072	0.231072	0.231072	0.231072	0.231072	0.231072
GSM810737	7.92334	0	0.898402	0.774095	0.726377	0.661594	0.635474	0.635474	0.635474	0.635474	0.635474	0.635474	0.635474	0.635474	0.635474	0.635474	0.635474	0.635474	0.635474
NBR20001	13.4538	0	0.947418	0.877155	0.850871	0.807387	0.790492	0.790492	0.790492	0.790492	0.790492	0.790492	0.790492	0.790492	0.790492	0.790492	0.790492	0.790492	0.790492
NBR20002	17.399	0	0.807168	0.592964	0.524334	0.425368	0.390375	0.390375	0.390375	0.390375	0.390375	0.390375	0.390375	0.390375	0.390375	0.390375	0.390375	0.390375	0.390375
NBR20003	16.3039	0	0.947704	0.878365	0.851901	0.806908	0.788495	0.788495	0.788495	0.788495	0.788495	0.788495	0.788495	0.788495	0.788495	0.788495	0.788495	0.788495	0.788495
NBR20004	1.33333	1	0.791769	0.585541	0.512737	0.413257	0.377868	0.377868	0.377868	0.377868	0.377868	0.377868	0.377868	0.377868	0.377868	0.377868	0.377868	0.377868	0.377868
NBR20005	3.49624	1	0.817257	0.612457	0.548691	0.475737	0.440325	0.440325	0.440325	0.440325	0.440325	0.440325	0.440325	0.440325	0.440325	0.440325	0.440325	0.440325	0.440325
NBR20006	1.577	1	0.8256	0.641454	0.574763	0.466069	0.432006	0.432006	0.432006	0.432006	0.432006	0.432006	0.432006	0.432006	0.432006	0.432006	0.432006	0.432006	0.432006
NBR20007	1.62902	1	0.908828	0.795973	0.752565	0.687735	0.662024	0.662024	0.662024	0.662024	0.662024	0.662024	0.662024	0.662024	0.662024	0.662024	0.662024	0.662024	0.662024
NBR20008	0.930869	1	0.749671	0.496249	0.412126	0.310005	0.277625	0.277625	0.277625	0.277625	0.277625	0.277625	0.277625	0.277625	0.277625	0.277625	0.277625	0.277625	0.277625
NBR20009	0.810404	1	0.723637	0.444676	0.360153	0.256028	0.226578	0.226578	0.226578	0.226578	0.226578	0.226578	0.226578	0.226578	0.226578	0.226578	0.226578	0.226578	0.226578
NBR20010	1.07871	1	0.787551	0.576682	0.504181	0.406307	0.371685	0.371685	0.371685	0.371685	0.371685	0.371685	0.371685	0.371685	0.371685	0.371685	0.371685	0.371685	0.371685
NBR20011	3.85489	1	0.849205	0.674953	0.615866	0.536705	0.506745	0.506745	0.506745	0.506745	0.506745	0.506745	0.506745	0.506745	0.506745	0.506745	0.506745	0.506745	0.506745
NBR20012	0.536619	1	0.63813	0.338189	0.265437	0.16979	0.144426	0.144426	0.144426	0.144426	0.144426	0.144426	0.144426	0.144426	0.144426	0.144426	0.144426	0.144426	0.144426
NBR20013	6.92402	0	0.882724	0.734175	0.682093	0.606088	0.574455	0.574455	0.574455	0.574455	0.574455	0.574455	0.574455	0.574455	0.574455	0.574455	0.574455	0.574455	0.574455
NBR20014	2.37098	1	0.761352	0.513485	0.451462	0.356151	0.318205	0.318205	0.318205	0.318205	0.318205	0.318205	0.318205	0.318205	0.318205	0.318205	0.318205	0.318205	0.318205
NBR20015	17.6947	0	0.921184	0.822585	0.786047	0.724726	0.704518	0.704518	0.704518	0.704518	0.704518	0.704518	0.704518	0.704518	0.704518	0.704518	0.704518	0.704518	0.704518
NBR20016	7.54278	0	0.93215	0.846239	0.814784	0.760607	0.740352	0.740352	0.740352	0.740352	0.740352	0.740352	0.740352	0.740352	0.740352	0.740352	0.740352	0.740352	0.740352
NBR20017	0.380561	1	0.863482	0.700379	0.640565	0.546463	0.519346	0.519346	0.519346	0.519346	0.519346	0.519346	0.519346	0.519346	0.519346	0.519346	0.519346	0.519346	0.519346
NBR20018	13.7331	0	0.953486	0.892236	0.868728	0.829344	0.814535	0.814535	0.814535	0.814535	0.814535	0.814535	0.814535	0.814535	0.814535	0.814535	0.814535	0.814535	0.814535
NBR20019	11.499	0	0.925072	0.830637	0.792637	0.740298	0.719321	0.719321	0.719321	0.719321	0.719321	0.719321	0.719321	0.719321	0.719321	0.719321	0.719321	0.719321	0.719321
NBR20020	8.87611	0	0.908284	0.787019	0.747457	0.669693	0.642272	0.642272	0.642272	0.642272	0.642272	0.642272	0.642272	0.642272	0.642272	0.642272	0.642272	0.642272	0.642272
NBR20021	12.2437	0	0.94684	0.876801	0.847152	0.797355	0.781754	0.781754	0.781754	0.781754	0.781754	0.781754	0.781754	0.781754	0.781754	0.781754	0.781754	0.781754	0.781754
NBR20022	13.1225	0	0.94101	0.865666	0.834719	0.784474	0.766733	0.766733	0.766733	0.766733	0.766733	0.766733	0.766733	0.766733	0.766733	0.766733	0.766733	0.766733	0.766733
NBR20023	0.172485	1	0.821743	0.624267	0.556643	0.460472	0.427015	0.427015	0.427015	0.427015	0.427015	0.427015	0.427015	0.427015	0.427015	0.427015	0.427015	0.427015	0.427015
NBR20024	0.807666	1	0.894445	0.75506	0.706883	0.63483	0.60341	0.60341	0.60341	0.60341	0.60341	0.60341	0.60341	0.60341	0.60341	0.60341	0.60341	0.60341	0.60341
NBR20025	16.2793	0	0.945724	0.87121	0.843525	0.798177	0.781428	0.781428	0.781428	0.781428	0.781428	0.781428	0.781428	0.781428	0.781428	0.781428	0.781428	0.781428	0.781428
NBR20026	7.37303	0	0.904861	0.785879	0.74001	0.665641	0.640693	0.640693	0.640693	0.640693	0.640693	0.640693	0.640693	0.640693	0.640693	0.640693	0.640693	0.640693	0.640693
NBR20027	0.77755	1	0.795438	0.57609	0.505017	0.40273	0.372993	0.372993	0.372993	0.372993	0.372993	0.372993	0.372993	0.372993	0.372993	0.372993	0.372993	0.372993	0.372993
NBR20028	5.83436	0	0.921822	0.820596	0.785214	0.731942	0.708426	0.708426	0.708426	0.708426	0.708426	0.708426	0.708426	0.708426	0.708426	0.708426	0.708426	0.708426	0.708426
NBR20029	7.4141	0	0.935933	0.851242	0.819119	0.763356	0.744755	0.744755	0.744755	0.744755	0.744755	0.744755	0.744755	0.744755	0.744755	0.744755	0.744755	0.744755	0.744755
NBR20030	0.344969	1	0.767568	0.521032	0.443717	0.34738	0.314039	0.314039	0.314039	0.314039	0.314039	0.314039	0.314039	0.314039	0.314039	0.314039	0.314039	0.314039	0.314039
NBR20031	11.8932	0	0.944053	0.86644	0.838277	0.794814	0.776296	0.776296	0.776296	0.776296	0.776296	0.776296	0.776296	0.776296	0.776296	0.776296	0.776296	0.776296	0.776296
NBR20032	0.70089	1	0.931957	0.838484	0.802743	0.746391	0.724422	0.724422	0.724422	0.724422	0.724422	0.724422	0.724422	0.724422	0.724422	0.724422	0.724422	0.724422	0.724422
NBR20033	13.7112	0	0.688487	0.402853	0.322438	0.220673	0.191649	0.191649	0.191649	0.191649	0.191649	0.191649	0.191649	0.191649	0.191649	0.191649	0.191649	0.191649	0.191649
NBR20034	1.42916	1	0.824079	0.628018	0.559493	0.45776	0.424137	0.424137	0.424137	0.424137	0.424137	0.424137	0.424137	0.424137	0.424137	0.424137	0.424137	0.424137	0.424137
NBR20035	1.25394	1	0.812726	0.622837	0.554922	0.457859	0.422401	0.422401	0.422401	0.422401	0.422401	0.422401	0.422401	0.422401	0.422401	0.422401	0.422401	0.422401	0.422401
NBR20036	8.21081	0	0.959377	0.908245	0.887467	0.855643	0.842516	0.842516	0.842516	0.842516	0.842516	0.842516	0.842516	0.842516	0.842516	0.842516	0.842516	0.842516	0.842516
NBR20037	5.04312	0	0.958256	0.901393	0.880807	0.848129	0.834243	0.834243	0.834243	0.834243	0.834243	0.834243	0.834243	0.834243	0.834243	0.834243	0.834243	0.834243	0.834243
NBR20038	7.54004	0	0.954162	0.893057	0.869695	0.832564	0.817898	0.817898	0.817898	0.817898	0.817898	0.817898	0.817898	0.817898	0.817898	0.817898	0.817898	0.817898	0.817898
NBR20039	7.09651	0	0.96452	0.916392	0.89692	0.866074	0.855185	0.855185	0.855185	0.855185	0.855185	0.855185	0.855185	0.855185	0.855185	0.855185	0.855185	0.855185	0.855185
NBR20040	7.52909	0	0.888391	0.75222	0.701835	0.623785	0.597768	0.597768	0.597768	0.597768	0.597768	0.597768	0.597768	0.597768	0.597768	0.597768	0.597768	0.597768	0.597768
NBR20041	9.67283	0	0.936312	0.848535	0.817177	0.770443	0.751363	0.751363	0.751363	0.751363	0.751363	0.751363	0.751363	0.751363	0.751363	0.751363	0.751363	0.751363	0.751363
NBR20042	5.45654	0	0.947887	0.879443	0.853418	0.81037	0.792455	0.792455	0.792455	0.792455	0.792455	0.792455	0.792455	0.792455	0.792455	0.792455	0.792455	0.792455	0.792455
NBR20043	6.63655	0	0.932501	0.843004	0.807961	0.753849	0.732338	0.732338	0.732338	0.732338	0.732338	0.732338	0.732338	0.732338	0.732338	0.732338	0.732338	0.732338	0.732338
NBR20044	1.21013	1	0.743155	0.517296	0.439022	0.334105	0.303507	0.303507	0.303507	0.303507	0.303507	0.303507	0.303507	0.303507	0.303507	0.303507	0.303507	0.303507	0.303507
NBR20045	10.5599	0	0.944784	0.867234	0.836266	0.791411	0.775181	0.775181	0.775181	0.775181	0.775181	0.775181	0.775181	0.775181	0.775181	0.775181	0.775181	0.775181	0.775181
NBR20046	1.11157	1	0.600486	0.306497	0.231482	0.141943	0.121118	0.121118	0.121118	0.121118	0.121118	0.121118	0.121118	0.121118	0.121118	0.121118	0.121118	0.121118	0.121118
NBR20047	12.5585	0	0.95602	0.897719	0.874477	0.835456	0.821902	0.821902	0.821902	0.821902	0.821902	0.821902	0.821902	0.821902	0.821902	0.821902	0.821902	0.821902	0.821902
NBR20048	8.71732	0	0.958823	0.900938	0.878326	0.840783	0.826276	0.826276	0.826276	0.826276	0.826276	0.826276	0.826276	0.826276	0.826276	0.826276	0.826276	0.826276	0.826276
NBR20049	8.96099	0	0.965392	0.919203	0.902982	0.875986	0.863361	0.863361	0.863361	0.863361	0.863361	0.863361	0.863361	0.863361	0.863361	0.863361	0.863361	0.863361	0.863361
NBR20050	0.605065	1	0.737461	0.487562	0.408748	0.307472	0.276138	0.276138	0.276138	0.276138	0.276138	0.276138	0.276138	0.276138	0.276138	0.276138	0.276138	0.276138	0.276138
NBR20051	3.21971	1	0.712478	0.44121	0.364314	0.287999	0.252709	0.252709	0.252709	0.252709	0.252709	0.252709	0.252709	0.252709	0.252709	0.252709	0.252709	0.252709	0.252709
NBR20052	5.35797	0	0.927395	0.829427	0.795848	0.741058	0.718684	0.718684	0.718684	0.718684	0.718684	0.718684	0.718684	0.718684	0.718684	0.718684	0.718684	0.718684	0.718684
NBR20053	6.23135	0	0.883378	0.744663	0.690597	0.606913	0.576915	0.576915	0.576915	0.576915	0.576915	0.576915	0.576915	0.576915	0.576915	0.576915	0.576915	0.576915	0.576915
NBR20054	0.804928	1	0.843728	0.661784	0.601884	0.511122	0.476606	0.476606	0.476606	0.476606	0.476606	0.476606	0.476606	0.476606	0.476606	0.476606	0.476606	0.476606	0.476606
NBR20055	1.08419	1	0.911725	0.803493	0.761482	0.697088	0.671197	0.671197	0.671197	0.671197	0.671197	0.671197	0.671197	0.671197	0.671197	0.671197	0.671197	0.671197	0.671197
NBR20056	5.82615	0	0.80694	0.601929	0.530712	0.429891	0.395978	0.395978	0.395978	0.395978	0.395978	0.395978	0.395978	0.395978	0.395978	0.395978	0.395978	0.395978	0.395978
NBR20057	5.26762	0	0.960271	0.907448	0.886763	0.852878	0.841263	0.841263	0.841263	0.841263	0.841263	0.841263	0.841263	0.841263	0.841263	0.841263	0.841263	0.841263	0.841263
NBR20058	1.74675	1	0.782016	0.552427	0.480822	0.38031	0.345949	0.345949	0.345949	0.345949	0.345949	0.345949	0.345949	0.345949	0.345949	0.345949	0.345949	0.345949	0.345949
NBR20059	6.32991	0	0.879108	0.730249	0.676449	0.599278	0.571832	0.571832	0.571832	0.571832	0.571832	0.571832	0.571832	0.571832	0.571832	0.571832	0.571832	0.571832	0.571832
NBR20060	1.48118	1	0.928664	0.834391	0.795678	0.734582	0.710763	0.710763	0.710763	0.710763	0.710763	0.710763	0.710763	0.710763	0.710763	0.710763	0.710763	0.710763	0.710763
NBR20061	3.73169	0	0.957123	0.901857	0.879018	0.844459	0.831567	0.831567	0.831567	0.831567	0.831567	0.831567	0.831567	0.831567	0.831567	0.831567	0.831567	0.831567	0.831567
NBR20062	1.33881	1	0.794656	0.593563	0.523804	0.424021	0.394239	0.394239	0.394239	0.394239	0.394239	0.394239	0.394239	0.394239	0.394239	0.394239	0.394239	0.394239	0.394239
NBR20063	15.7426	0	0.954472	0.893321	0.87043	0.831841	0.81691	0.81691	0.81691	0.81691	0.81691	0.81691	0.81691	0.81691	0.81691	0.81691	0.81691	0.81691	0.81691
NBR20064	13.2977	0	0.930934	0.842289	0.809783	0.753273	0.731495	0.731495	0.731495	0.731495	0.731495	0.731495	0.731495	0.731495	0.731495	0.731495	0.731495	0.731495	0.731495
NBR20065	6.82272	0	0.951561	0.889752	0.864324	0.825151	0.808616	0.808616	0.808616	0.808616	0.808616	0.808616	0.808616	0.808616	0.808616	0.808616	0.808616	0.808616	0.808616
NBR20066	0.889802	1	0.706719	0.433332	0.360377	0.263715	0.236504	0.236504	0.236504	0.236504	0.236504	0.236504	0.236504	0.236504	0.236504	0.236504	0.236504	0.236504	0.236504
NBR20067	1.82341	1	0.771084	0.55121	0.47334	0.36751	0.334422	0.334422	0.334422	0.334422	0.334422	0.334422	0.334422	0.334422	0.334422	0.334422	0.334422	0.334422	0.334422
NBR20068	6.84463	0	0.943845	0.871614	0.841469	0.795684	0.780354	0.780354	0.780354	0.780354	0.780354	0.780354	0.780354	0.780354	0.780354	0.780354	0.780354	0.780354	0.780354
NBR20069	1.05407	1	0.705549	0.448914	0.373818	0.271542	0.240693	0.240693	0.240693	0.240693	0.240693	0.240693	0.240693	0.240693	0.240693	0.240693	0.240693	0.240693	0.240693
NBR20070	2.07255	1	0.652246	0.364242	0.306447	0.21886	0.18558	0.18558	0.18558	0.18558	0.18558	0.18558	0.18558	0.18558	0.18558	0.18558	0.18558	0.18558	0.18558
NBR20071	5.59617	0	0.953768	0.89177	0.867413	0.827607	0.81144	0.81144	0.81144	0.81144	0.81144	0.81144	0.81144	0.81144	0.81144	0.81144	0.81144	0.81144	0.81144
NBR20072	0.487337	1	0.682802	0.396857	0.321007	0.223933	0.191485	0.191485	0.191485	0.191485	0.191485	0.191485	0.191485	0.191485	0.191485	0.191485	0.191485	0.191485	0.191485
NBR20073	4.70637	0	0.945322	0.877866	0.851337	0.808628	0.792392	0.792392	0.792392	0.792392	0.792392	0.792392	0.792392	0.792392	0.792392	0.792392	0.792392	0.792392	0.792392
NBR20074	4.3039	1	0.601405	0.304204	0.227666	0.139366	0.125755	0.125755	0.125755	0.125755	0.125755	0.125755	0.125755	0.125755	0.125755	0.125755	0.125755	0.125755	0.125755
NBR20075	4.63792	0	0.952762	0.890399	0.868231	0.828867	0.813006	0.813006	0.813006	0.813006	0.813006	0.813006	0.813006	0.813006	0.813006	0.813006	0.813006	0.813006	0.813006
NBR20076	4.42437	0	0.949737	0.880846	0.853929	0.811276	0.796628	0.796628	0.796628	0.796628	0.796628	0.796628	0.796628	0.796628	0.796628	0.796628	0.796628	0.796628	0.796628
NBR20077	1.28679	1	0.727672	0.468543	0.396287	0.294914	0.262183	0.262183	0.262183	0.262183	0.262183	0.262183	0.262183	0.262183	0.262183	0.262183	0.262183	0.262183	0.262183
NBR20078	3.64408	0	0.865303	0.709609	0.650761	0.565055	0.535619	0.535619	0.535619	0.535619	0.535619	0.535619	0.535619	0.535619	0.535619	0.535619	0.535619	0.535619	0.535619
NBR20079	3.83299	0	0.952857	0.888715	0.86576	0.825012	0.811268	0.811268	0.811268	0.811268	0.811268	0.811268	0.811268	0.811268	0.811268	0.811268	0.811268	0.811268	0.811268
NBR20080	3.79192	0	0.945275	0.877215	0.848846	0.80431	0.787333	0.787333	0.787333	0.787333	0.787333	0.787333	0.787333	0.787333	0.787333	0.787333	0.787333	0.787333	0.787333
NBR20081	3.23066	0	0.925641	0.832307	0.796154	0.737298	0.715894	0.715894	0.715894	0.715894	0.715894	0.715894	0.715894	0.715894	0.715894	0.715894	0.715894	0.715894	0.715894
NBR20082	2.64476	1	0.774291	0.537977	0.476358	0.369827	0.33268	0.33268	0.33268	0.33268	0.33268	0.33268	0.33268	0.33268	0.33268	0.33268	0.33268	0.33268	0.33268
NBR20083	2.78987	0	0.886043	0.737049	0.682445	0.605235	0.578502	0.578502	0.578502	0.578502	0.578502	0.578502	0.578502	0.578502	0.578502	0.578502	0.578502	0.578502	0.578502
NBR20084	2.44216	0	0.709967	0.434042	0.355347	0.262802	0.233249	0.233249	0.233249	0.233249	0.233249	0.233249	0.233249	0.233249	0.233249	0.233249	0.233249	0.233249	0.233249
NBR20085	1.21013	0	0.864711	0.706115	0.646892	0.561886	0.53002	0.53002	0.53002	0.53002	0.53002	0.53002	0.53002	0.53002	0.53002	0.53002	0.53002	0.53002	0.53002
NBR20086	0.199863	1	0.818442	0.613493	0.543063	0.443034	0.408208	0.408208	0.408208	0.408208	0.408208	0.408208	0.408208	0.408208	0.408208	0.408208	0.408208	0.408208	0.408208
NBR20087	0.87885	1	0.724307	0.461662	0.378855	0.271834	0.240326	0.240326	0.240326	0.240326	0.240326	0.240326	0.240326	0.240326	0.240326	0.240326	0.240326	0.240326	0.240326
NBR20088	3.71526	0	0.842126	0.6624	0.603345	0.516748	0.479052	0.479052	0.479052	0.479052	0.479052	0.479052	0.479052	0.479052	0.479052	0.479052	0.479052	0.479052	0.479052
NBR20089	6.33265	0	0.933443	0.847773	0.814714	0.759116	0.737136	0.737136	0.737136	0.737136	0.737136	0.737136	0.737136	0.737136	0.737136	0.737136	0.737136	0.737136	0.737136
NBR20090	6.63381	0	0.59935	0.277504	0.204848	0.121299	0.100703	0.100703	0.100703	0.100703	0.100703	0.100703	0.100703	0.100703	0.100703	0.100703	0.100703	0.100703	0.100703
NBR20091	6.78987	0	0.786707	0.565708	0.496025	0.394532	0.359199	0.359199	0.359199	0.359199	0.359199	0.359199	0.359199	0.359199	0.359199	0.359199	0.359199	0.359199	0.359199
NBR20092	6.73785	0	0.83631	0.649755	0.586523	0.498628	0.464387	0.464387	0.464387	0.464387	0.464387	0.464387	0.464387	0.464387	0.464387	0.464387	0.464387	0.464387	0.464387
NBR20093	4.94456	1	0.911237	0.795617	0.749473	0.681368	0.666923	0.666923	0.666923	0.666923	0.666923	0.666923	0.666923	0.666923	0.666923	0.666923	0.666923	0.666923	0.666923
NBR20094	15.7235	0	0.930444	0.840464	0.805243	0.749472	0.728089	0.728089	0.728089	0.728089	0.728089	0.728089	0.728089	0.728089	0.728089	0.728089	0.728089	0.728089	0.728089
NBR20095	0.618754	1	0.728048	0.464408	0.388348	0.289804	0.257877	0.257877	0.257877	0.257877	0.257877	0.257877	0.257877	0.257877	0.257877	0.257877	0.257877	0.257877	0.257877
NBR20096	0.306639	0	0.841665	0.666377	0.606592	0.514752	0.483007	0.483007	0.483007	0.483007	0.483007	0.483007	0.483007	0.483007	0.483007	0.483007	0.483007	0.483007	0.483007
NBR20097	0.939083	0	0.955399	0.897279	0.873526	0.832844	0.817743	0.817743	0.817743	0.817743	0.817743	0.817743	0.817743	0.817743	0.817743	0.817743	0.817743	0.817743	0.817743
NBR20098	0.865161	0	0.674566	0.402062	0.32785	0.232561	0.201953	0.201953	0.201953	0.201953	0.201953	0.201953	0.201953	0.201953	0.201953	0.201953	0.201953	0.201953	0.201953
NBR20099	0.646133	0	0.79182	0.577687	0.510275	0.414539	0.384506	0.384506	0.384506	0.384506	0.384506	0.384506	0.384506	0.384506	0.384506	0.384506	0.384506	0.384506	0.384506
NBR20100	0.449008	0	0.938141	0.855992	0.822013	0.769016	0.749309	0.749309	0.749309	0.749309	0.749309	0.749309	0.749309	0.749309	0.749309	0.749309	0.749309	0.749309	0.749309
NBR20101	3.21971	0	0.949626	0.881641	0.855565	0.819298	0.803564	0.803564	0.803564	0.803564	0.803564	0.803564	0.803564	0.803564	0.803564	0.803564	0.803564	0.803564	0.803564
NBR20102	0.999316	0	0.953143	0.88959	0.864377	0.825378	0.808875	0.808875	0.808875	0.808875	0.808875	0.808875	0.808875	0.808875	0.808875	0.808875	0.808875	0.808875	0.808875
NBR20103	0.733744	0	0.967458	0.925174	0.907321	0.876541	0.865444	0.865444	0.865444	0.865444	0.865444	0.865444	0.865444	0.865444	0.865444	0.865444	0.865444	0.865444	0.865444
NBR20104	0.492813	0	0.844849	0.654974	0.592089	0.497016	0.462091	0.462091	0.462091	0.462091	0.462091	0.462091	0.462091	0.462091	0.462091	0.462091	0.462091	0.462091	0.462091
NBR20105	0.733744	0	0.880234	0.738262	0.687953	0.606672	0.577281	0.577281	0.577281	0.577281	0.577281	0.577281	0.577281	0.577281	0.577281	0.577281	0.577281	0.577281	0.577281
NBR20106	0.558522	0	0.95038	0.883718	0.855284	0.812165	0.794162	0.794162	0.794162	0.794162	0.794162	0.794162	0.794162	0.794162	0.794162	0.794162	0.794162	0.794162	0.794162
NBR20107	1.62355	0	0.964802	0.916651	0.898714	0.864292	0.853002	0.853002	0.853002	0.853002	0.853002	0.853002	0.853002	0.853002	0.853002	0.853002	0.853002	0.853002	0.853002
NBR20108	0.273785	0	0.95512	0.891585	0.867823	0.83217	0.817228	0.817228	0.817228	0.817228	0.817228	0.817228	0.817228	0.817228	0.817228	0.817228	0.817228	0.817228	0.817228
NBR20109	1.30048	0	0.940933	0.858638	0.831484	0.786284	0.768831	0.768831	0.768831	0.768831	0.768831	0.768831	0.768831	0.768831	0.768831	0.768831	0.768831	0.768831	0.768831
NBR20110	0.5859	0	0.961609	0.909375	0.890248	0.857376	0.844967	0.844967	0.844967	0.844967	0.844967	0.844967	0.844967	0.844967	0.844967	0.844967	0.844967	0.844967	0.844967
NBR20111	1.18823	0	0.95588	0.899384	0.875952	0.841132	0.826926	0.826926	0.826926	0.826926	0.826926	0.826926	0.826926	0.826926	0.826926	0.826926	0.826926	0.826926	0.826926
NBR20112	0.273785	0	0.960085	0.906552	0.884247	0.8504	0.837108	0.837108	0.837108	0.837108	0.837108	0.837108	0.837108	0.837108	0.837108	0.837108	0.837108	0.837108	0.837108
NBR20113	0.5859	0	0.96316	0.915268	0.897159	0.86368	0.850274	0.850274	0.850274	0.850274	0.850274	0.850274	0.850274	0.850274	0.850274	0.850274	0.850274	0.850274	0.850274
NBR20114	1.27584	0	0.963457	0.917934	0.898598	0.867717	0.854996	0.854996	0.854996	0.854996	0.854996	0.854996	0.854996	0.854996	0.854996	0.854996	0.854996	0.854996	0.854996
NBR20115	1.21834	0	0.959991	0.908902	0.888755	0.853323	0.839684	0.839684	0.839684	0.839684	0.839684	0.839684	0.839684	0.839684	0.839684	0.839684	0.839684	0.839684	0.839684
NBR20116	1.1937	0	0.916232	0.809457	0.769057	0.709203	0.68736	0.68736	0.68736	0.68736	0.68736	0.68736	0.68736	0.68736	0.68736	0.68736	0.68736	0.68736	0.68736
NBR20117	0.837782	0	0.861248	0.692696	0.634691	0.554366	0.525083	0.525083	0.525083	0.525083	0.525083	0.525083	0.525083	0.525083	0.525083	0.525083	0.525083	0.525083	0.525083
NBR20118	0.906229	0	0.962036	0.912663	0.892773	0.859905	0.847188	0.847188	0.847188	0.847188	0.847188	0.847188	0.847188	0.847188	0.847188	0.847188	0.847188	0.847188	0.847188
NBR20119	3.4141	1	0.880087	0.726653	0.674006	0.610871	0.579187	0.579187	0.579187	0.579187	0.579187	0.579187	0.579187	0.579187	0.579187	0.579187	0.579187	0.579187	0.579187
NBR20120	0.17796	0	0.938991	0.858242	0.829423	0.782598	0.763038	0.763038	0.763038	0.763038	0.763038	0.763038	0.763038	0.763038	0.763038	0.763038	0.763038	0.763038	0.763038
NBR20121	3.03901	0	0.936083	0.851237	0.819888	0.769862	0.749912	0.749912	0.749912	0.749912	0.749912	0.749912	0.749912	0.749912	0.749912	0.749912	0.749912	0.749912	0.749912
NBR20122	2.29979	1	0.945566	0.873088	0.852902	0.806418	0.788661	0.788661	0.788661	0.788661	0.788661	0.788661	0.788661	0.788661	0.788661	0.788661	0.788661	0.788661	0.788661
NBR20123	3.23066	0	0.957046	0.902455	0.878692	0.840538	0.828205	0.828205	0.828205	0.828205	0.828205	0.828205	0.828205	0.828205	0.828205	0.828205	0.828205	0.828205	0.828205
NBR20124	6.59822	0	0.944021	0.871703	0.84306	0.798414	0.784509	0.784509	0.784509	0.784509	0.784509	0.784509	0.784509	0.784509	0.784509	0.784509	0.784509	0.784509	0.784509
NBR20125	3.54552	0	0.792529	0.57869	0.509595	0.407701	0.371143	0.371143	0.371143	0.371143	0.371143	0.371143	0.371143	0.371143	0.371143	0.371143	0.371143	0.371143	0.371143
NBR20126	4.47639	0	0.942335	0.868701	0.839788	0.791454	0.774541	0.774541	0.774541	0.774541	0.774541	0.774541	0.774541	0.774541	0.774541	0.774541	0.774541	0.774541	0.774541
NBR20127	1.99863	0	0.939993	0.861463	0.833124	0.787684	0.76779	0.76779	0.76779	0.76779	0.76779	0.76779	0.76779	0.76779	0.76779	0.76779	0.76779	0.76779	0.76779
NBR20128	3.38672	0	0.963228	0.918086	0.899332	0.866929	0.855306	0.855306	0.855306	0.855306	0.855306	0.855306	0.855306	0.855306	0.855306	0.855306	0.855306	0.855306	0.855306
NBR20129	0.558522	1	0.693031	0.406768	0.331707	0.231903	0.19903	0.19903	0.19903	0.19903	0.19903	0.19903	0.19903	0.19903	0.19903	0.19903	0.19903	0.19903	0.19903
NBR20130	3.44695	0	0.687131	0.41479	0.341045	0.253903	0.224855	0.224855	0.224855	0.224855	0.224855	0.224855	0.224855	0.224855	0.224855	0.224855	0.224855	0.224855	0.224855
NBR20131	0.073922	1	0.734042	0.463922	0.387636	0.287211	0.252441	0.252441	0.252441	0.252441	0.252441	0.252441	0.252441	0.252441	0.252441	0.252441	0.252441	0.252441	0.252441
NBR20132	1.34976	0	0.955564	0.898062	0.874606	0.83682	0.82087	0.82087	0.82087	0.82087	0.82087	0.82087	0.82087	0.82087	0.82087	0.82087	0.82087	0.82087	0.82087
NBR20133	6.16564	0	0.941346	0.870294	0.841782	0.796305	0.779754	0.779754	0.779754	0.779754	0.779754	0.779754	0.779754	0.779754	0.779754	0.779754	0.779754	0.779754	0.779754
NBR20134	5.67556	0	0.93924	0.856771	0.825628	0.778449	0.759233	0.759233	0.759233	0.759233	0.759233	0.759233	0.759233	0.759233	0.759233	0.759233	0.759233	0.759233	0.759233
NBR20135	5.64545	0	0.713896	0.452634	0.373669	0.279085	0.241715	0.241715	0.241715	0.241715	0.241715	0.241715	0.241715	0.241715	0.241715	0.241715	0.241715	0.241715	0.241715
NBR20136	4.39973	0	0.848401	0.678157	0.614128	0.528577	0.500911	0.500911	0.500911	0.500911	0.500911	0.500911	0.500911	0.500911	0.500911	0.500911	0.500911	0.500911	0.500911
NBR20137	1.54689	1	0.844445	0.672879	0.613162	0.518831	0.489144	0.489144	0.489144	0.489144	0.489144	0.489144	0.489144	0.489144	0.489144	0.489144	0.489144	0.489144	0.489144
NBR20138	2.06434	1	0.793459	0.566659	0.508992	0.415519	0.381243	0.381243	0.381243	0.381243	0.381243	0.381243	0.381243	0.381243	0.381243	0.381243	0.381243	0.381243	0.381243
NBR20139	1.30322	1	0.744428	0.514254	0.43423	0.329933	0.295599	0.295599	0.295599	0.295599	0.295599	0.295599	0.295599	0.295599	0.295599	0.295599	0.295599	0.295599	0.295599
NBR20140	0.0136893	1	0.658189	0.368724	0.292876	0.204317	0.175377	0.175377	0.175377	0.175377	0.175377	0.175377	0.175377	0.175377	0.175377	0.175377	0.175377	0.175377	0.175377
NBR20141	3.55921	1	0.877686	0.729719	0.679904	0.615385	0.58762	0.58762	0.58762	0.58762	0.58762	0.58762	0.58762	0.58762	0.58762	0.58762	0.58762	0.58762	0.58762
NBR20142	3.04449	0	0.957452	0.899379	0.877842	0.840702	0.825833	0.825833	0.825833	0.825833	0.825833	0.825833	0.825833	0.825833	0.825833	0.825833	0.825833	0.825833	0.825833
NBR20143	3.0089	0	0.917442	0.80904	0.767909	0.708053	0.684475	0.684475	0.684475	0.684475	0.684475	0.684475	0.684475	0.684475	0.684475	0.684475	0.684475	0.684475	0.684475
NBR20144	3.17317	0	0.906446	0.786384	0.743288	0.676348	0.647911	0.647911	0.647911	0.647911	0.647911	0.647911	0.647911	0.647911	0.647911	0.647911	0.647911	0.647911	0.647911
NBR20145	2.34086	0	0.948884	0.881325	0.85603	0.810458	0.793857	0.793857	0.793857	0.793857	0.793857	0.793857	0.793857	0.793857	0.793857	0.793857	0.793857	0.793857	0.793857
NBR20146	2.423	0	0.880124	0.732961	0.677235	0.604473	0.5775	0.5775	0.5775	0.5775	0.5775	0.5775	0.5775	0.5775	0.5775	0.5775	0.5775	0.5775	0.5775
NBR20147	0.00273785	0	0.929058	0.839085	0.80561	0.749656	0.730358	0.730358	0.730358	0.730358	0.730358	0.730358	0.730358	0.730358	0.730358	0.730358	0.730358	0.730358	0.730358
NBR20148	0.807666	0	0.88734	0.748807	0.694617	0.607809	0.578995	0.578995	0.578995	0.578995	0.578995	0.578995	0.578995	0.578995	0.578995	0.578995	0.578995	0.578995	0.578995
NBR20149	1.6564	0	0.931212	0.844558	0.811585	0.760496	0.739455	0.739455	0.739455	0.739455	0.739455	0.739455	0.739455	0.739455	0.739455	0.739455	0.739455	0.739455	0.739455
NBR20150	1.58795	0	0.836527	0.646655	0.588575	0.493391	0.463434	0.463434	0.463434	0.463434	0.463434	0.463434	0.463434	0.463434	0.463434	0.463434	0.463434	0.463434	0.463434
NBR20151	0.00273785	0	0.943435	0.866056	0.834728	0.786204	0.768497	0.768497	0.768497	0.768497	0.768497	0.768497	0.768497	0.768497	0.768497	0.768497	0.768497	0.768497	0.768497
NBR20152	0.00273785	0	0.915318	0.808686	0.766908	0.70226	0.6782	0.6782	0.6782	0.6782	0.6782	0.6782	0.6782	0.6782	0.6782	0.6782	0.6782	0.6782	0.6782
NBR20153	1.65914	0	0.687398	0.403868	0.335488	0.242021	0.209829	0.209829	0.209829	0.209829	0.209829	0.209829	0.209829	0.209829	0.209829	0.209829	0.209829	0.209829	0.209829
NBR20154	0.933607	0	0.834708	0.642529	0.581247	0.490338	0.454538	0.454538	0.454538	0.454538	0.454538	0.454538	0.454538	0.454538	0.454538	0.454538	0.454538	0.454538	0.454538
NBR20155	1.33607	0	0.881839	0.738004	0.686255	0.603848	0.575755	0.575755	0.575755	0.575755	0.575755	0.575755	0.575755	0.575755	0.575755	0.575755	0.575755	0.575755	0.575755
NBR20156	0.328542	0	0.789102	0.567191	0.498112	0.39546	0.361606	0.361606	0.361606	0.361606	0.361606	0.361606	0.361606	0.361606	0.361606	0.361606	0.361606	0.361606	0.361606
NBR20157	1.4319	1	0.679107	0.410321	0.333758	0.236906	0.207912	0.207912	0.207912	0.207912	0.207912	0.207912	0.207912	0.207912	0.207912	0.207912	0.207912	0.207912	0.207912
NBR20158	1.01027	0	0.945154	0.872811	0.844519	0.801659	0.784256	0.784256	0.784256	0.784256	0.784256	0.784256	0.784256	0.784256	0.784256	0.784256	0.784256	0.784256	0.784256
NBR20159	0.00273785	0	0.915352	0.815595	0.775747	0.718847	0.694685	0.694685	0.694685	0.694685	0.694685	0.694685	0.694685	0.694685	0.694685	0.694685	0.694685	0.694685	0.694685
NBR20160	0.00273785	0	0.957778	0.903897	0.880621	0.843332	0.830628	0.830628	0.830628	0.830628	0.830628	0.830628	0.830628	0.830628	0.830628	0.830628	0.830628	0.830628	0.830628

## Sheet: PL
	OS.time	OS.event	1	2	3	4	5	6	7	8	9	10	11	12	13	14	15	16	17
GSM810679	7.50992	0	0.968947	0.932031	0.917301	0.891871	0.881743	0.881743	0.881743	0.881743	0.881743	0.881743	0.881743	0.881743	0.881743	0.881743	0.881743	0.881743	0.881743
GSM810692	9.67556	0	0.974066	0.93987	0.926999	0.905557	0.895715	0.895715	0.895715	0.895715	0.895715	0.895715	0.895715	0.895715	0.895715	0.895715	0.895715	0.895715	0.895715
GSM810701	5.59617	0	0.972802	0.938286	0.924452	0.900042	0.889901	0.889901	0.889901	0.889901	0.889901	0.889901	0.889901	0.889901	0.889901	0.889901	0.889901	0.889901	0.889901
GSM810706	7.45243	0	0.978202	0.949562	0.938283	0.919381	0.911856	0.911856	0.911856	0.911856	0.911856	0.911856	0.911856	0.911856	0.911856	0.911856	0.911856	0.911856	0.911856
GSM810707	7.93977	0	0.978867	0.951265	0.940315	0.921264	0.913903	0.913903	0.913903	0.913903	0.913903	0.913903	0.913903	0.913903	0.913903	0.913903	0.913903	0.913903	0.913903
GSM810710	3.0527	1	0.538327	0.225085	0.160224	0.0994885	0.0789784	0.0789784	0.0789784	0.0789784	0.0789784	0.0789784	0.0789784	0.0789784	0.0789784	0.0789784	0.0789784	0.0789784	0.0789784
GSM810713	5.03491	0	0.977338	0.947545	0.935918	0.916528	0.908214	0.908214	0.908214	0.908214	0.908214	0.908214	0.908214	0.908214	0.908214	0.908214	0.908214	0.908214	0.908214
GSM810714	0.580424	1	0.887644	0.749015	0.703971	0.633074	0.605692	0.605692	0.605692	0.605692	0.605692	0.605692	0.605692	0.605692	0.605692	0.605692	0.605692	0.605692	0.605692
GSM810715	6.80082	0	0.979204	0.952213	0.941841	0.922851	0.915734	0.915734	0.915734	0.915734	0.915734	0.915734	0.915734	0.915734	0.915734	0.915734	0.915734	0.915734	0.915734
GSM810719	12.4654	0	0.612626	0.307786	0.227065	0.131384	0.111311	0.111311	0.111311	0.111311	0.111311	0.111311	0.111311	0.111311	0.111311	0.111311	0.111311	0.111311	0.111311
GSM810722	0.566735	1	0.617989	0.324674	0.24998	0.156722	0.131389	0.131389	0.131389	0.131389	0.131389	0.131389	0.131389	0.131389	0.131389	0.131389	0.131389	0.131389	0.131389
GSM810724	1.8152	0	0.890608	0.752743	0.70725	0.636872	0.612419	0.612419	0.612419	0.612419	0.612419	0.612419	0.612419	0.612419	0.612419	0.612419	0.612419	0.612419	0.612419
GSM810730	6.18754	0	0.964181	0.916445	0.897895	0.867262	0.856563	0.856563	0.856563	0.856563	0.856563	0.856563	0.856563	0.856563	0.856563	0.856563	0.856563	0.856563	0.856563
GSM810732	5.6564	0	0.977857	0.947686	0.93487	0.91316	0.905722	0.905722	0.905722	0.905722	0.905722	0.905722	0.905722	0.905722	0.905722	0.905722	0.905722	0.905722	0.905722
GSM810735	1.4976	0	0.698292	0.436877	0.367854	0.274242	0.241157	0.241157	0.241157	0.241157	0.241157	0.241157	0.241157	0.241157	0.241157	0.241157	0.241157	0.241157	0.241157
GSM810737	7.92334	0	0.889644	0.75993	0.711621	0.644165	0.617053	0.617053	0.617053	0.617053	0.617053	0.617053	0.617053	0.617053	0.617053	0.617053	0.617053	0.617053	0.617053
NBR20001	13.4538	0	0.949831	0.884225	0.860295	0.820595	0.804213	0.804213	0.804213	0.804213	0.804213	0.804213	0.804213	0.804213	0.804213	0.804213	0.804213	0.804213	0.804213
NBR20002	17.399	0	0.855351	0.690012	0.635465	0.551721	0.520258	0.520258	0.520258	0.520258	0.520258	0.520258	0.520258	0.520258	0.520258	0.520258	0.520258	0.520258	0.520258
NBR20003	16.3039	0	0.970587	0.931932	0.916942	0.891018	0.879962	0.879962	0.879962	0.879962	0.879962	0.879962	0.879962	0.879962	0.879962	0.879962	0.879962	0.879962	0.879962
NBR20004	1.33333	1	0.861687	0.713456	0.657987	0.57573	0.544508	0.544508	0.544508	0.544508	0.544508	0.544508	0.544508	0.544508	0.544508	0.544508	0.544508	0.544508	0.544508
NBR20005	3.49624	1	0.81156	0.605302	0.5414	0.466751	0.431209	0.431209	0.431209	0.431209	0.431209	0.431209	0.431209	0.431209	0.431209	0.431209	0.431209	0.431209	0.431209
NBR20006	1.577	1	0.913121	0.813714	0.774054	0.701059	0.676477	0.676477	0.676477	0.676477	0.676477	0.676477	0.676477	0.676477	0.676477	0.676477	0.676477	0.676477	0.676477
NBR20007	1.62902	1	0.931625	0.846181	0.814934	0.765423	0.745001	0.745001	0.745001	0.745001	0.745001	0.745001	0.745001	0.745001	0.745001	0.745001	0.745001	0.745001	0.745001
NBR20008	0.930869	1	0.771679	0.538324	0.459355	0.355643	0.321785	0.321785	0.321785	0.321785	0.321785	0.321785	0.321785	0.321785	0.321785	0.321785	0.321785	0.321785	0.321785
NBR20009	0.810404	1	0.585006	0.271659	0.19778	0.118024	0.0974258	0.0974258	0.0974258	0.0974258	0.0974258	0.0974258	0.0974258	0.0974258	0.0974258	0.0974258	0.0974258	0.0974258	0.0974258
NBR20010	1.07871	1	0.758757	0.530907	0.456731	0.354549	0.318872	0.318872	0.318872	0.318872	0.318872	0.318872	0.318872	0.318872	0.318872	0.318872	0.318872	0.318872	0.318872
NBR20011	3.85489	1	0.900822	0.780603	0.738435	0.679158	0.655025	0.655025	0.655025	0.655025	0.655025	0.655025	0.655025	0.655025	0.655025	0.655025	0.655025	0.655025	0.655025
NBR20012	0.536619	1	0.525978	0.221542	0.160765	0.0873565	0.0703727	0.0703727	0.0703727	0.0703727	0.0703727	0.0703727	0.0703727	0.0703727	0.0703727	0.0703727	0.0703727	0.0703727	0.0703727
NBR20013	6.92402	0	0.871025	0.714606	0.661323	0.581331	0.548789	0.548789	0.548789	0.548789	0.548789	0.548789	0.548789	0.548789	0.548789	0.548789	0.548789	0.548789	0.548789
NBR20014	2.37098	1	0.735817	0.476563	0.416113	0.32218	0.285155	0.285155	0.285155	0.285155	0.285155	0.285155	0.285155	0.285155	0.285155	0.285155	0.285155	0.285155	0.285155
NBR20015	17.6947	0	0.956982	0.901717	0.880724	0.843399	0.830969	0.830969	0.830969	0.830969	0.830969	0.830969	0.830969	0.830969	0.830969	0.830969	0.830969	0.830969	0.830969
NBR20016	7.54278	0	0.959625	0.908388	0.889285	0.8558	0.842618	0.842618	0.842618	0.842618	0.842618	0.842618	0.842618	0.842618	0.842618	0.842618	0.842618	0.842618	0.842618
NBR20017	0.380561	1	0.881202	0.740784	0.688875	0.600831	0.574785	0.574785	0.574785	0.574785	0.574785	0.574785	0.574785	0.574785	0.574785	0.574785	0.574785	0.574785	0.574785
NBR20018	13.7331	0	0.974434	0.940881	0.928045	0.905562	0.896994	0.896994	0.896994	0.896994	0.896994	0.896994	0.896994	0.896994	0.896994	0.896994	0.896994	0.896994	0.896994
NBR20019	11.499	0	0.932659	0.84839	0.815267	0.768796	0.750185	0.750185	0.750185	0.750185	0.750185	0.750185	0.750185	0.750185	0.750185	0.750185	0.750185	0.750185	0.750185
NBR20020	8.87611	0	0.931446	0.840631	0.811084	0.747981	0.725075	0.725075	0.725075	0.725075	0.725075	0.725075	0.725075	0.725075	0.725075	0.725075	0.725075	0.725075	0.725075
NBR20021	12.2437	0	0.964939	0.919334	0.900074	0.866683	0.856075	0.856075	0.856075	0.856075	0.856075	0.856075	0.856075	0.856075	0.856075	0.856075	0.856075	0.856075	0.856075
NBR20022	13.1225	0	0.96916	0.929429	0.913028	0.885031	0.874936	0.874936	0.874936	0.874936	0.874936	0.874936	0.874936	0.874936	0.874936	0.874936	0.874936	0.874936	0.874936
NBR20023	0.172485	1	0.813433	0.612155	0.545107	0.447321	0.412972	0.412972	0.412972	0.412972	0.412972	0.412972	0.412972	0.412972	0.412972	0.412972	0.412972	0.412972	0.412972
NBR20024	0.807666	1	0.925185	0.825641	0.790912	0.736227	0.711603	0.711603	0.711603	0.711603	0.711603	0.711603	0.711603	0.711603	0.711603	0.711603	0.711603	0.711603	0.711603
NBR20025	16.2793	0	0.966067	0.91956	0.902939	0.875011	0.864372	0.864372	0.864372	0.864372	0.864372	0.864372	0.864372	0.864372	0.864372	0.864372	0.864372	0.864372	0.864372
NBR20026	7.37303	0	0.947004	0.878497	0.851372	0.802643	0.785845	0.785845	0.785845	0.785845	0.785845	0.785845	0.785845	0.785845	0.785845	0.785845	0.785845	0.785845	0.785845
NBR20027	0.77755	1	0.857881	0.694109	0.637003	0.546638	0.518861	0.518861	0.518861	0.518861	0.518861	0.518861	0.518861	0.518861	0.518861	0.518861	0.518861	0.518861	0.518861
NBR20028	5.83436	0	0.957505	0.901734	0.881949	0.850099	0.835888	0.835888	0.835888	0.835888	0.835888	0.835888	0.835888	0.835888	0.835888	0.835888	0.835888	0.835888	0.835888
NBR20029	7.4141	0	0.965698	0.920067	0.90271	0.870694	0.859763	0.859763	0.859763	0.859763	0.859763	0.859763	0.859763	0.859763	0.859763	0.859763	0.859763	0.859763	0.859763
NBR20030	0.344969	1	0.843725	0.66228	0.599984	0.509638	0.476833	0.476833	0.476833	0.476833	0.476833	0.476833	0.476833	0.476833	0.476833	0.476833	0.476833	0.476833	0.476833
NBR20031	11.8932	0	0.96669	0.920862	0.90403	0.877091	0.865511	0.865511	0.865511	0.865511	0.865511	0.865511	0.865511	0.865511	0.865511	0.865511	0.865511	0.865511	0.865511
NBR20032	0.70089	1	0.951229	0.885167	0.860064	0.818352	0.801759	0.801759	0.801759	0.801759	0.801759	0.801759	0.801759	0.801759	0.801759	0.801759	0.801759	0.801759	0.801759
NBR20033	13.7112	0	0.61205	0.310856	0.237151	0.147214	0.122698	0.122698	0.122698	0.122698	0.122698	0.122698	0.122698	0.122698	0.122698	0.122698	0.122698	0.122698	0.122698
NBR20034	1.42916	1	0.868243	0.715149	0.660565	0.570686	0.539993	0.539993	0.539993	0.539993	0.539993	0.539993	0.539993	0.539993	0.539993	0.539993	0.539993	0.539993	0.539993
NBR20035	1.25394	1	0.826562	0.650522	0.587525	0.492846	0.458078	0.458078	0.458078	0.458078	0.458078	0.458078	0.458078	0.458078	0.458078	0.458078	0.458078	0.458078	0.458078
NBR20036	8.21081	0	0.982766	0.961428	0.9528	0.938539	0.932598	0.932598	0.932598	0.932598	0.932598	0.932598	0.932598	0.932598	0.932598	0.932598	0.932598	0.932598	0.932598
NBR20037	5.04312	0	0.97727	0.946007	0.934487	0.915795	0.907727	0.907727	0.907727	0.907727	0.907727	0.907727	0.907727	0.907727	0.907727	0.907727	0.907727	0.907727	0.907727
NBR20038	7.54004	0	0.971846	0.934859	0.920666	0.897292	0.887943	0.887943	0.887943	0.887943	0.887943	0.887943	0.887943	0.887943	0.887943	0.887943	0.887943	0.887943	0.887943
NBR20039	7.09651	0	0.983311	0.960747	0.951395	0.936394	0.93109	0.93109	0.93109	0.93109	0.93109	0.93109	0.93109	0.93109	0.93109	0.93109	0.93109	0.93109	0.93109
NBR20040	7.52909	0	0.934804	0.852614	0.822089	0.769981	0.751761	0.751761	0.751761	0.751761	0.751761	0.751761	0.751761	0.751761	0.751761	0.751761	0.751761	0.751761	0.751761
NBR20041	9.67283	0	0.972222	0.933594	0.919429	0.897289	0.888094	0.888094	0.888094	0.888094	0.888094	0.888094	0.888094	0.888094	0.888094	0.888094	0.888094	0.888094	0.888094
NBR20042	5.45654	0	0.977232	0.947393	0.936023	0.916223	0.90775	0.90775	0.90775	0.90775	0.90775	0.90775	0.90775	0.90775	0.90775	0.90775	0.90775	0.90775	0.90775
NBR20043	6.63655	0	0.965127	0.918214	0.899585	0.868918	0.856741	0.856741	0.856741	0.856741	0.856741	0.856741	0.856741	0.856741	0.856741	0.856741	0.856741	0.856741	0.856741
NBR20044	1.21013	1	0.820972	0.647976	0.582909	0.485579	0.454347	0.454347	0.454347	0.454347	0.454347	0.454347	0.454347	0.454347	0.454347	0.454347	0.454347	0.454347	0.454347
NBR20045	10.5599	0	0.973529	0.936367	0.921315	0.898024	0.889355	0.889355	0.889355	0.889355	0.889355	0.889355	0.889355	0.889355	0.889355	0.889355	0.889355	0.889355	0.889355
NBR20046	1.11157	1	0.474499	0.184559	0.125119	0.0634567	0.0505404	0.0505404	0.0505404	0.0505404	0.0505404	0.0505404	0.0505404	0.0505404	0.0505404	0.0505404	0.0505404	0.0505404	0.0505404
NBR20047	12.5585	0	0.983259	0.96149	0.952678	0.93694	0.931405	0.931405	0.931405	0.931405	0.931405	0.931405	0.931405	0.931405	0.931405	0.931405	0.931405	0.931405	0.931405
NBR20048	8.71732	0	0.978273	0.948053	0.936162	0.915566	0.907275	0.907275	0.907275	0.907275	0.907275	0.907275	0.907275	0.907275	0.907275	0.907275	0.907275	0.907275	0.907275
NBR20049	8.96099	0	0.982641	0.959807	0.951851	0.938134	0.931578	0.931578	0.931578	0.931578	0.931578	0.931578	0.931578	0.931578	0.931578	0.931578	0.931578	0.931578	0.931578
NBR20050	0.605065	1	0.736783	0.488524	0.410798	0.307774	0.275869	0.275869	0.275869	0.275869	0.275869	0.275869	0.275869	0.275869	0.275869	0.275869	0.275869	0.275869	0.275869
NBR20051	3.21971	1	0.607065	0.299537	0.225778	0.158597	0.130786	0.130786	0.130786	0.130786	0.130786	0.130786	0.130786	0.130786	0.130786	0.130786	0.130786	0.130786	0.130786
NBR20052	5.35797	0	0.95594	0.896706	0.876476	0.840558	0.825593	0.825593	0.825593	0.825593	0.825593	0.825593	0.825593	0.825593	0.825593	0.825593	0.825593	0.825593	0.825593
NBR20053	6.23135	0	0.94268	0.870854	0.842294	0.794936	0.776908	0.776908	0.776908	0.776908	0.776908	0.776908	0.776908	0.776908	0.776908	0.776908	0.776908	0.776908	0.776908
NBR20054	0.804928	1	0.895573	0.767692	0.723438	0.651702	0.623198	0.623198	0.623198	0.623198	0.623198	0.623198	0.623198	0.623198	0.623198	0.623198	0.623198	0.623198	0.623198
NBR20055	1.08419	1	0.948506	0.883875	0.859001	0.819304	0.80268	0.80268	0.80268	0.80268	0.80268	0.80268	0.80268	0.80268	0.80268	0.80268	0.80268	0.80268	0.80268
NBR20056	5.82615	0	0.839062	0.663553	0.601467	0.50823	0.475835	0.475835	0.475835	0.475835	0.475835	0.475835	0.475835	0.475835	0.475835	0.475835	0.475835	0.475835	0.475835
NBR20057	5.26762	0	0.982766	0.959936	0.951003	0.935882	0.930478	0.930478	0.930478	0.930478	0.930478	0.930478	0.930478	0.930478	0.930478	0.930478	0.930478	0.930478	0.930478
NBR20058	1.74675	1	0.837736	0.65694	0.597546	0.504785	0.47147	0.47147	0.47147	0.47147	0.47147	0.47147	0.47147	0.47147	0.47147	0.47147	0.47147	0.47147	0.47147
NBR20059	6.32991	0	0.923906	0.828121	0.793732	0.739375	0.7188	0.7188	0.7188	0.7188	0.7188	0.7188	0.7188	0.7188	0.7188	0.7188	0.7188	0.7188	0.7188
NBR20060	1.48118	1	0.955669	0.896516	0.871874	0.831378	0.814366	0.814366	0.814366	0.814366	0.814366	0.814366	0.814366	0.814366	0.814366	0.814366	0.814366	0.814366	0.814366
NBR20061	3.73169	0	0.964793	0.92048	0.902463	0.874516	0.863615	0.863615	0.863615	0.863615	0.863615	0.863615	0.863615	0.863615	0.863615	0.863615	0.863615	0.863615	0.863615
NBR20062	1.33881	1	0.726077	0.486852	0.412379	0.307867	0.278433	0.278433	0.278433	0.278433	0.278433	0.278433	0.278433	0.278433	0.278433	0.278433	0.278433	0.278433	0.278433
NBR20063	15.7426	0	0.976481	0.945081	0.933345	0.91255	0.904488	0.904488	0.904488	0.904488	0.904488	0.904488	0.904488	0.904488	0.904488	0.904488	0.904488	0.904488	0.904488
NBR20064	13.2977	0	0.928314	0.840969	0.810202	0.754877	0.733122	0.733122	0.733122	0.733122	0.733122	0.733122	0.733122	0.733122	0.733122	0.733122	0.733122	0.733122	0.733122
NBR20065	6.82272	0	0.97158	0.935618	0.920942	0.897566	0.887443	0.887443	0.887443	0.887443	0.887443	0.887443	0.887443	0.887443	0.887443	0.887443	0.887443	0.887443	0.887443
NBR20066	0.889802	1	0.627605	0.327781	0.257574	0.170491	0.146203	0.146203	0.146203	0.146203	0.146203	0.146203	0.146203	0.146203	0.146203	0.146203	0.146203	0.146203	0.146203
NBR20067	1.82341	1	0.866437	0.723764	0.66789	0.580561	0.551653	0.551653	0.551653	0.551653	0.551653	0.551653	0.551653	0.551653	0.551653	0.551653	0.551653	0.551653	0.551653
NBR20068	6.84463	0	0.963407	0.916823	0.897741	0.866264	0.855662	0.855662	0.855662	0.855662	0.855662	0.855662	0.855662	0.855662	0.855662	0.855662	0.855662	0.855662	0.855662
NBR20069	1.05407	1	0.666754	0.396035	0.32211	0.222549	0.193131	0.193131	0.193131	0.193131	0.193131	0.193131	0.193131	0.193131	0.193131	0.193131	0.193131	0.193131	0.193131
NBR20070	2.07255	1	0.559372	0.253633	0.202158	0.128541	0.101945	0.101945	0.101945	0.101945	0.101945	0.101945	0.101945	0.101945	0.101945	0.101945	0.101945	0.101945	0.101945
NBR20071	5.59617	0	0.970931	0.933531	0.918533	0.893124	0.882656	0.882656	0.882656	0.882656	0.882656	0.882656	0.882656	0.882656	0.882656	0.882656	0.882656	0.882656	0.882656
NBR20072	0.487337	1	0.663838	0.374192	0.300683	0.204654	0.172273	0.172273	0.172273	0.172273	0.172273	0.172273	0.172273	0.172273	0.172273	0.172273	0.172273	0.172273	0.172273
NBR20073	4.70637	0	0.973638	0.940552	0.927365	0.905345	0.896832	0.896832	0.896832	0.896832	0.896832	0.896832	0.896832	0.896832	0.896832	0.896832	0.896832	0.896832	0.896832
NBR20074	4.3039	1	0.540825	0.243092	0.17428	0.095405	0.085016	0.085016	0.085016	0.085016	0.085016	0.085016	0.085016	0.085016	0.085016	0.085016	0.085016	0.085016	0.085016
NBR20075	4.63792	0	0.957973	0.904228	0.885239	0.85031	0.835996	0.835996	0.835996	0.835996	0.835996	0.835996	0.835996	0.835996	0.835996	0.835996	0.835996	0.835996	0.835996
NBR20076	4.42437	0	0.973901	0.937655	0.923467	0.89989	0.89162	0.89162	0.89162	0.89162	0.89162	0.89162	0.89162	0.89162	0.89162	0.89162	0.89162	0.89162	0.89162
NBR20077	1.28679	1	0.755788	0.520032	0.452653	0.352269	0.318815	0.318815	0.318815	0.318815	0.318815	0.318815	0.318815	0.318815	0.318815	0.318815	0.318815	0.318815	0.318815
NBR20078	3.64408	0	0.884112	0.750397	0.700545	0.624331	0.597391	0.597391	0.597391	0.597391	0.597391	0.597391	0.597391	0.597391	0.597391	0.597391	0.597391	0.597391	0.597391
NBR20079	3.83299	0	0.974725	0.940826	0.928568	0.906052	0.898367	0.898367	0.898367	0.898367	0.898367	0.898367	0.898367	0.898367	0.898367	0.898367	0.898367	0.898367	0.898367
NBR20080	3.79192	0	0.96754	0.927583	0.910912	0.883385	0.872679	0.872679	0.872679	0.872679	0.872679	0.872679	0.872679	0.872679	0.872679	0.872679	0.872679	0.872679	0.872679
NBR20081	3.23066	0	0.926753	0.838449	0.805055	0.748423	0.727692	0.727692	0.727692	0.727692	0.727692	0.727692	0.727692	0.727692	0.727692	0.727692	0.727692	0.727692	0.727692
NBR20082	2.64476	1	0.851074	0.682993	0.636438	0.544847	0.511092	0.511092	0.511092	0.511092	0.511092	0.511092	0.511092	0.511092	0.511092	0.511092	0.511092	0.511092	0.511092
NBR20083	2.78987	0	0.88418	0.736885	0.684654	0.60662	0.579534	0.579534	0.579534	0.579534	0.579534	0.579534	0.579534	0.579534	0.579534	0.579534	0.579534	0.579534	0.579534
NBR20084	2.44216	0	0.836593	0.651968	0.590966	0.506194	0.476213	0.476213	0.476213	0.476213	0.476213	0.476213	0.476213	0.476213	0.476213	0.476213	0.476213	0.476213	0.476213
NBR20085	1.21013	0	0.897783	0.774757	0.729306	0.658327	0.630438	0.630438	0.630438	0.630438	0.630438	0.630438	0.630438	0.630438	0.630438	0.630438	0.630438	0.630438	0.630438
NBR20086	0.199863	1	0.832236	0.644888	0.58091	0.484129	0.449964	0.449964	0.449964	0.449964	0.449964	0.449964	0.449964	0.449964	0.449964	0.449964	0.449964	0.449964	0.449964
NBR20087	0.87885	1	0.744579	0.503143	0.425352	0.318245	0.285686	0.285686	0.285686	0.285686	0.285686	0.285686	0.285686	0.285686	0.285686	0.285686	0.285686	0.285686	0.285686
NBR20088	3.71526	0	0.916679	0.812469	0.777042	0.719203	0.69174	0.69174	0.69174	0.69174	0.69174	0.69174	0.69174	0.69174	0.69174	0.69174	0.69174	0.69174	0.69174
NBR20089	6.33265	0	0.941873	0.868716	0.841035	0.792228	0.772658	0.772658	0.772658	0.772658	0.772658	0.772658	0.772658	0.772658	0.772658	0.772658	0.772658	0.772658	0.772658
NBR20090	6.63381	0	0.499428	0.180918	0.122332	0.0616396	0.0476808	0.0476808	0.0476808	0.0476808	0.0476808	0.0476808	0.0476808	0.0476808	0.0476808	0.0476808	0.0476808	0.0476808	0.0476808
NBR20091	6.78987	0	0.774817	0.548834	0.47914	0.374534	0.338231	0.338231	0.338231	0.338231	0.338231	0.338231	0.338231	0.338231	0.338231	0.338231	0.338231	0.338231	0.338231
NBR20092	6.73785	0	0.887726	0.757021	0.710182	0.639438	0.611128	0.611128	0.611128	0.611128	0.611128	0.611128	0.611128	0.611128	0.611128	0.611128	0.611128	0.611128	0.611128
NBR20093	4.94456	1	0.937719	0.857716	0.82552	0.774497	0.763697	0.763697	0.763697	0.763697	0.763697	0.763697	0.763697	0.763697	0.763697	0.763697	0.763697	0.763697	0.763697
NBR20094	15.7235	0	0.942886	0.870632	0.842565	0.795654	0.776721	0.776721	0.776721	0.776721	0.776721	0.776721	0.776721	0.776721	0.776721	0.776721	0.776721	0.776721	0.776721
NBR20095	0.618754	1	0.731713	0.472338	0.398818	0.298528	0.266138	0.266138	0.266138	0.266138	0.266138	0.266138	0.266138	0.266138	0.266138	0.266138	0.266138	0.266138	0.266138
NBR20096	0.306639	0	0.883022	0.750323	0.702406	0.623563	0.595978	0.595978	0.595978	0.595978	0.595978	0.595978	0.595978	0.595978	0.595978	0.595978	0.595978	0.595978	0.595978
NBR20097	0.939083	0	0.974131	0.941197	0.927527	0.903655	0.894462	0.894462	0.894462	0.894462	0.894462	0.894462	0.894462	0.894462	0.894462	0.894462	0.894462	0.894462	0.894462
NBR20098	0.865161	0	0.650045	0.373401	0.300704	0.207674	0.177559	0.177559	0.177559	0.177559	0.177559	0.177559	0.177559	0.177559	0.177559	0.177559	0.177559	0.177559	0.177559
NBR20099	0.646133	0	0.871309	0.725288	0.676984	0.60275	0.57729	0.57729	0.57729	0.57729	0.57729	0.57729	0.57729	0.57729	0.57729	0.57729	0.57729	0.57729	0.57729
NBR20100	0.449008	0	0.960212	0.90769	0.886512	0.850707	0.836787	0.836787	0.836787	0.836787	0.836787	0.836787	0.836787	0.836787	0.836787	0.836787	0.836787	0.836787	0.836787
NBR20101	3.21971	0	0.963144	0.914953	0.897496	0.871546	0.859987	0.859987	0.859987	0.859987	0.859987	0.859987	0.859987	0.859987	0.859987	0.859987	0.859987	0.859987	0.859987
NBR20102	0.999316	0	0.975779	0.942743	0.929564	0.908324	0.899345	0.899345	0.899345	0.899345	0.899345	0.899345	0.899345	0.899345	0.899345	0.899345	0.899345	0.899345	0.899345
NBR20103	0.733744	0	0.981873	0.958696	0.949079	0.931879	0.925683	0.925683	0.925683	0.925683	0.925683	0.925683	0.925683	0.925683	0.925683	0.925683	0.925683	0.925683	0.925683
NBR20104	0.492813	0	0.901474	0.774083	0.730266	0.657989	0.630324	0.630324	0.630324	0.630324	0.630324	0.630324	0.630324	0.630324	0.630324	0.630324	0.630324	0.630324	0.630324
NBR20105	0.733744	0	0.891892	0.763261	0.718506	0.642945	0.615743	0.615743	0.615743	0.615743	0.615743	0.615743	0.615743	0.615743	0.615743	0.615743	0.615743	0.615743	0.615743
NBR20106	0.558522	0	0.97534	0.942228	0.928087	0.905261	0.895845	0.895845	0.895845	0.895845	0.895845	0.895845	0.895845	0.895845	0.895845	0.895845	0.895845	0.895845	0.895845
NBR20107	1.62355	0	0.981512	0.956861	0.947576	0.929326	0.922944	0.922944	0.922944	0.922944	0.922944	0.922944	0.922944	0.922944	0.922944	0.922944	0.922944	0.922944	0.922944
NBR20108	0.273785	0	0.983529	0.95997	0.951115	0.937376	0.931495	0.931495	0.931495	0.931495	0.931495	0.931495	0.931495	0.931495	0.931495	0.931495	0.931495	0.931495	0.931495
NBR20109	1.30048	0	0.969683	0.927229	0.913103	0.888543	0.878736	0.878736	0.878736	0.878736	0.878736	0.878736	0.878736	0.878736	0.878736	0.878736	0.878736	0.878736	0.878736
NBR20110	0.5859	0	0.977836	0.948446	0.93764	0.918499	0.911239	0.911239	0.911239	0.911239	0.911239	0.911239	0.911239	0.911239	0.911239	0.911239	0.911239	0.911239	0.911239
NBR20111	1.18823	0	0.976408	0.946627	0.933883	0.914015	0.906118	0.906118	0.906118	0.906118	0.906118	0.906118	0.906118	0.906118	0.906118	0.906118	0.906118	0.906118	0.906118
NBR20112	0.273785	0	0.983981	0.962875	0.954061	0.939767	0.934092	0.934092	0.934092	0.934092	0.934092	0.934092	0.934092	0.934092	0.934092	0.934092	0.934092	0.934092	0.934092
NBR20113	0.5859	0	0.981576	0.957864	0.948795	0.931222	0.924322	0.924322	0.924322	0.924322	0.924322	0.924322	0.924322	0.924322	0.924322	0.924322	0.924322	0.924322	0.924322
NBR20114	1.27584	0	0.982144	0.960233	0.950816	0.935342	0.929037	0.929037	0.929037	0.929037	0.929037	0.929037	0.929037	0.929037	0.929037	0.929037	0.929037	0.929037	0.929037
NBR20115	1.21834	0	0.978207	0.951153	0.940346	0.920552	0.912806	0.912806	0.912806	0.912806	0.912806	0.912806	0.912806	0.912806	0.912806	0.912806	0.912806	0.912806	0.912806
NBR20116	1.1937	0	0.951011	0.887267	0.862797	0.824267	0.809889	0.809889	0.809889	0.809889	0.809889	0.809889	0.809889	0.809889	0.809889	0.809889	0.809889	0.809889	0.809889
NBR20117	0.837782	0	0.72013	0.457637	0.384416	0.29119	0.259548	0.259548	0.259548	0.259548	0.259548	0.259548	0.259548	0.259548	0.259548	0.259548	0.259548	0.259548	0.259548
NBR20118	0.906229	0	0.973159	0.939134	0.925502	0.902526	0.893415	0.893415	0.893415	0.893415	0.893415	0.893415	0.893415	0.893415	0.893415	0.893415	0.893415	0.893415	0.893415
NBR20119	3.4141	1	0.941307	0.861281	0.832895	0.795798	0.776275	0.776275	0.776275	0.776275	0.776275	0.776275	0.776275	0.776275	0.776275	0.776275	0.776275	0.776275	0.776275
NBR20120	0.17796	0	0.966616	0.921807	0.905681	0.878249	0.866896	0.866896	0.866896	0.866896	0.866896	0.866896	0.866896	0.866896	0.866896	0.866896	0.866896	0.866896	0.866896
NBR20121	3.03901	0	0.959807	0.906825	0.886464	0.852915	0.839802	0.839802	0.839802	0.839802	0.839802	0.839802	0.839802	0.839802	0.839802	0.839802	0.839802	0.839802	0.839802
NBR20122	2.29979	1	0.969075	0.927643	0.916346	0.889264	0.878498	0.878498	0.878498	0.878498	0.878498	0.878498	0.878498	0.878498	0.878498	0.878498	0.878498	0.878498	0.878498
NBR20123	3.23066	0	0.981445	0.957864	0.947687	0.930168	0.924431	0.924431	0.924431	0.924431	0.924431	0.924431	0.924431	0.924431	0.924431	0.924431	0.924431	0.924431	0.924431
NBR20124	6.59822	0	0.975156	0.942712	0.929621	0.90832	0.901856	0.901856	0.901856	0.901856	0.901856	0.901856	0.901856	0.901856	0.901856	0.901856	0.901856	0.901856	0.901856
NBR20125	3.54552	0	0.873301	0.727454	0.67713	0.592206	0.559479	0.559479	0.559479	0.559479	0.559479	0.559479	0.559479	0.559479	0.559479	0.559479	0.559479	0.559479	0.559479
NBR20126	4.47639	0	0.978298	0.949959	0.938498	0.91897	0.911798	0.911798	0.911798	0.911798	0.911798	0.911798	0.911798	0.911798	0.911798	0.911798	0.911798	0.911798	0.911798
NBR20127	1.99863	0	0.967382	0.924428	0.909041	0.882557	0.870898	0.870898	0.870898	0.870898	0.870898	0.870898	0.870898	0.870898	0.870898	0.870898	0.870898	0.870898	0.870898
NBR20128	3.38672	0	0.979256	0.954403	0.944103	0.925312	0.918731	0.918731	0.918731	0.918731	0.918731	0.918731	0.918731	0.918731	0.918731	0.918731	0.918731	0.918731	0.918731
NBR20129	0.558522	1	0.533375	0.222834	0.161931	0.0930445	0.0729574	0.0729574	0.0729574	0.0729574	0.0729574	0.0729574	0.0729574	0.0729574	0.0729574	0.0729574	0.0729574	0.0729574	0.0729574
NBR20130	3.44695	0	0.538069	0.23556	0.171239	0.105325	0.0861269	0.0861269	0.0861269	0.0861269	0.0861269	0.0861269	0.0861269	0.0861269	0.0861269	0.0861269	0.0861269	0.0861269	0.0861269
NBR20131	0.073922	1	0.656942	0.362269	0.28992	0.197432	0.166866	0.166866	0.166866	0.166866	0.166866	0.166866	0.166866	0.166866	0.166866	0.166866	0.166866	0.166866	0.166866
NBR20132	1.34976	0	0.968092	0.927642	0.911248	0.883787	0.871927	0.871927	0.871927	0.871927	0.871927	0.871927	0.871927	0.871927	0.871927	0.871927	0.871927	0.871927	0.871927
NBR20133	6.16564	0	0.952358	0.895708	0.873669	0.836511	0.822321	0.822321	0.822321	0.822321	0.822321	0.822321	0.822321	0.822321	0.822321	0.822321	0.822321	0.822321	0.822321
NBR20134	5.67556	0	0.971455	0.931746	0.917257	0.893277	0.882729	0.882729	0.882729	0.882729	0.882729	0.882729	0.882729	0.882729	0.882729	0.882729	0.882729	0.882729	0.882729
NBR20135	5.64545	0	0.743167	0.501856	0.427868	0.332665	0.294093	0.294093	0.294093	0.294093	0.294093	0.294093	0.294093	0.294093	0.294093	0.294093	0.294093	0.294093	0.294093
NBR20136	4.39973	0	0.884292	0.751446	0.699936	0.624957	0.600052	0.600052	0.600052	0.600052	0.600052	0.600052	0.600052	0.600052	0.600052	0.600052	0.600052	0.600052	0.600052
NBR20137	1.54689	1	0.861118	0.7057	0.652473	0.560982	0.531818	0.531818	0.531818	0.531818	0.531818	0.531818	0.531818	0.531818	0.531818	0.531818	0.531818	0.531818	0.531818
NBR20138	2.06434	1	0.864358	0.699698	0.654688	0.575937	0.545202	0.545202	0.545202	0.545202	0.545202	0.545202	0.545202	0.545202	0.545202	0.545202	0.545202	0.545202	0.545202
NBR20139	1.30322	1	0.736287	0.50894	0.432709	0.33117	0.297911	0.297911	0.297911	0.297911	0.297911	0.297911	0.297911	0.297911	0.297911	0.297911	0.297911	0.297911	0.297911
NBR20140	0.0136893	1	0.547181	0.239551	0.173482	0.103191	0.0829294	0.0829294	0.0829294	0.0829294	0.0829294	0.0829294	0.0829294	0.0829294	0.0829294	0.0829294	0.0829294	0.0829294	0.0829294
NBR20141	3.55921	1	0.91363	0.806423	0.770026	0.7207	0.698715	0.698715	0.698715	0.698715	0.698715	0.698715	0.698715	0.698715	0.698715	0.698715	0.698715	0.698715	0.698715
NBR20142	3.04449	0	0.983228	0.960647	0.952202	0.937251	0.930888	0.930888	0.930888	0.930888	0.930888	0.930888	0.930888	0.930888	0.930888	0.930888	0.930888	0.930888	0.930888
NBR20143	3.0089	0	0.967811	0.923746	0.906767	0.879807	0.868718	0.868718	0.868718	0.868718	0.868718	0.868718	0.868718	0.868718	0.868718	0.868718	0.868718	0.868718	0.868718
NBR20144	3.17317	0	0.952773	0.890514	0.867416	0.828059	0.810786	0.810786	0.810786	0.810786	0.810786	0.810786	0.810786	0.810786	0.810786	0.810786	0.810786	0.810786	0.810786
NBR20145	2.34086	0	0.972225	0.935667	0.922047	0.896428	0.886727	0.886727	0.886727	0.886727	0.886727	0.886727	0.886727	0.886727	0.886727	0.886727	0.886727	0.886727	0.886727
NBR20146	2.423	0	0.922485	0.825128	0.787053	0.733427	0.712847	0.712847	0.712847	0.712847	0.712847	0.712847	0.712847	0.712847	0.712847	0.712847	0.712847	0.712847	0.712847
NBR20147	0.00273785	0	0.9558	0.898255	0.877263	0.840356	0.82696	0.82696	0.82696	0.82696	0.82696	0.82696	0.82696	0.82696	0.82696	0.82696	0.82696	0.82696	0.82696
NBR20148	0.807666	0	0.915611	0.811699	0.77058	0.69962	0.674627	0.674627	0.674627	0.674627	0.674627	0.674627	0.674627	0.674627	0.674627	0.674627	0.674627	0.674627	0.674627
NBR20149	1.6564	0	0.968951	0.929396	0.913907	0.888139	0.87725	0.87725	0.87725	0.87725	0.87725	0.87725	0.87725	0.87725	0.87725	0.87725	0.87725	0.87725	0.87725
NBR20150	1.58795	0	0.862019	0.699137	0.649878	0.562509	0.533885	0.533885	0.533885	0.533885	0.533885	0.533885	0.533885	0.533885	0.533885	0.533885	0.533885	0.533885	0.533885
NBR20151	0.00273785	0	0.969976	0.928375	0.911506	0.883418	0.873102	0.873102	0.873102	0.873102	0.873102	0.873102	0.873102	0.873102	0.873102	0.873102	0.873102	0.873102	0.873102
NBR20152	0.00273785	0	0.951163	0.888383	0.863406	0.822196	0.806718	0.806718	0.806718	0.806718	0.806718	0.806718	0.806718	0.806718	0.806718	0.806718	0.806718	0.806718	0.806718
NBR20153	1.65914	0	0.573643	0.265419	0.205172	0.129084	0.105247	0.105247	0.105247	0.105247	0.105247	0.105247	0.105247	0.105247	0.105247	0.105247	0.105247	0.105247	0.105247
NBR20154	0.933607	0	0.905961	0.787891	0.748345	0.683409	0.656221	0.656221	0.656221	0.656221	0.656221	0.656221	0.656221	0.656221	0.656221	0.656221	0.656221	0.656221	0.656221
NBR20155	1.33607	0	0.932493	0.84726	0.815747	0.761412	0.741525	0.741525	0.741525	0.741525	0.741525	0.741525	0.741525	0.741525	0.741525	0.741525	0.741525	0.741525	0.741525
NBR20156	0.328542	0	0.877702	0.734323	0.687281	0.608528	0.580158	0.580158	0.580158	0.580158	0.580158	0.580158	0.580158	0.580158	0.580158	0.580158	0.580158	0.580158	0.580158
NBR20157	1.4319	1	0.695511	0.434053	0.35813	0.257161	0.227135	0.227135	0.227135	0.227135	0.227135	0.227135	0.227135	0.227135	0.227135	0.227135	0.227135	0.227135	0.227135
NBR20158	1.01027	0	0.975666	0.943703	0.93102	0.910155	0.901442	0.901442	0.901442	0.901442	0.901442	0.901442	0.901442	0.901442	0.901442	0.901442	0.901442	0.901442	0.901442
NBR20159	0.00273785	0	0.956071	0.902029	0.880667	0.84731	0.83313	0.83313	0.83313	0.83313	0.83313	0.83313	0.83313	0.83313	0.83313	0.83313	0.83313	0.83313	0.83313
NBR20160	0.00273785	0	0.977918	0.950481	0.938352	0.918169	0.911098	0.911098	0.911098	0.911098	0.911098	0.911098	0.911098	0.911098	0.911098	0.911098	0.911098	0.911098	0.911098

## Sheet: L
	OS.time	OS.event	1	2	3	4	5	6	7	8	9	10	11	12	13	14	15	16	17
GSM810679	7.50992	0	0.966152	0.922458	0.904345	0.873971	0.861065	0.861065	0.861065	0.861065	0.861065	0.861065	0.861065	0.861065	0.861065	0.861065	0.861065	0.861065	0.861065
GSM810692	9.67556	0	0.972269	0.93234	0.915873	0.888832	0.876881	0.876881	0.876881	0.876881	0.876881	0.876881	0.876881	0.876881	0.876881	0.876881	0.876881	0.876881	0.876881
GSM810701	5.59617	0	0.969186	0.927719	0.910052	0.880274	0.868026	0.868026	0.868026	0.868026	0.868026	0.868026	0.868026	0.868026	0.868026	0.868026	0.868026	0.868026	0.868026
GSM810706	7.45243	0	0.966283	0.919512	0.900692	0.869126	0.856791	0.856791	0.856791	0.856791	0.856791	0.856791	0.856791	0.856791	0.856791	0.856791	0.856791	0.856791	0.856791
GSM810707	7.93977	0	0.969993	0.92825	0.910832	0.881877	0.870656	0.870656	0.870656	0.870656	0.870656	0.870656	0.870656	0.870656	0.870656	0.870656	0.870656	0.870656	0.870656
GSM810710	3.0527	1	0.699248	0.408377	0.329264	0.245194	0.212739	0.212739	0.212739	0.212739	0.212739	0.212739	0.212739	0.212739	0.212739	0.212739	0.212739	0.212739	0.212739
GSM810713	5.03491	0	0.967079	0.920344	0.901634	0.870192	0.85783	0.85783	0.85783	0.85783	0.85783	0.85783	0.85783	0.85783	0.85783	0.85783	0.85783	0.85783	0.85783
GSM810714	0.580424	1	0.891348	0.742915	0.689777	0.610593	0.582016	0.582016	0.582016	0.582016	0.582016	0.582016	0.582016	0.582016	0.582016	0.582016	0.582016	0.582016	0.582016
GSM810715	6.80082	0	0.968919	0.925952	0.908932	0.877848	0.866687	0.866687	0.866687	0.866687	0.866687	0.866687	0.866687	0.866687	0.866687	0.866687	0.866687	0.866687	0.866687
GSM810719	12.4654	0	0.777789	0.539948	0.458004	0.346373	0.317767	0.317767	0.317767	0.317767	0.317767	0.317767	0.317767	0.317767	0.317767	0.317767	0.317767	0.317767	0.317767
GSM810722	0.566735	1	0.73262	0.475867	0.398219	0.291634	0.260339	0.260339	0.260339	0.260339	0.260339	0.260339	0.260339	0.260339	0.260339	0.260339	0.260339	0.260339	0.260339
GSM810724	1.8152	0	0.882131	0.728118	0.674732	0.598203	0.571436	0.571436	0.571436	0.571436	0.571436	0.571436	0.571436	0.571436	0.571436	0.571436	0.571436	0.571436	0.571436
GSM810730	6.18754	0	0.953436	0.8902	0.864865	0.82065	0.805893	0.805893	0.805893	0.805893	0.805893	0.805893	0.805893	0.805893	0.805893	0.805893	0.805893	0.805893	0.805893
GSM810732	5.6564	0	0.976318	0.941249	0.92541	0.899289	0.890489	0.890489	0.890489	0.890489	0.890489	0.890489	0.890489	0.890489	0.890489	0.890489	0.890489	0.890489	0.890489
GSM810735	1.4976	0	0.677023	0.400795	0.331712	0.23968	0.207011	0.207011	0.207011	0.207011	0.207011	0.207011	0.207011	0.207011	0.207011	0.207011	0.207011	0.207011	0.207011
GSM810737	7.92334	0	0.914088	0.800621	0.754154	0.688989	0.662271	0.662271	0.662271	0.662271	0.662271	0.662271	0.662271	0.662271	0.662271	0.662271	0.662271	0.662271	0.662271
NBR20001	13.4538	0	0.961861	0.906882	0.88512	0.848193	0.833791	0.833791	0.833791	0.833791	0.833791	0.833791	0.833791	0.833791	0.833791	0.833791	0.833791	0.833791	0.833791
NBR20002	17.399	0	0.793653	0.560996	0.485866	0.379737	0.342838	0.342838	0.342838	0.342838	0.342838	0.342838	0.342838	0.342838	0.342838	0.342838	0.342838	0.342838	0.342838
NBR20003	16.3039	0	0.95912	0.900068	0.876138	0.833908	0.816525	0.816525	0.816525	0.816525	0.816525	0.816525	0.816525	0.816525	0.816525	0.816525	0.816525	0.816525	0.816525
NBR20004	1.33333	1	0.77365	0.544958	0.464672	0.356347	0.31837	0.31837	0.31837	0.31837	0.31837	0.31837	0.31837	0.31837	0.31837	0.31837	0.31837	0.31837	0.31837
NBR20005	3.49624	1	0.835173	0.640379	0.575711	0.500634	0.463716	0.463716	0.463716	0.463716	0.463716	0.463716	0.463716	0.463716	0.463716	0.463716	0.463716	0.463716	0.463716
NBR20006	1.577	1	0.794087	0.583101	0.508735	0.39309	0.357489	0.357489	0.357489	0.357489	0.357489	0.357489	0.357489	0.357489	0.357489	0.357489	0.357489	0.357489	0.357489
NBR20007	1.62902	1	0.917627	0.809881	0.765591	0.699427	0.672622	0.672622	0.672622	0.672622	0.672622	0.672622	0.672622	0.672622	0.672622	0.672622	0.672622	0.672622	0.672622
NBR20008	0.930869	1	0.721978	0.443145	0.354973	0.251992	0.221092	0.221092	0.221092	0.221092	0.221092	0.221092	0.221092	0.221092	0.221092	0.221092	0.221092	0.221092	0.221092
NBR20009	0.810404	1	0.729402	0.444348	0.35574	0.248292	0.217978	0.217978	0.217978	0.217978	0.217978	0.217978	0.217978	0.217978	0.217978	0.217978	0.217978	0.217978	0.217978
NBR20010	1.07871	1	0.798387	0.590307	0.516883	0.416442	0.380322	0.380322	0.380322	0.380322	0.380322	0.380322	0.380322	0.380322	0.380322	0.380322	0.380322	0.380322	0.380322
NBR20011	3.85489	1	0.847331	0.66547	0.602462	0.518005	0.486993	0.486993	0.486993	0.486993	0.486993	0.486993	0.486993	0.486993	0.486993	0.486993	0.486993	0.486993	0.486993
NBR20012	0.536619	1	0.604835	0.294076	0.223976	0.136721	0.114526	0.114526	0.114526	0.114526	0.114526	0.114526	0.114526	0.114526	0.114526	0.114526	0.114526	0.114526	0.114526
NBR20013	6.92402	0	0.89541	0.750349	0.697115	0.61686	0.583324	0.583324	0.583324	0.583324	0.583324	0.583324	0.583324	0.583324	0.583324	0.583324	0.583324	0.583324	0.583324
NBR20014	2.37098	1	0.763461	0.509392	0.443862	0.343731	0.30467	0.30467	0.30467	0.30467	0.30467	0.30467	0.30467	0.30467	0.30467	0.30467	0.30467	0.30467	0.30467
NBR20015	17.6947	0	0.925568	0.826355	0.787804	0.721515	0.699325	0.699325	0.699325	0.699325	0.699325	0.699325	0.699325	0.699325	0.699325	0.699325	0.699325	0.699325	0.699325
NBR20016	7.54278	0	0.939177	0.858603	0.828433	0.77447	0.754103	0.754103	0.754103	0.754103	0.754103	0.754103	0.754103	0.754103	0.754103	0.754103	0.754103	0.754103	0.754103
NBR20017	0.380561	1	0.862265	0.690928	0.627711	0.529617	0.50229	0.50229	0.50229	0.50229	0.50229	0.50229	0.50229	0.50229	0.50229	0.50229	0.50229	0.50229	0.50229
NBR20018	13.7331	0	0.961637	0.908526	0.88733	0.85083	0.837069	0.837069	0.837069	0.837069	0.837069	0.837069	0.837069	0.837069	0.837069	0.837069	0.837069	0.837069	0.837069
NBR20019	11.499	0	0.944427	0.868368	0.836259	0.790082	0.771364	0.771364	0.771364	0.771364	0.771364	0.771364	0.771364	0.771364	0.771364	0.771364	0.771364	0.771364	0.771364
NBR20020	8.87611	0	0.910554	0.787988	0.745888	0.66314	0.633717	0.633717	0.633717	0.633717	0.633717	0.633717	0.633717	0.633717	0.633717	0.633717	0.633717	0.633717	0.633717
NBR20021	12.2437	0	0.960308	0.902631	0.876626	0.831152	0.817011	0.817011	0.817011	0.817011	0.817011	0.817011	0.817011	0.817011	0.817011	0.817011	0.817011	0.817011	0.817011
NBR20022	13.1225	0	0.948169	0.879364	0.849713	0.800624	0.782954	0.782954	0.782954	0.782954	0.782954	0.782954	0.782954	0.782954	0.782954	0.782954	0.782954	0.782954	0.782954
NBR20023	0.172485	1	0.816328	0.607356	0.534615	0.43154	0.395958	0.395958	0.395958	0.395958	0.395958	0.395958	0.395958	0.395958	0.395958	0.395958	0.395958	0.395958	0.395958
NBR20024	0.807666	1	0.902965	0.764197	0.714473	0.638219	0.60412	0.60412	0.60412	0.60412	0.60412	0.60412	0.60412	0.60412	0.60412	0.60412	0.60412	0.60412	0.60412
NBR20025	16.2793	0	0.958101	0.895773	0.871652	0.829835	0.814093	0.814093	0.814093	0.814093	0.814093	0.814093	0.814093	0.814093	0.814093	0.814093	0.814093	0.814093	0.814093
NBR20026	7.37303	0	0.913099	0.796408	0.749189	0.67083	0.643731	0.643731	0.643731	0.643731	0.643731	0.643731	0.643731	0.643731	0.643731	0.643731	0.643731	0.643731	0.643731
NBR20027	0.77755	1	0.784193	0.554496	0.480685	0.37524	0.345828	0.345828	0.345828	0.345828	0.345828	0.345828	0.345828	0.345828	0.345828	0.345828	0.345828	0.345828	0.345828
NBR20028	5.83436	0	0.930553	0.833649	0.798954	0.744142	0.719515	0.719515	0.719515	0.719515	0.719515	0.719515	0.719515	0.719515	0.719515	0.719515	0.719515	0.719515	0.719515
NBR20029	7.4141	0	0.945937	0.870746	0.840741	0.786913	0.76861	0.76861	0.76861	0.76861	0.76861	0.76861	0.76861	0.76861	0.76861	0.76861	0.76861	0.76861	0.76861
NBR20030	0.344969	1	0.739223	0.467742	0.384969	0.286233	0.253334	0.253334	0.253334	0.253334	0.253334	0.253334	0.253334	0.253334	0.253334	0.253334	0.253334	0.253334	0.253334
NBR20031	11.8932	0	0.95539	0.889888	0.865444	0.826337	0.809322	0.809322	0.809322	0.809322	0.809322	0.809322	0.809322	0.809322	0.809322	0.809322	0.809322	0.809322	0.809322
NBR20032	0.70089	1	0.946482	0.866071	0.833935	0.781737	0.760701	0.760701	0.760701	0.760701	0.760701	0.760701	0.760701	0.760701	0.760701	0.760701	0.760701	0.760701	0.760701
NBR20033	13.7112	0	0.669124	0.368854	0.289055	0.197562	0.172035	0.172035	0.172035	0.172035	0.172035	0.172035	0.172035	0.172035	0.172035	0.172035	0.172035	0.172035	0.172035
NBR20034	1.42916	1	0.814272	0.599726	0.524069	0.415017	0.378645	0.378645	0.378645	0.378645	0.378645	0.378645	0.378645	0.378645	0.378645	0.378645	0.378645	0.378645	0.378645
NBR20035	1.25394	1	0.827222	0.639909	0.571401	0.472103	0.435297	0.435297	0.435297	0.435297	0.435297	0.435297	0.435297	0.435297	0.435297	0.435297	0.435297	0.435297	0.435297
NBR20036	8.21081	0	0.966525	0.922022	0.90348	0.874165	0.861944	0.861944	0.861944	0.861944	0.861944	0.861944	0.861944	0.861944	0.861944	0.861944	0.861944	0.861944	0.861944
NBR20037	5.04312	0	0.969087	0.92372	0.906488	0.878209	0.866219	0.866219	0.866219	0.866219	0.866219	0.866219	0.866219	0.866219	0.866219	0.866219	0.866219	0.866219	0.866219
NBR20038	7.54004	0	0.96541	0.916317	0.896465	0.863969	0.851241	0.851241	0.851241	0.851241	0.851241	0.851241	0.851241	0.851241	0.851241	0.851241	0.851241	0.851241	0.851241
NBR20039	7.09651	0	0.972707	0.93369	0.917238	0.890189	0.880381	0.880381	0.880381	0.880381	0.880381	0.880381	0.880381	0.880381	0.880381	0.880381	0.880381	0.880381	0.880381
NBR20040	7.52909	0	0.887855	0.742713	0.686226	0.599076	0.570394	0.570394	0.570394	0.570394	0.570394	0.570394	0.570394	0.570394	0.570394	0.570394	0.570394	0.570394	0.570394
NBR20041	9.67283	0	0.94464	0.862554	0.831592	0.78406	0.76457	0.76457	0.76457	0.76457	0.76457	0.76457	0.76457	0.76457	0.76457	0.76457	0.76457	0.76457	0.76457
NBR20042	5.45654	0	0.954135	0.889366	0.863271	0.819149	0.799961	0.799961	0.799961	0.799961	0.799961	0.799961	0.799961	0.799961	0.799961	0.799961	0.799961	0.799961	0.799961
NBR20043	6.63655	0	0.938686	0.851736	0.816837	0.762664	0.740228	0.740228	0.740228	0.740228	0.740228	0.740228	0.740228	0.740228	0.740228	0.740228	0.740228	0.740228	0.740228
NBR20044	1.21013	1	0.701062	0.459947	0.382464	0.286064	0.260592	0.260592	0.260592	0.260592	0.260592	0.260592	0.260592	0.260592	0.260592	0.260592	0.260592	0.260592	0.260592
NBR20045	10.5599	0	0.949689	0.874984	0.843604	0.797646	0.78092	0.78092	0.78092	0.78092	0.78092	0.78092	0.78092	0.78092	0.78092	0.78092	0.78092	0.78092	0.78092
NBR20046	1.11157	1	0.537757	0.242078	0.175406	0.100799	0.0831832	0.0831832	0.0831832	0.0831832	0.0831832	0.0831832	0.0831832	0.0831832	0.0831832	0.0831832	0.0831832	0.0831832	0.0831832
NBR20047	12.5585	0	0.964782	0.913902	0.892394	0.855708	0.842743	0.842743	0.842743	0.842743	0.842743	0.842743	0.842743	0.842743	0.842743	0.842743	0.842743	0.842743	0.842743
NBR20048	8.71732	0	0.972204	0.928269	0.909928	0.877675	0.865026	0.865026	0.865026	0.865026	0.865026	0.865026	0.865026	0.865026	0.865026	0.865026	0.865026	0.865026	0.865026
NBR20049	8.96099	0	0.975306	0.939153	0.926224	0.903722	0.892916	0.892916	0.892916	0.892916	0.892916	0.892916	0.892916	0.892916	0.892916	0.892916	0.892916	0.892916	0.892916
NBR20050	0.605065	1	0.716831	0.449093	0.365894	0.26263	0.230286	0.230286	0.230286	0.230286	0.230286	0.230286	0.230286	0.230286	0.230286	0.230286	0.230286	0.230286	0.230286
NBR20051	3.21971	1	0.692505	0.411755	0.333499	0.2574	0.222468	0.222468	0.222468	0.222468	0.222468	0.222468	0.222468	0.222468	0.222468	0.222468	0.222468	0.222468	0.222468
NBR20052	5.35797	0	0.937013	0.84531	0.812245	0.757219	0.733772	0.733772	0.733772	0.733772	0.733772	0.733772	0.733772	0.733772	0.733772	0.733772	0.733772	0.733772	0.733772
NBR20053	6.23135	0	0.887206	0.746184	0.688846	0.599003	0.566191	0.566191	0.566191	0.566191	0.566191	0.566191	0.566191	0.566191	0.566191	0.566191	0.566191	0.566191	0.566191
NBR20054	0.804928	1	0.836999	0.637768	0.570461	0.469037	0.430894	0.430894	0.430894	0.430894	0.430894	0.430894	0.430894	0.430894	0.430894	0.430894	0.430894	0.430894	0.430894
NBR20055	1.08419	1	0.920298	0.815017	0.771876	0.703677	0.675591	0.675591	0.675591	0.675591	0.675591	0.675591	0.675591	0.675591	0.675591	0.675591	0.675591	0.675591	0.675591
NBR20056	5.82615	0	0.806529	0.596892	0.523227	0.419574	0.385224	0.385224	0.385224	0.385224	0.385224	0.385224	0.385224	0.385224	0.385224	0.385224	0.385224	0.385224	0.385224
NBR20057	5.26762	0	0.965907	0.918047	0.898512	0.865591	0.854708	0.854708	0.854708	0.854708	0.854708	0.854708	0.854708	0.854708	0.854708	0.854708	0.854708	0.854708	0.854708
NBR20058	1.74675	1	0.759825	0.510081	0.434129	0.332084	0.297445	0.297445	0.297445	0.297445	0.297445	0.297445	0.297445	0.297445	0.297445	0.297445	0.297445	0.297445	0.297445
NBR20059	6.32991	0	0.873531	0.712703	0.652711	0.569598	0.540094	0.540094	0.540094	0.540094	0.540094	0.540094	0.540094	0.540094	0.540094	0.540094	0.540094	0.540094	0.540094
NBR20060	1.48118	1	0.943677	0.864197	0.829753	0.772332	0.749859	0.749859	0.749859	0.749859	0.749859	0.749859	0.749859	0.749859	0.749859	0.749859	0.749859	0.749859	0.749859
NBR20061	3.73169	0	0.971346	0.930619	0.912913	0.884841	0.874663	0.874663	0.874663	0.874663	0.874663	0.874663	0.874663	0.874663	0.874663	0.874663	0.874663	0.874663	0.874663
NBR20062	1.33881	1	0.821415	0.632591	0.564862	0.465926	0.435605	0.435605	0.435605	0.435605	0.435605	0.435605	0.435605	0.435605	0.435605	0.435605	0.435605	0.435605	0.435605
NBR20063	15.7426	0	0.963547	0.911105	0.890445	0.854754	0.840591	0.840591	0.840591	0.840591	0.840591	0.840591	0.840591	0.840591	0.840591	0.840591	0.840591	0.840591	0.840591
NBR20064	13.2977	0	0.940994	0.859775	0.829027	0.7736	0.752323	0.752323	0.752323	0.752323	0.752323	0.752323	0.752323	0.752323	0.752323	0.752323	0.752323	0.752323	0.752323
NBR20065	6.82272	0	0.964646	0.914248	0.892101	0.856923	0.841822	0.841822	0.841822	0.841822	0.841822	0.841822	0.841822	0.841822	0.841822	0.841822	0.841822	0.841822	0.841822
NBR20066	0.889802	1	0.700816	0.423899	0.351159	0.255956	0.229959	0.229959	0.229959	0.229959	0.229959	0.229959	0.229959	0.229959	0.229959	0.229959	0.229959	0.229959	0.229959
NBR20067	1.82341	1	0.754462	0.522504	0.442445	0.335792	0.303697	0.303697	0.303697	0.303697	0.303697	0.303697	0.303697	0.303697	0.303697	0.303697	0.303697	0.303697	0.303697
NBR20068	6.84463	0	0.95031	0.883585	0.854507	0.80938	0.793997	0.793997	0.793997	0.793997	0.793997	0.793997	0.793997	0.793997	0.793997	0.793997	0.793997	0.793997	0.793997
NBR20069	1.05407	1	0.703676	0.440079	0.363317	0.259283	0.227706	0.227706	0.227706	0.227706	0.227706	0.227706	0.227706	0.227706	0.227706	0.227706	0.227706	0.227706	0.227706
NBR20070	2.07255	1	0.624477	0.32823	0.271121	0.189839	0.159219	0.159219	0.159219	0.159219	0.159219	0.159219	0.159219	0.159219	0.159219	0.159219	0.159219	0.159219	0.159219
NBR20071	5.59617	0	0.965451	0.915778	0.894619	0.859259	0.844597	0.844597	0.844597	0.844597	0.844597	0.844597	0.844597	0.844597	0.844597	0.844597	0.844597	0.844597	0.844597
NBR20072	0.487337	1	0.671534	0.376735	0.300119	0.206018	0.174319	0.174319	0.174319	0.174319	0.174319	0.174319	0.174319	0.174319	0.174319	0.174319	0.174319	0.174319	0.174319
NBR20073	4.70637	0	0.955661	0.897154	0.873173	0.833228	0.817884	0.817884	0.817884	0.817884	0.817884	0.817884	0.817884	0.817884	0.817884	0.817884	0.817884	0.817884	0.817884
NBR20074	4.3039	1	0.582496	0.289984	0.218423	0.138795	0.126433	0.126433	0.126433	0.126433	0.126433	0.126433	0.126433	0.126433	0.126433	0.126433	0.126433	0.126433	0.126433
NBR20075	4.63792	0	0.96548	0.916471	0.898349	0.864823	0.850994	0.850994	0.850994	0.850994	0.850994	0.850994	0.850994	0.850994	0.850994	0.850994	0.850994	0.850994	0.850994
NBR20076	4.42437	0	0.954773	0.890673	0.864748	0.822397	0.807953	0.807953	0.807953	0.807953	0.807953	0.807953	0.807953	0.807953	0.807953	0.807953	0.807953	0.807953	0.807953
NBR20077	1.28679	1	0.687872	0.40604	0.330465	0.227497	0.196076	0.196076	0.196076	0.196076	0.196076	0.196076	0.196076	0.196076	0.196076	0.196076	0.196076	0.196076	0.196076
NBR20078	3.64408	0	0.890691	0.755783	0.703122	0.625401	0.5975	0.5975	0.5975	0.5975	0.5975	0.5975	0.5975	0.5975	0.5975	0.5975	0.5975	0.5975	0.5975
NBR20079	3.83299	0	0.962314	0.909103	0.888914	0.852721	0.840369	0.840369	0.840369	0.840369	0.840369	0.840369	0.840369	0.840369	0.840369	0.840369	0.840369	0.840369	0.840369
NBR20080	3.79192	0	0.955954	0.896794	0.870718	0.82832	0.812161	0.812161	0.812161	0.812161	0.812161	0.812161	0.812161	0.812161	0.812161	0.812161	0.812161	0.812161	0.812161
NBR20081	3.23066	0	0.94063	0.860763	0.828561	0.774513	0.753908	0.753908	0.753908	0.753908	0.753908	0.753908	0.753908	0.753908	0.753908	0.753908	0.753908	0.753908	0.753908
NBR20082	2.64476	1	0.758643	0.505465	0.440012	0.331052	0.294015	0.294015	0.294015	0.294015	0.294015	0.294015	0.294015	0.294015	0.294015	0.294015	0.294015	0.294015	0.294015
NBR20083	2.78987	0	0.894326	0.749022	0.692573	0.613423	0.585333	0.585333	0.585333	0.585333	0.585333	0.585333	0.585333	0.585333	0.585333	0.585333	0.585333	0.585333	0.585333
NBR20084	2.44216	0	0.637261	0.332916	0.256722	0.175846	0.153423	0.153423	0.153423	0.153423	0.153423	0.153423	0.153423	0.153423	0.153423	0.153423	0.153423	0.153423	0.153423
NBR20085	1.21013	0	0.865953	0.704188	0.640749	0.549556	0.515463	0.515463	0.515463	0.515463	0.515463	0.515463	0.515463	0.515463	0.515463	0.515463	0.515463	0.515463	0.515463
NBR20086	0.199863	1	0.814272	0.603466	0.531258	0.42935	0.394204	0.394204	0.394204	0.394204	0.394204	0.394204	0.394204	0.394204	0.394204	0.394204	0.394204	0.394204	0.394204
NBR20087	0.87885	1	0.709283	0.432764	0.347342	0.239632	0.208423	0.208423	0.208423	0.208423	0.208423	0.208423	0.208423	0.208423	0.208423	0.208423	0.208423	0.208423	0.208423
NBR20088	3.71526	0	0.827139	0.631238	0.567505	0.473851	0.433276	0.433276	0.433276	0.433276	0.433276	0.433276	0.433276	0.433276	0.433276	0.433276	0.433276	0.433276	0.433276
NBR20089	6.33265	0	0.945805	0.871976	0.842056	0.791341	0.770657	0.770657	0.770657	0.770657	0.770657	0.770657	0.770657	0.770657	0.770657	0.770657	0.770657	0.770657	0.770657
NBR20090	6.63381	0	0.545445	0.210372	0.143537	0.0745957	0.060355	0.060355	0.060355	0.060355	0.060355	0.060355	0.060355	0.060355	0.060355	0.060355	0.060355	0.060355	0.060355
NBR20091	6.78987	0	0.788849	0.562338	0.490638	0.387202	0.350595	0.350595	0.350595	0.350595	0.350595	0.350595	0.350595	0.350595	0.350595	0.350595	0.350595	0.350595	0.350595
NBR20092	6.73785	0	0.83094	0.633429	0.564963	0.470557	0.434141	0.434141	0.434141	0.434141	0.434141	0.434141	0.434141	0.434141	0.434141	0.434141	0.434141	0.434141	0.434141
NBR20093	4.94456	1	0.919895	0.80867	0.762727	0.693464	0.678214	0.678214	0.678214	0.678214	0.678214	0.678214	0.678214	0.678214	0.678214	0.678214	0.678214	0.678214	0.678214
NBR20094	15.7235	0	0.937419	0.853288	0.818904	0.764246	0.743528	0.743528	0.743528	0.743528	0.743528	0.743528	0.743528	0.743528	0.743528	0.743528	0.743528	0.743528	0.743528
NBR20095	0.618754	1	0.704567	0.427499	0.351629	0.255823	0.224974	0.224974	0.224974	0.224974	0.224974	0.224974	0.224974	0.224974	0.224974	0.224974	0.224974	0.224974	0.224974
NBR20096	0.306639	0	0.842771	0.66272	0.60158	0.507045	0.474583	0.474583	0.474583	0.474583	0.474583	0.474583	0.474583	0.474583	0.474583	0.474583	0.474583	0.474583	0.474583
NBR20097	0.939083	0	0.963807	0.913587	0.892388	0.854169	0.84033	0.84033	0.84033	0.84033	0.84033	0.84033	0.84033	0.84033	0.84033	0.84033	0.84033	0.84033	0.84033
NBR20098	0.865161	0	0.639749	0.358806	0.287523	0.199103	0.172168	0.172168	0.172168	0.172168	0.172168	0.172168	0.172168	0.172168	0.172168	0.172168	0.172168	0.172168	0.172168
NBR20099	0.646133	0	0.760924	0.516309	0.441222	0.337854	0.30683	0.30683	0.30683	0.30683	0.30683	0.30683	0.30683	0.30683	0.30683	0.30683	0.30683	0.30683	0.30683
NBR20100	0.449008	0	0.948931	0.876194	0.844881	0.794155	0.775095	0.775095	0.775095	0.775095	0.775095	0.775095	0.775095	0.775095	0.775095	0.775095	0.775095	0.775095	0.775095
NBR20101	3.21971	0	0.961733	0.906216	0.883918	0.852145	0.838137	0.838137	0.838137	0.838137	0.838137	0.838137	0.838137	0.838137	0.838137	0.838137	0.838137	0.838137	0.838137
NBR20102	0.999316	0	0.96087	0.903908	0.880337	0.84258	0.825769	0.825769	0.825769	0.825769	0.825769	0.825769	0.825769	0.825769	0.825769	0.825769	0.825769	0.825769	0.825769
NBR20103	0.733744	0	0.976894	0.944798	0.930668	0.905126	0.895849	0.895849	0.895849	0.895849	0.895849	0.895849	0.895849	0.895849	0.895849	0.895849	0.895849	0.895849	0.895849
NBR20104	0.492813	0	0.836067	0.629851	0.560093	0.454968	0.41678	0.41678	0.41678	0.41678	0.41678	0.41678	0.41678	0.41678	0.41678	0.41678	0.41678	0.41678	0.41678
NBR20105	0.733744	0	0.886539	0.745362	0.693167	0.606149	0.574468	0.574468	0.574468	0.574468	0.574468	0.574468	0.574468	0.574468	0.574468	0.574468	0.574468	0.574468	0.574468
NBR20106	0.558522	0	0.960058	0.902805	0.877424	0.83753	0.82031	0.82031	0.82031	0.82031	0.82031	0.82031	0.82031	0.82031	0.82031	0.82031	0.82031	0.82031	0.82031
NBR20107	1.62355	0	0.969808	0.926935	0.910306	0.877825	0.867632	0.867632	0.867632	0.867632	0.867632	0.867632	0.867632	0.867632	0.867632	0.867632	0.867632	0.867632	0.867632
NBR20108	0.273785	0	0.963668	0.906472	0.883882	0.848872	0.833481	0.833481	0.833481	0.833481	0.833481	0.833481	0.833481	0.833481	0.833481	0.833481	0.833481	0.833481	0.833481
NBR20109	1.30048	0	0.947848	0.871817	0.845718	0.801199	0.784241	0.784241	0.784241	0.784241	0.784241	0.784241	0.784241	0.784241	0.784241	0.784241	0.784241	0.784241	0.784241
NBR20110	0.5859	0	0.969941	0.926539	0.909887	0.881287	0.870484	0.870484	0.870484	0.870484	0.870484	0.870484	0.870484	0.870484	0.870484	0.870484	0.870484	0.870484	0.870484
NBR20111	1.18823	0	0.964222	0.915319	0.894174	0.861242	0.847515	0.847515	0.847515	0.847515	0.847515	0.847515	0.847515	0.847515	0.847515	0.847515	0.847515	0.847515	0.847515
NBR20112	0.273785	0	0.967773	0.921626	0.901408	0.869697	0.856643	0.856643	0.856643	0.856643	0.856643	0.856643	0.856643	0.856643	0.856643	0.856643	0.856643	0.856643	0.856643
NBR20113	0.5859	0	0.97225	0.934597	0.919353	0.89074	0.879205	0.879205	0.879205	0.879205	0.879205	0.879205	0.879205	0.879205	0.879205	0.879205	0.879205	0.879205	0.879205
NBR20114	1.27584	0	0.972981	0.93607	0.919581	0.892451	0.881185	0.881185	0.881185	0.881185	0.881185	0.881185	0.881185	0.881185	0.881185	0.881185	0.881185	0.881185	0.881185
NBR20115	1.21834	0	0.966915	0.920808	0.902172	0.868558	0.855477	0.855477	0.855477	0.855477	0.855477	0.855477	0.855477	0.855477	0.855477	0.855477	0.855477	0.855477	0.855477
NBR20116	1.1937	0	0.927463	0.828201	0.788894	0.728603	0.705997	0.705997	0.705997	0.705997	0.705997	0.705997	0.705997	0.705997	0.705997	0.705997	0.705997	0.705997	0.705997
NBR20117	0.837782	0	0.87874	0.718852	0.661932	0.580406	0.550768	0.550768	0.550768	0.550768	0.550768	0.550768	0.550768	0.550768	0.550768	0.550768	0.550768	0.550768	0.550768
NBR20118	0.906229	0	0.973315	0.935579	0.919892	0.893114	0.882472	0.882472	0.882472	0.882472	0.882472	0.882472	0.882472	0.882472	0.882472	0.882472	0.882472	0.882472	0.882472
NBR20119	3.4141	1	0.889436	0.738454	0.683992	0.617429	0.584461	0.584461	0.584461	0.584461	0.584461	0.584461	0.584461	0.584461	0.584461	0.584461	0.584461	0.584461	0.584461
NBR20120	0.17796	0	0.949023	0.874066	0.846052	0.798611	0.777839	0.777839	0.777839	0.777839	0.777839	0.777839	0.777839	0.777839	0.777839	0.777839	0.777839	0.777839	0.777839
NBR20121	3.03901	0	0.940889	0.858394	0.826788	0.775191	0.754422	0.754422	0.754422	0.754422	0.754422	0.754422	0.754422	0.754422	0.754422	0.754422	0.754422	0.754422	0.754422
NBR20122	2.29979	1	0.954676	0.890628	0.871741	0.827136	0.809628	0.809628	0.809628	0.809628	0.809628	0.809628	0.809628	0.809628	0.809628	0.809628	0.809628	0.809628	0.809628
NBR20123	3.23066	0	0.96458	0.91802	0.897167	0.862325	0.851128	0.851128	0.851128	0.851128	0.851128	0.851128	0.851128	0.851128	0.851128	0.851128	0.851128	0.851128	0.851128
NBR20124	6.59822	0	0.953769	0.889023	0.861903	0.818387	0.804755	0.804755	0.804755	0.804755	0.804755	0.804755	0.804755	0.804755	0.804755	0.804755	0.804755	0.804755	0.804755
NBR20125	3.54552	0	0.764751	0.535512	0.463755	0.360158	0.325351	0.325351	0.325351	0.325351	0.325351	0.325351	0.325351	0.325351	0.325351	0.325351	0.325351	0.325351	0.325351
NBR20126	4.47639	0	0.95057	0.884141	0.856933	0.810064	0.793874	0.793874	0.793874	0.793874	0.793874	0.793874	0.793874	0.793874	0.793874	0.793874	0.793874	0.793874	0.793874
NBR20127	1.99863	0	0.947299	0.875134	0.848146	0.803311	0.78391	0.78391	0.78391	0.78391	0.78391	0.78391	0.78391	0.78391	0.78391	0.78391	0.78391	0.78391	0.78391
NBR20128	3.38672	0	0.97186	0.935448	0.919357	0.8909	0.880739	0.880739	0.880739	0.880739	0.880739	0.880739	0.880739	0.880739	0.880739	0.880739	0.880739	0.880739	0.880739
NBR20129	0.558522	1	0.705083	0.41373	0.335176	0.231038	0.197154	0.197154	0.197154	0.197154	0.197154	0.197154	0.197154	0.197154	0.197154	0.197154	0.197154	0.197154	0.197154
NBR20130	3.44695	0	0.692256	0.41703	0.341414	0.254687	0.225251	0.225251	0.225251	0.225251	0.225251	0.225251	0.225251	0.225251	0.225251	0.225251	0.225251	0.225251	0.225251
NBR20131	0.073922	1	0.729298	0.44406	0.36333	0.261413	0.226569	0.226569	0.226569	0.226569	0.226569	0.226569	0.226569	0.226569	0.226569	0.226569	0.226569	0.226569	0.226569
NBR20132	1.34976	0	0.965134	0.917452	0.897202	0.862897	0.848427	0.848427	0.848427	0.848427	0.848427	0.848427	0.848427	0.848427	0.848427	0.848427	0.848427	0.848427	0.848427
NBR20133	6.16564	0	0.954601	0.895871	0.870883	0.829736	0.815098	0.815098	0.815098	0.815098	0.815098	0.815098	0.815098	0.815098	0.815098	0.815098	0.815098	0.815098	0.815098
NBR20134	5.67556	0	0.950072	0.877378	0.848697	0.803977	0.785453	0.785453	0.785453	0.785453	0.785453	0.785453	0.785453	0.785453	0.785453	0.785453	0.785453	0.785453	0.785453
NBR20135	5.64545	0	0.680939	0.401312	0.321213	0.231739	0.197615	0.197615	0.197615	0.197615	0.197615	0.197615	0.197615	0.197615	0.197615	0.197615	0.197615	0.197615	0.197615
NBR20136	4.39973	0	0.825615	0.632931	0.562364	0.470469	0.441135	0.441135	0.441135	0.441135	0.441135	0.441135	0.441135	0.441135	0.441135	0.441135	0.441135	0.441135	0.441135
NBR20137	1.54689	1	0.84696	0.682534	0.626038	0.533445	0.504705	0.504705	0.504705	0.504705	0.504705	0.504705	0.504705	0.504705	0.504705	0.504705	0.504705	0.504705	0.504705
NBR20138	2.06434	1	0.792362	0.559419	0.498121	0.400478	0.365789	0.365789	0.365789	0.365789	0.365789	0.365789	0.365789	0.365789	0.365789	0.365789	0.365789	0.365789	0.365789
NBR20139	1.30322	1	0.746329	0.509879	0.4266	0.319907	0.284371	0.284371	0.284371	0.284371	0.284371	0.284371	0.284371	0.284371	0.284371	0.284371	0.284371	0.284371	0.284371
NBR20140	0.0136893	1	0.64074	0.336703	0.25946	0.17183	0.14391	0.14391	0.14391	0.14391	0.14391	0.14391	0.14391	0.14391	0.14391	0.14391	0.14391	0.14391	0.14391
NBR20141	3.55921	1	0.889177	0.745847	0.694905	0.628399	0.598667	0.598667	0.598667	0.598667	0.598667	0.598667	0.598667	0.598667	0.598667	0.598667	0.598667	0.598667	0.598667
NBR20142	3.04449	0	0.964227	0.912697	0.892612	0.856875	0.842788	0.842788	0.842788	0.842788	0.842788	0.842788	0.842788	0.842788	0.842788	0.842788	0.842788	0.842788	0.842788
NBR20143	3.0089	0	0.923439	0.814192	0.771138	0.706759	0.68057	0.68057	0.68057	0.68057	0.68057	0.68057	0.68057	0.68057	0.68057	0.68057	0.68057	0.68057	0.68057
NBR20144	3.17317	0	0.912227	0.792362	0.747305	0.67461	0.643343	0.643343	0.643343	0.643343	0.643343	0.643343	0.643343	0.643343	0.643343	0.643343	0.643343	0.643343	0.643343
NBR20145	2.34086	0	0.956804	0.8958	0.871815	0.827073	0.810886	0.810886	0.810886	0.810886	0.810886	0.810886	0.810886	0.810886	0.810886	0.810886	0.810886	0.810886	0.810886
NBR20146	2.423	0	0.898791	0.763424	0.709615	0.635681	0.607797	0.607797	0.607797	0.607797	0.607797	0.607797	0.607797	0.607797	0.607797	0.607797	0.607797	0.607797	0.607797
NBR20147	0.00273785	0	0.938593	0.857127	0.825259	0.771491	0.752075	0.752075	0.752075	0.752075	0.752075	0.752075	0.752075	0.752075	0.752075	0.752075	0.752075	0.752075	0.752075
NBR20148	0.807666	0	0.896182	0.760161	0.703876	0.612432	0.58144	0.58144	0.58144	0.58144	0.58144	0.58144	0.58144	0.58144	0.58144	0.58144	0.58144	0.58144	0.58144
NBR20149	1.6564	0	0.940395	0.859435	0.82689	0.775134	0.753099	0.753099	0.753099	0.753099	0.753099	0.753099	0.753099	0.753099	0.753099	0.753099	0.753099	0.753099	0.753099
NBR20150	1.58795	0	0.837349	0.641556	0.579897	0.479223	0.447075	0.447075	0.447075	0.447075	0.447075	0.447075	0.447075	0.447075	0.447075	0.447075	0.447075	0.447075	0.447075
NBR20151	0.00273785	0	0.946	0.867844	0.834786	0.783556	0.764483	0.764483	0.764483	0.764483	0.764483	0.764483	0.764483	0.764483	0.764483	0.764483	0.764483	0.764483	0.764483
NBR20152	0.00273785	0	0.926263	0.827021	0.786103	0.722067	0.697743	0.697743	0.697743	0.697743	0.697743	0.697743	0.697743	0.697743	0.697743	0.697743	0.697743	0.697743	0.697743
NBR20153	1.65914	0	0.677648	0.389589	0.320952	0.230948	0.200217	0.200217	0.200217	0.200217	0.200217	0.200217	0.200217	0.200217	0.200217	0.200217	0.200217	0.200217	0.200217
NBR20154	0.933607	0	0.822173	0.608475	0.539666	0.439717	0.40068	0.40068	0.40068	0.40068	0.40068	0.40068	0.40068	0.40068	0.40068	0.40068	0.40068	0.40068	0.40068
NBR20155	1.33607	0	0.88493	0.736819	0.681017	0.592817	0.563088	0.563088	0.563088	0.563088	0.563088	0.563088	0.563088	0.563088	0.563088	0.563088	0.563088	0.563088	0.563088
NBR20156	0.328542	0	0.748469	0.492711	0.416373	0.308963	0.274915	0.274915	0.274915	0.274915	0.274915	0.274915	0.274915	0.274915	0.274915	0.274915	0.274915	0.274915	0.274915
NBR20157	1.4319	1	0.65206	0.38013	0.305805	0.212264	0.184733	0.184733	0.184733	0.184733	0.184733	0.184733	0.184733	0.184733	0.184733	0.184733	0.184733	0.184733	0.184733
NBR20158	1.01027	0	0.95304	0.886423	0.859625	0.817655	0.800603	0.800603	0.800603	0.800603	0.800603	0.800603	0.800603	0.800603	0.800603	0.800603	0.800603	0.800603	0.800603
NBR20159	0.00273785	0	0.920687	0.82258	0.781204	0.721795	0.696074	0.696074	0.696074	0.696074	0.696074	0.696074	0.696074	0.696074	0.696074	0.696074	0.696074	0.696074	0.696074
NBR20160	0.00273785	0	0.967261	0.923055	0.903146	0.870523	0.859508	0.859508	0.859508	0.859508	0.859508	0.859508	0.859508	0.859508	0.859508	0.859508	0.859508	0.859508	0.859508

## Sheet: Dev
	OS.time	OS.event	1	2	3	4	5	6	7	8	9	10	11	12	13	14	15	16	17
GSM810679	7.50992	0	0.977422	0.947986	0.935427	0.913056	0.903518	0.903518	0.903518	0.903518	0.903518	0.903518	0.903518	0.903518	0.903518	0.903518	0.903518	0.903518	0.903518
GSM810692	9.67556	0	0.95836	0.898533	0.873934	0.833561	0.815304	0.815304	0.815304	0.815304	0.815304	0.815304	0.815304	0.815304	0.815304	0.815304	0.815304	0.815304	0.815304
GSM810701	5.59617	0	0.979578	0.950625	0.937731	0.915074	0.905214	0.905214	0.905214	0.905214	0.905214	0.905214	0.905214	0.905214	0.905214	0.905214	0.905214	0.905214	0.905214
GSM810706	7.45243	0	0.985551	0.964295	0.954954	0.939604	0.933191	0.933191	0.933191	0.933191	0.933191	0.933191	0.933191	0.933191	0.933191	0.933191	0.933191	0.933191	0.933191
GSM810707	7.93977	0	0.970532	0.928964	0.911589	0.881193	0.86972	0.86972	0.86972	0.86972	0.86972	0.86972	0.86972	0.86972	0.86972	0.86972	0.86972	0.86972	0.86972
GSM810710	3.0527	1	0.730734	0.450219	0.367666	0.273579	0.236816	0.236816	0.236816	0.236816	0.236816	0.236816	0.236816	0.236816	0.236816	0.236816	0.236816	0.236816	0.236816
GSM810713	5.03491	0	0.98386	0.960159	0.949787	0.932921	0.925719	0.925719	0.925719	0.925719	0.925719	0.925719	0.925719	0.925719	0.925719	0.925719	0.925719	0.925719	0.925719
GSM810714	0.580424	1	0.885986	0.730559	0.674276	0.591238	0.560232	0.560232	0.560232	0.560232	0.560232	0.560232	0.560232	0.560232	0.560232	0.560232	0.560232	0.560232	0.560232
GSM810715	6.80082	0	0.977325	0.944636	0.930747	0.906587	0.897085	0.897085	0.897085	0.897085	0.897085	0.897085	0.897085	0.897085	0.897085	0.897085	0.897085	0.897085	0.897085
GSM810719	12.4654	0	0.739162	0.464791	0.372691	0.254473	0.227219	0.227219	0.227219	0.227219	0.227219	0.227219	0.227219	0.227219	0.227219	0.227219	0.227219	0.227219	0.227219
GSM810722	0.566735	1	0.769868	0.52304	0.441177	0.327568	0.291793	0.291793	0.291793	0.291793	0.291793	0.291793	0.291793	0.291793	0.291793	0.291793	0.291793	0.291793	0.291793
GSM810724	1.8152	0	0.793556	0.546486	0.469409	0.364232	0.33077	0.33077	0.33077	0.33077	0.33077	0.33077	0.33077	0.33077	0.33077	0.33077	0.33077	0.33077	0.33077
GSM810730	6.18754	0	0.982445	0.955998	0.9447	0.925391	0.918222	0.918222	0.918222	0.918222	0.918222	0.918222	0.918222	0.918222	0.918222	0.918222	0.918222	0.918222	0.918222
GSM810732	5.6564	0	0.978858	0.946012	0.93152	0.907674	0.898594	0.898594	0.898594	0.898594	0.898594	0.898594	0.898594	0.898594	0.898594	0.898594	0.898594	0.898594	0.898594
GSM810735	1.4976	0	0.635327	0.337586	0.264682	0.176606	0.148566	0.148566	0.148566	0.148566	0.148566	0.148566	0.148566	0.148566	0.148566	0.148566	0.148566	0.148566	0.148566
GSM810737	7.92334	0	0.910644	0.789836	0.740675	0.672428	0.644059	0.644059	0.644059	0.644059	0.644059	0.644059	0.644059	0.644059	0.644059	0.644059	0.644059	0.644059	0.644059
NBR20001	13.4538	0	0.967602	0.920024	0.901393	0.869087	0.855818	0.855818	0.855818	0.855818	0.855818	0.855818	0.855818	0.855818	0.855818	0.855818	0.855818	0.855818	0.855818
NBR20002	17.399	0	0.883001	0.726635	0.668451	0.577903	0.543919	0.543919	0.543919	0.543919	0.543919	0.543919	0.543919	0.543919	0.543919	0.543919	0.543919	0.543919	0.543919
NBR20003	16.3039	0	0.943423	0.863111	0.829717	0.773168	0.750129	0.750129	0.750129	0.750129	0.750129	0.750129	0.750129	0.750129	0.750129	0.750129	0.750129	0.750129	0.750129
NBR20004	1.33333	1	0.845631	0.666227	0.594473	0.493342	0.455163	0.455163	0.455163	0.455163	0.455163	0.455163	0.455163	0.455163	0.455163	0.455163	0.455163	0.455163	0.455163
NBR20005	3.49624	1	0.756087	0.492939	0.413354	0.327976	0.289625	0.289625	0.289625	0.289625	0.289625	0.289625	0.289625	0.289625	0.289625	0.289625	0.289625	0.289625	0.289625
NBR20006	1.577	1	0.829991	0.640601	0.566743	0.446732	0.409786	0.409786	0.409786	0.409786	0.409786	0.409786	0.409786	0.409786	0.409786	0.409786	0.409786	0.409786	0.409786
NBR20007	1.62902	1	0.919492	0.811662	0.767941	0.699721	0.671557	0.671557	0.671557	0.671557	0.671557	0.671557	0.671557	0.671557	0.671557	0.671557	0.671557	0.671557	0.671557
NBR20008	0.930869	1	0.771505	0.523735	0.434922	0.324819	0.289531	0.289531	0.289531	0.289531	0.289531	0.289531	0.289531	0.289531	0.289531	0.289531	0.289531	0.289531	0.289531
NBR20009	0.810404	1	0.647809	0.327557	0.240739	0.143667	0.119192	0.119192	0.119192	0.119192	0.119192	0.119192	0.119192	0.119192	0.119192	0.119192	0.119192	0.119192	0.119192
NBR20010	1.07871	1	0.788151	0.559414	0.476929	0.369467	0.331219	0.331219	0.331219	0.331219	0.331219	0.331219	0.331219	0.331219	0.331219	0.331219	0.331219	0.331219	0.331219
NBR20011	3.85489	1	0.856928	0.679479	0.616318	0.532751	0.499723	0.499723	0.499723	0.499723	0.499723	0.499723	0.499723	0.499723	0.499723	0.499723	0.499723	0.499723	0.499723
NBR20012	0.536619	1	0.50498	0.188679	0.129044	0.066051	0.0506874	0.0506874	0.0506874	0.0506874	0.0506874	0.0506874	0.0506874	0.0506874	0.0506874	0.0506874	0.0506874	0.0506874	0.0506874
NBR20013	6.92402	0	0.76589	0.507647	0.426052	0.319178	0.281014	0.281014	0.281014	0.281014	0.281014	0.281014	0.281014	0.281014	0.281014	0.281014	0.281014	0.281014	0.281014
NBR20014	2.37098	1	0.785002	0.534594	0.466748	0.360797	0.317695	0.317695	0.317695	0.317695	0.317695	0.317695	0.317695	0.317695	0.317695	0.317695	0.317695	0.317695	0.317695
NBR20015	17.6947	0	0.954458	0.890455	0.864324	0.819649	0.803446	0.803446	0.803446	0.803446	0.803446	0.803446	0.803446	0.803446	0.803446	0.803446	0.803446	0.803446	0.803446
NBR20016	7.54278	0	0.971477	0.931443	0.915454	0.886595	0.874862	0.874862	0.874862	0.874862	0.874862	0.874862	0.874862	0.874862	0.874862	0.874862	0.874862	0.874862	0.874862
NBR20017	0.380561	1	0.92117	0.811352	0.764796	0.684378	0.659713	0.659713	0.659713	0.659713	0.659713	0.659713	0.659713	0.659713	0.659713	0.659713	0.659713	0.659713	0.659713
NBR20018	13.7331	0	0.970988	0.928386	0.910912	0.880103	0.867945	0.867945	0.867945	0.867945	0.867945	0.867945	0.867945	0.867945	0.867945	0.867945	0.867945	0.867945	0.867945
NBR20019	11.499	0	0.888696	0.745674	0.687489	0.607638	0.575707	0.575707	0.575707	0.575707	0.575707	0.575707	0.575707	0.575707	0.575707	0.575707	0.575707	0.575707	0.575707
NBR20020	8.87611	0	0.934381	0.838301	0.805029	0.734837	0.709354	0.709354	0.709354	0.709354	0.709354	0.709354	0.709354	0.709354	0.709354	0.709354	0.709354	0.709354	0.709354
NBR20021	12.2437	0	0.959778	0.902202	0.875967	0.830281	0.814835	0.814835	0.814835	0.814835	0.814835	0.814835	0.814835	0.814835	0.814835	0.814835	0.814835	0.814835	0.814835
NBR20022	13.1225	0	0.94411	0.866525	0.832352	0.774689	0.753254	0.753254	0.753254	0.753254	0.753254	0.753254	0.753254	0.753254	0.753254	0.753254	0.753254	0.753254	0.753254
NBR20023	0.172485	1	0.851277	0.665113	0.594172	0.489695	0.45143	0.45143	0.45143	0.45143	0.45143	0.45143	0.45143	0.45143	0.45143	0.45143	0.45143	0.45143	0.45143
NBR20024	0.807666	1	0.928571	0.822676	0.781305	0.718736	0.689927	0.689927	0.689927	0.689927	0.689927	0.689927	0.689927	0.689927	0.689927	0.689927	0.689927	0.689927	0.689927
NBR20025	16.2793	0	0.961255	0.904615	0.882329	0.844436	0.830021	0.830021	0.830021	0.830021	0.830021	0.830021	0.830021	0.830021	0.830021	0.830021	0.830021	0.830021	0.830021
NBR20026	7.37303	0	0.955406	0.892355	0.864647	0.816253	0.798948	0.798948	0.798948	0.798948	0.798948	0.798948	0.798948	0.798948	0.798948	0.798948	0.798948	0.798948	0.798948
NBR20027	0.77755	1	0.828725	0.622286	0.548361	0.438279	0.40491	0.40491	0.40491	0.40491	0.40491	0.40491	0.40491	0.40491	0.40491	0.40491	0.40491	0.40491	0.40491
NBR20028	5.83436	0	0.936576	0.846001	0.811983	0.758522	0.734235	0.734235	0.734235	0.734235	0.734235	0.734235	0.734235	0.734235	0.734235	0.734235	0.734235	0.734235	0.734235
NBR20029	7.4141	0	0.958924	0.899048	0.874286	0.83022	0.814354	0.814354	0.814354	0.814354	0.814354	0.814354	0.814354	0.814354	0.814354	0.814354	0.814354	0.814354	0.814354
NBR20030	0.344969	1	0.852202	0.661583	0.590241	0.492993	0.456581	0.456581	0.456581	0.456581	0.456581	0.456581	0.456581	0.456581	0.456581	0.456581	0.456581	0.456581	0.456581
NBR20031	11.8932	0	0.977878	0.943463	0.92999	0.90752	0.897729	0.897729	0.897729	0.897729	0.897729	0.897729	0.897729	0.897729	0.897729	0.897729	0.897729	0.897729	0.897729
NBR20032	0.70089	1	0.963228	0.906837	0.882649	0.842769	0.826248	0.826248	0.826248	0.826248	0.826248	0.826248	0.826248	0.826248	0.826248	0.826248	0.826248	0.826248	0.826248
NBR20033	13.7112	0	0.564089	0.240869	0.166806	0.0878256	0.0680272	0.0680272	0.0680272	0.0680272	0.0680272	0.0680272	0.0680272	0.0680272	0.0680272	0.0680272	0.0680272	0.0680272	0.0680272
NBR20034	1.42916	1	0.821563	0.613076	0.536931	0.422722	0.385368	0.385368	0.385368	0.385368	0.385368	0.385368	0.385368	0.385368	0.385368	0.385368	0.385368	0.385368	0.385368
NBR20035	1.25394	1	0.769378	0.541236	0.461078	0.352712	0.315886	0.315886	0.315886	0.315886	0.315886	0.315886	0.315886	0.315886	0.315886	0.315886	0.315886	0.315886	0.315886
NBR20036	8.21081	0	0.976019	0.944228	0.929729	0.906462	0.89658	0.89658	0.89658	0.89658	0.89658	0.89658	0.89658	0.89658	0.89658	0.89658	0.89658	0.89658	0.89658
NBR20037	5.04312	0	0.967361	0.91901	0.900435	0.870601	0.857184	0.857184	0.857184	0.857184	0.857184	0.857184	0.857184	0.857184	0.857184	0.857184	0.857184	0.857184	0.857184
NBR20038	7.54004	0	0.977093	0.944283	0.930982	0.908716	0.899463	0.899463	0.899463	0.899463	0.899463	0.899463	0.899463	0.899463	0.899463	0.899463	0.899463	0.899463	0.899463
NBR20039	7.09651	0	0.988699	0.97137	0.963792	0.951382	0.946833	0.946833	0.946833	0.946833	0.946833	0.946833	0.946833	0.946833	0.946833	0.946833	0.946833	0.946833	0.946833
NBR20040	7.52909	0	0.869771	0.7076	0.646056	0.550946	0.520273	0.520273	0.520273	0.520273	0.520273	0.520273	0.520273	0.520273	0.520273	0.520273	0.520273	0.520273	0.520273
NBR20041	9.67283	0	0.956415	0.889876	0.864352	0.824733	0.807155	0.807155	0.807155	0.807155	0.807155	0.807155	0.807155	0.807155	0.807155	0.807155	0.807155	0.807155	0.807155
NBR20042	5.45654	0	0.976244	0.942976	0.92938	0.906218	0.895749	0.895749	0.895749	0.895749	0.895749	0.895749	0.895749	0.895749	0.895749	0.895749	0.895749	0.895749	0.895749
NBR20043	6.63655	0	0.947452	0.871849	0.839274	0.78665	0.765095	0.765095	0.765095	0.765095	0.765095	0.765095	0.765095	0.765095	0.765095	0.765095	0.765095	0.765095	0.765095
NBR20044	1.21013	1	0.700838	0.449701	0.364157	0.258206	0.227729	0.227729	0.227729	0.227729	0.227729	0.227729	0.227729	0.227729	0.227729	0.227729	0.227729	0.227729	0.227729
NBR20045	10.5599	0	0.949186	0.872418	0.839902	0.791421	0.772837	0.772837	0.772837	0.772837	0.772837	0.772837	0.772837	0.772837	0.772837	0.772837	0.772837	0.772837	0.772837
NBR20046	1.11157	1	0.587864	0.281695	0.20536	0.121897	0.100755	0.100755	0.100755	0.100755	0.100755	0.100755	0.100755	0.100755	0.100755	0.100755	0.100755	0.100755	0.100755
NBR20047	12.5585	0	0.978027	0.945706	0.931834	0.90706	0.898005	0.898005	0.898005	0.898005	0.898005	0.898005	0.898005	0.898005	0.898005	0.898005	0.898005	0.898005	0.898005
NBR20048	8.71732	0	0.98035	0.950026	0.93724	0.914294	0.904851	0.904851	0.904851	0.904851	0.904851	0.904851	0.904851	0.904851	0.904851	0.904851	0.904851	0.904851	0.904851
NBR20049	8.96099	0	0.979158	0.949439	0.938174	0.917779	0.908274	0.908274	0.908274	0.908274	0.908274	0.908274	0.908274	0.908274	0.908274	0.908274	0.908274	0.908274	0.908274
NBR20050	0.605065	1	0.698862	0.407027	0.317405	0.211992	0.179156	0.179156	0.179156	0.179156	0.179156	0.179156	0.179156	0.179156	0.179156	0.179156	0.179156	0.179156	0.179156
NBR20051	3.21971	1	0.736598	0.462211	0.375822	0.289792	0.249986	0.249986	0.249986	0.249986	0.249986	0.249986	0.249986	0.249986	0.249986	0.249986	0.249986	0.249986	0.249986
NBR20052	5.35797	0	0.951096	0.878124	0.852028	0.806776	0.786649	0.786649	0.786649	0.786649	0.786649	0.786649	0.786649	0.786649	0.786649	0.786649	0.786649	0.786649	0.786649
NBR20053	6.23135	0	0.853706	0.674648	0.602942	0.494813	0.456734	0.456734	0.456734	0.456734	0.456734	0.456734	0.456734	0.456734	0.456734	0.456734	0.456734	0.456734	0.456734
NBR20054	0.804928	1	0.837211	0.636717	0.566866	0.461294	0.421758	0.421758	0.421758	0.421758	0.421758	0.421758	0.421758	0.421758	0.421758	0.421758	0.421758	0.421758	0.421758
NBR20055	1.08419	1	0.901945	0.775117	0.723847	0.643961	0.611893	0.611893	0.611893	0.611893	0.611893	0.611893	0.611893	0.611893	0.611893	0.611893	0.611893	0.611893	0.611893
NBR20056	5.82615	0	0.732679	0.462504	0.374444	0.262428	0.227063	0.227063	0.227063	0.227063	0.227063	0.227063	0.227063	0.227063	0.227063	0.227063	0.227063	0.227063	0.227063
NBR20057	5.26762	0	0.972071	0.931184	0.914106	0.884878	0.874004	0.874004	0.874004	0.874004	0.874004	0.874004	0.874004	0.874004	0.874004	0.874004	0.874004	0.874004	0.874004
NBR20058	1.74675	1	0.783118	0.539622	0.460885	0.349968	0.312514	0.312514	0.312514	0.312514	0.312514	0.312514	0.312514	0.312514	0.312514	0.312514	0.312514	0.312514	0.312514
NBR20059	6.32991	0	0.958081	0.897212	0.871857	0.831644	0.815773	0.815773	0.815773	0.815773	0.815773	0.815773	0.815773	0.815773	0.815773	0.815773	0.815773	0.815773	0.815773
NBR20060	1.48118	1	0.945359	0.866659	0.83106	0.772374	0.74841	0.74841	0.74841	0.74841	0.74841	0.74841	0.74841	0.74841	0.74841	0.74841	0.74841	0.74841	0.74841
NBR20061	3.73169	0	0.970297	0.929493	0.912092	0.884504	0.87346	0.87346	0.87346	0.87346	0.87346	0.87346	0.87346	0.87346	0.87346	0.87346	0.87346	0.87346	0.87346
NBR20062	1.33881	1	0.726105	0.474722	0.391808	0.28159	0.250085	0.250085	0.250085	0.250085	0.250085	0.250085	0.250085	0.250085	0.250085	0.250085	0.250085	0.250085	0.250085
NBR20063	15.7426	0	0.9697	0.925975	0.908201	0.87704	0.864577	0.864577	0.864577	0.864577	0.864577	0.864577	0.864577	0.864577	0.864577	0.864577	0.864577	0.864577	0.864577
NBR20064	13.2977	0	0.932255	0.839747	0.804439	0.7405	0.7149	0.7149	0.7149	0.7149	0.7149	0.7149	0.7149	0.7149	0.7149	0.7149	0.7149	0.7149	0.7149
NBR20065	6.82272	0	0.983464	0.960298	0.949959	0.933061	0.925339	0.925339	0.925339	0.925339	0.925339	0.925339	0.925339	0.925339	0.925339	0.925339	0.925339	0.925339	0.925339
NBR20066	0.889802	1	0.596755	0.278464	0.204801	0.121963	0.100628	0.100628	0.100628	0.100628	0.100628	0.100628	0.100628	0.100628	0.100628	0.100628	0.100628	0.100628	0.100628
NBR20067	1.82341	1	0.754074	0.511908	0.42552	0.311959	0.278117	0.278117	0.278117	0.278117	0.278117	0.278117	0.278117	0.278117	0.278117	0.278117	0.278117	0.278117	0.278117
NBR20068	6.84463	0	0.951614	0.882823	0.852303	0.804591	0.788204	0.788204	0.788204	0.788204	0.788204	0.788204	0.788204	0.788204	0.788204	0.788204	0.788204	0.788204	0.788204
NBR20069	1.05407	1	0.671373	0.384365	0.302054	0.197135	0.167488	0.167488	0.167488	0.167488	0.167488	0.167488	0.167488	0.167488	0.167488	0.167488	0.167488	0.167488	0.167488
NBR20070	2.07255	1	0.636901	0.329942	0.268429	0.180393	0.14719	0.14719	0.14719	0.14719	0.14719	0.14719	0.14719	0.14719	0.14719	0.14719	0.14719	0.14719	0.14719
NBR20071	5.59617	0	0.96912	0.924579	0.905297	0.873725	0.859815	0.859815	0.859815	0.859815	0.859815	0.859815	0.859815	0.859815	0.859815	0.859815	0.859815	0.859815	0.859815
NBR20072	0.487337	1	0.56049	0.23403	0.164148	0.0905706	0.0691704	0.0691704	0.0691704	0.0691704	0.0691704	0.0691704	0.0691704	0.0691704	0.0691704	0.0691704	0.0691704	0.0691704	0.0691704
NBR20073	4.70637	0	0.978533	0.949163	0.936522	0.915387	0.906425	0.906425	0.906425	0.906425	0.906425	0.906425	0.906425	0.906425	0.906425	0.906425	0.906425	0.906425	0.906425
NBR20074	4.3039	1	0.519494	0.20588	0.136919	0.0703814	0.0611493	0.0611493	0.0611493	0.0611493	0.0611493	0.0611493	0.0611493	0.0611493	0.0611493	0.0611493	0.0611493	0.0611493	0.0611493
NBR20075	4.63792	0	0.948049	0.873641	0.84592	0.795945	0.774774	0.774774	0.774774	0.774774	0.774774	0.774774	0.774774	0.774774	0.774774	0.774774	0.774774	0.774774	0.774774
NBR20076	4.42437	0	0.974214	0.934589	0.918218	0.890872	0.880737	0.880737	0.880737	0.880737	0.880737	0.880737	0.880737	0.880737	0.880737	0.880737	0.880737	0.880737	0.880737
NBR20077	1.28679	1	0.762952	0.507405	0.4283	0.314739	0.277191	0.277191	0.277191	0.277191	0.277191	0.277191	0.277191	0.277191	0.277191	0.277191	0.277191	0.277191	0.277191
NBR20078	3.64408	0	0.792935	0.565457	0.48185	0.368227	0.332323	0.332323	0.332323	0.332323	0.332323	0.332323	0.332323	0.332323	0.332323	0.332323	0.332323	0.332323	0.332323
NBR20079	3.83299	0	0.980469	0.951849	0.940954	0.920734	0.913143	0.913143	0.913143	0.913143	0.913143	0.913143	0.913143	0.913143	0.913143	0.913143	0.913143	0.913143	0.913143
NBR20080	3.79192	0	0.965637	0.919813	0.899318	0.866082	0.852045	0.852045	0.852045	0.852045	0.852045	0.852045	0.852045	0.852045	0.852045	0.852045	0.852045	0.852045	0.852045
NBR20081	3.23066	0	0.953409	0.889772	0.863215	0.816494	0.798413	0.798413	0.798413	0.798413	0.798413	0.798413	0.798413	0.798413	0.798413	0.798413	0.798413	0.798413	0.798413
NBR20082	2.64476	1	0.838985	0.636807	0.577275	0.467044	0.425458	0.425458	0.425458	0.425458	0.425458	0.425458	0.425458	0.425458	0.425458	0.425458	0.425458	0.425458	0.425458
NBR20083	2.78987	0	0.907448	0.772764	0.720078	0.642541	0.614336	0.614336	0.614336	0.614336	0.614336	0.614336	0.614336	0.614336	0.614336	0.614336	0.614336	0.614336	0.614336
NBR20084	2.44216	0	0.774361	0.522239	0.441356	0.341961	0.308852	0.308852	0.308852	0.308852	0.308852	0.308852	0.308852	0.308852	0.308852	0.308852	0.308852	0.308852	0.308852
NBR20085	1.21013	0	0.892428	0.74849	0.691185	0.603907	0.569743	0.569743	0.569743	0.569743	0.569743	0.569743	0.569743	0.569743	0.569743	0.569743	0.569743	0.569743	0.569743
NBR20086	0.199863	1	0.732607	0.457994	0.373945	0.264749	0.22943	0.22943	0.22943	0.22943	0.22943	0.22943	0.22943	0.22943	0.22943	0.22943	0.22943	0.22943	0.22943
NBR20087	0.87885	1	0.82122	0.606067	0.524355	0.407369	0.369912	0.369912	0.369912	0.369912	0.369912	0.369912	0.369912	0.369912	0.369912	0.369912	0.369912	0.369912	0.369912
NBR20088	3.71526	0	0.907728	0.782957	0.735781	0.662047	0.627554	0.627554	0.627554	0.627554	0.627554	0.627554	0.627554	0.627554	0.627554	0.627554	0.627554	0.627554	0.627554
NBR20089	6.33265	0	0.964898	0.914144	0.893169	0.855671	0.839503	0.839503	0.839503	0.839503	0.839503	0.839503	0.839503	0.839503	0.839503	0.839503	0.839503	0.839503	0.839503
NBR20090	6.63381	0	0.678408	0.36434	0.279585	0.173444	0.146111	0.146111	0.146111	0.146111	0.146111	0.146111	0.146111	0.146111	0.146111	0.146111	0.146111	0.146111	0.146111
NBR20091	6.78987	0	0.910671	0.792746	0.746192	0.668924	0.638894	0.638894	0.638894	0.638894	0.638894	0.638894	0.638894	0.638894	0.638894	0.638894	0.638894	0.638894	0.638894
NBR20092	6.73785	0	0.885471	0.736179	0.680511	0.598479	0.564134	0.564134	0.564134	0.564134	0.564134	0.564134	0.564134	0.564134	0.564134	0.564134	0.564134	0.564134	0.564134
NBR20093	4.94456	1	0.963913	0.910084	0.885833	0.84786	0.839235	0.839235	0.839235	0.839235	0.839235	0.839235	0.839235	0.839235	0.839235	0.839235	0.839235	0.839235	0.839235
NBR20094	15.7235	0	0.961175	0.905819	0.881924	0.841424	0.825183	0.825183	0.825183	0.825183	0.825183	0.825183	0.825183	0.825183	0.825183	0.825183	0.825183	0.825183	0.825183
NBR20095	0.618754	1	0.744916	0.474197	0.390058	0.28221	0.246383	0.246383	0.246383	0.246383	0.246383	0.246383	0.246383	0.246383	0.246383	0.246383	0.246383	0.246383	0.246383
NBR20096	0.306639	0	0.709433	0.434381	0.353048	0.247861	0.216692	0.216692	0.216692	0.216692	0.216692	0.216692	0.216692	0.216692	0.216692	0.216692	0.216692	0.216692	0.216692
NBR20097	0.939083	0	0.969594	0.927348	0.90876	0.874781	0.861362	0.861362	0.861362	0.861362	0.861362	0.861362	0.861362	0.861362	0.861362	0.861362	0.861362	0.861362	0.861362
NBR20098	0.865161	0	0.558783	0.247218	0.176404	0.103156	0.0810828	0.0810828	0.0810828	0.0810828	0.0810828	0.0810828	0.0810828	0.0810828	0.0810828	0.0810828	0.0810828	0.0810828	0.0810828
NBR20099	0.646133	0	0.821768	0.615952	0.545366	0.443616	0.410204	0.410204	0.410204	0.410204	0.410204	0.410204	0.410204	0.410204	0.410204	0.410204	0.410204	0.410204	0.410204
NBR20100	0.449008	0	0.904168	0.77207	0.717874	0.635156	0.604344	0.604344	0.604344	0.604344	0.604344	0.604344	0.604344	0.604344	0.604344	0.604344	0.604344	0.604344	0.604344
NBR20101	3.21971	0	0.96688	0.918939	0.899087	0.870744	0.858052	0.858052	0.858052	0.858052	0.858052	0.858052	0.858052	0.858052	0.858052	0.858052	0.858052	0.858052	0.858052
NBR20102	0.999316	0	0.958682	0.898519	0.872818	0.83214	0.814177	0.814177	0.814177	0.814177	0.814177	0.814177	0.814177	0.814177	0.814177	0.814177	0.814177	0.814177	0.814177
NBR20103	0.733744	0	0.982545	0.958658	0.947966	0.928516	0.921448	0.921448	0.921448	0.921448	0.921448	0.921448	0.921448	0.921448	0.921448	0.921448	0.921448	0.921448	0.921448
NBR20104	0.492813	0	0.853172	0.663922	0.597055	0.496767	0.45994	0.45994	0.45994	0.45994	0.45994	0.45994	0.45994	0.45994	0.45994	0.45994	0.45994	0.45994	0.45994
NBR20105	0.733744	0	0.845885	0.65854	0.591675	0.485742	0.448145	0.448145	0.448145	0.448145	0.448145	0.448145	0.448145	0.448145	0.448145	0.448145	0.448145	0.448145	0.448145
NBR20106	0.558522	0	0.983933	0.961	0.950322	0.932596	0.92486	0.92486	0.92486	0.92486	0.92486	0.92486	0.92486	0.92486	0.92486	0.92486	0.92486	0.92486	0.92486
NBR20107	1.62355	0	0.98911	0.972959	0.966192	0.952398	0.94775	0.94775	0.94775	0.94775	0.94775	0.94775	0.94775	0.94775	0.94775	0.94775	0.94775	0.94775	0.94775
NBR20108	0.273785	0	0.977096	0.940716	0.92601	0.902602	0.892608	0.892608	0.892608	0.892608	0.892608	0.892608	0.892608	0.892608	0.892608	0.892608	0.892608	0.892608	0.892608
NBR20109	1.30048	0	0.955313	0.887103	0.86309	0.821461	0.804647	0.804647	0.804647	0.804647	0.804647	0.804647	0.804647	0.804647	0.804647	0.804647	0.804647	0.804647	0.804647
NBR20110	0.5859	0	0.983813	0.960092	0.95066	0.934248	0.927547	0.927547	0.927547	0.927547	0.927547	0.927547	0.927547	0.927547	0.927547	0.927547	0.927547	0.927547	0.927547
NBR20111	1.18823	0	0.984557	0.96273	0.952622	0.936585	0.930045	0.930045	0.930045	0.930045	0.930045	0.930045	0.930045	0.930045	0.930045	0.930045	0.930045	0.930045	0.930045
NBR20112	0.273785	0	0.972845	0.934022	0.916305	0.888765	0.87738	0.87738	0.87738	0.87738	0.87738	0.87738	0.87738	0.87738	0.87738	0.87738	0.87738	0.87738	0.87738
NBR20113	0.5859	0	0.970118	0.928327	0.910766	0.877715	0.864306	0.864306	0.864306	0.864306	0.864306	0.864306	0.864306	0.864306	0.864306	0.864306	0.864306	0.864306	0.864306
NBR20114	1.27584	0	0.974337	0.940224	0.924679	0.898803	0.887657	0.887657	0.887657	0.887657	0.887657	0.887657	0.887657	0.887657	0.887657	0.887657	0.887657	0.887657	0.887657
NBR20115	1.21834	0	0.932126	0.844162	0.80865	0.746644	0.722787	0.722787	0.722787	0.722787	0.722787	0.722787	0.722787	0.722787	0.722787	0.722787	0.722787	0.722787	0.722787
NBR20116	1.1937	0	0.920275	0.809316	0.764641	0.697147	0.671745	0.671745	0.671745	0.671745	0.671745	0.671745	0.671745	0.671745	0.671745	0.671745	0.671745	0.671745	0.671745
NBR20117	0.837782	0	0.810427	0.58978	0.515619	0.416193	0.379909	0.379909	0.379909	0.379909	0.379909	0.379909	0.379909	0.379909	0.379909	0.379909	0.379909	0.379909	0.379909
NBR20118	0.906229	0	0.966137	0.918565	0.89809	0.863753	0.849537	0.849537	0.849537	0.849537	0.849537	0.849537	0.849537	0.849537	0.849537	0.849537	0.849537	0.849537	0.849537
NBR20119	3.4141	1	0.845466	0.639691	0.569634	0.488113	0.447307	0.447307	0.447307	0.447307	0.447307	0.447307	0.447307	0.447307	0.447307	0.447307	0.447307	0.447307	0.447307
NBR20120	0.17796	0	0.946305	0.86958	0.840472	0.791755	0.771273	0.771273	0.771273	0.771273	0.771273	0.771273	0.771273	0.771273	0.771273	0.771273	0.771273	0.771273	0.771273
NBR20121	3.03901	0	0.941136	0.856215	0.822519	0.76533	0.742626	0.742626	0.742626	0.742626	0.742626	0.742626	0.742626	0.742626	0.742626	0.742626	0.742626	0.742626	0.742626
NBR20122	2.29979	1	0.953679	0.886897	0.867312	0.820874	0.802372	0.802372	0.802372	0.802372	0.802372	0.802372	0.802372	0.802372	0.802372	0.802372	0.802372	0.802372	0.802372
NBR20123	3.23066	0	0.973225	0.936538	0.919387	0.889824	0.880023	0.880023	0.880023	0.880023	0.880023	0.880023	0.880023	0.880023	0.880023	0.880023	0.880023	0.880023	0.880023
NBR20124	6.59822	0	0.971931	0.931773	0.914301	0.885659	0.876234	0.876234	0.876234	0.876234	0.876234	0.876234	0.876234	0.876234	0.876234	0.876234	0.876234	0.876234	0.876234
NBR20125	3.54552	0	0.82917	0.629267	0.557915	0.452369	0.412624	0.412624	0.412624	0.412624	0.412624	0.412624	0.412624	0.412624	0.412624	0.412624	0.412624	0.412624	0.412624
NBR20126	4.47639	0	0.948428	0.878862	0.850045	0.801842	0.784187	0.784187	0.784187	0.784187	0.784187	0.784187	0.784187	0.784187	0.784187	0.784187	0.784187	0.784187	0.784187
NBR20127	1.99863	0	0.939793	0.854519	0.821972	0.769588	0.745561	0.745561	0.745561	0.745561	0.745561	0.745561	0.745561	0.745561	0.745561	0.745561	0.745561	0.745561	0.745561
NBR20128	3.38672	0	0.979442	0.951669	0.939265	0.916347	0.908205	0.908205	0.908205	0.908205	0.908205	0.908205	0.908205	0.908205	0.908205	0.908205	0.908205	0.908205	0.908205
NBR20129	0.558522	1	0.68706	0.380819	0.298704	0.193569	0.159833	0.159833	0.159833	0.159833	0.159833	0.159833	0.159833	0.159833	0.159833	0.159833	0.159833	0.159833	0.159833
NBR20130	3.44695	0	0.746301	0.487902	0.407899	0.308208	0.274101	0.274101	0.274101	0.274101	0.274101	0.274101	0.274101	0.274101	0.274101	0.274101	0.274101	0.274101	0.274101
NBR20131	0.073922	1	0.743553	0.467116	0.385053	0.274382	0.236454	0.236454	0.236454	0.236454	0.236454	0.236454	0.236454	0.236454	0.236454	0.236454	0.236454	0.236454	0.236454
NBR20132	1.34976	0	0.969782	0.927157	0.908074	0.876672	0.862988	0.862988	0.862988	0.862988	0.862988	0.862988	0.862988	0.862988	0.862988	0.862988	0.862988	0.862988	0.862988
NBR20133	6.16564	0	0.940347	0.85983	0.825331	0.768334	0.746626	0.746626	0.746626	0.746626	0.746626	0.746626	0.746626	0.746626	0.746626	0.746626	0.746626	0.746626	0.746626
NBR20134	5.67556	0	0.926767	0.82102	0.780316	0.719663	0.693467	0.693467	0.693467	0.693467	0.693467	0.693467	0.693467	0.693467	0.693467	0.693467	0.693467	0.693467	0.693467
NBR20135	5.64545	0	0.772747	0.532029	0.4501	0.347571	0.304742	0.304742	0.304742	0.304742	0.304742	0.304742	0.304742	0.304742	0.304742	0.304742	0.304742	0.304742	0.304742
NBR20136	4.39973	0	0.916005	0.805293	0.757474	0.688444	0.66516	0.66516	0.66516	0.66516	0.66516	0.66516	0.66516	0.66516	0.66516	0.66516	0.66516	0.66516	0.66516
NBR20137	1.54689	1	0.816275	0.609012	0.53668	0.425998	0.392209	0.392209	0.392209	0.392209	0.392209	0.392209	0.392209	0.392209	0.392209	0.392209	0.392209	0.392209	0.392209
NBR20138	2.06434	1	0.840768	0.63839	0.582647	0.490501	0.45481	0.45481	0.45481	0.45481	0.45481	0.45481	0.45481	0.45481	0.45481	0.45481	0.45481	0.45481	0.45481
NBR20139	1.30322	1	0.693745	0.426309	0.337129	0.230705	0.196788	0.196788	0.196788	0.196788	0.196788	0.196788	0.196788	0.196788	0.196788	0.196788	0.196788	0.196788	0.196788
NBR20140	0.0136893	1	0.657651	0.357069	0.276968	0.187499	0.156625	0.156625	0.156625	0.156625	0.156625	0.156625	0.156625	0.156625	0.156625	0.156625	0.156625	0.156625	0.156625
NBR20141	3.55921	1	0.916162	0.8016	0.758112	0.700766	0.675299	0.675299	0.675299	0.675299	0.675299	0.675299	0.675299	0.675299	0.675299	0.675299	0.675299	0.675299	0.675299
NBR20142	3.04449	0	0.97915	0.948331	0.935718	0.9129	0.903029	0.903029	0.903029	0.903029	0.903029	0.903029	0.903029	0.903029	0.903029	0.903029	0.903029	0.903029	0.903029
NBR20143	3.0089	0	0.922924	0.814037	0.770165	0.703942	0.677467	0.677467	0.677467	0.677467	0.677467	0.677467	0.677467	0.677467	0.677467	0.677467	0.677467	0.677467	0.677467
NBR20144	3.17317	0	0.916603	0.802124	0.75792	0.686921	0.656684	0.656684	0.656684	0.656684	0.656684	0.656684	0.656684	0.656684	0.656684	0.656684	0.656684	0.656684	0.656684
NBR20145	2.34086	0	0.97223	0.931675	0.914902	0.884035	0.872064	0.872064	0.872064	0.872064	0.872064	0.872064	0.872064	0.872064	0.872064	0.872064	0.872064	0.872064	0.872064
NBR20146	2.423	0	0.876515	0.715611	0.651824	0.567421	0.534999	0.534999	0.534999	0.534999	0.534999	0.534999	0.534999	0.534999	0.534999	0.534999	0.534999	0.534999	0.534999
NBR20147	0.00273785	0	0.928838	0.831989	0.794637	0.731873	0.709695	0.709695	0.709695	0.709695	0.709695	0.709695	0.709695	0.709695	0.709695	0.709695	0.709695	0.709695	0.709695
NBR20148	0.807666	0	0.916446	0.80316	0.754573	0.673486	0.645674	0.645674	0.645674	0.645674	0.645674	0.645674	0.645674	0.645674	0.645674	0.645674	0.645674	0.645674	0.645674
NBR20149	1.6564	0	0.953487	0.888698	0.861733	0.819656	0.801373	0.801373	0.801373	0.801373	0.801373	0.801373	0.801373	0.801373	0.801373	0.801373	0.801373	0.801373	0.801373
NBR20150	1.58795	0	0.789432	0.547324	0.474358	0.36299	0.329498	0.329498	0.329498	0.329498	0.329498	0.329498	0.329498	0.329498	0.329498	0.329498	0.329498	0.329498	0.329498
NBR20151	0.00273785	0	0.944912	0.863657	0.829274	0.774596	0.754248	0.754248	0.754248	0.754248	0.754248	0.754248	0.754248	0.754248	0.754248	0.754248	0.754248	0.754248	0.754248
NBR20152	0.00273785	0	0.909291	0.787506	0.737834	0.66185	0.633585	0.633585	0.633585	0.633585	0.633585	0.633585	0.633585	0.633585	0.633585	0.633585	0.633585	0.633585	0.633585
NBR20153	1.65914	0	0.738602	0.470534	0.398764	0.295338	0.258466	0.258466	0.258466	0.258466	0.258466	0.258466	0.258466	0.258466	0.258466	0.258466	0.258466	0.258466	0.258466
NBR20154	0.933607	0	0.805457	0.577171	0.504817	0.399918	0.360498	0.360498	0.360498	0.360498	0.360498	0.360498	0.360498	0.360498	0.360498	0.360498	0.360498	0.360498	0.360498
NBR20155	1.33607	0	0.864834	0.693687	0.630125	0.527589	0.493049	0.493049	0.493049	0.493049	0.493049	0.493049	0.493049	0.493049	0.493049	0.493049	0.493049	0.493049	0.493049
NBR20156	0.328542	0	0.805662	0.580918	0.505568	0.392521	0.3544	0.3544	0.3544	0.3544	0.3544	0.3544	0.3544	0.3544	0.3544	0.3544	0.3544	0.3544	0.3544
NBR20157	1.4319	1	0.663229	0.38481	0.307665	0.21708	0.188169	0.188169	0.188169	0.188169	0.188169	0.188169	0.188169	0.188169	0.188169	0.188169	0.188169	0.188169	0.188169
NBR20158	1.01027	0	0.957698	0.895307	0.868559	0.825007	0.807569	0.807569	0.807569	0.807569	0.807569	0.807569	0.807569	0.807569	0.807569	0.807569	0.807569	0.807569	0.807569
NBR20159	0.00273785	0	0.908316	0.792799	0.745089	0.6776	0.64766	0.64766	0.64766	0.64766	0.64766	0.64766	0.64766	0.64766	0.64766	0.64766	0.64766	0.64766	0.64766
NBR20160	0.00273785	0	0.980356	0.953111	0.940637	0.920014	0.912482	0.912482	0.912482	0.912482	0.912482	0.912482	0.912482	0.912482	0.912482	0.912482	0.912482	0.912482	0.912482

## Sheet: Cor
	OS.time	OS.event	1	2	3	4	5	6	7	8	9	10	11	12	13	14	15	16	17
GSM810679	7.50992	0	0.98654	0.965502	0.956205	0.93882	0.93126	0.93126	0.93126	0.93126	0.93126	0.93126	0.93126	0.93126	0.93126	0.93126	0.93126	0.93126	0.93126
GSM810692	9.67556	0	0.982341	0.951978	0.938522	0.913727	0.903061	0.903061	0.903061	0.903061	0.903061	0.903061	0.903061	0.903061	0.903061	0.903061	0.903061	0.903061	0.903061
GSM810701	5.59617	0	0.98715	0.966288	0.95653	0.937676	0.929587	0.929587	0.929587	0.929587	0.929587	0.929587	0.929587	0.929587	0.929587	0.929587	0.929587	0.929587	0.929587
GSM810706	7.45243	0	0.980601	0.948026	0.93365	0.906378	0.89592	0.89592	0.89592	0.89592	0.89592	0.89592	0.89592	0.89592	0.89592	0.89592	0.89592	0.89592	0.89592
GSM810707	7.93977	0	0.990827	0.975699	0.969061	0.956829	0.952293	0.952293	0.952293	0.952293	0.952293	0.952293	0.952293	0.952293	0.952293	0.952293	0.952293	0.952293	0.952293
GSM810710	3.0527	1	0.71714	0.420688	0.341255	0.253405	0.217867	0.217867	0.217867	0.217867	0.217867	0.217867	0.217867	0.217867	0.217867	0.217867	0.217867	0.217867	0.217867
GSM810713	5.03491	0	0.984408	0.957979	0.946223	0.924729	0.915742	0.915742	0.915742	0.915742	0.915742	0.915742	0.915742	0.915742	0.915742	0.915742	0.915742	0.915742	0.915742
GSM810714	0.580424	1	0.91666	0.775786	0.72203	0.635448	0.602814	0.602814	0.602814	0.602814	0.602814	0.602814	0.602814	0.602814	0.602814	0.602814	0.602814	0.602814	0.602814
GSM810715	6.80082	0	0.990797	0.975817	0.969445	0.956739	0.951951	0.951951	0.951951	0.951951	0.951951	0.951951	0.951951	0.951951	0.951951	0.951951	0.951951	0.951951	0.951951
GSM810719	12.4654	0	0.716368	0.435111	0.345731	0.232059	0.207823	0.207823	0.207823	0.207823	0.207823	0.207823	0.207823	0.207823	0.207823	0.207823	0.207823	0.207823	0.207823
GSM810722	0.566735	1	0.790591	0.526445	0.437079	0.309004	0.27205	0.27205	0.27205	0.27205	0.27205	0.27205	0.27205	0.27205	0.27205	0.27205	0.27205	0.27205	0.27205
GSM810724	1.8152	0	0.883629	0.710449	0.648778	0.553016	0.524642	0.524642	0.524642	0.524642	0.524642	0.524642	0.524642	0.524642	0.524642	0.524642	0.524642	0.524642	0.524642
GSM810730	6.18754	0	0.983511	0.955048	0.941647	0.918741	0.910894	0.910894	0.910894	0.910894	0.910894	0.910894	0.910894	0.910894	0.910894	0.910894	0.910894	0.910894	0.910894
GSM810732	5.6564	0	0.994948	0.985751	0.981239	0.972266	0.969371	0.969371	0.969371	0.969371	0.969371	0.969371	0.969371	0.969371	0.969371	0.969371	0.969371	0.969371	0.969371
GSM810735	1.4976	0	0.686488	0.380706	0.301724	0.203933	0.170415	0.170415	0.170415	0.170415	0.170415	0.170415	0.170415	0.170415	0.170415	0.170415	0.170415	0.170415	0.170415
GSM810737	7.92334	0	0.928246	0.813047	0.762945	0.688945	0.660982	0.660982	0.660982	0.660982	0.660982	0.660982	0.660982	0.660982	0.660982	0.660982	0.660982	0.660982	0.660982
NBR20001	13.4538	0	0.973061	0.925455	0.905714	0.868305	0.853076	0.853076	0.853076	0.853076	0.853076	0.853076	0.853076	0.853076	0.853076	0.853076	0.853076	0.853076	0.853076
NBR20002	17.399	0	0.862438	0.669769	0.601011	0.493158	0.453936	0.453936	0.453936	0.453936	0.453936	0.453936	0.453936	0.453936	0.453936	0.453936	0.453936	0.453936	0.453936
NBR20003	16.3039	0	0.979811	0.94529	0.929755	0.899645	0.886806	0.886806	0.886806	0.886806	0.886806	0.886806	0.886806	0.886806	0.886806	0.886806	0.886806	0.886806	0.886806
NBR20004	1.33333	1	0.803068	0.560786	0.46795	0.340008	0.297882	0.297882	0.297882	0.297882	0.297882	0.297882	0.297882	0.297882	0.297882	0.297882	0.297882	0.297882	0.297882
NBR20005	3.49624	1	0.831343	0.588817	0.508187	0.415131	0.371744	0.371744	0.371744	0.371744	0.371744	0.371744	0.371744	0.371744	0.371744	0.371744	0.371744	0.371744	0.371744
NBR20006	1.577	1	0.870276	0.691849	0.618194	0.489622	0.45015	0.45015	0.45015	0.45015	0.45015	0.45015	0.45015	0.45015	0.45015	0.45015	0.45015	0.45015	0.45015
NBR20007	1.62902	1	0.933116	0.824426	0.776614	0.69783	0.667165	0.667165	0.667165	0.667165	0.667165	0.667165	0.667165	0.667165	0.667165	0.667165	0.667165	0.667165	0.667165
NBR20008	0.930869	1	0.779814	0.492313	0.3889	0.260974	0.222664	0.222664	0.222664	0.222664	0.222664	0.222664	0.222664	0.222664	0.222664	0.222664	0.222664	0.222664	0.222664
NBR20009	0.810404	1	0.716149	0.381387	0.283265	0.169623	0.140873	0.140873	0.140873	0.140873	0.140873	0.140873	0.140873	0.140873	0.140873	0.140873	0.140873	0.140873	0.140873
NBR20010	1.07871	1	0.742985	0.453998	0.358783	0.238447	0.201005	0.201005	0.201005	0.201005	0.201005	0.201005	0.201005	0.201005	0.201005	0.201005	0.201005	0.201005	0.201005
NBR20011	3.85489	1	0.893256	0.731633	0.671823	0.584421	0.550976	0.550976	0.550976	0.550976	0.550976	0.550976	0.550976	0.550976	0.550976	0.550976	0.550976	0.550976	0.550976
NBR20012	0.536619	1	0.364012	0.0701343	0.0369805	0.0107376	0.00666547	0.00666547	0.00666547	0.00666547	0.00666547	0.00666547	0.00666547	0.00666547	0.00666547	0.00666547	0.00666547	0.00666547	0.00666547
NBR20013	6.92402	0	0.824222	0.577197	0.490268	0.365184	0.320549	0.320549	0.320549	0.320549	0.320549	0.320549	0.320549	0.320549	0.320549	0.320549	0.320549	0.320549	0.320549
NBR20014	2.37098	1	0.762985	0.459764	0.383652	0.267601	0.224623	0.224623	0.224623	0.224623	0.224623	0.224623	0.224623	0.224623	0.224623	0.224623	0.224623	0.224623	0.224623
NBR20015	17.6947	0	0.945252	0.857775	0.822092	0.754133	0.732068	0.732068	0.732068	0.732068	0.732068	0.732068	0.732068	0.732068	0.732068	0.732068	0.732068	0.732068	0.732068
NBR20016	7.54278	0	0.955681	0.885404	0.856721	0.802862	0.781153	0.781153	0.781153	0.781153	0.781153	0.781153	0.781153	0.781153	0.781153	0.781153	0.781153	0.781153	0.781153
NBR20017	0.380561	1	0.842241	0.620099	0.535781	0.400659	0.366032	0.366032	0.366032	0.366032	0.366032	0.366032	0.366032	0.366032	0.366032	0.366032	0.366032	0.366032	0.366032
NBR20018	13.7331	0	0.982865	0.953087	0.940167	0.914427	0.904502	0.904502	0.904502	0.904502	0.904502	0.904502	0.904502	0.904502	0.904502	0.904502	0.904502	0.904502	0.904502
NBR20019	11.499	0	0.951931	0.874633	0.840255	0.788602	0.766886	0.766886	0.766886	0.766886	0.766886	0.766886	0.766886	0.766886	0.766886	0.766886	0.766886	0.766886	0.766886
NBR20020	8.87611	0	0.934556	0.823366	0.782552	0.692803	0.661621	0.661621	0.661621	0.661621	0.661621	0.661621	0.661621	0.661621	0.661621	0.661621	0.661621	0.661621	0.661621
NBR20021	12.2437	0	0.973849	0.92917	0.907541	0.866982	0.854105	0.854105	0.854105	0.854105	0.854105	0.854105	0.854105	0.854105	0.854105	0.854105	0.854105	0.854105	0.854105
NBR20022	13.1225	0	0.969617	0.92039	0.897933	0.856656	0.841359	0.841359	0.841359	0.841359	0.841359	0.841359	0.841359	0.841359	0.841359	0.841359	0.841359	0.841359	0.841359
NBR20023	0.172485	1	0.68279	0.382829	0.298554	0.196142	0.1687	0.1687	0.1687	0.1687	0.1687	0.1687	0.1687	0.1687	0.1687	0.1687	0.1687	0.1687	0.1687
NBR20024	0.807666	1	0.925784	0.797994	0.747282	0.664975	0.629572	0.629572	0.629572	0.629572	0.629572	0.629572	0.629572	0.629572	0.629572	0.629572	0.629572	0.629572	0.629572
NBR20025	16.2793	0	0.956858	0.881901	0.850806	0.792602	0.771615	0.771615	0.771615	0.771615	0.771615	0.771615	0.771615	0.771615	0.771615	0.771615	0.771615	0.771615	0.771615
NBR20026	7.37303	0	0.937531	0.836815	0.791965	0.71059	0.683778	0.683778	0.683778	0.683778	0.683778	0.683778	0.683778	0.683778	0.683778	0.683778	0.683778	0.683778	0.683778
NBR20027	0.77755	1	0.72175	0.412331	0.323107	0.209795	0.18082	0.18082	0.18082	0.18082	0.18082	0.18082	0.18082	0.18082	0.18082	0.18082	0.18082	0.18082	0.18082
NBR20028	5.83436	0	0.953999	0.873233	0.843139	0.792524	0.769235	0.769235	0.769235	0.769235	0.769235	0.769235	0.769235	0.769235	0.769235	0.769235	0.769235	0.769235	0.769235
NBR20029	7.4141	0	0.967415	0.91219	0.888591	0.842195	0.826205	0.826205	0.826205	0.826205	0.826205	0.826205	0.826205	0.826205	0.826205	0.826205	0.826205	0.826205	0.826205
NBR20030	0.344969	1	0.777144	0.484479	0.392426	0.281959	0.244214	0.244214	0.244214	0.244214	0.244214	0.244214	0.244214	0.244214	0.244214	0.244214	0.244214	0.244214	0.244214
NBR20031	11.8932	0	0.970372	0.917345	0.896088	0.859285	0.844114	0.844114	0.844114	0.844114	0.844114	0.844114	0.844114	0.844114	0.844114	0.844114	0.844114	0.844114	0.844114
NBR20032	0.70089	1	0.97198	0.92055	0.897807	0.857526	0.840774	0.840774	0.840774	0.840774	0.840774	0.840774	0.840774	0.840774	0.840774	0.840774	0.840774	0.840774	0.840774
NBR20033	13.7112	0	0.741605	0.435898	0.345679	0.226579	0.192666	0.192666	0.192666	0.192666	0.192666	0.192666	0.192666	0.192666	0.192666	0.192666	0.192666	0.192666	0.192666
NBR20034	1.42916	1	0.841284	0.621378	0.537325	0.407352	0.365962	0.365962	0.365962	0.365962	0.365962	0.365962	0.365962	0.365962	0.365962	0.365962	0.365962	0.365962	0.365962
NBR20035	1.25394	1	0.747263	0.477569	0.386665	0.266885	0.231954	0.231954	0.231954	0.231954	0.231954	0.231954	0.231954	0.231954	0.231954	0.231954	0.231954	0.231954	0.231954
NBR20036	8.21081	0	0.988828	0.970579	0.962758	0.94895	0.942778	0.942778	0.942778	0.942778	0.942778	0.942778	0.942778	0.942778	0.942778	0.942778	0.942778	0.942778	0.942778
NBR20037	5.04312	0	0.976028	0.933424	0.916528	0.886786	0.873549	0.873549	0.873549	0.873549	0.873549	0.873549	0.873549	0.873549	0.873549	0.873549	0.873549	0.873549	0.873549
NBR20038	7.54004	0	0.981693	0.950901	0.937528	0.912878	0.902825	0.902825	0.902825	0.902825	0.902825	0.902825	0.902825	0.902825	0.902825	0.902825	0.902825	0.902825	0.902825
NBR20039	7.09651	0	0.990088	0.972686	0.964609	0.95074	0.945682	0.945682	0.945682	0.945682	0.945682	0.945682	0.945682	0.945682	0.945682	0.945682	0.945682	0.945682	0.945682
NBR20040	7.52909	0	0.933282	0.82545	0.779148	0.695934	0.669916	0.669916	0.669916	0.669916	0.669916	0.669916	0.669916	0.669916	0.669916	0.669916	0.669916	0.669916	0.669916
NBR20041	9.67283	0	0.960098	0.888457	0.859054	0.80906	0.789586	0.789586	0.789586	0.789586	0.789586	0.789586	0.789586	0.789586	0.789586	0.789586	0.789586	0.789586	0.789586
NBR20042	5.45654	0	0.978732	0.943325	0.928389	0.899992	0.888107	0.888107	0.888107	0.888107	0.888107	0.888107	0.888107	0.888107	0.888107	0.888107	0.888107	0.888107	0.888107
NBR20043	6.63655	0	0.916203	0.784491	0.732972	0.651901	0.620984	0.620984	0.620984	0.620984	0.620984	0.620984	0.620984	0.620984	0.620984	0.620984	0.620984	0.620984	0.620984
NBR20044	1.21013	1	0.62258	0.325065	0.240986	0.148952	0.124234	0.124234	0.124234	0.124234	0.124234	0.124234	0.124234	0.124234	0.124234	0.124234	0.124234	0.124234	0.124234
NBR20045	10.5599	0	0.979632	0.943908	0.927113	0.899527	0.88956	0.88956	0.88956	0.88956	0.88956	0.88956	0.88956	0.88956	0.88956	0.88956	0.88956	0.88956	0.88956
NBR20046	1.11157	1	0.3335	0.0787795	0.0430247	0.0146052	0.0106604	0.0106604	0.0106604	0.0106604	0.0106604	0.0106604	0.0106604	0.0106604	0.0106604	0.0106604	0.0106604	0.0106604	0.0106604
NBR20047	12.5585	0	0.984185	0.957063	0.945047	0.921364	0.912751	0.912751	0.912751	0.912751	0.912751	0.912751	0.912751	0.912751	0.912751	0.912751	0.912751	0.912751	0.912751
NBR20048	8.71732	0	0.987254	0.963521	0.953497	0.934742	0.926971	0.926971	0.926971	0.926971	0.926971	0.926971	0.926971	0.926971	0.926971	0.926971	0.926971	0.926971	0.926971
NBR20049	8.96099	0	0.989545	0.971424	0.964401	0.951151	0.944364	0.944364	0.944364	0.944364	0.944364	0.944364	0.944364	0.944364	0.944364	0.944364	0.944364	0.944364	0.944364
NBR20050	0.605065	1	0.599373	0.262701	0.18163	0.0985229	0.0768116	0.0768116	0.0768116	0.0768116	0.0768116	0.0768116	0.0768116	0.0768116	0.0768116	0.0768116	0.0768116	0.0768116	0.0768116
NBR20051	3.21971	1	0.504459	0.183293	0.122017	0.0730127	0.0560726	0.0560726	0.0560726	0.0560726	0.0560726	0.0560726	0.0560726	0.0560726	0.0560726	0.0560726	0.0560726	0.0560726	0.0560726
NBR20052	5.35797	0	0.950436	0.863173	0.82958	0.771007	0.746472	0.746472	0.746472	0.746472	0.746472	0.746472	0.746472	0.746472	0.746472	0.746472	0.746472	0.746472	0.746472
NBR20053	6.23135	0	0.911812	0.778657	0.721642	0.625188	0.590079	0.590079	0.590079	0.590079	0.590079	0.590079	0.590079	0.590079	0.590079	0.590079	0.590079	0.590079	0.590079
NBR20054	0.804928	1	0.853738	0.638563	0.563643	0.446479	0.403256	0.403256	0.403256	0.403256	0.403256	0.403256	0.403256	0.403256	0.403256	0.403256	0.403256	0.403256	0.403256
NBR20055	1.08419	1	0.948852	0.866219	0.830041	0.767409	0.741125	0.741125	0.741125	0.741125	0.741125	0.741125	0.741125	0.741125	0.741125	0.741125	0.741125	0.741125	0.741125
NBR20056	5.82615	0	0.817676	0.580613	0.494087	0.373407	0.334119	0.334119	0.334119	0.334119	0.334119	0.334119	0.334119	0.334119	0.334119	0.334119	0.334119	0.334119	0.334119
NBR20057	5.26762	0	0.986029	0.962369	0.951944	0.932502	0.925739	0.925739	0.925739	0.925739	0.925739	0.925739	0.925739	0.925739	0.925739	0.925739	0.925739	0.925739	0.925739
NBR20058	1.74675	1	0.677362	0.349979	0.266884	0.164716	0.135595	0.135595	0.135595	0.135595	0.135595	0.135595	0.135595	0.135595	0.135595	0.135595	0.135595	0.135595	0.135595
NBR20059	6.32991	0	0.903832	0.747878	0.688191	0.594107	0.561492	0.561492	0.561492	0.561492	0.561492	0.561492	0.561492	0.561492	0.561492	0.561492	0.561492	0.561492	0.561492
NBR20060	1.48118	1	0.967972	0.914096	0.88907	0.844289	0.826613	0.826613	0.826613	0.826613	0.826613	0.826613	0.826613	0.826613	0.826613	0.826613	0.826613	0.826613	0.826613
NBR20061	3.73169	0	0.978842	0.94357	0.927584	0.899986	0.889252	0.889252	0.889252	0.889252	0.889252	0.889252	0.889252	0.889252	0.889252	0.889252	0.889252	0.889252	0.889252
NBR20062	1.33881	1	0.835165	0.628544	0.547452	0.422895	0.386931	0.386931	0.386931	0.386931	0.386931	0.386931	0.386931	0.386931	0.386931	0.386931	0.386931	0.386931	0.386931
NBR20063	15.7426	0	0.983443	0.954287	0.942087	0.919455	0.909915	0.909915	0.909915	0.909915	0.909915	0.909915	0.909915	0.909915	0.909915	0.909915	0.909915	0.909915	0.909915
NBR20064	13.2977	0	0.94636	0.862511	0.829117	0.76649	0.74122	0.74122	0.74122	0.74122	0.74122	0.74122	0.74122	0.74122	0.74122	0.74122	0.74122	0.74122	0.74122
NBR20065	6.82272	0	0.981459	0.950219	0.935797	0.910308	0.899494	0.899494	0.899494	0.899494	0.899494	0.899494	0.899494	0.899494	0.899494	0.899494	0.899494	0.899494	0.899494
NBR20066	0.889802	1	0.663906	0.320872	0.235794	0.134012	0.110442	0.110442	0.110442	0.110442	0.110442	0.110442	0.110442	0.110442	0.110442	0.110442	0.110442	0.110442	0.110442
NBR20067	1.82341	1	0.853197	0.656928	0.572034	0.44416	0.403524	0.403524	0.403524	0.403524	0.403524	0.403524	0.403524	0.403524	0.403524	0.403524	0.403524	0.403524	0.403524
NBR20068	6.84463	0	0.984861	0.95974	0.947723	0.926728	0.919172	0.919172	0.919172	0.919172	0.919172	0.919172	0.919172	0.919172	0.919172	0.919172	0.919172	0.919172	0.919172
NBR20069	1.05407	1	0.634329	0.297302	0.211153	0.113259	0.0890031	0.0890031	0.0890031	0.0890031	0.0890031	0.0890031	0.0890031	0.0890031	0.0890031	0.0890031	0.0890031	0.0890031	0.0890031
NBR20070	2.07255	1	0.55769	0.206241	0.151488	0.0828527	0.0602222	0.0602222	0.0602222	0.0602222	0.0602222	0.0602222	0.0602222	0.0602222	0.0602222	0.0602222	0.0602222	0.0602222	0.0602222
NBR20071	5.59617	0	0.979245	0.942894	0.92686	0.898092	0.885766	0.885766	0.885766	0.885766	0.885766	0.885766	0.885766	0.885766	0.885766	0.885766	0.885766	0.885766	0.885766
NBR20072	0.487337	1	0.670111	0.333125	0.250205	0.150108	0.120575	0.120575	0.120575	0.120575	0.120575	0.120575	0.120575	0.120575	0.120575	0.120575	0.120575	0.120575	0.120575
NBR20073	4.70637	0	0.983791	0.957489	0.945993	0.924433	0.915431	0.915431	0.915431	0.915431	0.915431	0.915431	0.915431	0.915431	0.915431	0.915431	0.915431	0.915431	0.915431
NBR20074	4.3039	1	0.40966	0.100187	0.0531776	0.0188666	0.0147815	0.0147815	0.0147815	0.0147815	0.0147815	0.0147815	0.0147815	0.0147815	0.0147815	0.0147815	0.0147815	0.0147815	0.0147815
NBR20075	4.63792	0	0.986978	0.964763	0.955587	0.93725	0.929442	0.929442	0.929442	0.929442	0.929442	0.929442	0.929442	0.929442	0.929442	0.929442	0.929442	0.929442	0.929442
NBR20076	4.42437	0	0.985128	0.958042	0.946002	0.923622	0.915372	0.915372	0.915372	0.915372	0.915372	0.915372	0.915372	0.915372	0.915372	0.915372	0.915372	0.915372	0.915372
NBR20077	1.28679	1	0.373565	0.105456	0.0664248	0.0297907	0.0241776	0.0241776	0.0241776	0.0241776	0.0241776	0.0241776	0.0241776	0.0241776	0.0241776	0.0241776	0.0241776	0.0241776	0.0241776
NBR20078	3.64408	0	0.88419	0.717515	0.648089	0.540454	0.503874	0.503874	0.503874	0.503874	0.503874	0.503874	0.503874	0.503874	0.503874	0.503874	0.503874	0.503874	0.503874
NBR20079	3.83299	0	0.983029	0.954381	0.942527	0.919753	0.911652	0.911652	0.911652	0.911652	0.911652	0.911652	0.911652	0.911652	0.911652	0.911652	0.911652	0.911652	0.911652
NBR20080	3.79192	0	0.9757	0.936	0.916891	0.883138	0.870283	0.870283	0.870283	0.870283	0.870283	0.870283	0.870283	0.870283	0.870283	0.870283	0.870283	0.870283	0.870283
NBR20081	3.23066	0	0.934605	0.828773	0.782874	0.701112	0.672099	0.672099	0.672099	0.672099	0.672099	0.672099	0.672099	0.672099	0.672099	0.672099	0.672099	0.672099	0.672099
NBR20082	2.64476	1	0.671121	0.334583	0.260142	0.150793	0.120815	0.120815	0.120815	0.120815	0.120815	0.120815	0.120815	0.120815	0.120815	0.120815	0.120815	0.120815	0.120815
NBR20083	2.78987	0	0.915083	0.769283	0.707619	0.611917	0.580681	0.580681	0.580681	0.580681	0.580681	0.580681	0.580681	0.580681	0.580681	0.580681	0.580681	0.580681	0.580681
NBR20084	2.44216	0	0.800818	0.537151	0.44832	0.334363	0.298018	0.298018	0.298018	0.298018	0.298018	0.298018	0.298018	0.298018	0.298018	0.298018	0.298018	0.298018	0.298018
NBR20085	1.21013	0	0.854606	0.64297	0.561415	0.450785	0.408704	0.408704	0.408704	0.408704	0.408704	0.408704	0.408704	0.408704	0.408704	0.408704	0.408704	0.408704	0.408704
NBR20086	0.199863	1	0.865276	0.665368	0.588416	0.469253	0.427563	0.427563	0.427563	0.427563	0.427563	0.427563	0.427563	0.427563	0.427563	0.427563	0.427563	0.427563	0.427563
NBR20087	0.87885	1	0.339707	0.0926794	0.0527507	0.0230511	0.0178841	0.0178841	0.0178841	0.0178841	0.0178841	0.0178841	0.0178841	0.0178841	0.0178841	0.0178841	0.0178841	0.0178841	0.0178841
NBR20088	3.71526	0	0.901394	0.745958	0.687368	0.591509	0.550415	0.550415	0.550415	0.550415	0.550415	0.550415	0.550415	0.550415	0.550415	0.550415	0.550415	0.550415	0.550415
NBR20089	6.33265	0	0.964286	0.904529	0.879219	0.831578	0.811675	0.811675	0.811675	0.811675	0.811675	0.811675	0.811675	0.811675	0.811675	0.811675	0.811675	0.811675	0.811675
NBR20090	6.63381	0	0.356929	0.0786509	0.0461229	0.015382	0.0108943	0.0108943	0.0108943	0.0108943	0.0108943	0.0108943	0.0108943	0.0108943	0.0108943	0.0108943	0.0108943	0.0108943	0.0108943
NBR20091	6.78987	0	0.808607	0.565456	0.487062	0.370424	0.330434	0.330434	0.330434	0.330434	0.330434	0.330434	0.330434	0.330434	0.330434	0.330434	0.330434	0.330434	0.330434
NBR20092	6.73785	0	0.856383	0.654436	0.581823	0.47693	0.437654	0.437654	0.437654	0.437654	0.437654	0.437654	0.437654	0.437654	0.437654	0.437654	0.437654	0.437654	0.437654
NBR20093	4.94456	1	0.9696	0.916143	0.891002	0.847911	0.838868	0.838868	0.838868	0.838868	0.838868	0.838868	0.838868	0.838868	0.838868	0.838868	0.838868	0.838868	0.838868
NBR20094	15.7235	0	0.958074	0.886346	0.855464	0.800564	0.777675	0.777675	0.777675	0.777675	0.777675	0.777675	0.777675	0.777675	0.777675	0.777675	0.777675	0.777675	0.777675
NBR20095	0.618754	1	0.743433	0.439807	0.352329	0.239836	0.205471	0.205471	0.205471	0.205471	0.205471	0.205471	0.205471	0.205471	0.205471	0.205471	0.205471	0.205471	0.205471
NBR20096	0.306639	0	0.874841	0.692176	0.620329	0.502356	0.46435	0.46435	0.46435	0.46435	0.46435	0.46435	0.46435	0.46435	0.46435	0.46435	0.46435	0.46435	0.46435
NBR20097	0.939083	0	0.987638	0.967358	0.957884	0.939391	0.932519	0.932519	0.932519	0.932519	0.932519	0.932519	0.932519	0.932519	0.932519	0.932519	0.932519	0.932519	0.932519
NBR20098	0.865161	0	0.733019	0.449796	0.365355	0.252753	0.214987	0.214987	0.214987	0.214987	0.214987	0.214987	0.214987	0.214987	0.214987	0.214987	0.214987	0.214987	0.214987
NBR20099	0.646133	0	0.892446	0.738208	0.678808	0.582821	0.551852	0.551852	0.551852	0.551852	0.551852	0.551852	0.551852	0.551852	0.551852	0.551852	0.551852	0.551852	0.551852
NBR20100	0.449008	0	0.987568	0.96539	0.954596	0.935283	0.927767	0.927767	0.927767	0.927767	0.927767	0.927767	0.927767	0.927767	0.927767	0.927767	0.927767	0.927767	0.927767
NBR20101	3.21971	0	0.984981	0.958523	0.947213	0.929499	0.921598	0.921598	0.921598	0.921598	0.921598	0.921598	0.921598	0.921598	0.921598	0.921598	0.921598	0.921598	0.921598
NBR20102	0.999316	0	0.987231	0.96483	0.954777	0.937437	0.929357	0.929357	0.929357	0.929357	0.929357	0.929357	0.929357	0.929357	0.929357	0.929357	0.929357	0.929357	0.929357
NBR20103	0.733744	0	0.992441	0.979795	0.974013	0.962575	0.958449	0.958449	0.958449	0.958449	0.958449	0.958449	0.958449	0.958449	0.958449	0.958449	0.958449	0.958449	0.958449
NBR20104	0.492813	0	0.916663	0.778043	0.723759	0.631176	0.596518	0.596518	0.596518	0.596518	0.596518	0.596518	0.596518	0.596518	0.596518	0.596518	0.596518	0.596518	0.596518
NBR20105	0.733744	0	0.89301	0.736611	0.674719	0.569606	0.532991	0.532991	0.532991	0.532991	0.532991	0.532991	0.532991	0.532991	0.532991	0.532991	0.532991	0.532991	0.532991
NBR20106	0.558522	0	0.981348	0.950357	0.93559	0.909289	0.898235	0.898235	0.898235	0.898235	0.898235	0.898235	0.898235	0.898235	0.898235	0.898235	0.898235	0.898235	0.898235
NBR20107	1.62355	0	0.990962	0.974999	0.968403	0.954507	0.949563	0.949563	0.949563	0.949563	0.949563	0.949563	0.949563	0.949563	0.949563	0.949563	0.949563	0.949563	0.949563
NBR20108	0.273785	0	0.993227	0.980163	0.974317	0.964348	0.959908	0.959908	0.959908	0.959908	0.959908	0.959908	0.959908	0.959908	0.959908	0.959908	0.959908	0.959908	0.959908
NBR20109	1.30048	0	0.981324	0.947188	0.933564	0.908538	0.89844	0.89844	0.89844	0.89844	0.89844	0.89844	0.89844	0.89844	0.89844	0.89844	0.89844	0.89844	0.89844
NBR20110	0.5859	0	0.989766	0.97183	0.964425	0.949861	0.944408	0.944408	0.944408	0.944408	0.944408	0.944408	0.944408	0.944408	0.944408	0.944408	0.944408	0.944408	0.944408
NBR20111	1.18823	0	0.985786	0.962928	0.952143	0.933648	0.926038	0.926038	0.926038	0.926038	0.926038	0.926038	0.926038	0.926038	0.926038	0.926038	0.926038	0.926038	0.926038
NBR20112	0.273785	0	0.991233	0.976188	0.969248	0.957077	0.95202	0.95202	0.95202	0.95202	0.95202	0.95202	0.95202	0.95202	0.95202	0.95202	0.95202	0.95202	0.95202
NBR20113	0.5859	0	0.987258	0.965999	0.956902	0.938324	0.930438	0.930438	0.930438	0.930438	0.930438	0.930438	0.930438	0.930438	0.930438	0.930438	0.930438	0.930438	0.930438
NBR20114	1.27584	0	0.99028	0.974484	0.966924	0.953606	0.947566	0.947566	0.947566	0.947566	0.947566	0.947566	0.947566	0.947566	0.947566	0.947566	0.947566	0.947566	0.947566
NBR20115	1.21834	0	0.989291	0.971657	0.9638	0.947781	0.941446	0.941446	0.941446	0.941446	0.941446	0.941446	0.941446	0.941446	0.941446	0.941446	0.941446	0.941446	0.941446
NBR20116	1.1937	0	0.952966	0.873264	0.83713	0.777874	0.75707	0.75707	0.75707	0.75707	0.75707	0.75707	0.75707	0.75707	0.75707	0.75707	0.75707	0.75707	0.75707
NBR20117	0.837782	0	0.900043	0.744387	0.682255	0.588399	0.554338	0.554338	0.554338	0.554338	0.554338	0.554338	0.554338	0.554338	0.554338	0.554338	0.554338	0.554338	0.554338
NBR20118	0.906229	0	0.98993	0.97358	0.966124	0.952281	0.946777	0.946777	0.946777	0.946777	0.946777	0.946777	0.946777	0.946777	0.946777	0.946777	0.946777	0.946777	0.946777
NBR20119	3.4141	1	0.953696	0.869561	0.83325	0.783012	0.756314	0.756314	0.756314	0.756314	0.756314	0.756314	0.756314	0.756314	0.756314	0.756314	0.756314	0.756314	0.756314
NBR20120	0.17796	0	0.982159	0.95061	0.937679	0.913486	0.902989	0.902989	0.902989	0.902989	0.902989	0.902989	0.902989	0.902989	0.902989	0.902989	0.902989	0.902989	0.902989
NBR20121	3.03901	0	0.982552	0.951791	0.938302	0.913056	0.902649	0.902649	0.902649	0.902649	0.902649	0.902649	0.902649	0.902649	0.902649	0.902649	0.902649	0.902649	0.902649
NBR20122	2.29979	1	0.980979	0.948916	0.939018	0.914447	0.904464	0.904464	0.904464	0.904464	0.904464	0.904464	0.904464	0.904464	0.904464	0.904464	0.904464	0.904464	0.904464
NBR20123	3.23066	0	0.986614	0.964943	0.954398	0.934177	0.927039	0.927039	0.927039	0.927039	0.927039	0.927039	0.927039	0.927039	0.927039	0.927039	0.927039	0.927039	0.927039
NBR20124	6.59822	0	0.984481	0.957677	0.945801	0.924694	0.917462	0.917462	0.917462	0.917462	0.917462	0.917462	0.917462	0.917462	0.917462	0.917462	0.917462	0.917462	0.917462
NBR20125	3.54552	0	0.911832	0.774893	0.719282	0.620746	0.582072	0.582072	0.582072	0.582072	0.582072	0.582072	0.582072	0.582072	0.582072	0.582072	0.582072	0.582072	0.582072
NBR20126	4.47639	0	0.979181	0.944831	0.929302	0.900086	0.88915	0.88915	0.88915	0.88915	0.88915	0.88915	0.88915	0.88915	0.88915	0.88915	0.88915	0.88915	0.88915
NBR20127	1.99863	0	0.987205	0.965282	0.956136	0.939958	0.932678	0.932678	0.932678	0.932678	0.932678	0.932678	0.932678	0.932678	0.932678	0.932678	0.932678	0.932678	0.932678
NBR20128	3.38672	0	0.987433	0.967642	0.958584	0.940723	0.933882	0.933882	0.933882	0.933882	0.933882	0.933882	0.933882	0.933882	0.933882	0.933882	0.933882	0.933882	0.933882
NBR20129	0.558522	1	0.500721	0.164536	0.106354	0.0502912	0.0355714	0.0355714	0.0355714	0.0355714	0.0355714	0.0355714	0.0355714	0.0355714	0.0355714	0.0355714	0.0355714	0.0355714	0.0355714
NBR20130	3.44695	0	0.708755	0.404181	0.319829	0.217466	0.188622	0.188622	0.188622	0.188622	0.188622	0.188622	0.188622	0.188622	0.188622	0.188622	0.188622	0.188622	0.188622
NBR20131	0.073922	1	0.727487	0.41454	0.325793	0.213636	0.17729	0.17729	0.17729	0.17729	0.17729	0.17729	0.17729	0.17729	0.17729	0.17729	0.17729	0.17729	0.17729
NBR20132	1.34976	0	0.984195	0.958374	0.94665	0.925161	0.91594	0.91594	0.91594	0.91594	0.91594	0.91594	0.91594	0.91594	0.91594	0.91594	0.91594	0.91594	0.91594
NBR20133	6.16564	0	0.972572	0.930831	0.911611	0.8759	0.861681	0.861681	0.861681	0.861681	0.861681	0.861681	0.861681	0.861681	0.861681	0.861681	0.861681	0.861681	0.861681
NBR20134	5.67556	0	0.973021	0.923236	0.901893	0.864815	0.849049	0.849049	0.849049	0.849049	0.849049	0.849049	0.849049	0.849049	0.849049	0.849049	0.849049	0.849049	0.849049
NBR20135	5.64545	0	0.798426	0.545365	0.456601	0.345161	0.298767	0.298767	0.298767	0.298767	0.298767	0.298767	0.298767	0.298767	0.298767	0.298767	0.298767	0.298767	0.298767
NBR20136	4.39973	0	0.855536	0.651702	0.568689	0.458244	0.424348	0.424348	0.424348	0.424348	0.424348	0.424348	0.424348	0.424348	0.424348	0.424348	0.424348	0.424348	0.424348
NBR20137	1.54689	1	0.8155	0.573492	0.487745	0.355896	0.31763	0.31763	0.31763	0.31763	0.31763	0.31763	0.31763	0.31763	0.31763	0.31763	0.31763	0.31763	0.31763
NBR20138	2.06434	1	0.828178	0.589575	0.523668	0.414912	0.375589	0.375589	0.375589	0.375589	0.375589	0.375589	0.375589	0.375589	0.375589	0.375589	0.375589	0.375589	0.375589
NBR20139	1.30322	1	0.718209	0.442197	0.350724	0.234513	0.201593	0.201593	0.201593	0.201593	0.201593	0.201593	0.201593	0.201593	0.201593	0.201593	0.201593	0.201593	0.201593
NBR20140	0.0136893	1	0.458861	0.133567	0.0811615	0.0364171	0.025856	0.025856	0.025856	0.025856	0.025856	0.025856	0.025856	0.025856	0.025856	0.025856	0.025856	0.025856	0.025856
NBR20141	3.55921	1	0.960642	0.8953	0.868647	0.83009	0.811671	0.811671	0.811671	0.811671	0.811671	0.811671	0.811671	0.811671	0.811671	0.811671	0.811671	0.811671	0.811671
NBR20142	3.04449	0	0.985605	0.960621	0.950068	0.929767	0.921232	0.921232	0.921232	0.921232	0.921232	0.921232	0.921232	0.921232	0.921232	0.921232	0.921232	0.921232	0.921232
NBR20143	3.0089	0	0.955676	0.878439	0.844815	0.789519	0.766908	0.766908	0.766908	0.766908	0.766908	0.766908	0.766908	0.766908	0.766908	0.766908	0.766908	0.766908	0.766908
NBR20144	3.17317	0	0.959591	0.89062	0.861654	0.810933	0.787651	0.787651	0.787651	0.787651	0.787651	0.787651	0.787651	0.787651	0.787651	0.787651	0.787651	0.787651	0.787651
NBR20145	2.34086	0	0.980392	0.946751	0.932379	0.902211	0.891185	0.891185	0.891185	0.891185	0.891185	0.891185	0.891185	0.891185	0.891185	0.891185	0.891185	0.891185	0.891185
NBR20146	2.423	0	0.88757	0.713345	0.644156	0.546469	0.511841	0.511841	0.511841	0.511841	0.511841	0.511841	0.511841	0.511841	0.511841	0.511841	0.511841	0.511841	0.511841
NBR20147	0.00273785	0	0.960056	0.893032	0.864913	0.814413	0.795481	0.795481	0.795481	0.795481	0.795481	0.795481	0.795481	0.795481	0.795481	0.795481	0.795481	0.795481	0.795481
NBR20148	0.807666	0	0.893935	0.727995	0.657107	0.544922	0.507834	0.507834	0.507834	0.507834	0.507834	0.507834	0.507834	0.507834	0.507834	0.507834	0.507834	0.507834	0.507834
NBR20149	1.6564	0	0.972017	0.925281	0.904779	0.868984	0.852489	0.852489	0.852489	0.852489	0.852489	0.852489	0.852489	0.852489	0.852489	0.852489	0.852489	0.852489	0.852489
NBR20150	1.58795	0	0.81621	0.561708	0.482624	0.356559	0.321008	0.321008	0.321008	0.321008	0.321008	0.321008	0.321008	0.321008	0.321008	0.321008	0.321008	0.321008	0.321008
NBR20151	0.00273785	0	0.988346	0.966935	0.957075	0.939069	0.932239	0.932239	0.932239	0.932239	0.932239	0.932239	0.932239	0.932239	0.932239	0.932239	0.932239	0.932239	0.932239
NBR20152	0.00273785	0	0.944348	0.850815	0.808874	0.735785	0.707998	0.707998	0.707998	0.707998	0.707998	0.707998	0.707998	0.707998	0.707998	0.707998	0.707998	0.707998	0.707998
NBR20153	1.65914	0	0.72768	0.411292	0.331785	0.222161	0.186301	0.186301	0.186301	0.186301	0.186301	0.186301	0.186301	0.186301	0.186301	0.186301	0.186301	0.186301	0.186301
NBR20154	0.933607	0	0.86072	0.647683	0.570485	0.453014	0.407736	0.407736	0.407736	0.407736	0.407736	0.407736	0.407736	0.407736	0.407736	0.407736	0.407736	0.407736	0.407736
NBR20155	1.33607	0	0.919749	0.794652	0.742898	0.65057	0.618352	0.618352	0.618352	0.618352	0.618352	0.618352	0.618352	0.618352	0.618352	0.618352	0.618352	0.618352	0.618352
NBR20156	0.328542	0	0.866456	0.672967	0.601068	0.485748	0.447657	0.447657	0.447657	0.447657	0.447657	0.447657	0.447657	0.447657	0.447657	0.447657	0.447657	0.447657	0.447657
NBR20157	1.4319	1	0.691486	0.374029	0.283528	0.172935	0.141876	0.141876	0.141876	0.141876	0.141876	0.141876	0.141876	0.141876	0.141876	0.141876	0.141876	0.141876	0.141876
NBR20158	1.01027	0	0.985618	0.96046	0.949531	0.930714	0.922759	0.922759	0.922759	0.922759	0.922759	0.922759	0.922759	0.922759	0.922759	0.922759	0.922759	0.922759	0.922759
NBR20159	0.00273785	0	0.948524	0.868334	0.831558	0.775061	0.750758	0.750758	0.750758	0.750758	0.750758	0.750758	0.750758	0.750758	0.750758	0.750758	0.750758	0.750758	0.750758
NBR20160	0.00273785	0	0.986019	0.963441	0.952702	0.933237	0.926146	0.926146	0.926146	0.926146	0.926146	0.926146	0.926146	0.926146	0.926146	0.926146	0.926146	0.926146	0.926146

## Sheet: Readme
This file contains prediction results of survival probability for each patient, over several time points in the range of (min survival time, max survival time) in data.
The result for each method (RS-PL, RS-L, etc.) are stored separately in each excel sheet.
An example is shown below with descriptions.
		Overall survival time		Prediction (survival probability)
	Patient ID			At time=1yr	2yr	3yr	…
		OS.time	OS.event	1	2	3	…
	GSM810679	7.50992	0	0.95188	0.897495	0.876728	…
	GSM810692	9.67556	0	0.954856	0.899885	0.880876	…
	GSM810701	5.59617	0	0.950375	0.891669	0.870247	…
	GSM810706	7.45243	0	0.959816	0.910211	0.891614	…
	GSM810707	7.93977	0	0.964247	0.919571	0.903543	…
	GSM810710	3.0527	1	0.608551	0.316883	0.249329	…
	.	.	.	.	.	.
	.	.	.	.	.	.
Since we create 100 pairs of (train, test) split of data using random subsampling, there is no specific indicators for train or test sets.
Prediction was performed on each test split, and predicted survival probability for each time was averaged over all testing. Each patient was used ~40 times for testing.
