# Supplementary material for: Robust Selection of Cancer Survival Signatures from High-Throughput Genomic Data Using Two-Fold Subsampling
Source: PLoS One. 2014 Oct 8;9(10):e108818. doi: 10.1371/journal.pone.0108818 (PMC4190101; doi:10.1371/journal.pone.0108818)
Supplement: Table S6 — Predictions of survival probability (lung adenocarcinoma). (XLS) [file pone.0108818.s007.xls]

## Sheet: RS-PL
	OS.time	OS.event	1	2	3	4	5	6	7	8	9	10
GSM773541	2.03422	0	0.969378	0.918611	0.871152	0.794028	0.754461	0.729632	0.705806	0.665352	0.665352	0.665352
GSM773542	7.12115	0	0.970918	0.922029	0.882327	0.815479	0.775796	0.754545	0.732088	0.682311	0.682311	0.682311
GSM773544	6.48597	0	0.977362	0.940389	0.910155	0.859218	0.832714	0.813229	0.796442	0.758576	0.758576	0.758576
GSM773545	5.14442	0	0.985527	0.961128	0.939359	0.901804	0.879755	0.866212	0.855714	0.828239	0.828239	0.828239
GSM773547	0.821355	1	0.990113	0.966812	0.948358	0.911675	0.89259	0.881178	0.870696	0.849302	0.849302	0.849302
GSM773549	5.02396	0	0.987845	0.966048	0.946583	0.916146	0.897502	0.886082	0.875085	0.855675	0.855675	0.855675
GSM773550	5.00479	0	0.976195	0.936633	0.905417	0.852894	0.825537	0.808206	0.790691	0.756139	0.756139	0.756139
GSM773551	5.04038	1	0.98647	0.963721	0.943561	0.909575	0.89031	0.89031	0.877952	0.855897	0.855897	0.855897
GSM773552	1.74949	1	0.934791	0.846164	0.765657	0.641794	0.57633	0.540956	0.50949	0.447994	0.447994	0.447994
GSM773553	3.58932	1	0.983397	0.954989	0.932196	0.89308	0.870412	0.857905	0.841784	0.811743	0.811743	0.811743
GSM773554	3.00616	0	0.982522	0.952975	0.93083	0.887828	0.863855	0.849545	0.837071	0.807035	0.807035	0.807035
GSM773555	3.2553	0	0.945706	0.86175	0.791518	0.684208	0.631476	0.604437	0.577396	0.52074	0.52074	0.52074
GSM773556	10.5763	0	0.975325	0.934157	0.899579	0.839794	0.807028	0.788679	0.77229	0.737841	0.737841	0.737841
GSM773558	5.08145	0	0.957965	0.884982	0.827202	0.724156	0.671604	0.649205	0.622299	0.577587	0.577587	0.577587
GSM773559	8.39699	0	0.952375	0.871418	0.810829	0.705258	0.651003	0.626395	0.595097	0.540595	0.540595	0.540595
GSM773560	3.12663	0	0.95159	0.869978	0.811903	0.706613	0.653157	0.626756	0.592462	0.548082	0.548082	0.548082
GSM773561	4.99658	0	0.985075	0.959747	0.937487	0.900137	0.876326	0.862757	0.851413	0.823709	0.823709	0.823709
GSM773562	4.40794	0	0.975165	0.925187	0.886823	0.818417	0.785548	0.767619	0.74557	0.711602	0.711602	0.711602
GSM773563	5.51403	0	0.964941	0.902039	0.849929	0.766993	0.726308	0.700377	0.679529	0.634502	0.634502	0.634502
GSM773564	4.99932	0	0.987691	0.966326	0.949015	0.916046	0.899922	0.889371	0.880246	0.861176	0.861176	0.861176
GSM773565	5.99863	0	0.948977	0.866265	0.799217	0.688459	0.636161	0.604398	0.579741	0.537268	0.537268	0.537268
GSM773566	9.1499	0	0.977404	0.939777	0.90528	0.85662	0.824426	0.807009	0.792886	0.758043	0.758043	0.758043
GSM773567	3.63587	0	0.985907	0.963598	0.944483	0.91046	0.893212	0.880868	0.866675	0.849272	0.849272	0.849272
GSM773568	8.00821	0	0.966421	0.91592	0.87396	0.801911	0.761125	0.736272	0.717459	0.66643	0.66643	0.66643
GSM773569	7.88501	0	0.989976	0.972872	0.959149	0.933966	0.917865	0.909746	0.903137	0.884652	0.884652	0.884652
GSM773570	4.72005	0	0.979633	0.945364	0.917897	0.869726	0.842738	0.824094	0.811541	0.779491	0.779491	0.779491
GSM773571	7.57016	0	0.966524	0.909656	0.863381	0.781488	0.741581	0.719952	0.693808	0.648163	0.648163	0.648163
GSM773572	4.18617	0	0.965765	0.909563	0.864949	0.79091	0.747651	0.722049	0.69631	0.646396	0.646396	0.646396
GSM773573	0.605065	1	0.963604	0.885912	0.823625	0.725073	0.674519	0.640076	0.611766	0.562533	0.562533	0.562533
GSM773574	1.49487	1	0.958137	0.896881	0.839421	0.746059	0.697811	0.673064	0.642578	0.592166	0.592166	0.592166
GSM773575	0.947296	1	0.970369	0.910383	0.861381	0.777965	0.733624	0.713153	0.686895	0.646356	0.646356	0.646356
GSM773577	7.28542	1	0.98483	0.95707	0.93045	0.889429	0.869653	0.856123	0.839283	0.839283	0.839283	0.839283
GSM773579	1.16359	1	0.981625	0.95553	0.926529	0.882004	0.856832	0.841375	0.825996	0.796097	0.796097	0.796097
GSM773580	3.50719	0	0.979816	0.94142	0.913194	0.859001	0.832518	0.817202	0.802545	0.771599	0.771599	0.771599
GSM773581	2.85832	0	0.938997	0.84134	0.764947	0.642248	0.582881	0.54661	0.515496	0.458496	0.458496	0.458496
GSM773582	1.54689	0	0.96881	0.916832	0.867794	0.788292	0.751338	0.727407	0.702296	0.658611	0.658611	0.658611
GSM773584	4.44901	1	0.973365	0.926564	0.890576	0.823551	0.793609	0.774057	0.75342	0.707119	0.707119	0.707119
GSM773585	4.64066	1	0.966433	0.905656	0.861113	0.779396	0.749836	0.7277	0.703174	0.662967	0.662967	0.662967
GSM773586	8.14784	0	0.942581	0.84289	0.768324	0.642603	0.580104	0.54377	0.515697	0.457034	0.457034	0.457034
GSM773587	3.12936	1	0.977034	0.937954	0.904147	0.853528	0.819002	0.798051	0.778062	0.742898	0.742898	0.742898
GSM773588	4.60507	0	0.985847	0.963409	0.943522	0.909263	0.892818	0.883365	0.873981	0.853356	0.853356	0.853356
GSM773589	3.40041	1	0.964922	0.904996	0.860091	0.787878	0.749064	0.724805	0.704548	0.651871	0.651871	0.651871
GSM773590	6.16564	0	0.965504	0.910494	0.864893	0.7878	0.746586	0.716432	0.691616	0.64187	0.64187	0.64187
GSM773591	2.58179	1	0.962509	0.894039	0.852614	0.766412	0.72347	0.694895	0.670501	0.61477	0.61477	0.61477
GSM773592	3.68515	1	0.961562	0.898762	0.846658	0.770191	0.724826	0.696435	0.667671	0.615758	0.615758	0.615758
GSM773593	4.05749	1	0.973071	0.92799	0.891412	0.828316	0.808838	0.788742	0.76577	0.734666	0.734666	0.734666
GSM773595	4.27105	0	0.988903	0.969806	0.952395	0.92594	0.90876	0.897114	0.885522	0.860108	0.860108	0.860108
GSM773596	2.74059	1	0.991933	0.977277	0.966862	0.9438	0.931296	0.922887	0.915774	0.898375	0.898375	0.898375
GSM773597	0.709103	1	0.984616	0.948124	0.919053	0.869334	0.841516	0.8214	0.806045	0.774186	0.774186	0.774186
GSM773598	6.26694	0	0.977932	0.938248	0.907028	0.852533	0.824999	0.806342	0.78779	0.754733	0.754733	0.754733
GSM773599	5.24572	0	0.958393	0.885295	0.830926	0.731899	0.689106	0.662708	0.634699	0.592556	0.592556	0.592556
GSM773602	4.21355	0	0.991424	0.978212	0.96561	0.945012	0.932886	0.926607	0.918596	0.904547	0.904547	0.904547
GSM773603	1.74127	0	0.9529	0.866995	0.803469	0.701427	0.64677	0.61733	0.590021	0.537057	0.537057	0.537057
GSM773604	3.49076	0	0.942413	0.84858	0.785614	0.672908	0.618374	0.579025	0.5505	0.495627	0.495627	0.495627
GSM773605	5.48939	0	0.984935	0.958212	0.93423	0.896538	0.876353	0.8636	0.848056	0.823213	0.823213	0.823213
GSM773606	5.37988	0	0.994259	0.984525	0.975811	0.960281	0.951546	0.945613	0.940919	0.92945	0.92945	0.92945
GSM773607	6.63929	0	0.990773	0.976165	0.962221	0.941286	0.927549	0.91924	0.910914	0.89713	0.89713	0.89713
GSM773608	4.28747	0	0.9935	0.980232	0.969871	0.951442	0.942656	0.935428	0.929536	0.917373	0.917373	0.917373
GSM773609	2.71047	0	0.990088	0.975064	0.961145	0.937796	0.925772	0.91846	0.911346	0.894228	0.894228	0.894228
GSM773610	1.99589	0	0.984635	0.957964	0.93297	0.89303	0.866064	0.851969	0.840811	0.805119	0.805119	0.805119
GSM773611	6.4449	0	0.990236	0.973352	0.959533	0.934668	0.920676	0.910747	0.901962	0.88368	0.88368	0.88368
GSM773612	2.23956	0	0.979782	0.94131	0.914033	0.86288	0.837181	0.823236	0.804916	0.780863	0.780863	0.780863
GSM773613	5.50034	0	0.963364	0.903141	0.854892	0.766918	0.727627	0.702247	0.677315	0.628927	0.628927	0.628927
GSM773614	6.97878	0	0.987324	0.964665	0.946535	0.912156	0.893869	0.881178	0.867543	0.845901	0.845901	0.845901
GSM773615	9.33881	0	0.975698	0.935327	0.900448	0.83861	0.805925	0.786664	0.767614	0.73093	0.73093	0.73093
GSM773616	4.94456	0	0.923215	0.809168	0.728923	0.580027	0.515352	0.487849	0.458805	0.385971	0.385971	0.385971
GSM773617	5.30322	0	0.984697	0.959413	0.936529	0.898369	0.879419	0.865183	0.853081	0.831032	0.831032	0.831032
GSM773618	4.16153	0	0.991986	0.978019	0.965651	0.944396	0.932782	0.926561	0.920699	0.903545	0.903545	0.903545
GSM773619	3.76454	0	0.982784	0.955232	0.931235	0.891403	0.867671	0.854701	0.843528	0.813701	0.813701	0.813701
GSM773620	4.80767	0	0.99181	0.978191	0.965591	0.94395	0.931709	0.924184	0.916526	0.902249	0.902249	0.902249
GSM773621	4.37235	0	0.937175	0.827925	0.742052	0.604156	0.538748	0.510553	0.479408	0.420105	0.420105	0.420105
GSM773622	4.69268	0	0.994212	0.983381	0.973458	0.957655	0.948726	0.943412	0.93686	0.926485	0.926485	0.926485
GSM773623	4.48186	0	0.992763	0.980964	0.969874	0.951286	0.941131	0.933958	0.928122	0.91571	0.91571	0.91571
GSM773624	4.52567	0	0.989272	0.96987	0.952433	0.923699	0.907786	0.897331	0.889275	0.871962	0.871962	0.871962
GSM773625	3.27447	0	0.991105	0.974937	0.959515	0.936945	0.921848	0.914465	0.906281	0.887602	0.887602	0.887602
GSM773626	4.65982	0	0.985615	0.960397	0.938693	0.899683	0.879307	0.865667	0.853103	0.824949	0.824949	0.824949
GSM773627	5.61259	0	0.987598	0.963716	0.94543	0.912553	0.894539	0.885949	0.874999	0.849401	0.849401	0.849401
GSM773628	3.43874	0	0.948863	0.871954	0.807039	0.708539	0.651935	0.617846	0.593209	0.534359	0.534359	0.534359
GSM773629	2.23956	0	0.988619	0.969481	0.952738	0.922114	0.904054	0.894754	0.883574	0.862413	0.862413	0.862413
GSM773630	3.15948	0	0.950624	0.870936	0.809504	0.708681	0.656988	0.632583	0.599825	0.547063	0.547063	0.547063
GSM773631	8.37235	0	0.989367	0.970582	0.954643	0.928183	0.913674	0.903157	0.893753	0.872612	0.872612	0.872612
GSM773632	5.31417	0	0.989885	0.970379	0.953354	0.925659	0.910008	0.898613	0.890348	0.872702	0.872702	0.872702
GSM773633	4.36961	0	0.968313	0.914176	0.871311	0.794714	0.757147	0.735026	0.706857	0.664022	0.664022	0.664022
GSM773634	6.70773	0	0.992391	0.978245	0.966275	0.945597	0.934255	0.926692	0.919537	0.906842	0.906842	0.906842
GSM773635	5.1499	0	0.991054	0.974736	0.960677	0.935877	0.921506	0.913804	0.902359	0.885197	0.885197	0.885197
GSM773636	4.48186	0	0.980779	0.946628	0.916519	0.865928	0.835599	0.817773	0.798332	0.763885	0.763885	0.763885
GSM773637	5.56879	0	0.991084	0.974461	0.961013	0.936462	0.922018	0.913354	0.904684	0.887828	0.887828	0.887828
GSM773638	5.84257	0	0.991306	0.975759	0.961678	0.939487	0.926941	0.918144	0.909348	0.890978	0.890978	0.890978
GSM773639	2.13279	1	0.979251	0.943506	0.917398	0.861995	0.836585	0.818927	0.800704	0.76631	0.76631	0.76631
GSM773640	1.47844	1	0.9782	0.943339	0.909876	0.850102	0.816602	0.798182	0.780708	0.745682	0.745682	0.745682
GSM773641	3.60575	0	0.983761	0.958178	0.935837	0.896374	0.876728	0.865466	0.852758	0.833063	0.833063	0.833063
GSM773642	5.42094	0	0.982436	0.949846	0.92473	0.88069	0.8547	0.838145	0.824619	0.792646	0.792646	0.792646
GSM773643	1.92197	1	0.969983	0.929561	0.893359	0.827687	0.792054	0.775077	0.748249	0.70971	0.70971	0.70971
GSM773644	1.54415	1	0.98077	0.952926	0.924358	0.874665	0.849883	0.834328	0.821797	0.791108	0.791108	0.791108
GSM773647	3.68241	1	0.980654	0.945378	0.915858	0.868743	0.842354	0.822474	0.803659	0.774881	0.774881	0.774881
GSM773649	7.35661	0	0.951032	0.866347	0.795135	0.677635	0.613584	0.586421	0.554491	0.500879	0.500879	0.500879
GSM773651	7.30459	0	0.950446	0.870136	0.804392	0.69149	0.642606	0.611832	0.589349	0.53735	0.53735	0.53735
GSM773652	5.30048	0	0.987437	0.964239	0.94484	0.911989	0.895781	0.885455	0.875376	0.855326	0.855326	0.855326
GSM773653	2.38467	0	0.988888	0.971611	0.957282	0.929195	0.913943	0.905002	0.894394	0.87494	0.87494	0.87494
GSM773654	7.3128	0	0.972944	0.924277	0.882292	0.812134	0.773482	0.749958	0.729498	0.68816	0.68816	0.68816
GSM773655	4.05749	0	0.97884	0.946079	0.915039	0.864519	0.841082	0.82688	0.815191	0.787156	0.787156	0.787156
GSM773656	3.0883	0	0.988367	0.969295	0.951879	0.921913	0.903787	0.894099	0.8843	0.861738	0.861738	0.861738
GSM773657	2.85284	1	0.99238	0.978238	0.969989	0.949319	0.938119	0.932791	0.92428	0.908772	0.908772	0.908772
GSM773658	3.36482	1	0.953257	0.880766	0.81317	0.726838	0.671019	0.645556	0.624667	0.569893	0.569893	0.569893
GSM773659	6.19576	1	0.937512	0.83586	0.754166	0.627842	0.564038	0.527692	0.527692	0.456634	0.456634	0.456634
GSM773660	4.846	0	0.983113	0.953929	0.931994	0.88743	0.864335	0.848444	0.834282	0.803217	0.803217	0.803217
GSM773661	3.92334	1	0.973698	0.929536	0.893873	0.838989	0.8031	0.784789	0.766602	0.727843	0.727843	0.727843
GSM773662	4.9911	0	0.990959	0.977142	0.9634	0.940511	0.927373	0.92164	0.912751	0.895955	0.895955	0.895955
GSM773663	5.44285	0	0.99228	0.973898	0.960535	0.937044	0.924147	0.913893	0.903681	0.888067	0.888067	0.888067
GSM773665	1.72485	1	0.963845	0.909059	0.85941	0.774012	0.72754	0.70158	0.678542	0.62936	0.62936	0.62936
GSM773666	4.20808	0	0.984808	0.958553	0.936851	0.897638	0.878762	0.866134	0.854696	0.831075	0.831075	0.831075
GSM773667	3.91239	1	0.979672	0.943983	0.914288	0.869008	0.842209	0.829913	0.813423	0.784315	0.784315	0.784315
GSM773668	2.84189	1	0.990546	0.975053	0.962807	0.940404	0.926484	0.917702	0.909075	0.89365	0.89365	0.89365
GSM773669	6.8063	0	0.976851	0.937329	0.896746	0.83874	0.804564	0.783684	0.763204	0.726372	0.726372	0.726372
GSM773671	2.85284	0	0.99008	0.972315	0.957411	0.932213	0.918643	0.908899	0.899691	0.879922	0.879922	0.879922
GSM773673	2.78439	0	0.97435	0.931533	0.892289	0.830765	0.79654	0.776086	0.759005	0.72444	0.72444	0.72444
GSM773676	4.70089	0	0.981273	0.947534	0.91911	0.871211	0.845614	0.828577	0.808859	0.777518	0.777518	0.777518
GSM773677	4.09035	0	0.97628	0.93637	0.900055	0.840857	0.806312	0.789384	0.770092	0.731688	0.731688	0.731688
GSM773678	2.06434	0	0.981423	0.951665	0.925496	0.878016	0.852332	0.836446	0.823602	0.794083	0.794083	0.794083
GSM773679	6.47228	0	0.972219	0.930979	0.89767	0.834567	0.801589	0.782404	0.760852	0.713993	0.713993	0.713993
GSM773680	4.7447	0	0.984995	0.957535	0.93481	0.892465	0.869532	0.858287	0.847376	0.817775	0.817775	0.817775
GSM773681	5.31417	0	0.992272	0.978826	0.967841	0.947907	0.938382	0.931038	0.925793	0.911267	0.911267	0.911267
GSM773682	2.1191	0	0.990797	0.973565	0.957339	0.929718	0.913003	0.903072	0.890663	0.872689	0.872689	0.872689
GSM773683	7.97536	0	0.953088	0.880283	0.818604	0.717099	0.667157	0.642619	0.611624	0.560563	0.560563	0.560563
GSM773684	4.93634	0	0.990367	0.973426	0.958728	0.933647	0.918884	0.910411	0.902203	0.884797	0.884797	0.884797
GSM773685	5.23477	0	0.992496	0.979088	0.966887	0.946495	0.936035	0.92887	0.921949	0.908326	0.908326	0.908326
GSM773686	4.05476	0	0.991905	0.977751	0.964771	0.945129	0.932856	0.927458	0.920772	0.904832	0.904832	0.904832
GSM773687	3.37029	0	0.990764	0.975085	0.961299	0.937661	0.924219	0.916642	0.908294	0.892362	0.892362	0.892362
GSM773688	5.37714	0	0.985099	0.955578	0.932759	0.892851	0.868153	0.853185	0.838601	0.806278	0.806278	0.806278
GSM773689	9.17728	0	0.993071	0.979218	0.967681	0.947443	0.935922	0.928244	0.921451	0.907034	0.907034	0.907034
GSM773690	5.90828	0	0.99271	0.977346	0.965398	0.943604	0.931658	0.924472	0.917693	0.905061	0.905061	0.905061
GSM773691	9.48939	0	0.991956	0.978017	0.966003	0.945505	0.934788	0.926914	0.919647	0.906356	0.906356	0.906356
GSM773692	8.93361	0	0.989557	0.971851	0.956614	0.929371	0.916239	0.906824	0.897535	0.88282	0.88282	0.88282
GSM773693	4.9911	0	0.99275	0.980434	0.969039	0.949191	0.937613	0.929752	0.922854	0.908293	0.908293	0.908293
GSM773694	5.08145	0	0.985792	0.959667	0.938012	0.903001	0.883451	0.870546	0.855308	0.834125	0.834125	0.834125
GSM773695	6.705	0	0.991591	0.977272	0.964183	0.943081	0.931158	0.923488	0.915508	0.900051	0.900051	0.900051
GSM773696	5.08966	0	0.993126	0.981596	0.970756	0.951716	0.941539	0.934838	0.92883	0.918303	0.918303	0.918303
GSM773697	5.47023	0	0.945418	0.863308	0.785905	0.675312	0.616831	0.593162	0.566014	0.500566	0.500566	0.500566
GSM773698	5.0705	0	0.984642	0.957824	0.937136	0.90025	0.879525	0.867897	0.85468	0.825112	0.825112	0.825112
GSM773699	5.18549	0	0.992818	0.980609	0.968921	0.949942	0.939835	0.931862	0.924623	0.913705	0.913705	0.913705
GSM773700	5.09514	0	0.987605	0.966425	0.947164	0.913332	0.89483	0.886111	0.874211	0.85616	0.85616	0.85616
GSM773702	8.73101	0	0.990288	0.972342	0.95812	0.932463	0.918515	0.909128	0.899316	0.877733	0.877733	0.877733
GSM773703	4.98836	0	0.970894	0.920755	0.875457	0.800018	0.760267	0.738095	0.716991	0.681071	0.681071	0.681071
GSM773704	4.95277	0	0.992174	0.978423	0.965096	0.943305	0.931364	0.922743	0.916311	0.904263	0.904263	0.904263
GSM773705	6.987	0	0.992822	0.980986	0.970612	0.95252	0.942337	0.936544	0.929531	0.91564	0.91564	0.91564
GSM773706	8.12594	0	0.992717	0.979874	0.967759	0.947478	0.936943	0.929532	0.922661	0.91076	0.91076	0.91076
GSM773707	8.39425	0	0.990825	0.973891	0.959391	0.933586	0.917798	0.909126	0.901766	0.885999	0.885999	0.885999
GSM773708	3.86585	0	0.989821	0.970937	0.955175	0.927653	0.911606	0.899978	0.887562	0.872823	0.872823	0.872823
GSM773709	3.60575	0	0.990156	0.970984	0.954235	0.928803	0.9142	0.904904	0.895149	0.879441	0.879441	0.879441
GSM773710	3.23066	0	0.991375	0.976931	0.964128	0.94075	0.928934	0.921982	0.914042	0.90039	0.90039	0.90039
GSM773711	4.62149	0	0.991628	0.978434	0.965378	0.943738	0.932339	0.926268	0.918806	0.904601	0.904601	0.904601
GSM773712	3.87953	0	0.993051	0.980856	0.97112	0.953108	0.942832	0.935945	0.928331	0.916829	0.916829	0.916829
GSM773713	3.90418	0	0.984044	0.956271	0.933381	0.894056	0.874033	0.863466	0.846753	0.82293	0.82293	0.82293
GSM773714	4.58316	0	0.990633	0.973832	0.959275	0.932027	0.91733	0.908394	0.898199	0.879945	0.879945	0.879945
GSM773715	5.05955	0	0.984445	0.958621	0.935959	0.898939	0.876841	0.864305	0.851699	0.829564	0.829564	0.829564
GSM773716	5.08145	0	0.962909	0.89909	0.847062	0.757055	0.715171	0.688129	0.666751	0.625182	0.625182	0.625182
GSM773717	4.87337	0	0.97753	0.934274	0.902319	0.845699	0.816371	0.795881	0.777155	0.74411	0.74411	0.74411
GSM773718	5.70568	0	0.990453	0.971635	0.956648	0.928035	0.913625	0.903279	0.894037	0.877974	0.877974	0.877974
GSM773719	5.14442	0	0.991271	0.975756	0.962895	0.939307	0.926729	0.920095	0.912118	0.895262	0.895262	0.895262
GSM773720	3.04997	0	0.986375	0.963411	0.9433	0.911054	0.893106	0.881804	0.870422	0.845102	0.845102	0.845102
GSM773721	7.68241	0	0.994324	0.984378	0.974872	0.958553	0.950054	0.945084	0.938928	0.927222	0.927222	0.927222
GSM773722	4.55305	0	0.988344	0.968413	0.951672	0.921707	0.904659	0.895409	0.884401	0.866794	0.866794	0.866794
GSM773723	4.72553	0	0.968224	0.920071	0.876955	0.803144	0.761062	0.738092	0.714818	0.665888	0.665888	0.665888
GSM773724	4.45996	0	0.984844	0.958453	0.934746	0.893047	0.871124	0.858615	0.842489	0.815974	0.815974	0.815974
GSM773725	5.96578	0	0.989414	0.973372	0.958238	0.931801	0.915849	0.905323	0.897566	0.87698	0.87698	0.87698
GSM773726	5.24846	0	0.988315	0.965934	0.949156	0.919021	0.902922	0.894224	0.880791	0.860795	0.860795	0.860795
GSM773727	3.95893	0	0.982635	0.952971	0.929469	0.887831	0.867018	0.852936	0.840903	0.811241	0.811241	0.811241
GSM773728	3.18138	0	0.987164	0.963046	0.941861	0.9045	0.88531	0.872794	0.859582	0.84222	0.84222	0.84222
GSM773729	3.37029	0	0.990285	0.970591	0.954263	0.926325	0.911002	0.900652	0.89042	0.870875	0.870875	0.870875
GSM773730	2.57632	0	0.981258	0.949686	0.923213	0.876726	0.852409	0.836392	0.819819	0.792484	0.792484	0.792484
GSM773731	4.44353	0	0.991598	0.978257	0.966351	0.945379	0.93525	0.927756	0.921387	0.909541	0.909541	0.909541
GSM773732	5.07871	0	0.99283	0.979938	0.968402	0.949533	0.939893	0.934547	0.926491	0.914225	0.914225	0.914225
GSM773733	3.84394	0	0.991508	0.977843	0.964131	0.940805	0.929786	0.922083	0.914682	0.901639	0.901639	0.901639
GSM773734	6.08077	0	0.992645	0.981695	0.970585	0.953648	0.943547	0.93735	0.929046	0.91653	0.91653	0.91653
GSM773735	2.32444	0	0.993421	0.980473	0.969726	0.950131	0.940801	0.934736	0.927964	0.917429	0.917429	0.917429
GSM773736	2.27515	0	0.992423	0.980296	0.968073	0.947649	0.937924	0.931681	0.925199	0.913233	0.913233	0.913233
GSM773737	8.81314	0	0.98866	0.967986	0.950418	0.920545	0.902297	0.889055	0.879327	0.857122	0.857122	0.857122
GSM773738	7.07734	0	0.991542	0.975878	0.962126	0.93765	0.924207	0.915444	0.907221	0.893073	0.893073	0.893073
GSM773739	6.68583	0	0.99159	0.977391	0.96446	0.942272	0.929388	0.921357	0.912232	0.898223	0.898223	0.898223
GSM773740	5.2293	0	0.982805	0.95306	0.929919	0.886841	0.866079	0.852585	0.838624	0.810861	0.810861	0.810861
GSM773741	5.02122	0	0.985098	0.957924	0.935258	0.894407	0.871854	0.857036	0.844945	0.820843	0.820843	0.820843
GSM773743	6.25599	0	0.990701	0.975597	0.960882	0.938385	0.925175	0.916563	0.910443	0.891326	0.891326	0.891326
GSM773744	5.88364	0	0.992593	0.979504	0.967889	0.947914	0.936523	0.930308	0.923234	0.910934	0.910934	0.910934
GSM773745	7.01164	0	0.970191	0.925224	0.885224	0.820224	0.78396	0.758747	0.735842	0.699495	0.699495	0.699495
GSM773746	5.3306	0	0.98741	0.967009	0.948711	0.917746	0.901481	0.887848	0.878249	0.855226	0.855226	0.855226
GSM773747	5.04038	0	0.992893	0.981131	0.97136	0.95256	0.943143	0.938435	0.931573	0.918534	0.918534	0.918534
GSM773748	5.3963	0	0.993727	0.982716	0.972097	0.955081	0.945732	0.940498	0.93347	0.921696	0.921696	0.921696
GSM773749	6.59548	0	0.975999	0.933221	0.896981	0.834961	0.802958	0.785643	0.773181	0.725034	0.725034	0.725034
GSM773750	4.44627	0	0.99316	0.981343	0.969901	0.9507	0.939758	0.932007	0.925342	0.911308	0.911308	0.911308
GSM773751	6.65298	0	0.986298	0.962611	0.944294	0.90946	0.891988	0.879933	0.866397	0.844315	0.844315	0.844315
GSM773752	5.08145	0	0.993065	0.980058	0.968701	0.949008	0.939074	0.932159	0.925499	0.912573	0.912573	0.912573
GSM773753	4.15058	0	0.989468	0.971387	0.956111	0.930916	0.91626	0.909438	0.899482	0.881079	0.881079	0.881079
GSM773754	4.98015	0	0.988396	0.968076	0.948717	0.919649	0.900663	0.891037	0.880897	0.861713	0.861713	0.861713
GSM773755	6.60643	0	0.989063	0.970779	0.95449	0.928789	0.917012	0.907453	0.896294	0.879109	0.879109	0.879109
GSM773756	5.06229	0	0.976	0.936915	0.905207	0.851202	0.819642	0.802454	0.786557	0.751009	0.751009	0.751009
GSM773757	5.97125	0	0.986873	0.962598	0.942851	0.907428	0.889182	0.87484	0.861227	0.840126	0.840126	0.840126
GSM773758	5.93566	0	0.990692	0.976336	0.963464	0.940487	0.928112	0.919399	0.910787	0.895772	0.895772	0.895772
GSM773759	5.89733	0	0.993957	0.982917	0.973161	0.956093	0.946985	0.940874	0.934008	0.925045	0.925045	0.925045
GSM773760	5.67556	0	0.992143	0.978795	0.967774	0.947512	0.936538	0.929329	0.923547	0.908198	0.908198	0.908198
GSM773761	5.45927	0	0.991201	0.976027	0.963953	0.941553	0.930266	0.922669	0.914057	0.897836	0.897836	0.897836
GSM773762	5.85079	0	0.990783	0.972568	0.956959	0.931817	0.918946	0.908708	0.899945	0.883506	0.883506	0.883506
GSM773763	5.47023	0	0.993223	0.980955	0.970667	0.953521	0.942626	0.937072	0.931556	0.916761	0.916761	0.916761
GSM773764	5.22382	0	0.981427	0.95005	0.923951	0.877941	0.854739	0.841997	0.829139	0.798541	0.798541	0.798541
GSM773765	4.54483	0	0.993038	0.980433	0.970714	0.950605	0.939235	0.93265	0.926142	0.913444	0.913444	0.913444

## Sheet: RS-L
	OS.time	OS.event	1	2	3	4	5	6	7	8	9	10
GSM773541	2.03422	0	0.97392	0.933995	0.890261	0.835468	0.801971	0.777221	0.753602	0.711183	0.711183	0.711183
GSM773542	7.12115	0	0.968628	0.920022	0.880512	0.821455	0.78244	0.753603	0.727126	0.693892	0.693892	0.693892
GSM773544	6.48597	0	0.971104	0.925121	0.882945	0.82873	0.790593	0.769752	0.74361	0.695187	0.695187	0.695187
GSM773545	5.14442	0	0.977495	0.939423	0.902356	0.851239	0.817498	0.801281	0.782937	0.745003	0.745003	0.745003
GSM773547	0.821355	1	0.98879	0.964997	0.940922	0.907764	0.887343	0.874371	0.858691	0.831044	0.831044	0.831044
GSM773549	5.02396	0	0.984428	0.958248	0.934847	0.89845	0.876119	0.86176	0.84875	0.824917	0.824917	0.824917
GSM773550	5.00479	0	0.976633	0.939255	0.901056	0.849072	0.817151	0.792812	0.769742	0.734803	0.734803	0.734803
GSM773551	5.04038	1	0.983734	0.956448	0.928866	0.88954	0.863778	0.863778	0.848178	0.812781	0.812781	0.812781
GSM773552	1.74949	1	0.972084	0.929872	0.885997	0.822796	0.788091	0.766659	0.741382	0.702151	0.702151	0.702151
GSM773553	3.58932	1	0.980116	0.948945	0.914329	0.872488	0.845275	0.830169	0.808992	0.775093	0.775093	0.775093
GSM773554	3.00616	0	0.979776	0.941839	0.90601	0.853713	0.825397	0.80765	0.784525	0.750438	0.750438	0.750438
GSM773555	3.2553	0	0.973165	0.928297	0.888418	0.831324	0.796429	0.773611	0.749056	0.708519	0.708519	0.708519
GSM773556	10.5763	0	0.979429	0.942923	0.906362	0.857913	0.826109	0.807045	0.784817	0.747696	0.747696	0.747696
GSM773558	5.08145	0	0.977475	0.940233	0.902647	0.849771	0.815857	0.796352	0.77835	0.740867	0.740867	0.740867
GSM773559	8.39699	0	0.965112	0.914248	0.864689	0.800441	0.759567	0.735781	0.712072	0.671962	0.671962	0.671962
GSM773560	3.12663	0	0.963571	0.911228	0.858586	0.786342	0.738947	0.714856	0.687861	0.637519	0.637519	0.637519
GSM773561	4.99658	0	0.981182	0.949334	0.919138	0.876274	0.84719	0.827982	0.812477	0.783205	0.783205	0.783205
GSM773562	4.40794	0	0.973223	0.933025	0.89616	0.839615	0.802561	0.786516	0.762143	0.720564	0.720564	0.720564
GSM773563	5.51403	0	0.965208	0.908233	0.854317	0.779109	0.738118	0.716954	0.691241	0.638223	0.638223	0.638223
GSM773564	4.99932	0	0.982074	0.955116	0.927559	0.888578	0.862834	0.847713	0.831936	0.801876	0.801876	0.801876
GSM773565	5.99863	0	0.966018	0.918234	0.870947	0.807944	0.76332	0.737118	0.710295	0.659299	0.659299	0.659299
GSM773566	9.1499	0	0.975629	0.934213	0.899858	0.849214	0.815516	0.798704	0.779729	0.742686	0.742686	0.742686
GSM773567	3.63587	0	0.981325	0.954306	0.924622	0.885281	0.862029	0.844024	0.828114	0.797563	0.797563	0.797563
GSM773568	8.00821	0	0.973316	0.931778	0.889562	0.8369	0.805738	0.785066	0.754278	0.708004	0.708004	0.708004
GSM773569	7.88501	0	0.986194	0.96259	0.939888	0.907234	0.886851	0.875476	0.859212	0.830435	0.830435	0.830435
GSM773570	4.72005	0	0.977374	0.942245	0.907441	0.861129	0.826573	0.809611	0.786075	0.742758	0.742758	0.742758
GSM773571	7.57016	0	0.973229	0.930372	0.888701	0.822518	0.786246	0.763627	0.739225	0.696389	0.696389	0.696389
GSM773572	4.18617	0	0.976977	0.936719	0.900934	0.846509	0.812384	0.786788	0.759366	0.718618	0.718618	0.718618
GSM773573	0.605065	1	0.985107	0.949285	0.915821	0.867564	0.839785	0.82256	0.798415	0.761887	0.761887	0.761887
GSM773574	1.49487	1	0.97182	0.931356	0.891149	0.831431	0.796695	0.770805	0.748994	0.703673	0.703673	0.703673
GSM773575	0.947296	1	0.975554	0.923108	0.872944	0.801311	0.766446	0.743085	0.720452	0.675494	0.675494	0.675494
GSM773577	7.28542	1	0.980452	0.946667	0.915565	0.867889	0.840645	0.820382	0.804605	0.804605	0.804605	0.804605
GSM773579	1.16359	1	0.975096	0.943037	0.902723	0.851695	0.814276	0.795286	0.771873	0.736154	0.736154	0.736154
GSM773580	3.50719	0	0.980456	0.951826	0.923713	0.881988	0.856619	0.840005	0.824273	0.793471	0.793471	0.793471
GSM773581	2.85832	0	0.96403	0.904152	0.850158	0.779442	0.737052	0.707762	0.682433	0.626326	0.626326	0.626326
GSM773582	1.54689	0	0.972167	0.930328	0.888068	0.832172	0.795725	0.774424	0.746608	0.708745	0.708745	0.708745
GSM773584	4.44901	1	0.983702	0.953729	0.921799	0.880282	0.860413	0.844613	0.824236	0.789063	0.789063	0.789063
GSM773585	4.64066	1	0.961822	0.898325	0.843372	0.755695	0.718894	0.686356	0.654926	0.609224	0.609224	0.609224
GSM773586	8.14784	0	0.964406	0.903638	0.846371	0.770966	0.723372	0.696181	0.663452	0.619371	0.619371	0.619371
GSM773587	3.12936	1	0.97117	0.924557	0.880292	0.826256	0.785065	0.762197	0.731643	0.685029	0.685029	0.685029
GSM773588	4.60507	0	0.982642	0.954018	0.925119	0.884578	0.86059	0.845498	0.825539	0.790245	0.790245	0.790245
GSM773589	3.40041	1	0.966441	0.910777	0.859215	0.800381	0.761287	0.736514	0.704068	0.661932	0.661932	0.661932
GSM773590	6.16564	0	0.965124	0.905561	0.853607	0.778075	0.734889	0.703548	0.673839	0.626829	0.626829	0.626829
GSM773591	2.58179	1	0.963776	0.901328	0.856164	0.785064	0.738252	0.704828	0.675992	0.636878	0.636878	0.636878
GSM773592	3.68515	1	0.961381	0.898428	0.842829	0.773383	0.722502	0.691185	0.656244	0.603635	0.603635	0.603635
GSM773593	4.05749	1	0.976156	0.934605	0.896353	0.841584	0.823406	0.799146	0.77365	0.735302	0.735302	0.735302
GSM773595	4.27105	0	0.984877	0.958021	0.932452	0.89247	0.871761	0.854928	0.840564	0.807416	0.807416	0.807416
GSM773596	2.74059	1	0.983609	0.957138	0.933151	0.894386	0.871596	0.860112	0.839114	0.804469	0.804469	0.804469
GSM773597	0.709103	1	0.983915	0.946567	0.909745	0.858421	0.826678	0.806913	0.78059	0.745177	0.745177	0.745177
GSM773598	6.26694	0	0.976909	0.941174	0.907424	0.857536	0.82594	0.81067	0.791012	0.745517	0.745517	0.745517
GSM773599	5.24572	0	0.97622	0.934877	0.898704	0.844816	0.807266	0.787294	0.762978	0.728134	0.728134	0.728134
GSM773602	4.21355	0	0.985776	0.962308	0.939502	0.90661	0.887303	0.873688	0.857814	0.829348	0.829348	0.829348
GSM773603	1.74127	0	0.973836	0.930503	0.886709	0.829832	0.794882	0.773737	0.751138	0.712432	0.712432	0.712432
GSM773604	3.49076	0	0.972762	0.92877	0.88831	0.830848	0.791614	0.767366	0.743574	0.709923	0.709923	0.709923
GSM773605	5.48939	0	0.983307	0.953622	0.926208	0.888628	0.86222	0.846288	0.828103	0.796663	0.796663	0.796663
GSM773606	5.37988	0	0.987519	0.966303	0.946292	0.918994	0.900934	0.891578	0.879576	0.858663	0.858663	0.858663
GSM773607	6.63929	0	0.985843	0.963364	0.941418	0.908887	0.888574	0.873514	0.86118	0.83484	0.83484	0.83484
GSM773608	4.28747	0	0.987769	0.967957	0.949015	0.919961	0.90265	0.891254	0.877637	0.855019	0.855019	0.855019
GSM773609	2.71047	0	0.984289	0.956068	0.929445	0.891963	0.867175	0.849072	0.831254	0.802503	0.802503	0.802503
GSM773610	1.99589	0	0.977959	0.940454	0.908575	0.857491	0.826192	0.811355	0.797117	0.762548	0.762548	0.762548
GSM773611	6.4449	0	0.983129	0.954372	0.926283	0.888157	0.863215	0.849802	0.8338	0.802244	0.802244	0.802244
GSM773612	2.23956	0	0.984504	0.958891	0.932625	0.895794	0.872729	0.858863	0.841455	0.818347	0.818347	0.818347
GSM773613	5.50034	0	0.977455	0.936316	0.895812	0.842087	0.808571	0.788658	0.758553	0.717637	0.717637	0.717637
GSM773614	6.97878	0	0.980281	0.948497	0.912146	0.864881	0.834932	0.819124	0.800857	0.771999	0.771999	0.771999
GSM773615	9.33881	0	0.975844	0.935124	0.892829	0.832981	0.800649	0.776297	0.748827	0.704626	0.704626	0.704626
GSM773616	4.94456	0	0.965361	0.908837	0.85723	0.785667	0.742035	0.721277	0.688133	0.634976	0.634976	0.634976
GSM773617	5.30322	0	0.975562	0.933887	0.897367	0.838149	0.804733	0.778876	0.75491	0.718661	0.718661	0.718661
GSM773618	4.16153	0	0.985365	0.959544	0.932671	0.897411	0.877523	0.860302	0.843955	0.814224	0.814224	0.814224
GSM773619	3.76454	0	0.982126	0.951706	0.924145	0.882824	0.857407	0.839309	0.823037	0.784642	0.784642	0.784642
GSM773620	4.80767	0	0.984345	0.955866	0.932157	0.895303	0.872143	0.857045	0.841218	0.816605	0.816605	0.816605
GSM773621	4.37235	0	0.974769	0.935261	0.899067	0.848012	0.815228	0.796627	0.774017	0.731571	0.731571	0.731571
GSM773622	4.69268	0	0.988302	0.967983	0.947489	0.918732	0.900769	0.888269	0.87373	0.849872	0.849872	0.849872
GSM773623	4.48186	0	0.986164	0.964495	0.942324	0.911636	0.893287	0.880715	0.867823	0.838991	0.838991	0.838991
GSM773624	4.52567	0	0.984837	0.959414	0.932607	0.894255	0.874481	0.858253	0.842007	0.818052	0.818052	0.818052
GSM773625	3.27447	0	0.983443	0.95377	0.926141	0.884833	0.860872	0.845042	0.828938	0.799472	0.799472	0.799472
GSM773626	4.65982	0	0.984422	0.957242	0.93149	0.893826	0.871789	0.857991	0.839267	0.810494	0.810494	0.810494
GSM773627	5.61259	0	0.979769	0.941572	0.906429	0.855739	0.824946	0.80278	0.78168	0.747543	0.747543	0.747543
GSM773628	3.43874	0	0.973732	0.92785	0.890336	0.83492	0.801683	0.772828	0.750996	0.705084	0.705084	0.705084
GSM773629	2.23956	0	0.985094	0.95773	0.930908	0.895152	0.87195	0.854925	0.838573	0.81241	0.81241	0.81241
GSM773630	3.15948	0	0.975228	0.926731	0.882076	0.821593	0.784319	0.762906	0.740617	0.705485	0.705485	0.705485
GSM773631	8.37235	0	0.984467	0.957423	0.931488	0.892949	0.87099	0.857964	0.844551	0.817222	0.817222	0.817222
GSM773632	5.31417	0	0.98695	0.964431	0.943686	0.91421	0.894741	0.88298	0.868831	0.848069	0.848069	0.848069
GSM773633	4.36961	0	0.976493	0.944945	0.912361	0.866898	0.83444	0.817159	0.791443	0.753419	0.753419	0.753419
GSM773634	6.70773	0	0.986583	0.964182	0.941971	0.911096	0.892162	0.881977	0.868267	0.840892	0.840892	0.840892
GSM773635	5.1499	0	0.986437	0.961791	0.938022	0.902413	0.882583	0.872598	0.854737	0.824687	0.824687	0.824687
GSM773636	4.48186	0	0.978977	0.943241	0.908877	0.858153	0.826178	0.805453	0.790625	0.7561	0.7561	0.7561
GSM773637	5.56879	0	0.984171	0.957864	0.932806	0.897755	0.872876	0.859524	0.84237	0.81209	0.81209	0.81209
GSM773638	5.84257	0	0.985791	0.958447	0.936516	0.90078	0.880708	0.866018	0.84988	0.822264	0.822264	0.822264
GSM773639	2.13279	1	0.978048	0.935668	0.905493	0.850688	0.817842	0.797881	0.779031	0.739961	0.739961	0.739961
GSM773640	1.47844	1	0.976994	0.941919	0.904112	0.851525	0.818223	0.80068	0.777138	0.736113	0.736113	0.736113
GSM773641	3.60575	0	0.985625	0.963349	0.941295	0.910713	0.891484	0.876676	0.859591	0.833569	0.833569	0.833569
GSM773642	5.42094	0	0.983766	0.958661	0.935066	0.903039	0.882289	0.868612	0.855343	0.827277	0.827277	0.827277
GSM773643	1.92197	1	0.972923	0.9365	0.891484	0.832617	0.796082	0.776421	0.750951	0.695162	0.695162	0.695162
GSM773644	1.54415	1	0.980692	0.951017	0.915155	0.869455	0.841637	0.823138	0.80154	0.765298	0.765298	0.765298
GSM773647	3.68241	1	0.981607	0.951923	0.92	0.882849	0.85497	0.838833	0.82029	0.780918	0.780918	0.780918
GSM773649	7.35661	0	0.966779	0.908289	0.855762	0.778363	0.733533	0.704599	0.676793	0.621433	0.621433	0.621433
GSM773651	7.30459	0	0.971755	0.925123	0.882188	0.815546	0.779965	0.757978	0.729837	0.680422	0.680422	0.680422
GSM773652	5.30048	0	0.984917	0.958609	0.934046	0.90122	0.878738	0.864294	0.849724	0.821454	0.821454	0.821454
GSM773653	2.38467	0	0.984155	0.958192	0.932549	0.893821	0.871438	0.857004	0.836744	0.802767	0.802767	0.802767
GSM773654	7.3128	0	0.976013	0.936774	0.895797	0.842708	0.808686	0.787487	0.760633	0.721311	0.721311	0.721311
GSM773655	4.05749	0	0.978405	0.942282	0.907333	0.857521	0.830704	0.813774	0.794286	0.760439	0.760439	0.760439
GSM773656	3.0883	0	0.984137	0.958674	0.932138	0.894731	0.871232	0.857926	0.844882	0.816046	0.816046	0.816046
GSM773657	2.85284	1	0.985683	0.960057	0.944164	0.907801	0.887611	0.872822	0.860117	0.837149	0.837149	0.837149
GSM773658	3.36482	1	0.96573	0.912486	0.856785	0.79322	0.753003	0.730288	0.697116	0.646556	0.646556	0.646556
GSM773659	6.19576	1	0.964607	0.910832	0.860969	0.781033	0.736772	0.712504	0.712504	0.672053	0.672053	0.672053
GSM773660	4.846	0	0.979859	0.944617	0.908235	0.86009	0.830858	0.810031	0.786049	0.754443	0.754443	0.754443
GSM773661	3.92334	1	0.974895	0.930288	0.89074	0.839643	0.803824	0.782503	0.757874	0.711757	0.711757	0.711757
GSM773662	4.9911	0	0.983348	0.955863	0.92599	0.883142	0.857249	0.839454	0.821118	0.782378	0.782378	0.782378
GSM773663	5.44285	0	0.98385	0.959853	0.933085	0.8996	0.876732	0.866645	0.851469	0.820434	0.820434	0.820434
GSM773665	1.72485	1	0.974953	0.939487	0.901724	0.848043	0.815198	0.795842	0.774875	0.737018	0.737018	0.737018
GSM773666	4.20808	0	0.979991	0.943054	0.909538	0.861863	0.834234	0.817686	0.795113	0.759843	0.759843	0.759843
GSM773667	3.91239	1	0.981087	0.947031	0.918242	0.879102	0.851953	0.832257	0.812739	0.775575	0.775575	0.775575
GSM773668	2.84189	1	0.984509	0.959087	0.93877	0.904135	0.87986	0.865188	0.849818	0.820952	0.820952	0.820952
GSM773669	6.8063	0	0.972872	0.927451	0.885509	0.821982	0.784711	0.765072	0.738243	0.686899	0.686899	0.686899
GSM773671	2.85284	0	0.985508	0.962505	0.943422	0.911295	0.891472	0.878535	0.862376	0.844208	0.844208	0.844208
GSM773673	2.78439	0	0.966466	0.912105	0.857555	0.781335	0.743201	0.717529	0.68563	0.633988	0.633988	0.633988
GSM773676	4.70089	0	0.977153	0.939132	0.899719	0.848718	0.819399	0.800207	0.781524	0.747266	0.747266	0.747266
GSM773677	4.09035	0	0.979162	0.942373	0.907376	0.858804	0.828016	0.81476	0.794705	0.753678	0.753678	0.753678
GSM773678	2.06434	0	0.978775	0.943875	0.908146	0.860772	0.829125	0.814089	0.793528	0.756058	0.756058	0.756058
GSM773679	6.47228	0	0.979075	0.942754	0.906927	0.861657	0.832659	0.809262	0.787422	0.751038	0.751038	0.751038
GSM773680	4.7447	0	0.980147	0.942786	0.910533	0.858909	0.830485	0.810178	0.790704	0.758717	0.758717	0.758717
GSM773681	5.31417	0	0.986745	0.962979	0.941275	0.910922	0.890031	0.879053	0.863305	0.835308	0.835308	0.835308
GSM773682	2.1191	0	0.984409	0.957117	0.931332	0.896458	0.875484	0.862239	0.847323	0.82206	0.82206	0.82206
GSM773683	7.97536	0	0.975635	0.937069	0.901808	0.846244	0.8167	0.796883	0.773619	0.729923	0.729923	0.729923
GSM773684	4.93634	0	0.984896	0.961541	0.936806	0.901854	0.879441	0.867554	0.855095	0.824687	0.824687	0.824687
GSM773685	5.23477	0	0.98483	0.959374	0.93328	0.895745	0.87434	0.860027	0.846161	0.824135	0.824135	0.824135
GSM773686	4.05476	0	0.986032	0.962293	0.940201	0.907697	0.890142	0.876268	0.858809	0.83403	0.83403	0.83403
GSM773687	3.37029	0	0.985859	0.961554	0.938484	0.905374	0.88431	0.872928	0.858571	0.837009	0.837009	0.837009
GSM773688	5.37714	0	0.984815	0.959348	0.932311	0.897195	0.874467	0.863099	0.846618	0.818825	0.818825	0.818825
GSM773689	9.17728	0	0.985884	0.962597	0.941706	0.909118	0.888937	0.877603	0.864703	0.842023	0.842023	0.842023
GSM773690	5.90828	0	0.986248	0.962957	0.938596	0.904622	0.884706	0.873059	0.85982	0.836697	0.836697	0.836697
GSM773691	9.48939	0	0.985568	0.962742	0.942656	0.911179	0.892131	0.878053	0.865043	0.845774	0.845774	0.845774
GSM773692	8.93361	0	0.984271	0.956253	0.930551	0.893611	0.868788	0.853146	0.836071	0.808217	0.808217	0.808217
GSM773693	4.9911	0	0.98675	0.964084	0.944249	0.912197	0.894863	0.880619	0.868804	0.842479	0.842479	0.842479
GSM773694	5.08145	0	0.983228	0.955093	0.927434	0.890065	0.864077	0.849462	0.833328	0.807088	0.807088	0.807088
GSM773695	6.705	0	0.985168	0.961279	0.936336	0.9052	0.886953	0.874325	0.856027	0.825866	0.825866	0.825866
GSM773696	5.08966	0	0.988227	0.968327	0.949974	0.923092	0.905989	0.893091	0.878565	0.851687	0.851687	0.851687
GSM773697	5.47023	0	0.977558	0.940577	0.909365	0.863663	0.83247	0.813252	0.794689	0.756018	0.756018	0.756018
GSM773698	5.0705	0	0.986571	0.960371	0.932869	0.896557	0.87777	0.864503	0.847262	0.820429	0.820429	0.820429
GSM773699	5.18549	0	0.988478	0.968897	0.948634	0.920779	0.903327	0.892136	0.879859	0.854584	0.854584	0.854584
GSM773700	5.09514	0	0.986437	0.963158	0.939303	0.907187	0.887953	0.877977	0.860413	0.834091	0.834091	0.834091
GSM773702	8.73101	0	0.987121	0.965753	0.944827	0.914268	0.896678	0.885127	0.869094	0.840013	0.840013	0.840013
GSM773703	4.98836	0	0.979532	0.945853	0.911739	0.861507	0.832354	0.813235	0.79239	0.752909	0.752909	0.752909
GSM773704	4.95277	0	0.98791	0.968143	0.947733	0.919436	0.903201	0.891183	0.878295	0.859621	0.859621	0.859621
GSM773705	6.987	0	0.987142	0.965946	0.945641	0.915282	0.895667	0.881592	0.868155	0.844167	0.844167	0.844167
GSM773706	8.12594	0	0.987956	0.967867	0.947187	0.918444	0.900675	0.891721	0.877553	0.850961	0.850961	0.850961
GSM773707	8.39425	0	0.980887	0.95441	0.927314	0.893131	0.867327	0.852867	0.836553	0.801282	0.801282	0.801282
GSM773708	3.86585	0	0.986826	0.966283	0.94441	0.914824	0.89587	0.882992	0.867243	0.839612	0.839612	0.839612
GSM773709	3.60575	0	0.986116	0.960612	0.93618	0.903167	0.882384	0.871186	0.855943	0.830466	0.830466	0.830466
GSM773710	3.23066	0	0.987294	0.966624	0.944117	0.913198	0.895028	0.883599	0.869804	0.848747	0.848747	0.848747
GSM773711	4.62149	0	0.986368	0.96326	0.93903	0.905855	0.885135	0.870907	0.85476	0.825524	0.825524	0.825524
GSM773712	3.87953	0	0.987035	0.969213	0.951712	0.924542	0.906514	0.892936	0.87956	0.860123	0.860123	0.860123
GSM773713	3.90418	0	0.977309	0.937872	0.902444	0.846184	0.816305	0.799074	0.778967	0.738666	0.738666	0.738666
GSM773714	4.58316	0	0.983683	0.957454	0.933167	0.900212	0.875461	0.859607	0.840452	0.817325	0.817325	0.817325
GSM773715	5.05955	0	0.981899	0.951827	0.927237	0.885449	0.859979	0.843899	0.826874	0.800499	0.800499	0.800499
GSM773716	5.08145	0	0.974088	0.933577	0.895748	0.840505	0.805791	0.785724	0.768015	0.729358	0.729358	0.729358
GSM773717	4.87337	0	0.983467	0.954454	0.927848	0.892741	0.868553	0.854675	0.834314	0.802559	0.802559	0.802559
GSM773718	5.70568	0	0.9842	0.960077	0.933693	0.898123	0.875555	0.863502	0.848292	0.825311	0.825311	0.825311
GSM773719	5.14442	0	0.984557	0.95898	0.934122	0.899927	0.875251	0.863479	0.848266	0.819992	0.819992	0.819992
GSM773720	3.04997	0	0.982086	0.952967	0.924324	0.885932	0.860935	0.843437	0.828437	0.799975	0.799975	0.799975
GSM773721	7.68241	0	0.988295	0.969335	0.949082	0.923316	0.905367	0.896421	0.88529	0.86651	0.86651	0.86651
GSM773722	4.55305	0	0.983462	0.956846	0.930289	0.89049	0.864768	0.849425	0.833085	0.806112	0.806112	0.806112
GSM773723	4.72553	0	0.972466	0.932144	0.892216	0.835419	0.800948	0.778121	0.758162	0.7128	0.7128	0.7128
GSM773724	4.45996	0	0.981089	0.948009	0.916597	0.870734	0.844598	0.827659	0.810383	0.778217	0.778217	0.778217
GSM773725	5.96578	0	0.985393	0.95999	0.936442	0.903315	0.883563	0.868472	0.852944	0.827815	0.827815	0.827815
GSM773726	5.24846	0	0.984128	0.959759	0.933514	0.898256	0.878136	0.86393	0.844573	0.820737	0.820737	0.820737
GSM773727	3.95893	0	0.979247	0.946013	0.915403	0.870168	0.840371	0.822318	0.801383	0.769019	0.769019	0.769019
GSM773728	3.18138	0	0.983675	0.956012	0.927852	0.888802	0.864266	0.849279	0.832566	0.793837	0.793837	0.793837
GSM773729	3.37029	0	0.986661	0.963786	0.939515	0.90595	0.886835	0.872892	0.85884	0.833723	0.833723	0.833723
GSM773730	2.57632	0	0.983346	0.953561	0.925003	0.882643	0.854219	0.834611	0.815551	0.779306	0.779306	0.779306
GSM773731	4.44353	0	0.98612	0.965141	0.942507	0.912506	0.892916	0.879716	0.867629	0.847822	0.847822	0.847822
GSM773732	5.07871	0	0.987576	0.967199	0.946368	0.919376	0.899827	0.888361	0.875135	0.851352	0.851352	0.851352
GSM773733	3.84394	0	0.988315	0.968087	0.94839	0.922766	0.904069	0.891461	0.877552	0.85232	0.85232	0.85232
GSM773734	6.08077	0	0.986901	0.966537	0.945617	0.917103	0.900141	0.887465	0.87424	0.844651	0.844651	0.844651
GSM773735	2.32444	0	0.987209	0.967018	0.945622	0.915645	0.898823	0.8862	0.8726	0.849877	0.849877	0.849877
GSM773736	2.27515	0	0.987883	0.967312	0.944384	0.915695	0.899672	0.887616	0.874437	0.850432	0.850432	0.850432
GSM773737	8.81314	0	0.984883	0.956507	0.926589	0.891318	0.868119	0.855915	0.834978	0.801733	0.801733	0.801733
GSM773738	7.07734	0	0.989062	0.970508	0.950892	0.921724	0.905518	0.896196	0.886374	0.866498	0.866498	0.866498
GSM773739	6.68583	0	0.986557	0.965007	0.944307	0.914363	0.894542	0.883503	0.867835	0.847496	0.847496	0.847496
GSM773740	5.2293	0	0.980884	0.950526	0.918917	0.874463	0.849572	0.834532	0.816469	0.778949	0.778949	0.778949
GSM773741	5.02122	0	0.983895	0.957036	0.932763	0.89982	0.879013	0.864277	0.845867	0.815208	0.815208	0.815208
GSM773743	6.25599	0	0.984484	0.959156	0.935113	0.900936	0.878438	0.863679	0.847128	0.824674	0.824674	0.824674
GSM773744	5.88364	0	0.9881	0.96963	0.949939	0.921295	0.906534	0.895692	0.885629	0.860418	0.860418	0.860418
GSM773745	7.01164	0	0.97768	0.939065	0.902494	0.847132	0.815992	0.795737	0.773613	0.739859	0.739859	0.739859
GSM773746	5.3306	0	0.984396	0.95963	0.933573	0.895805	0.872997	0.858935	0.845513	0.819268	0.819268	0.819268
GSM773747	5.04038	0	0.986778	0.965922	0.943833	0.91368	0.895329	0.888634	0.875471	0.848003	0.848003	0.848003
GSM773748	5.3963	0	0.988405	0.969018	0.949268	0.922757	0.905657	0.894045	0.88244	0.85896	0.85896	0.85896
GSM773749	6.59548	0	0.983043	0.952646	0.919006	0.870611	0.841554	0.825696	0.805939	0.772343	0.772343	0.772343
GSM773750	4.44627	0	0.98687	0.965139	0.942028	0.911311	0.892566	0.882024	0.867988	0.840995	0.840995	0.840995
GSM773751	6.65298	0	0.98476	0.959704	0.933335	0.898089	0.877631	0.860221	0.842655	0.812267	0.812267	0.812267
GSM773752	5.08145	0	0.987661	0.967724	0.948231	0.923219	0.902534	0.892666	0.88141	0.859422	0.859422	0.859422
GSM773753	4.15058	0	0.984387	0.95501	0.932053	0.888585	0.866221	0.85474	0.835055	0.808446	0.808446	0.808446
GSM773754	4.98015	0	0.982653	0.95404	0.922204	0.882284	0.859579	0.84829	0.832166	0.805953	0.805953	0.805953
GSM773755	6.60643	0	0.983317	0.956431	0.930468	0.89797	0.872621	0.85731	0.840396	0.810756	0.810756	0.810756
GSM773756	5.06229	0	0.978141	0.939968	0.904502	0.856673	0.823894	0.80635	0.789037	0.7625	0.7625	0.7625
GSM773757	5.97125	0	0.982967	0.953063	0.92336	0.886543	0.862263	0.846001	0.829758	0.799228	0.799228	0.799228
GSM773758	5.93566	0	0.987249	0.965605	0.943986	0.914238	0.89587	0.88182	0.868738	0.844632	0.844632	0.844632
GSM773759	5.89733	0	0.987808	0.968244	0.946787	0.918381	0.898716	0.88706	0.874507	0.85059	0.85059	0.85059
GSM773760	5.67556	0	0.988635	0.967509	0.947529	0.917022	0.898522	0.889455	0.877327	0.856612	0.856612	0.856612
GSM773761	5.45927	0	0.987568	0.966137	0.944768	0.915886	0.896621	0.885012	0.871089	0.843625	0.843625	0.843625
GSM773762	5.85079	0	0.985517	0.961749	0.937355	0.903201	0.883683	0.86972	0.856745	0.832183	0.832183	0.832183
GSM773763	5.47023	0	0.986416	0.963805	0.939165	0.909967	0.889048	0.872931	0.859897	0.834801	0.834801	0.834801
GSM773764	5.22382	0	0.985211	0.961614	0.937724	0.901535	0.880691	0.867888	0.852777	0.823522	0.823522	0.823522
GSM773765	4.54483	0	0.986087	0.963623	0.93868	0.906108	0.886353	0.8708	0.856855	0.830204	0.830204	0.830204

## Sheet: PL
	OS.time	OS.event	1	2	3	4	5	6	7	8	9	10
GSM773541	2.03422	0	0.96593	0.910585	0.858761	0.774932	0.731425	0.703949	0.679409	0.639321	0.639321	0.639321
GSM773542	7.12115	0	0.970383	0.920387	0.879616	0.810479	0.768951	0.746783	0.724984	0.676458	0.676458	0.676458
GSM773544	6.48597	0	0.977773	0.941254	0.91097	0.860221	0.833537	0.813978	0.797785	0.761608	0.761608	0.761608
GSM773545	5.14442	0	0.987168	0.965984	0.947036	0.913776	0.893799	0.881386	0.872425	0.847662	0.847662	0.847662
GSM773547	0.821355	1	0.991051	0.970124	0.953642	0.920003	0.902448	0.892112	0.882466	0.863179	0.863179	0.863179
GSM773549	5.02396	0	0.989441	0.970356	0.953478	0.926116	0.909638	0.899716	0.889958	0.873033	0.873033	0.873033
GSM773550	5.00479	0	0.976224	0.936756	0.90566	0.852694	0.824992	0.807773	0.790904	0.75711	0.75711	0.75711
GSM773551	5.04038	1	0.988138	0.968125	0.950304	0.920202	0.902794	0.902794	0.892176	0.872349	0.872349	0.872349
GSM773552	1.74949	1	0.924934	0.824459	0.732989	0.596058	0.524988	0.486455	0.45443	0.392528	0.392528	0.392528
GSM773553	3.58932	1	0.984566	0.958359	0.937492	0.901135	0.879981	0.868121	0.853964	0.826347	0.826347	0.826347
GSM773554	3.00616	0	0.984042	0.95693	0.936488	0.896498	0.874176	0.860889	0.849356	0.821719	0.821719	0.821719
GSM773555	3.2553	0	0.939585	0.845691	0.768004	0.650615	0.594432	0.565381	0.537047	0.479694	0.479694	0.479694
GSM773556	10.5763	0	0.975284	0.933624	0.898861	0.837819	0.804453	0.786008	0.770237	0.7363	0.7363	0.7363
GSM773558	5.08145	0	0.949795	0.863969	0.795116	0.675199	0.61472	0.588821	0.560714	0.513924	0.513924	0.513924
GSM773559	8.39699	0	0.945652	0.853353	0.7838	0.666149	0.606731	0.580017	0.54708	0.490483	0.490483	0.490483
GSM773560	3.12663	0	0.945698	0.854765	0.790502	0.675501	0.616151	0.587741	0.552645	0.507511	0.507511	0.507511
GSM773561	4.99658	0	0.986678	0.964958	0.945534	0.912369	0.890525	0.87752	0.868144	0.843601	0.843601	0.843601
GSM773562	4.40794	0	0.97535	0.926372	0.887824	0.81893	0.786012	0.767917	0.746654	0.713784	0.713784	0.713784
GSM773563	5.51403	0	0.963569	0.897114	0.841409	0.754607	0.712363	0.684677	0.66374	0.618504	0.618504	0.618504
GSM773564	4.99932	0	0.989025	0.970052	0.954841	0.925439	0.911056	0.901393	0.893551	0.875819	0.875819	0.875819
GSM773565	5.99863	0	0.9462	0.857956	0.78546	0.666952	0.611154	0.577674	0.552621	0.510537	0.510537	0.510537
GSM773566	9.1499	0	0.977634	0.941918	0.908295	0.86025	0.827551	0.809072	0.796664	0.764489	0.764489	0.764489
GSM773567	3.63587	0	0.988333	0.96936	0.95342	0.924437	0.90929	0.898266	0.886311	0.871448	0.871448	0.871448
GSM773568	8.00821	0	0.96551	0.913549	0.870157	0.79589	0.75408	0.728002	0.709461	0.659199	0.659199	0.659199
GSM773569	7.88501	0	0.991269	0.976692	0.965128	0.943904	0.930353	0.923937	0.918209	0.902472	0.902472	0.902472
GSM773570	4.72005	0	0.981223	0.950362	0.925425	0.880443	0.854232	0.836181	0.82507	0.795323	0.795323	0.795323
GSM773571	7.57016	0	0.966124	0.908206	0.8605	0.777325	0.736733	0.714982	0.688852	0.643995	0.643995	0.643995
GSM773572	4.18617	0	0.96416	0.905677	0.858677	0.78119	0.736149	0.709632	0.683659	0.633373	0.633373	0.633373
GSM773573	0.605065	1	0.954832	0.861109	0.785259	0.669022	0.610034	0.570956	0.541051	0.490001	0.490001	0.490001
GSM773574	1.49487	1	0.954469	0.889886	0.827718	0.728326	0.67735	0.651077	0.620479	0.570472	0.570472	0.570472
GSM773575	0.947296	1	0.969577	0.90795	0.857485	0.771946	0.725959	0.704821	0.678725	0.63838	0.63838	0.63838
GSM773577	7.28542	1	0.987163	0.963227	0.940291	0.904178	0.886538	0.874455	0.860004	0.860004	0.860004	0.860004
GSM773579	1.16359	1	0.982458	0.957303	0.929609	0.886348	0.86174	0.846429	0.832132	0.803804	0.803804	0.803804
GSM773580	3.50719	0	0.980055	0.942267	0.914414	0.860418	0.833936	0.818704	0.8046	0.773903	0.773903	0.773903
GSM773581	2.85832	0	0.927651	0.814622	0.726003	0.588644	0.524079	0.485248	0.453547	0.395864	0.395864	0.395864
GSM773582	1.54689	0	0.96651	0.911144	0.858521	0.773344	0.734053	0.708504	0.682641	0.63885	0.63885	0.63885
GSM773584	4.44901	1	0.972107	0.922431	0.88444	0.813226	0.781873	0.760926	0.740448	0.692663	0.692663	0.692663
GSM773585	4.64066	1	0.965874	0.905168	0.859052	0.775482	0.744993	0.722936	0.698749	0.660336	0.660336	0.660336
GSM773586	8.14784	0	0.934485	0.824977	0.742069	0.60461	0.537763	0.499281	0.470227	0.41105	0.41105	0.41105
GSM773587	3.12936	1	0.97786	0.940366	0.907665	0.858608	0.824744	0.803561	0.784739	0.752067	0.752067	0.752067
GSM773588	4.60507	0	0.987445	0.967731	0.950207	0.919695	0.904887	0.896625	0.888536	0.870445	0.870445	0.870445
GSM773589	3.40041	1	0.963765	0.901622	0.854066	0.77847	0.737655	0.712517	0.692216	0.63995	0.63995	0.63995
GSM773590	6.16564	0	0.965997	0.911892	0.866719	0.790001	0.748397	0.717741	0.693587	0.645926	0.645926	0.645926
GSM773591	2.58179	1	0.962723	0.894346	0.8533	0.766946	0.723763	0.69609	0.672455	0.618415	0.618415	0.618415
GSM773592	3.68515	1	0.960487	0.895684	0.840811	0.762376	0.71592	0.686802	0.658133	0.607695	0.607695	0.607695
GSM773593	4.05749	1	0.972883	0.927475	0.890041	0.825943	0.806098	0.785823	0.763187	0.732829	0.732829	0.732829
GSM773595	4.27105	0	0.99009	0.972672	0.95721	0.932903	0.917782	0.907395	0.896567	0.873852	0.873852	0.873852
GSM773596	2.74059	1	0.99322	0.980751	0.97237	0.953213	0.943147	0.936649	0.930749	0.916256	0.916256	0.916256
GSM773597	0.709103	1	0.985204	0.950069	0.922043	0.873238	0.845956	0.826003	0.81122	0.780417	0.780417	0.780417
GSM773598	6.26694	0	0.977752	0.937646	0.906238	0.850296	0.822124	0.803109	0.784884	0.751977	0.751977	0.751977
GSM773599	5.24572	0	0.95376	0.872431	0.811948	0.703023	0.657367	0.629647	0.600723	0.557576	0.557576	0.557576
GSM773602	4.21355	0	0.993441	0.982882	0.973195	0.957116	0.947203	0.942069	0.935994	0.924777	0.924777	0.924777
GSM773603	1.74127	0	0.94824	0.852721	0.781821	0.672239	0.613924	0.582484	0.554704	0.501373	0.501373	0.501373
GSM773604	3.49076	0	0.93605	0.83219	0.761248	0.639136	0.580145	0.53818	0.508743	0.453339	0.453339	0.453339
GSM773605	5.48939	0	0.986798	0.96304	0.941979	0.908219	0.889986	0.878302	0.864656	0.842457	0.842457	0.842457
GSM773606	5.37988	0	0.995699	0.988411	0.982177	0.970685	0.964368	0.960115	0.956681	0.948184	0.948184	0.948184
GSM773607	6.63929	0	0.993227	0.982299	0.972176	0.956618	0.946289	0.939864	0.933819	0.923275	0.923275	0.923275
GSM773608	4.28747	0	0.994842	0.984443	0.976494	0.961896	0.954667	0.949123	0.944821	0.934171	0.934171	0.934171
GSM773609	2.71047	0	0.992177	0.980196	0.96944	0.951015	0.941412	0.935686	0.930443	0.917017	0.917017	0.917017
GSM773610	1.99589	0	0.98663	0.963173	0.941397	0.905871	0.881631	0.86875	0.859098	0.826948	0.826948	0.826948
GSM773611	6.4449	0	0.991604	0.976918	0.965237	0.943617	0.931558	0.923074	0.91559	0.899146	0.899146	0.899146
GSM773612	2.23956	0	0.980735	0.943641	0.917904	0.868012	0.843074	0.829984	0.812379	0.788509	0.788509	0.788509
GSM773613	5.50034	0	0.961966	0.900854	0.850608	0.760155	0.719353	0.693343	0.668742	0.621226	0.621226	0.621226
GSM773614	6.97878	0	0.98898	0.968744	0.952968	0.922107	0.906206	0.895218	0.883222	0.864316	0.864316	0.864316
GSM773615	9.33881	0	0.976316	0.938259	0.905117	0.845618	0.813548	0.794829	0.777526	0.744065	0.744065	0.744065
GSM773616	4.94456	0	0.916553	0.79312	0.705934	0.548196	0.479917	0.451293	0.421781	0.34926	0.34926	0.34926
GSM773617	5.30322	0	0.986032	0.963093	0.942106	0.906866	0.888979	0.875494	0.864411	0.844352	0.844352	0.844352
GSM773618	4.16153	0	0.993046	0.980831	0.970233	0.951689	0.941368	0.935854	0.931083	0.916084	0.916084	0.916084
GSM773619	3.76454	0	0.984162	0.958759	0.936838	0.899832	0.878233	0.866487	0.856506	0.829658	0.829658	0.829658
GSM773620	4.80767	0	0.994008	0.984123	0.975147	0.959395	0.949993	0.944245	0.938792	0.928006	0.928006	0.928006
GSM773621	4.37235	0	0.927195	0.801508	0.702453	0.549868	0.479435	0.447944	0.415455	0.355998	0.355998	0.355998
GSM773622	4.69268	0	0.995381	0.987039	0.979467	0.966919	0.959891	0.955543	0.95075	0.942059	0.942059	0.942059
GSM773623	4.48186	0	0.994293	0.98475	0.976523	0.962209	0.954515	0.949462	0.945174	0.934857	0.934857	0.934857
GSM773624	4.52567	0	0.991654	0.976326	0.962817	0.939645	0.926646	0.91848	0.912127	0.89807	0.89807	0.89807
GSM773625	3.27447	0	0.99258	0.978958	0.966088	0.946954	0.933968	0.927859	0.920822	0.905082	0.905082	0.905082
GSM773626	4.65982	0	0.987048	0.964083	0.944577	0.908943	0.890386	0.877862	0.866594	0.84072	0.84072	0.84072
GSM773627	5.61259	0	0.989108	0.967723	0.951864	0.922284	0.906193	0.89834	0.888741	0.866221	0.866221	0.866221
GSM773628	3.43874	0	0.942704	0.857124	0.783066	0.673547	0.612398	0.575703	0.55075	0.492019	0.492019	0.492019
GSM773629	2.23956	0	0.990368	0.973789	0.959776	0.93337	0.91758	0.90971	0.900476	0.881607	0.881607	0.881607
GSM773630	3.15948	0	0.942468	0.850629	0.779255	0.665072	0.607946	0.581164	0.547075	0.492381	0.492381	0.492381
GSM773631	8.37235	0	0.991642	0.976748	0.96454	0.943421	0.931827	0.923582	0.915968	0.899125	0.899125	0.899125
GSM773632	5.31417	0	0.991234	0.974322	0.9599	0.935587	0.921479	0.911526	0.904898	0.888037	0.888037	0.888037
GSM773633	4.36961	0	0.966013	0.908152	0.861326	0.778229	0.737373	0.713123	0.684148	0.640466	0.640466	0.640466
GSM773634	6.70773	0	0.993536	0.981691	0.972041	0.954783	0.94534	0.939146	0.933502	0.922394	0.922394	0.922394
GSM773635	5.1499	0	0.992356	0.978767	0.967311	0.94625	0.933757	0.927217	0.917627	0.902764	0.902764	0.902764
GSM773636	4.48186	0	0.98082	0.946166	0.915487	0.863977	0.833261	0.815297	0.796071	0.76278	0.76278	0.76278
GSM773637	5.56879	0	0.992392	0.978139	0.967001	0.945848	0.933235	0.925898	0.918736	0.903694	0.903694	0.903694
GSM773638	5.84257	0	0.992942	0.980278	0.968881	0.950279	0.939464	0.931664	0.924413	0.90864	0.90864	0.90864
GSM773639	2.13279	1	0.97956	0.944468	0.918894	0.863833	0.838468	0.820803	0.803428	0.769805	0.769805	0.769805
GSM773640	1.47844	1	0.977923	0.942538	0.908712	0.84685	0.812293	0.79294	0.775763	0.740754	0.740754	0.740754
GSM773641	3.60575	0	0.984516	0.959843	0.9388	0.90104	0.882211	0.871672	0.860312	0.840551	0.840551	0.840551
GSM773642	5.42094	0	0.98238	0.94875	0.923715	0.878882	0.85286	0.836148	0.823366	0.791076	0.791076	0.791076
GSM773643	1.92197	1	0.969474	0.927993	0.89103	0.823703	0.787094	0.770108	0.74361	0.704406	0.704406	0.704406
GSM773644	1.54415	1	0.98164	0.955088	0.927757	0.879332	0.855143	0.840144	0.828519	0.799748	0.799748	0.799748
GSM773647	3.68241	1	0.981769	0.948044	0.920035	0.874564	0.849399	0.830273	0.812394	0.785699	0.785699	0.785699
GSM773649	7.35661	0	0.943432	0.845842	0.763308	0.631154	0.561055	0.531294	0.498488	0.445753	0.445753	0.445753
GSM773651	7.30459	0	0.94442	0.853629	0.778252	0.652758	0.59925	0.566013	0.543063	0.490609	0.490609	0.490609
GSM773652	5.30048	0	0.988268	0.966784	0.949389	0.918857	0.903975	0.894256	0.885647	0.867006	0.867006	0.867006
GSM773653	2.38467	0	0.991023	0.976537	0.964926	0.9418	0.929505	0.922326	0.913686	0.897658	0.897658	0.897658
GSM773654	7.3128	0	0.971529	0.919657	0.874756	0.800428	0.759642	0.73449	0.713826	0.671522	0.671522	0.671522
GSM773655	4.05749	0	0.980103	0.949258	0.92	0.871524	0.849172	0.835597	0.824347	0.798249	0.798249	0.798249
GSM773656	3.0883	0	0.990309	0.974237	0.959632	0.934111	0.918714	0.910598	0.902489	0.883217	0.883217	0.883217
GSM773657	2.85284	1	0.993358	0.981269	0.973997	0.956035	0.946288	0.941754	0.934455	0.920918	0.920918	0.920918
GSM773658	3.36482	1	0.948124	0.864691	0.787146	0.690814	0.629794	0.601008	0.579294	0.522529	0.522529	0.522529
GSM773659	6.19576	1	0.928946	0.814394	0.721482	0.583275	0.515968	0.478062	0.478062	0.410197	0.410197	0.410197
GSM773660	4.846	0	0.983917	0.956026	0.935029	0.891686	0.869295	0.853823	0.840737	0.811514	0.811514	0.811514
GSM773661	3.92334	1	0.974615	0.931562	0.896781	0.842562	0.80704	0.789319	0.771815	0.734328	0.734328	0.734328
GSM773662	4.9911	0	0.992598	0.980979	0.969759	0.950689	0.939473	0.934807	0.927823	0.912732	0.912732	0.912732
GSM773663	5.44285	0	0.993416	0.978071	0.966597	0.946365	0.935254	0.926062	0.917476	0.904796	0.904796	0.904796
GSM773665	1.72485	1	0.960932	0.900765	0.846656	0.753623	0.703756	0.676113	0.652465	0.602008	0.602008	0.602008
GSM773666	4.20808	0	0.98618	0.962454	0.942668	0.90656	0.888883	0.877123	0.866887	0.844718	0.844718	0.844718
GSM773667	3.91239	1	0.981045	0.947165	0.919382	0.876128	0.850787	0.83888	0.824002	0.797044	0.797044	0.797044
GSM773668	2.84189	1	0.992009	0.978646	0.968772	0.949875	0.938091	0.930916	0.923557	0.91031	0.91031	0.91031
GSM773669	6.8063	0	0.97816	0.941	0.902367	0.846591	0.8132	0.792636	0.773642	0.738319	0.738319	0.738319
GSM773671	2.85284	0	0.991368	0.975422	0.962454	0.939738	0.92788	0.919525	0.911705	0.894097	0.894097	0.894097
GSM773673	2.78439	0	0.974712	0.932804	0.893861	0.832512	0.798325	0.777984	0.761529	0.729006	0.729006	0.729006
GSM773676	4.70089	0	0.982528	0.950888	0.923925	0.87792	0.853394	0.837085	0.818875	0.789742	0.789742	0.789742
GSM773677	4.09035	0	0.976283	0.935529	0.898467	0.837564	0.802374	0.785032	0.765933	0.728655	0.728655	0.728655
GSM773678	2.06434	0	0.983577	0.957288	0.933952	0.891452	0.867649	0.852563	0.841196	0.815463	0.815463	0.815463
GSM773679	6.47228	0	0.972452	0.931592	0.898433	0.835617	0.802593	0.783428	0.762565	0.71633	0.71633	0.71633
GSM773680	4.7447	0	0.986719	0.962533	0.942633	0.90439	0.883435	0.8731	0.863328	0.836186	0.836186	0.836186
GSM773681	5.31417	0	0.994116	0.983838	0.97572	0.960638	0.953412	0.947782	0.943406	0.931914	0.931914	0.931914
GSM773682	2.1191	0	0.991918	0.976652	0.962602	0.937989	0.922933	0.914365	0.903479	0.887827	0.887827	0.887827
GSM773683	7.97536	0	0.947643	0.867056	0.79775	0.685252	0.631509	0.604748	0.572966	0.521051	0.521051	0.521051
GSM773684	4.93634	0	0.991737	0.977236	0.964921	0.943382	0.93091	0.923976	0.916962	0.901927	0.901927	0.901927
GSM773685	5.23477	0	0.994014	0.983138	0.973767	0.957694	0.949041	0.943332	0.937869	0.926315	0.926315	0.926315
GSM773686	4.05476	0	0.993545	0.982438	0.972191	0.956611	0.946593	0.942342	0.937184	0.924216	0.924216	0.924216
GSM773687	3.37029	0	0.992551	0.979751	0.968569	0.949154	0.938141	0.93199	0.925456	0.911869	0.911869	0.911869
GSM773688	5.37714	0	0.986051	0.957971	0.9367	0.898257	0.874871	0.860616	0.84733	0.817387	0.817387	0.817387
GSM773689	9.17728	0	0.995213	0.985258	0.977011	0.962567	0.954296	0.948891	0.944269	0.933403	0.933403	0.933403
GSM773690	5.90828	0	0.993145	0.979253	0.968542	0.948702	0.937652	0.931009	0.92502	0.912518	0.912518	0.912518
GSM773691	9.48939	0	0.993504	0.982395	0.973199	0.956883	0.948231	0.942237	0.936799	0.926107	0.926107	0.926107
GSM773692	8.93361	0	0.991694	0.977358	0.965615	0.94367	0.932881	0.925447	0.918192	0.905931	0.905931	0.905931
GSM773693	4.9911	0	0.994509	0.985098	0.976739	0.961669	0.952771	0.946597	0.941546	0.930044	0.930044	0.930044
GSM773694	5.08145	0	0.987472	0.963914	0.945132	0.913756	0.896251	0.884436	0.871355	0.851877	0.851877	0.851877
GSM773695	6.705	0	0.993472	0.982391	0.972395	0.955941	0.946348	0.94062	0.934277	0.922305	0.922305	0.922305
GSM773696	5.08966	0	0.994148	0.984595	0.975577	0.959208	0.950575	0.944503	0.939548	0.929677	0.929677	0.929677
GSM773697	5.47023	0	0.939156	0.849356	0.764472	0.644733	0.58182	0.555841	0.52794	0.463363	0.463363	0.463363
GSM773698	5.0705	0	0.984882	0.958658	0.938749	0.902529	0.882301	0.870993	0.858431	0.829744	0.829744	0.829744
GSM773699	5.18549	0	0.99463	0.985181	0.976575	0.962159	0.954508	0.94865	0.943668	0.9344	0.9344	0.9344
GSM773700	5.09514	0	0.989287	0.970532	0.954308	0.924815	0.908781	0.90132	0.891065	0.875353	0.875353	0.875353
GSM773702	8.73101	0	0.991175	0.974593	0.962052	0.93852	0.925743	0.916874	0.908326	0.889251	0.889251	0.889251
GSM773703	4.98836	0	0.970079	0.918495	0.871475	0.793335	0.75212	0.729268	0.70813	0.672599	0.672599	0.672599
GSM773704	4.95277	0	0.99398	0.983106	0.973083	0.955924	0.945893	0.939082	0.933997	0.924321	0.924321	0.924321
GSM773705	6.987	0	0.994339	0.984748	0.976647	0.962227	0.954187	0.949491	0.944311	0.933458	0.933458	0.933458
GSM773706	8.12594	0	0.994643	0.984828	0.976122	0.96065	0.952897	0.947228	0.942218	0.933104	0.933104	0.933104
GSM773707	8.39425	0	0.992209	0.977153	0.964599	0.942224	0.928613	0.921562	0.915624	0.90161	0.90161	0.90161
GSM773708	3.86585	0	0.990987	0.974046	0.960285	0.935396	0.921465	0.91102	0.90063	0.887497	0.887497	0.887497
GSM773709	3.60575	0	0.9912	0.974268	0.959615	0.936609	0.923325	0.915113	0.906199	0.891442	0.891442	0.891442
GSM773710	3.23066	0	0.993678	0.982303	0.972781	0.955068	0.946005	0.940701	0.935114	0.924046	0.924046	0.924046
GSM773711	4.62149	0	0.993197	0.982322	0.972216	0.954792	0.945329	0.940323	0.934148	0.922343	0.922343	0.922343
GSM773712	3.87953	0	0.994747	0.985027	0.977555	0.963613	0.955769	0.950881	0.945214	0.936269	0.936269	0.936269
GSM773713	3.90418	0	0.985121	0.959367	0.938084	0.900724	0.88165	0.871721	0.856354	0.833751	0.833751	0.833751
GSM773714	4.58316	0	0.99197	0.977607	0.965281	0.941547	0.928926	0.921393	0.912768	0.896366	0.896366	0.896366
GSM773715	5.05955	0	0.985641	0.9611	0.940135	0.905482	0.885402	0.873831	0.862401	0.842667	0.842667	0.842667
GSM773716	5.08145	0	0.960735	0.893874	0.837695	0.741745	0.697857	0.668732	0.646989	0.605794	0.605794	0.605794
GSM773717	4.87337	0	0.976813	0.931875	0.898825	0.839672	0.809465	0.788445	0.769564	0.736488	0.736488	0.736488
GSM773718	5.70568	0	0.992159	0.976389	0.964287	0.94033	0.92812	0.919816	0.911799	0.898066	0.898066	0.898066
GSM773719	5.14442	0	0.992357	0.978845	0.967825	0.946941	0.935721	0.929746	0.922601	0.907328	0.907328	0.907328
GSM773720	3.04997	0	0.986874	0.964588	0.945756	0.91478	0.897671	0.887014	0.876417	0.851585	0.851585	0.851585
GSM773721	7.68241	0	0.995739	0.988128	0.981315	0.96916	0.962804	0.959025	0.954638	0.945926	0.945926	0.945926
GSM773722	4.55305	0	0.989924	0.972243	0.957827	0.9315	0.916718	0.908836	0.899079	0.884129	0.884129	0.884129
GSM773723	4.72553	0	0.966918	0.917294	0.872598	0.79544	0.751267	0.727381	0.704305	0.654972	0.654972	0.654972
GSM773724	4.45996	0	0.986012	0.961281	0.939381	0.899975	0.879146	0.867345	0.852725	0.828106	0.828106	0.828106
GSM773725	5.96578	0	0.991473	0.978176	0.966051	0.944512	0.931701	0.923004	0.916895	0.899888	0.899888	0.899888
GSM773726	5.24846	0	0.988761	0.96737	0.951646	0.922643	0.907322	0.898545	0.886063	0.86684	0.86684	0.86684
GSM773727	3.95893	0	0.983226	0.954917	0.932201	0.891634	0.87133	0.85738	0.846072	0.817656	0.817656	0.817656
GSM773728	3.18138	0	0.988327	0.966183	0.946797	0.911943	0.894172	0.882852	0.871291	0.855143	0.855143	0.855143
GSM773729	3.37029	0	0.991635	0.974697	0.960957	0.936562	0.923066	0.914	0.90511	0.887751	0.887751	0.887751
GSM773730	2.57632	0	0.982574	0.952923	0.928187	0.884123	0.861148	0.845905	0.830695	0.805095	0.805095	0.805095
GSM773731	4.44353	0	0.992863	0.981187	0.97141	0.953793	0.945082	0.93866	0.933297	0.922397	0.922397	0.922397
GSM773732	5.07871	0	0.994665	0.98485	0.976167	0.961679	0.954495	0.950301	0.944451	0.935155	0.935155	0.935155
GSM773733	3.84394	0	0.992854	0.981197	0.969872	0.95006	0.940723	0.934408	0.92857	0.916998	0.916998	0.916998
GSM773734	6.08077	0	0.994701	0.986296	0.978289	0.965703	0.958352	0.953864	0.947894	0.938478	0.938478	0.938478
GSM773735	2.32444	0	0.99495	0.985423	0.977469	0.962328	0.9555	0.951106	0.946213	0.938467	0.938467	0.938467
GSM773736	2.27515	0	0.994463	0.984948	0.975851	0.960166	0.952646	0.948194	0.943844	0.934698	0.934698	0.934698
GSM773737	8.81314	0	0.990237	0.9724	0.957909	0.932249	0.91686	0.905927	0.897178	0.878044	0.878044	0.878044
GSM773738	7.07734	0	0.992908	0.979673	0.968721	0.948091	0.936984	0.929612	0.922847	0.910086	0.910086	0.910086
GSM773739	6.68583	0	0.993088	0.981289	0.971051	0.95296	0.942507	0.936155	0.929108	0.917433	0.917433	0.917433
GSM773740	5.2293	0	0.984	0.955995	0.934318	0.893652	0.874554	0.861983	0.849085	0.823722	0.823722	0.823722
GSM773741	5.02122	0	0.986365	0.960612	0.939909	0.901749	0.88092	0.867482	0.856528	0.833383	0.833383	0.833383
GSM773743	6.25599	0	0.992808	0.980808	0.96961	0.952081	0.941899	0.935594	0.930936	0.915993	0.915993	0.915993
GSM773744	5.88364	0	0.993553	0.982331	0.97285	0.955762	0.945402	0.940261	0.933765	0.922264	0.922264	0.922264
GSM773745	7.01164	0	0.970935	0.926959	0.887099	0.822451	0.786332	0.76098	0.738631	0.703412	0.703412	0.703412
GSM773746	5.3306	0	0.989741	0.972296	0.957387	0.931402	0.918385	0.906793	0.899162	0.879871	0.879871	0.879871
GSM773747	5.04038	0	0.994289	0.984706	0.977253	0.962155	0.95476	0.950982	0.945892	0.935346	0.935346	0.935346
GSM773748	5.3963	0	0.99558	0.987387	0.980039	0.967434	0.960784	0.95708	0.95205	0.943375	0.943375	0.943375
GSM773749	6.59548	0	0.976342	0.933798	0.897926	0.836232	0.804987	0.788029	0.775686	0.729214	0.729214	0.729214
GSM773750	4.44627	0	0.994836	0.985163	0.976272	0.960987	0.952186	0.945707	0.940791	0.929311	0.929311	0.929311
GSM773751	6.65298	0	0.986854	0.963661	0.946665	0.91316	0.896616	0.885344	0.873099	0.850581	0.850581	0.850581
GSM773752	5.08145	0	0.994008	0.982834	0.973598	0.956654	0.948076	0.942082	0.936489	0.924926	0.924926	0.924926
GSM773753	4.15058	0	0.991002	0.975437	0.962507	0.940619	0.92763	0.921528	0.913005	0.897064	0.897064	0.897064
GSM773754	4.98015	0	0.990398	0.973432	0.957503	0.933108	0.917205	0.909077	0.901057	0.884757	0.884757	0.884757
GSM773755	6.60643	0	0.990341	0.97412	0.959799	0.936851	0.92659	0.918178	0.909133	0.893777	0.893777	0.893777
GSM773756	5.06229	0	0.976354	0.937721	0.906553	0.852692	0.821496	0.804411	0.788648	0.754326	0.754326	0.754326
GSM773757	5.97125	0	0.988909	0.968123	0.951375	0.920598	0.90476	0.892136	0.880315	0.861778	0.861778	0.861778
GSM773758	5.93566	0	0.991881	0.978778	0.967984	0.947733	0.936926	0.929113	0.921471	0.908238	0.908238	0.908238
GSM773759	5.89733	0	0.995225	0.986236	0.979033	0.965842	0.958572	0.954047	0.949323	0.940718	0.940718	0.940718
GSM773760	5.67556	0	0.993125	0.98129	0.971927	0.954208	0.944848	0.938865	0.933924	0.919758	0.919758	0.919758
GSM773761	5.45927	0	0.992673	0.979983	0.970255	0.951467	0.942429	0.936229	0.929434	0.915916	0.915916	0.915916
GSM773762	5.85079	0	0.991962	0.975869	0.962693	0.940416	0.929338	0.920707	0.913514	0.898561	0.898561	0.898561
GSM773763	5.47023	0	0.994772	0.985164	0.977428	0.964027	0.955754	0.951521	0.947491	0.935852	0.935852	0.935852
GSM773764	5.22382	0	0.982078	0.951594	0.926688	0.881902	0.859555	0.847482	0.834985	0.80554	0.80554	0.80554
GSM773765	4.54483	0	0.994089	0.983162	0.974801	0.957601	0.948062	0.942425	0.937324	0.926162	0.926162	0.926162

## Sheet: L
	OS.time	OS.event	1	2	3	4	5	6	7	8	9	10
GSM773541	2.03422	0	0.975523	0.934173	0.894409	0.828898	0.795638	0.77347	0.749297	0.703898	0.703898	0.703898
GSM773542	7.12115	0	0.968926	0.917027	0.872469	0.807688	0.768803	0.747488	0.722853	0.6679	0.6679	0.6679
GSM773544	6.48597	0	0.973366	0.925217	0.884707	0.818475	0.780873	0.754783	0.730245	0.675089	0.675089	0.675089
GSM773545	5.14442	0	0.975187	0.930232	0.888365	0.819986	0.781414	0.757637	0.73642	0.686287	0.686287	0.686287
GSM773547	0.821355	1	0.992748	0.974925	0.960873	0.931268	0.91523	0.904208	0.89437	0.872293	0.872293	0.872293
GSM773549	5.02396	0	0.98725	0.964849	0.943987	0.911779	0.890541	0.877518	0.864229	0.838827	0.838827	0.838827
GSM773550	5.00479	0	0.976984	0.937459	0.903539	0.846656	0.817107	0.797578	0.775305	0.730933	0.730933	0.730933
GSM773551	5.04038	1	0.983279	0.954192	0.929228	0.887291	0.861434	0.861434	0.844807	0.808357	0.808357	0.808357
GSM773552	1.74949	1	0.971117	0.92668	0.881149	0.808116	0.767764	0.743819	0.71805	0.665101	0.665101	0.665101
GSM773553	3.58932	1	0.983238	0.952374	0.928299	0.882287	0.85817	0.843496	0.824135	0.787713	0.787713	0.787713
GSM773554	3.00616	0	0.979089	0.938816	0.910018	0.850821	0.820053	0.802109	0.787013	0.74628	0.74628	0.74628
GSM773555	3.2553	0	0.962521	0.894435	0.836357	0.739243	0.692004	0.665463	0.638644	0.582031	0.582031	0.582031
GSM773556	10.5763	0	0.98058	0.946561	0.9162	0.862685	0.832231	0.815496	0.797742	0.759138	0.759138	0.759138
GSM773558	5.08145	0	0.982884	0.954432	0.930003	0.882908	0.85669	0.844228	0.828104	0.796841	0.796841	0.796841
GSM773559	8.39699	0	0.968293	0.911267	0.866685	0.785274	0.742571	0.719821	0.688773	0.634981	0.634981	0.634981
GSM773560	3.12663	0	0.956389	0.884764	0.834118	0.740404	0.697772	0.675913	0.642621	0.599644	0.599644	0.599644
GSM773561	4.99658	0	0.983923	0.954836	0.931877	0.887841	0.861508	0.846956	0.834226	0.796627	0.796627	0.796627
GSM773562	4.40794	0	0.984972	0.95199	0.926425	0.877166	0.852043	0.837413	0.818143	0.784956	0.784956	0.784956
GSM773563	5.51403	0	0.949628	0.834412	0.746765	0.62153	0.563785	0.526932	0.499376	0.442244	0.442244	0.442244
GSM773564	4.99932	0	0.98628	0.96089	0.939895	0.901092	0.880601	0.866712	0.855208	0.827724	0.827724	0.827724
GSM773565	5.99863	0	0.95169	0.867093	0.799181	0.691275	0.641144	0.607717	0.583064	0.539197	0.539197	0.539197
GSM773566	9.1499	0	0.98018	0.946088	0.915987	0.869226	0.840347	0.82538	0.808863	0.768272	0.768272	0.768272
GSM773567	3.63587	0	0.984268	0.957156	0.934805	0.893312	0.871948	0.855438	0.837463	0.812688	0.812688	0.812688
GSM773568	8.00821	0	0.974037	0.931899	0.896222	0.831806	0.793855	0.766854	0.746312	0.688744	0.688744	0.688744
GSM773569	7.88501	0	0.985811	0.961682	0.942576	0.907493	0.8842	0.87342	0.863243	0.831152	0.831152	0.831152
GSM773570	4.72005	0	0.976477	0.934483	0.901208	0.841961	0.81122	0.788351	0.773058	0.731349	0.731349	0.731349
GSM773571	7.57016	0	0.975186	0.930577	0.890702	0.816865	0.778239	0.757475	0.73101	0.685919	0.685919	0.685919
GSM773572	4.18617	0	0.974269	0.928962	0.890251	0.823061	0.784461	0.760373	0.731303	0.677799	0.677799	0.677799
GSM773573	0.605065	1	0.987182	0.957255	0.932217	0.88714	0.862029	0.84174	0.825201	0.790401	0.790401	0.790401
GSM773574	1.49487	1	0.971734	0.928786	0.884064	0.809932	0.770255	0.748473	0.719183	0.668252	0.668252	0.668252
GSM773575	0.947296	1	0.968151	0.900108	0.842979	0.756658	0.712237	0.690925	0.663777	0.618145	0.618145	0.618145
GSM773577	7.28542	1	0.986488	0.959513	0.932221	0.88972	0.867919	0.852983	0.831389	0.831389	0.831389	0.831389
GSM773579	1.16359	1	0.975924	0.937418	0.895614	0.830727	0.794194	0.770261	0.746306	0.700592	0.700592	0.700592
GSM773580	3.50719	0	0.983644	0.953093	0.929545	0.883211	0.859418	0.844496	0.830619	0.792561	0.792561	0.792561
GSM773581	2.85832	0	0.958327	0.881587	0.819018	0.717162	0.668939	0.636488	0.608554	0.556897	0.556897	0.556897
GSM773582	1.54689	0	0.974315	0.926792	0.881564	0.809764	0.776361	0.750457	0.725922	0.680022	0.680022	0.680022
GSM773584	4.44901	1	0.980992	0.946286	0.919684	0.869313	0.845039	0.82769	0.810176	0.763696	0.763696	0.763696
GSM773585	4.64066	1	0.939541	0.82115	0.741179	0.613005	0.572915	0.542668	0.512442	0.461776	0.461776	0.461776
GSM773586	8.14784	0	0.965842	0.892449	0.838128	0.74586	0.700291	0.668492	0.645432	0.592216	0.592216	0.592216
GSM773587	3.12936	1	0.975706	0.930193	0.891787	0.832317	0.791784	0.764616	0.73978	0.690217	0.690217	0.690217
GSM773588	4.60507	0	0.980381	0.950053	0.921518	0.873807	0.848859	0.836681	0.821723	0.785361	0.785361	0.785361
GSM773589	3.40041	1	0.956688	0.885296	0.83758	0.76423	0.724838	0.700559	0.676371	0.616605	0.616605	0.616605
GSM773590	6.16564	0	0.947805	0.868087	0.799211	0.692646	0.643066	0.608954	0.575929	0.513233	0.513233	0.513233
GSM773591	2.58179	1	0.960907	0.882992	0.834923	0.740532	0.695105	0.664568	0.636834	0.575029	0.575029	0.575029
GSM773592	3.68515	1	0.959034	0.881547	0.818563	0.739217	0.694711	0.665385	0.632578	0.578898	0.578898	0.578898
GSM773593	4.05749	1	0.976725	0.932203	0.893252	0.830552	0.809147	0.785838	0.758753	0.722353	0.722353	0.722353
GSM773595	4.27105	0	0.987373	0.963934	0.942041	0.908911	0.886451	0.870572	0.854801	0.815423	0.815423	0.815423
GSM773596	2.74059	1	0.986221	0.959045	0.94018	0.897443	0.87526	0.859488	0.845958	0.80963	0.80963	0.80963
GSM773597	0.709103	1	0.984041	0.943101	0.910426	0.852508	0.818826	0.793673	0.773349	0.729693	0.729693	0.729693
GSM773598	6.26694	0	0.983037	0.951523	0.927628	0.882655	0.859249	0.842487	0.824442	0.79069	0.79069	0.79069
GSM773599	5.24572	0	0.973269	0.918481	0.877338	0.804283	0.774576	0.750075	0.726712	0.688315	0.688315	0.688315
GSM773602	4.21355	0	0.987353	0.967351	0.949001	0.918597	0.899412	0.88931	0.876429	0.851005	0.851005	0.851005
GSM773603	1.74127	0	0.977662	0.928775	0.889961	0.822822	0.787389	0.763417	0.742144	0.699811	0.699811	0.699811
GSM773604	3.49076	0	0.973333	0.925659	0.891128	0.825059	0.79053	0.763734	0.741658	0.689377	0.689377	0.689377
GSM773605	5.48939	0	0.982829	0.95267	0.923183	0.877808	0.853551	0.836645	0.816316	0.780594	0.780594	0.780594
GSM773606	5.37988	0	0.989594	0.972993	0.958468	0.931899	0.916344	0.905632	0.896362	0.872025	0.872025	0.872025
GSM773607	6.63929	0	0.98575	0.96379	0.943611	0.912527	0.891318	0.878009	0.86596	0.840644	0.840644	0.840644
GSM773608	4.28747	0	0.990652	0.971381	0.957083	0.930287	0.916562	0.907047	0.898349	0.87671	0.87671	0.87671
GSM773609	2.71047	0	0.985111	0.962481	0.941853	0.90698	0.888284	0.876525	0.865057	0.831823	0.831823	0.831823
GSM773610	1.99589	0	0.977501	0.938287	0.903705	0.846199	0.808055	0.7866	0.768841	0.705879	0.705879	0.705879
GSM773611	6.4449	0	0.983543	0.954946	0.931132	0.888237	0.86269	0.844482	0.828221	0.79024	0.79024	0.79024
GSM773612	2.23956	0	0.986286	0.960002	0.941135	0.905133	0.886449	0.874752	0.858438	0.83749	0.83749	0.83749
GSM773613	5.50034	0	0.970584	0.920368	0.87925	0.79911	0.765041	0.742655	0.715902	0.667233	0.667233	0.667233
GSM773614	6.97878	0	0.984739	0.954025	0.928304	0.878777	0.851303	0.83418	0.813875	0.774555	0.774555	0.774555
GSM773615	9.33881	0	0.970998	0.917355	0.873204	0.790087	0.749343	0.725496	0.70222	0.656469	0.656469	0.656469
GSM773616	4.94456	0	0.960339	0.892701	0.843357	0.754151	0.713048	0.691663	0.668754	0.610922	0.610922	0.610922
GSM773617	5.30322	0	0.975546	0.932359	0.894892	0.833234	0.801192	0.778182	0.756102	0.715216	0.715216	0.715216
GSM773618	4.16153	0	0.98767	0.965239	0.944658	0.910276	0.890948	0.879893	0.870091	0.83748	0.83748	0.83748
GSM773619	3.76454	0	0.982539	0.953547	0.927884	0.885403	0.859585	0.844389	0.831303	0.792562	0.792562	0.792562
GSM773620	4.80767	0	0.984742	0.959751	0.937658	0.898283	0.875734	0.862562	0.848411	0.818289	0.818289	0.818289
GSM773621	4.37235	0	0.980142	0.941541	0.907322	0.847325	0.813076	0.79543	0.774789	0.730917	0.730917	0.730917
GSM773622	4.69268	0	0.989852	0.971822	0.955281	0.92842	0.913313	0.903444	0.891847	0.870095	0.870095	0.870095
GSM773623	4.48186	0	0.988789	0.970343	0.953281	0.924117	0.906854	0.895727	0.88534	0.857844	0.857844	0.857844
GSM773624	4.52567	0	0.986367	0.959752	0.936866	0.89723	0.87705	0.863086	0.851735	0.825797	0.825797	0.825797
GSM773625	3.27447	0	0.984677	0.95747	0.931693	0.894096	0.869064	0.85597	0.841302	0.805308	0.805308	0.805308
GSM773626	4.65982	0	0.98556	0.960249	0.938353	0.897948	0.876179	0.860988	0.84583	0.810635	0.810635	0.810635
GSM773627	5.61259	0	0.983336	0.948844	0.923171	0.875261	0.848027	0.836573	0.81786	0.775943	0.775943	0.775943
GSM773628	3.43874	0	0.975886	0.935395	0.900489	0.843078	0.807883	0.784084	0.76466	0.717741	0.717741	0.717741
GSM773629	2.23956	0	0.987325	0.966598	0.9478	0.913858	0.892679	0.8813	0.867455	0.835876	0.835876	0.835876
GSM773630	3.15948	0	0.968225	0.906515	0.858331	0.773274	0.728394	0.708255	0.676597	0.62017	0.62017	0.62017
GSM773631	8.37235	0	0.985954	0.96073	0.939034	0.903134	0.882522	0.868075	0.852713	0.819072	0.819072	0.819072
GSM773632	5.31417	0	0.988792	0.968069	0.950033	0.920039	0.90237	0.889893	0.879915	0.854604	0.854604	0.854604
GSM773633	4.36961	0	0.980498	0.944051	0.91345	0.857675	0.830807	0.81089	0.786853	0.749146	0.749146	0.749146
GSM773634	6.70773	0	0.990256	0.971801	0.957255	0.930363	0.915462	0.905876	0.895133	0.873818	0.873818	0.873818
GSM773635	5.1499	0	0.988592	0.968498	0.950243	0.917615	0.897934	0.888128	0.871397	0.84321	0.84321	0.84321
GSM773636	4.48186	0	0.981387	0.946891	0.913883	0.859625	0.825932	0.805795	0.783074	0.737276	0.737276	0.737276
GSM773637	5.56879	0	0.985334	0.957996	0.936139	0.897038	0.8732	0.859562	0.843605	0.811054	0.811054	0.811054
GSM773638	5.84257	0	0.98829	0.966913	0.947965	0.917064	0.90063	0.888538	0.875427	0.846789	0.846789	0.846789
GSM773639	2.13279	1	0.980245	0.940772	0.912344	0.850296	0.8213	0.800682	0.779974	0.736019	0.736019	0.736019
GSM773640	1.47844	1	0.980174	0.941508	0.90592	0.839585	0.801887	0.778922	0.759604	0.71438	0.71438	0.71438
GSM773641	3.60575	0	0.987825	0.967088	0.94919	0.917061	0.900361	0.889961	0.878544	0.855932	0.855932	0.855932
GSM773642	5.42094	0	0.987233	0.961322	0.940102	0.90462	0.8821	0.86711	0.856038	0.824513	0.824513	0.824513
GSM773643	1.92197	1	0.971573	0.930602	0.892167	0.821109	0.782008	0.763855	0.731092	0.681365	0.681365	0.681365
GSM773644	1.54415	1	0.978798	0.946419	0.913239	0.853705	0.823046	0.804816	0.787276	0.744644	0.744644	0.744644
GSM773647	3.68241	1	0.985613	0.958371	0.934852	0.896869	0.874908	0.857591	0.83983	0.811419	0.811419	0.811419
GSM773649	7.35661	0	0.956419	0.867937	0.793512	0.668696	0.600923	0.572433	0.535402	0.480765	0.480765	0.480765
GSM773651	7.30459	0	0.970456	0.918704	0.873897	0.796397	0.760799	0.734736	0.71404	0.67148	0.67148	0.67148
GSM773652	5.30048	0	0.987398	0.962863	0.942588	0.90833	0.890561	0.878292	0.865949	0.839554	0.839554	0.839554
GSM773653	2.38467	0	0.98478	0.958972	0.938394	0.896108	0.872028	0.859242	0.841231	0.803049	0.803049	0.803049
GSM773654	7.3128	0	0.975861	0.920463	0.87096	0.7908	0.744348	0.715716	0.690771	0.633373	0.633373	0.633373
GSM773655	4.05749	0	0.979943	0.948895	0.91829	0.868835	0.844988	0.830198	0.817275	0.783015	0.783015	0.783015
GSM773656	3.0883	0	0.985913	0.961688	0.939774	0.902704	0.878603	0.865032	0.85196	0.81613	0.81613	0.81613
GSM773657	2.85284	1	0.989816	0.971021	0.960048	0.931552	0.915709	0.907493	0.894218	0.868329	0.868329	0.868329
GSM773658	3.36482	1	0.97496	0.927632	0.880233	0.815456	0.772158	0.749954	0.727521	0.677252	0.677252	0.677252
GSM773659	6.19576	1	0.967154	0.903613	0.850669	0.762532	0.716665	0.688209	0.688209	0.624374	0.624374	0.624374
GSM773660	4.846	0	0.979379	0.942757	0.914823	0.858656	0.829515	0.810007	0.790068	0.749189	0.749189	0.749189
GSM773661	3.92334	1	0.973771	0.92333	0.882998	0.820684	0.781325	0.759349	0.735828	0.687829	0.687829	0.687829
GSM773662	4.9911	0	0.984146	0.958112	0.933099	0.890836	0.865553	0.854583	0.836782	0.799113	0.799113	0.799113
GSM773663	5.44285	0	0.990138	0.965605	0.947609	0.915315	0.896192	0.881353	0.865643	0.839696	0.839696	0.839696
GSM773665	1.72485	1	0.974911	0.934829	0.895061	0.826051	0.784538	0.759679	0.735535	0.683729	0.683729	0.683729
GSM773666	4.20808	0	0.979874	0.943207	0.91287	0.858568	0.832345	0.813245	0.794321	0.756677	0.756677	0.756677
GSM773667	3.91239	1	0.979436	0.942809	0.910339	0.862188	0.832458	0.819634	0.800355	0.762027	0.762027	0.762027
GSM773668	2.84189	1	0.984128	0.957113	0.93567	0.896867	0.873202	0.857551	0.841824	0.810499	0.810499	0.810499
GSM773669	6.8063	0	0.969594	0.913021	0.85376	0.770951	0.729443	0.702545	0.671663	0.622653	0.622653	0.622653
GSM773671	2.85284	0	0.988127	0.966861	0.947698	0.916431	0.898248	0.885889	0.872994	0.842895	0.842895	0.842895
GSM773673	2.78439	0	0.951514	0.869073	0.800602	0.707979	0.658231	0.62925	0.605067	0.55632	0.55632	0.55632
GSM773676	4.70089	0	0.979271	0.9364	0.898947	0.838692	0.807289	0.783232	0.755297	0.712587	0.712587	0.712587
GSM773677	4.09035	0	0.981188	0.94877	0.917399	0.86668	0.8359	0.818917	0.799685	0.7561	0.7561	0.7561
GSM773678	2.06434	0	0.980595	0.948641	0.919648	0.866829	0.838195	0.820708	0.804309	0.767386	0.767386	0.767386
GSM773679	6.47228	0	0.974592	0.934393	0.904354	0.840988	0.808113	0.787827	0.763196	0.705586	0.705586	0.705586
GSM773680	4.7447	0	0.979991	0.937835	0.903287	0.835674	0.80057	0.784781	0.767488	0.715531	0.715531	0.715531
GSM773681	5.31417	0	0.988268	0.967486	0.951268	0.920258	0.905279	0.89318	0.883204	0.854662	0.854662	0.854662
GSM773682	2.1191	0	0.989218	0.968387	0.949987	0.916919	0.895568	0.882875	0.865476	0.836925	0.836925	0.836925
GSM773683	7.97536	0	0.977295	0.937392	0.901797	0.839588	0.807214	0.789623	0.76664	0.724904	0.724904	0.724904
GSM773684	4.93634	0	0.989364	0.969929	0.951777	0.920947	0.90165	0.89137	0.880694	0.854195	0.854195	0.854195
GSM773685	5.23477	0	0.986877	0.963749	0.942341	0.906288	0.886841	0.873961	0.859867	0.830532	0.830532	0.830532
GSM773686	4.05476	0	0.987565	0.966843	0.94735	0.91776	0.897757	0.889798	0.878456	0.849063	0.849063	0.849063
GSM773687	3.37029	0	0.988124	0.967855	0.949439	0.918888	0.900439	0.889659	0.877711	0.852682	0.852682	0.852682
GSM773688	5.37714	0	0.987322	0.962278	0.942439	0.909231	0.887545	0.873352	0.858401	0.824765	0.824765	0.824765
GSM773689	9.17728	0	0.98943	0.96935	0.952885	0.92303	0.905877	0.894659	0.88447	0.859196	0.859196	0.859196
GSM773690	5.90828	0	0.989054	0.966674	0.948748	0.916779	0.898505	0.886991	0.87495	0.851581	0.851581	0.851581
GSM773691	9.48939	0	0.988859	0.969694	0.953723	0.925425	0.91046	0.900899	0.890515	0.867493	0.867493	0.867493
GSM773692	8.93361	0	0.983453	0.95272	0.925395	0.87651	0.854006	0.835934	0.817098	0.78973	0.78973	0.78973
GSM773693	4.9911	0	0.989736	0.9724	0.956058	0.928082	0.911044	0.899843	0.890082	0.86411	0.86411	0.86411
GSM773694	5.08145	0	0.985292	0.95621	0.931246	0.891007	0.86764	0.85128	0.831469	0.80286	0.80286	0.80286
GSM773695	6.705	0	0.987109	0.964753	0.945274	0.913016	0.894026	0.882687	0.868677	0.839938	0.839938	0.839938
GSM773696	5.08966	0	0.990939	0.97532	0.96047	0.933735	0.918353	0.907756	0.898824	0.879048	0.879048	0.879048
GSM773697	5.47023	0	0.97588	0.93777	0.898894	0.838629	0.802578	0.787293	0.769085	0.719286	0.719286	0.719286
GSM773698	5.0705	0	0.986098	0.961013	0.941393	0.90639	0.886309	0.874613	0.86025	0.825696	0.825696	0.825696
GSM773699	5.18549	0	0.989543	0.972515	0.956156	0.929438	0.914617	0.903504	0.892591	0.872536	0.872536	0.872536
GSM773700	5.09514	0	0.986947	0.964347	0.944889	0.908972	0.888874	0.879133	0.864904	0.840706	0.840706	0.840706
GSM773702	8.73101	0	0.988964	0.967988	0.951052	0.921023	0.904046	0.892202	0.879945	0.848913	0.848913	0.848913
GSM773703	4.98836	0	0.976317	0.926381	0.88106	0.809808	0.773402	0.751578	0.730686	0.692748	0.692748	0.692748
GSM773704	4.95277	0	0.990588	0.974243	0.958447	0.932313	0.916266	0.905283	0.897049	0.877725	0.877725	0.877725
GSM773705	6.987	0	0.988169	0.96882	0.95187	0.922327	0.904536	0.894468	0.882214	0.854373	0.854373	0.854373
GSM773706	8.12594	0	0.989057	0.970745	0.953425	0.92372	0.907351	0.896381	0.885867	0.863557	0.863557	0.863557
GSM773707	8.39425	0	0.985774	0.958425	0.934666	0.892304	0.866244	0.851542	0.838033	0.806109	0.806109	0.806109
GSM773708	3.86585	0	0.990241	0.972484	0.957956	0.932012	0.916331	0.904825	0.891408	0.87383	0.87383	0.87383
GSM773709	3.60575	0	0.986715	0.961887	0.938842	0.90463	0.883755	0.871088	0.856005	0.828863	0.828863	0.828863
GSM773710	3.23066	0	0.989383	0.970765	0.954716	0.924398	0.908077	0.89911	0.888164	0.866346	0.866346	0.866346
GSM773711	4.62149	0	0.987269	0.966893	0.946769	0.914095	0.894575	0.884419	0.871417	0.843049	0.843049	0.843049
GSM773712	3.87953	0	0.989888	0.972425	0.959018	0.933554	0.918943	0.909583	0.897344	0.877601	0.877601	0.877601
GSM773713	3.90418	0	0.975516	0.927101	0.885516	0.814306	0.779752	0.760181	0.72975	0.689542	0.689542	0.689542
GSM773714	4.58316	0	0.988408	0.966907	0.948354	0.911617	0.890622	0.877122	0.861699	0.828705	0.828705	0.828705
GSM773715	5.05955	0	0.980042	0.945381	0.915125	0.867491	0.837239	0.821106	0.801972	0.765834	0.765834	0.765834
GSM773716	5.08145	0	0.965854	0.901564	0.850543	0.762396	0.724155	0.694432	0.67165	0.630108	0.630108	0.630108
GSM773717	4.87337	0	0.985197	0.956115	0.932439	0.889293	0.865189	0.850924	0.835096	0.800782	0.800782	0.800782
GSM773718	5.70568	0	0.987012	0.962332	0.943447	0.905123	0.884901	0.871785	0.857754	0.831017	0.831017	0.831017
GSM773719	5.14442	0	0.987651	0.965547	0.947022	0.912597	0.892749	0.882815	0.870079	0.838664	0.838664	0.838664
GSM773720	3.04997	0	0.985383	0.9608	0.939267	0.90345	0.882398	0.870043	0.856263	0.819395	0.819395	0.819395
GSM773721	7.68241	0	0.991074	0.974608	0.960284	0.933915	0.920094	0.911608	0.900719	0.877995	0.877995	0.877995
GSM773722	4.55305	0	0.986952	0.961487	0.938925	0.897277	0.870983	0.858513	0.841046	0.811042	0.811042	0.811042
GSM773723	4.72553	0	0.971291	0.92705	0.884767	0.813216	0.771164	0.747292	0.720276	0.662954	0.662954	0.662954
GSM773724	4.45996	0	0.983978	0.953455	0.925375	0.876332	0.849408	0.833509	0.811496	0.774635	0.774635	0.774635
GSM773725	5.96578	0	0.987619	0.968243	0.94888	0.916546	0.895265	0.88218	0.872606	0.840309	0.840309	0.840309
GSM773726	5.24846	0	0.986861	0.961489	0.941822	0.906292	0.886783	0.876345	0.85817	0.830378	0.830378	0.830378
GSM773727	3.95893	0	0.974977	0.930521	0.894722	0.83244	0.798818	0.776592	0.755893	0.707511	0.707511	0.707511
GSM773728	3.18138	0	0.986563	0.961468	0.938866	0.898536	0.876854	0.862709	0.84552	0.821591	0.821591	0.821591
GSM773729	3.37029	0	0.989069	0.965963	0.946986	0.913213	0.893562	0.879767	0.864736	0.833919	0.833919	0.833919
GSM773730	2.57632	0	0.983052	0.951236	0.923446	0.874146	0.845691	0.828749	0.808307	0.771167	0.771167	0.771167
GSM773731	4.44353	0	0.988403	0.970065	0.95418	0.926164	0.911381	0.901263	0.890843	0.870048	0.870048	0.870048
GSM773732	5.07871	0	0.990821	0.973731	0.959349	0.933841	0.920185	0.912992	0.901584	0.881011	0.881011	0.881011
GSM773733	3.84394	0	0.989265	0.971777	0.954771	0.9253	0.910726	0.900343	0.890632	0.869105	0.869105	0.869105
GSM773734	6.08077	0	0.988596	0.971735	0.955108	0.928115	0.911452	0.901759	0.888025	0.863859	0.863859	0.863859
GSM773735	2.32444	0	0.991131	0.973725	0.960231	0.932022	0.91852	0.910868	0.900914	0.880835	0.880835	0.880835
GSM773736	2.27515	0	0.98969	0.972152	0.956158	0.927047	0.912408	0.903895	0.893527	0.870726	0.870726	0.870726
GSM773737	8.81314	0	0.983354	0.952617	0.926904	0.882589	0.855374	0.837046	0.821598	0.782648	0.782648	0.782648
GSM773738	7.07734	0	0.989511	0.970303	0.954162	0.925318	0.909211	0.899096	0.888976	0.867203	0.867203	0.867203
GSM773739	6.68583	0	0.989069	0.97137	0.954865	0.926075	0.908525	0.898722	0.88547	0.862533	0.862533	0.862533
GSM773740	5.2293	0	0.981398	0.946653	0.9185	0.866517	0.839119	0.821564	0.80337	0.762997	0.762997	0.762997
GSM773741	5.02122	0	0.987521	0.964624	0.945037	0.909767	0.888908	0.874901	0.862597	0.83556	0.83556	0.83556
GSM773743	6.25599	0	0.986953	0.965804	0.945342	0.912981	0.89311	0.881293	0.870741	0.838747	0.838747	0.838747
GSM773744	5.88364	0	0.990733	0.975419	0.961809	0.938548	0.924126	0.916061	0.906894	0.888987	0.888987	0.888987
GSM773745	7.01164	0	0.973723	0.928551	0.886054	0.817437	0.779696	0.750187	0.722579	0.681816	0.681816	0.681816
GSM773746	5.3306	0	0.984283	0.958355	0.935889	0.897961	0.877408	0.859693	0.846971	0.813949	0.813949	0.813949
GSM773747	5.04038	0	0.989673	0.972336	0.958687	0.932002	0.91843	0.911461	0.900708	0.877929	0.877929	0.877929
GSM773748	5.3963	0	0.991042	0.975357	0.960754	0.936785	0.922968	0.915715	0.904897	0.885288	0.885288	0.885288
GSM773749	6.59548	0	0.978865	0.938235	0.898881	0.835636	0.798433	0.782134	0.766049	0.707494	0.707494	0.707494
GSM773750	4.44627	0	0.989264	0.970554	0.952162	0.921611	0.903318	0.889798	0.87755	0.851105	0.851105	0.851105
GSM773751	6.65298	0	0.986053	0.961531	0.942701	0.905475	0.885252	0.8718	0.854166	0.822392	0.822392	0.822392
GSM773752	5.08145	0	0.991627	0.975713	0.962351	0.938629	0.926514	0.917592	0.909049	0.889811	0.889811	0.889811
GSM773753	4.15058	0	0.984562	0.957613	0.934717	0.897102	0.874818	0.86451	0.846538	0.812307	0.812307	0.812307
GSM773754	4.98015	0	0.98431	0.955344	0.926344	0.881276	0.851434	0.836816	0.81907	0.782612	0.782612	0.782612
GSM773755	6.60643	0	0.984426	0.957921	0.932131	0.88917	0.867912	0.852121	0.829109	0.795084	0.795084	0.795084
GSM773756	5.06229	0	0.977597	0.939959	0.909294	0.856437	0.824589	0.806897	0.789366	0.74665	0.74665	0.74665
GSM773757	5.97125	0	0.985438	0.958181	0.935147	0.892257	0.868122	0.849558	0.831295	0.80204	0.80204	0.80204
GSM773758	5.93566	0	0.986468	0.966179	0.9483	0.915973	0.89745	0.885023	0.871744	0.845827	0.845827	0.845827
GSM773759	5.89733	0	0.98992	0.971357	0.955622	0.926688	0.910092	0.900107	0.887484	0.867913	0.867913	0.867913
GSM773760	5.67556	0	0.987661	0.966959	0.950816	0.919893	0.903385	0.892588	0.881643	0.853466	0.853466	0.853466
GSM773761	5.45927	0	0.988981	0.970596	0.95672	0.928736	0.91474	0.905615	0.894025	0.868131	0.868131	0.868131
GSM773762	5.85079	0	0.989399	0.969587	0.95259	0.923703	0.908022	0.895176	0.884719	0.859742	0.859742	0.859742
GSM773763	5.47023	0	0.988993	0.968566	0.951694	0.923862	0.906917	0.897713	0.888801	0.860869	0.860869	0.860869
GSM773764	5.22382	0	0.986595	0.964089	0.944601	0.909068	0.89025	0.880255	0.868009	0.836444	0.836444	0.836444
GSM773765	4.54483	0	0.988946	0.969025	0.953499	0.921187	0.901257	0.891042	0.879854	0.852842	0.852842	0.852842

## Sheet: Dev
	OS.time	OS.event	1	2	3	4	5	6	7	8	9	10
GSM773541	2.03422	0	0.973036	0.928985	0.88831	0.823742	0.789634	0.767337	0.744227	0.704063	0.704063	0.704063
GSM773542	7.12115	0	0.963683	0.906344	0.864529	0.793989	0.753046	0.733357	0.708382	0.652768	0.652768	0.652768
GSM773544	6.48597	0	0.97681	0.938933	0.908843	0.85853	0.832392	0.813293	0.795662	0.752253	0.752253	0.752253
GSM773545	5.14442	0	0.982835	0.954635	0.929652	0.887315	0.862932	0.848027	0.835124	0.799586	0.799586	0.799586
GSM773547	0.821355	1	0.986686	0.955798	0.931703	0.884341	0.85974	0.845185	0.831354	0.800359	0.800359	0.800359
GSM773549	5.02396	0	0.986156	0.962028	0.940497	0.906385	0.885762	0.873102	0.860485	0.835821	0.835821	0.835821
GSM773550	5.00479	0	0.974797	0.934137	0.902604	0.849625	0.822256	0.805058	0.785235	0.745616	0.745616	0.745616
GSM773551	5.04038	1	0.984532	0.958783	0.936365	0.898663	0.876807	0.876807	0.861914	0.831455	0.831455	0.831455
GSM773552	1.74949	1	0.967896	0.923087	0.879032	0.808251	0.767598	0.744069	0.720212	0.671248	0.671248	0.671248
GSM773553	3.58932	1	0.98456	0.958342	0.936728	0.899297	0.877809	0.866195	0.850577	0.817901	0.817901	0.817901
GSM773554	3.00616	0	0.981862	0.951418	0.928218	0.884865	0.860414	0.845776	0.832574	0.798546	0.798546	0.798546
GSM773555	3.2553	0	0.963809	0.905922	0.855743	0.778995	0.739558	0.719105	0.695925	0.645708	0.645708	0.645708
GSM773556	10.5763	0	0.96947	0.917436	0.874757	0.803993	0.766184	0.746419	0.725294	0.682209	0.682209	0.682209
GSM773558	5.08145	0	0.961851	0.894431	0.842698	0.751105	0.705105	0.684845	0.658788	0.614276	0.614276	0.614276
GSM773559	8.39699	0	0.971284	0.922297	0.883445	0.815634	0.77854	0.761266	0.737138	0.692486	0.692486	0.692486
GSM773560	3.12663	0	0.967153	0.910049	0.868301	0.791784	0.750931	0.730161	0.700835	0.660026	0.660026	0.660026
GSM773561	4.99658	0	0.972994	0.926781	0.890506	0.825422	0.787899	0.76863	0.750309	0.701254	0.701254	0.701254
GSM773562	4.40794	0	0.978812	0.935109	0.900789	0.840999	0.812244	0.795385	0.774943	0.740419	0.740419	0.740419
GSM773563	5.51403	0	0.972692	0.92212	0.879888	0.812734	0.777769	0.756413	0.737157	0.690144	0.690144	0.690144
GSM773564	4.99932	0	0.981943	0.949551	0.923422	0.875311	0.851987	0.836928	0.823537	0.79505	0.79505	0.79505
GSM773565	5.99863	0	0.958648	0.891382	0.833095	0.743459	0.700968	0.67521	0.652384	0.614139	0.614139	0.614139
GSM773566	9.1499	0	0.978057	0.941664	0.907977	0.859053	0.827974	0.812056	0.79755	0.759747	0.759747	0.759747
GSM773567	3.63587	0	0.980914	0.949449	0.9235	0.877841	0.855083	0.839736	0.821057	0.79632	0.79632	0.79632
GSM773568	8.00821	0	0.971068	0.92635	0.888673	0.827023	0.791107	0.769127	0.750492	0.698216	0.698216	0.698216
GSM773569	7.88501	0	0.988819	0.969828	0.954387	0.927295	0.909795	0.900925	0.89357	0.870313	0.870313	0.870313
GSM773570	4.72005	0	0.974688	0.931906	0.898317	0.839666	0.807726	0.787021	0.770836	0.729092	0.729092	0.729092
GSM773571	7.57016	0	0.963712	0.902631	0.853244	0.767597	0.725589	0.703421	0.674412	0.622591	0.622591	0.622591
GSM773572	4.18617	0	0.972199	0.925774	0.888589	0.82741	0.789942	0.768449	0.745191	0.694051	0.694051	0.694051
GSM773573	0.605065	1	0.972926	0.914945	0.866487	0.791181	0.750767	0.723395	0.697986	0.652017	0.652017	0.652017
GSM773574	1.49487	1	0.965367	0.914233	0.86561	0.787108	0.746514	0.725522	0.696484	0.6493	0.6493	0.6493
GSM773575	0.947296	1	0.976825	0.929131	0.890362	0.823114	0.78819	0.771625	0.747845	0.711372	0.711372	0.711372
GSM773577	7.28542	1	0.986026	0.959419	0.934345	0.895451	0.876426	0.863417	0.845899	0.845899	0.845899	0.845899
GSM773579	1.16359	1	0.980749	0.953178	0.922929	0.876328	0.850354	0.833833	0.816809	0.781681	0.781681	0.781681
GSM773580	3.50719	0	0.978372	0.936308	0.906257	0.849225	0.821342	0.804545	0.788073	0.749217	0.749217	0.749217
GSM773581	2.85832	0	0.969468	0.919148	0.875551	0.804562	0.766842	0.743238	0.719248	0.673825	0.673825	0.673825
GSM773582	1.54689	0	0.969679	0.920078	0.872999	0.798457	0.76451	0.742839	0.717244	0.67067	0.67067	0.67067
GSM773584	4.44901	1	0.972349	0.924044	0.887577	0.821564	0.791812	0.773879	0.752232	0.700175	0.700175	0.700175
GSM773585	4.64066	1	0.97392	0.925934	0.890401	0.82711	0.803267	0.7846	0.762992	0.725979	0.725979	0.725979
GSM773586	8.14784	0	0.961316	0.89354	0.840843	0.750321	0.70377	0.676578	0.652714	0.599495	0.599495	0.599495
GSM773587	3.12936	1	0.975737	0.93486	0.900384	0.848568	0.813008	0.792868	0.771673	0.728942	0.728942	0.728942
GSM773588	4.60507	0	0.980257	0.948816	0.922383	0.876604	0.854343	0.842243	0.828449	0.796068	0.796068	0.796068
GSM773589	3.40041	1	0.974164	0.92935	0.895839	0.841908	0.812648	0.793151	0.775826	0.729839	0.729839	0.729839
GSM773590	6.16564	0	0.97141	0.923799	0.884557	0.820137	0.784155	0.758805	0.735068	0.684871	0.684871	0.684871
GSM773591	2.58179	1	0.966042	0.904455	0.868497	0.79212	0.755043	0.730741	0.707514	0.653045	0.653045	0.653045
GSM773592	3.68515	1	0.97299	0.92665	0.887522	0.832671	0.797965	0.777299	0.752045	0.705873	0.705873	0.705873
GSM773593	4.05749	1	0.97765	0.939844	0.908666	0.855624	0.839231	0.821923	0.801188	0.770661	0.770661	0.770661
GSM773595	4.27105	0	0.984933	0.95891	0.935787	0.900218	0.878768	0.863617	0.848199	0.812595	0.812595	0.812595
GSM773596	2.74059	1	0.988892	0.968295	0.95392	0.922656	0.906388	0.895389	0.885165	0.858152	0.858152	0.858152
GSM773597	0.709103	1	0.986632	0.955273	0.930044	0.887504	0.863581	0.845476	0.831205	0.798769	0.798769	0.798769
GSM773598	6.26694	0	0.965567	0.904578	0.858885	0.782027	0.745256	0.720754	0.694049	0.648319	0.648319	0.648319
GSM773599	5.24572	0	0.970276	0.916456	0.873679	0.798087	0.763956	0.742128	0.718354	0.679145	0.679145	0.679145
GSM773602	4.21355	0	0.983293	0.956133	0.932518	0.892353	0.869192	0.857232	0.841592	0.811799	0.811799	0.811799
GSM773603	1.74127	0	0.963414	0.894549	0.84309	0.760636	0.71639	0.69037	0.66444	0.617272	0.617272	0.617272
GSM773604	3.49076	0	0.964274	0.903108	0.86083	0.782339	0.743256	0.712612	0.68785	0.636956	0.636956	0.636956
GSM773605	5.48939	0	0.98194	0.949694	0.921071	0.87719	0.853714	0.838355	0.819429	0.786723	0.786723	0.786723
GSM773606	5.37988	0	0.98936	0.971583	0.955632	0.928162	0.912452	0.901467	0.892551	0.870146	0.870146	0.870146
GSM773607	6.63929	0	0.986198	0.964319	0.943823	0.912239	0.892097	0.880149	0.868376	0.845769	0.845769	0.845769
GSM773608	4.28747	0	0.988683	0.965889	0.947722	0.917048	0.902339	0.891019	0.880611	0.858062	0.858062	0.858062
GSM773609	2.71047	0	0.983549	0.958421	0.936122	0.898216	0.878522	0.866984	0.855637	0.823468	0.823468	0.823468
GSM773610	1.99589	0	0.975761	0.933265	0.896221	0.839226	0.799871	0.781858	0.765733	0.70821	0.70821	0.70821
GSM773611	6.4449	0	0.985526	0.960457	0.940364	0.903801	0.883712	0.869692	0.856182	0.826537	0.826537	0.826537
GSM773612	2.23956	0	0.974674	0.926516	0.892991	0.832241	0.802159	0.785253	0.762392	0.732415	0.732415	0.732415
GSM773613	5.50034	0	0.974254	0.931602	0.896384	0.832445	0.802766	0.783544	0.762842	0.720037	0.720037	0.720037
GSM773614	6.97878	0	0.982756	0.951805	0.926868	0.882593	0.858743	0.84225	0.823708	0.793028	0.793028	0.793028
GSM773615	9.33881	0	0.968437	0.916714	0.873277	0.798739	0.760613	0.740574	0.717624	0.671897	0.671897	0.671897
GSM773616	4.94456	0	0.959754	0.897705	0.851647	0.760337	0.715643	0.695846	0.67249	0.605723	0.605723	0.605723
GSM773617	5.30322	0	0.983455	0.956189	0.931842	0.891784	0.872088	0.857008	0.843627	0.815761	0.815761	0.815761
GSM773618	4.16153	0	0.985977	0.961251	0.940355	0.903946	0.884835	0.874697	0.864977	0.833396	0.833396	0.833396
GSM773619	3.76454	0	0.978222	0.942963	0.913389	0.864226	0.834849	0.819072	0.804824	0.762962	0.762962	0.762962
GSM773620	4.80767	0	0.986439	0.964746	0.945506	0.911395	0.892373	0.880504	0.868908	0.842796	0.842796	0.842796
GSM773621	4.37235	0	0.96355	0.896123	0.839651	0.74755	0.699676	0.678217	0.652003	0.598701	0.598701	0.598701
GSM773622	4.69268	0	0.988489	0.967234	0.948085	0.916791	0.900151	0.88974	0.877831	0.856057	0.856057	0.856057
GSM773623	4.48186	0	0.98969	0.97276	0.957038	0.931851	0.917723	0.908075	0.899849	0.879309	0.879309	0.879309
GSM773624	4.52567	0	0.984966	0.957695	0.933837	0.893534	0.87249	0.85841	0.847271	0.82149	0.82149	0.82149
GSM773625	3.27447	0	0.985457	0.958973	0.934576	0.899211	0.875642	0.864974	0.851842	0.819989	0.819989	0.819989
GSM773626	4.65982	0	0.98384	0.955682	0.931774	0.88956	0.867518	0.85283	0.838869	0.804341	0.804341	0.804341
GSM773627	5.61259	0	0.985873	0.958073	0.936921	0.899728	0.879272	0.869787	0.857454	0.824606	0.824606	0.824606
GSM773628	3.43874	0	0.960162	0.897356	0.844982	0.765957	0.719875	0.691	0.667557	0.610746	0.610746	0.610746
GSM773629	2.23956	0	0.983447	0.954911	0.930503	0.887124	0.86179	0.848321	0.832818	0.799293	0.799293	0.799293
GSM773630	3.15948	0	0.970524	0.919826	0.880106	0.812604	0.777236	0.759666	0.733359	0.689074	0.689074	0.689074
GSM773631	8.37235	0	0.984518	0.957897	0.935537	0.899212	0.879119	0.865288	0.851592	0.819481	0.819481	0.819481
GSM773632	5.31417	0	0.985399	0.957694	0.933974	0.896171	0.874535	0.859103	0.847464	0.819374	0.819374	0.819374
GSM773633	4.36961	0	0.981863	0.950509	0.924208	0.876593	0.853081	0.837753	0.818083	0.786449	0.786449	0.786449
GSM773634	6.70773	0	0.987969	0.965329	0.946984	0.915063	0.897459	0.886329	0.875028	0.852439	0.852439	0.852439
GSM773635	5.1499	0	0.987263	0.964532	0.944825	0.910001	0.890182	0.879885	0.863685	0.837408	0.837408	0.837408
GSM773636	4.48186	0	0.975822	0.932737	0.895926	0.834605	0.798851	0.778107	0.753023	0.708003	0.708003	0.708003
GSM773637	5.56879	0	0.987307	0.964171	0.945138	0.91172	0.891376	0.879967	0.867763	0.840602	0.840602	0.840602
GSM773638	5.84257	0	0.985019	0.958603	0.93493	0.896027	0.875535	0.861462	0.846921	0.813523	0.813523	0.813523
GSM773639	2.13279	1	0.982951	0.953519	0.931184	0.884796	0.863252	0.847807	0.831694	0.798884	0.798884	0.798884
GSM773640	1.47844	1	0.976037	0.937132	0.900996	0.836787	0.801545	0.782369	0.761928	0.721062	0.721062	0.721062
GSM773641	3.60575	0	0.984613	0.960539	0.938658	0.900318	0.880947	0.87014	0.857331	0.834155	0.834155	0.834155
GSM773642	5.42094	0	0.981864	0.94808	0.920928	0.877365	0.850171	0.83381	0.819043	0.78214	0.78214	0.78214
GSM773643	1.92197	1	0.969763	0.928268	0.892258	0.827359	0.791805	0.775895	0.748428	0.703959	0.703959	0.703959
GSM773644	1.54415	1	0.975111	0.939438	0.904618	0.844164	0.814715	0.796972	0.780225	0.738524	0.738524	0.738524
GSM773647	3.68241	1	0.980654	0.945505	0.916845	0.870266	0.844941	0.825227	0.805428	0.773733	0.773733	0.773733
GSM773649	7.35661	0	0.970904	0.919882	0.874632	0.798568	0.75381	0.734274	0.708796	0.662621	0.662621	0.662621
GSM773651	7.30459	0	0.964548	0.90586	0.857258	0.772491	0.735041	0.71047	0.690097	0.643036	0.643036	0.643036
GSM773652	5.30048	0	0.987101	0.96313	0.942837	0.909695	0.893256	0.882398	0.871695	0.847635	0.847635	0.847635
GSM773653	2.38467	0	0.981549	0.952331	0.928752	0.883883	0.860055	0.846358	0.829448	0.796874	0.796874	0.796874
GSM773654	7.3128	0	0.977815	0.93679	0.89947	0.840117	0.805707	0.784247	0.764111	0.721149	0.721149	0.721149
GSM773655	4.05749	0	0.97868	0.94621	0.915521	0.865145	0.841998	0.828214	0.815785	0.784546	0.784546	0.784546
GSM773656	3.0883	0	0.984994	0.960058	0.93751	0.899975	0.877331	0.86535	0.853124	0.821011	0.821011	0.821011
GSM773657	2.85284	1	0.990213	0.971977	0.960828	0.934005	0.919374	0.912208	0.900513	0.87854	0.87854	0.87854
GSM773658	3.36482	1	0.969402	0.919152	0.872399	0.811007	0.76971	0.750174	0.732738	0.684141	0.684141	0.684141
GSM773659	6.19576	1	0.965844	0.906296	0.856292	0.775385	0.732647	0.706687	0.706687	0.644742	0.644742	0.644742
GSM773660	4.846	0	0.982146	0.951297	0.927963	0.881736	0.857611	0.841084	0.825393	0.789028	0.789028	0.789028
GSM773661	3.92334	1	0.975806	0.933949	0.89958	0.848729	0.814631	0.797868	0.779319	0.740199	0.740199	0.740199
GSM773662	4.9911	0	0.988607	0.971121	0.954431	0.92576	0.909376	0.90169	0.890433	0.86485	0.86485	0.86485
GSM773663	5.44285	0	0.989953	0.965855	0.947826	0.916884	0.9001	0.886936	0.873099	0.851068	0.851068	0.851068
GSM773665	1.72485	1	0.971729	0.928174	0.889033	0.820169	0.781924	0.760179	0.73925	0.692501	0.692501	0.692501
GSM773666	4.20808	0	0.983389	0.954437	0.930175	0.88766	0.867074	0.853261	0.840217	0.810273	0.810273	0.810273
GSM773667	3.91239	1	0.983404	0.953352	0.927786	0.890424	0.867583	0.856899	0.842129	0.813535	0.813535	0.813535
GSM773668	2.84189	1	0.987754	0.968501	0.952824	0.92491	0.907691	0.896906	0.88605	0.863383	0.863383	0.863383
GSM773669	6.8063	0	0.976601	0.935346	0.893763	0.836927	0.802627	0.78181	0.759633	0.719726	0.719726	0.719726
GSM773671	2.85284	0	0.987236	0.96455	0.945187	0.913562	0.89642	0.884232	0.872801	0.845735	0.845735	0.845735
GSM773673	2.78439	0	0.980161	0.947445	0.916668	0.868161	0.841312	0.825484	0.810714	0.778035	0.778035	0.778035
GSM773676	4.70089	0	0.982819	0.951506	0.924707	0.880532	0.856819	0.840828	0.821138	0.787766	0.787766	0.787766
GSM773677	4.09035	0	0.976324	0.935555	0.89858	0.840309	0.80508	0.78889	0.76813	0.724218	0.724218	0.724218
GSM773678	2.06434	0	0.974842	0.934324	0.901812	0.84072	0.808899	0.790108	0.773104	0.732498	0.732498	0.732498
GSM773679	6.47228	0	0.968895	0.921628	0.885697	0.816037	0.780772	0.760671	0.734712	0.676846	0.676846	0.676846
GSM773680	4.7447	0	0.979875	0.942951	0.913202	0.857674	0.82863	0.815524	0.800902	0.761238	0.761238	0.761238
GSM773681	5.31417	0	0.986512	0.963029	0.944962	0.910967	0.894475	0.881702	0.871831	0.843116	0.843116	0.843116
GSM773682	2.1191	0	0.985295	0.957352	0.932373	0.890043	0.864765	0.850462	0.830747	0.800899	0.800899	0.800899
GSM773683	7.97536	0	0.971402	0.925795	0.884165	0.81587	0.78093	0.763167	0.739378	0.696799	0.696799	0.696799
GSM773684	4.93634	0	0.984532	0.956898	0.932964	0.893907	0.871284	0.859128	0.845705	0.816607	0.816607	0.816607
GSM773685	5.23477	0	0.987721	0.966168	0.947034	0.915414	0.898866	0.888249	0.877327	0.852677	0.852677	0.852677
GSM773686	4.05476	0	0.985257	0.959658	0.936374	0.902095	0.879834	0.870876	0.859101	0.828053	0.828053	0.828053
GSM773687	3.37029	0	0.987558	0.966519	0.947667	0.916804	0.899008	0.889144	0.878159	0.854723	0.854723	0.854723
GSM773688	5.37714	0	0.984281	0.953822	0.930048	0.888836	0.864038	0.848656	0.833226	0.795974	0.795974	0.795974
GSM773689	9.17728	0	0.983279	0.950644	0.925197	0.88027	0.854114	0.839499	0.825275	0.787906	0.787906	0.787906
GSM773690	5.90828	0	0.988152	0.963484	0.944406	0.910448	0.891911	0.88116	0.87042	0.848294	0.848294	0.848294
GSM773691	9.48939	0	0.986888	0.964582	0.945581	0.914071	0.897703	0.886034	0.874924	0.851615	0.851615	0.851615
GSM773692	8.93361	0	0.984838	0.958419	0.936429	0.8973	0.878671	0.865987	0.851958	0.828447	0.828447	0.828447
GSM773693	4.9911	0	0.988394	0.96896	0.951	0.920691	0.902982	0.890862	0.879999	0.854916	0.854916	0.854916
GSM773694	5.08145	0	0.986096	0.960363	0.939088	0.904803	0.885703	0.872781	0.857387	0.832901	0.832901	0.832901
GSM773695	6.705	0	0.98668	0.964371	0.94437	0.912525	0.89442	0.883241	0.870215	0.844434	0.844434	0.844434
GSM773696	5.08966	0	0.987843	0.967591	0.948886	0.916763	0.899746	0.88802	0.877771	0.856434	0.856434	0.856434
GSM773697	5.47023	0	0.960223	0.897871	0.839644	0.753903	0.706733	0.688346	0.663833	0.600231	0.600231	0.600231
GSM773698	5.0705	0	0.98171	0.950105	0.925796	0.883144	0.859294	0.846098	0.830188	0.79128	0.79128	0.79128
GSM773699	5.18549	0	0.989075	0.971232	0.954119	0.92636	0.911848	0.900656	0.890657	0.871096	0.871096	0.871096
GSM773700	5.09514	0	0.986238	0.962351	0.940597	0.903169	0.8826	0.872846	0.85856	0.836135	0.836135	0.836135
GSM773702	8.73101	0	0.989376	0.970259	0.95434	0.926901	0.911553	0.901223	0.891523	0.864636	0.864636	0.864636
GSM773703	4.98836	0	0.980977	0.948571	0.917486	0.867511	0.840071	0.825186	0.808832	0.778714	0.778714	0.778714
GSM773704	4.95277	0	0.988815	0.969328	0.950297	0.9208	0.904184	0.892292	0.883061	0.864541	0.864541	0.864541
GSM773705	6.987	0	0.989377	0.971822	0.956223	0.929045	0.914272	0.905473	0.89502	0.872605	0.872605	0.872605
GSM773706	8.12594	0	0.986825	0.963375	0.942184	0.906962	0.888659	0.876737	0.864301	0.84179	0.84179	0.84179
GSM773707	8.39425	0	0.987116	0.963225	0.942888	0.907597	0.886474	0.875064	0.865	0.839953	0.839953	0.839953
GSM773708	3.86585	0	0.985941	0.960013	0.93821	0.901506	0.880322	0.865	0.848414	0.826344	0.826344	0.826344
GSM773709	3.60575	0	0.984688	0.95492	0.929001	0.890731	0.868946	0.856084	0.840556	0.815782	0.815782	0.815782
GSM773710	3.23066	0	0.989852	0.972327	0.957209	0.92922	0.915244	0.906314	0.89697	0.877365	0.877365	0.877365
GSM773711	4.62149	0	0.987436	0.967348	0.948106	0.917175	0.900391	0.891766	0.880839	0.857041	0.857041	0.857041
GSM773712	3.87953	0	0.987999	0.966957	0.95034	0.920225	0.903352	0.892534	0.879445	0.857967	0.857967	0.857967
GSM773713	3.90418	0	0.981797	0.950116	0.923918	0.879477	0.856978	0.845268	0.825622	0.796243	0.796243	0.796243
GSM773714	4.58316	0	0.988379	0.967857	0.949873	0.916975	0.899103	0.887983	0.875388	0.850433	0.850433	0.850433
GSM773715	5.05955	0	0.985199	0.960974	0.93961	0.90485	0.883384	0.871375	0.858987	0.832779	0.832779	0.832779
GSM773716	5.08145	0	0.97449	0.929978	0.892309	0.828036	0.797198	0.776313	0.757706	0.721138	0.721138	0.721138
GSM773717	4.87337	0	0.980138	0.941987	0.913165	0.864674	0.83896	0.82067	0.802188	0.768781	0.768781	0.768781
GSM773718	5.70568	0	0.98514	0.955598	0.932969	0.890149	0.868996	0.854285	0.839612	0.813751	0.813751	0.813751
GSM773719	5.14442	0	0.985763	0.959814	0.93925	0.900851	0.880465	0.869242	0.856358	0.824987	0.824987	0.824987
GSM773720	3.04997	0	0.984299	0.958077	0.935022	0.898568	0.878302	0.865208	0.85132	0.818203	0.818203	0.818203
GSM773721	7.68241	0	0.989231	0.969517	0.95169	0.921012	0.905073	0.89608	0.884994	0.861522	0.861522	0.861522
GSM773722	4.55305	0	0.985981	0.962039	0.941722	0.906537	0.886625	0.875946	0.862316	0.837916	0.837916	0.837916
GSM773723	4.72553	0	0.964054	0.909261	0.86278	0.784271	0.740576	0.716754	0.688961	0.634669	0.634669	0.634669
GSM773724	4.45996	0	0.982965	0.953143	0.926427	0.880094	0.855908	0.842511	0.823942	0.791184	0.791184	0.791184
GSM773725	5.96578	0	0.987125	0.968091	0.949708	0.918779	0.900277	0.887992	0.878807	0.851602	0.851602	0.851602
GSM773726	5.24846	0	0.986142	0.959253	0.938949	0.902927	0.883792	0.873189	0.856783	0.830543	0.830543	0.830543
GSM773727	3.95893	0	0.98351	0.95533	0.932703	0.89319	0.873249	0.859222	0.847175	0.813976	0.813976	0.813976
GSM773728	3.18138	0	0.985083	0.956616	0.931139	0.888014	0.866251	0.852785	0.837016	0.815103	0.815103	0.815103
GSM773729	3.37029	0	0.988374	0.965303	0.946158	0.913833	0.896265	0.884189	0.872384	0.846047	0.846047	0.846047
GSM773730	2.57632	0	0.979182	0.94369	0.913593	0.862332	0.836073	0.819574	0.800312	0.766778	0.766778	0.766778
GSM773731	4.44353	0	0.986331	0.964789	0.945809	0.913323	0.897251	0.885459	0.875259	0.853171	0.853171	0.853171
GSM773732	5.07871	0	0.989927	0.971251	0.954607	0.927682	0.914114	0.906165	0.894612	0.875398	0.875398	0.875398
GSM773733	3.84394	0	0.98887	0.970601	0.952456	0.922545	0.908206	0.898197	0.888283	0.86879	0.86879	0.86879
GSM773734	6.08077	0	0.988939	0.972304	0.955848	0.929737	0.914721	0.904813	0.89279	0.871834	0.871834	0.871834
GSM773735	2.32444	0	0.991434	0.97496	0.96152	0.93738	0.925976	0.918074	0.90891	0.893223	0.893223	0.893223
GSM773736	2.27515	0	0.990039	0.973189	0.956351	0.929368	0.916228	0.908061	0.8996	0.881734	0.881734	0.881734
GSM773737	8.81314	0	0.983214	0.953695	0.929671	0.888683	0.863946	0.846985	0.832248	0.797708	0.797708	0.797708
GSM773738	7.07734	0	0.989789	0.970664	0.954192	0.925236	0.909067	0.898561	0.88903	0.869481	0.869481	0.869481
GSM773739	6.68583	0	0.986932	0.964998	0.945003	0.911969	0.892154	0.880587	0.866874	0.843322	0.843322	0.843322
GSM773740	5.2293	0	0.983902	0.955401	0.93302	0.892875	0.873639	0.861044	0.846981	0.817954	0.817954	0.817954
GSM773741	5.02122	0	0.982632	0.950784	0.924617	0.878486	0.853127	0.836912	0.822312	0.790662	0.790662	0.790662
GSM773743	6.25599	0	0.98577	0.962638	0.940753	0.907073	0.887168	0.875271	0.865882	0.833752	0.833752	0.833752
GSM773744	5.88364	0	0.987766	0.966782	0.948383	0.917341	0.899248	0.889842	0.878002	0.856262	0.856262	0.856262
GSM773745	7.01164	0	0.967578	0.918739	0.876285	0.807853	0.770555	0.744714	0.71821	0.676745	0.676745	0.676745
GSM773746	5.3306	0	0.985772	0.962803	0.942434	0.908007	0.889891	0.87465	0.864025	0.834703	0.834703	0.834703
GSM773747	5.04038	0	0.989487	0.971624	0.957084	0.929094	0.915174	0.908156	0.897777	0.876316	0.876316	0.876316
GSM773748	5.3963	0	0.991231	0.976138	0.961757	0.938517	0.926022	0.918503	0.909126	0.891223	0.891223	0.891223
GSM773749	6.59548	0	0.974599	0.929009	0.890869	0.826422	0.793081	0.775956	0.762125	0.705866	0.705866	0.705866
GSM773750	4.44627	0	0.989218	0.970749	0.953086	0.924152	0.908189	0.89629	0.886058	0.862579	0.862579	0.862579
GSM773751	6.65298	0	0.986551	0.963362	0.945101	0.911321	0.894051	0.881618	0.867886	0.842564	0.842564	0.842564
GSM773752	5.08145	0	0.987584	0.963943	0.94439	0.910773	0.893335	0.881779	0.869662	0.844341	0.844341	0.844341
GSM773753	4.15058	0	0.987294	0.965549	0.947283	0.917245	0.899681	0.891781	0.879683	0.854163	0.854163	0.854163
GSM773754	4.98015	0	0.98305	0.952645	0.924054	0.882573	0.855702	0.841941	0.827544	0.798636	0.798636	0.798636
GSM773755	6.60643	0	0.982617	0.953663	0.928584	0.889526	0.872039	0.857849	0.840172	0.81232	0.81232	0.81232
GSM773756	5.06229	0	0.981472	0.950847	0.925712	0.883364	0.857901	0.843607	0.829636	0.796802	0.796802	0.796802
GSM773757	5.97125	0	0.982582	0.950245	0.924863	0.878948	0.855595	0.837785	0.819404	0.790362	0.790362	0.790362
GSM773758	5.93566	0	0.988394	0.970283	0.95494	0.926218	0.911155	0.900053	0.8884	0.867647	0.867647	0.867647
GSM773759	5.89733	0	0.98995	0.971429	0.955824	0.929059	0.914358	0.905177	0.894931	0.876898	0.876898	0.876898
GSM773760	5.67556	0	0.988171	0.967665	0.95137	0.921368	0.904907	0.894313	0.885535	0.859385	0.859385	0.859385
GSM773761	5.45927	0	0.986464	0.963188	0.944735	0.91141	0.895126	0.88424	0.871301	0.844235	0.844235	0.844235
GSM773762	5.85079	0	0.987386	0.962613	0.94145	0.907142	0.889823	0.876369	0.864312	0.839423	0.839423	0.839423
GSM773763	5.47023	0	0.990113	0.971681	0.956603	0.931532	0.916098	0.907765	0.900229	0.875728	0.875728	0.875728
GSM773764	5.22382	0	0.980584	0.947269	0.919581	0.872614	0.848694	0.835331	0.820859	0.785033	0.785033	0.785033
GSM773765	4.54483	0	0.987425	0.964296	0.946848	0.912009	0.892306	0.881641	0.87091	0.844671	0.844671	0.844671

## Sheet: Cor
	OS.time	OS.event	1	2	3	4	5	6	7	8	9	10
GSM773541	2.03422	0	0.975007	0.925736	0.873597	0.755503	0.67929	0.629779	0.590081	0.518225	0.518225	0.518225
GSM773542	7.12115	0	0.903229	0.714364	0.568257	0.35191	0.24435	0.195106	0.159007	0.10218	0.10218	0.10218
GSM773544	6.48597	0	0.986238	0.952599	0.917811	0.839519	0.787659	0.746015	0.722216	0.653174	0.653174	0.653174
GSM773545	5.14442	0	0.991195	0.97154	0.949303	0.897408	0.859503	0.831408	0.815669	0.764675	0.764675	0.764675
GSM773547	0.821355	1	0.993884	0.97203	0.948737	0.887268	0.848056	0.818457	0.801607	0.754355	0.754355	0.754355
GSM773549	5.02396	0	0.996391	0.988495	0.979533	0.960601	0.944025	0.933828	0.924647	0.903899	0.903899	0.903899
GSM773550	5.00479	0	0.990634	0.970349	0.951522	0.907485	0.876747	0.857967	0.840676	0.797854	0.797854	0.797854
GSM773551	5.04038	1	0.991646	0.973022	0.951039	0.907908	0.873035	0.873035	0.855046	0.807285	0.807285	0.807285
GSM773552	1.74949	1	0.973359	0.924128	0.86294	0.732756	0.644477	0.589939	0.551282	0.459142	0.459142	0.459142
GSM773553	3.58932	1	0.894247	0.695042	0.553726	0.339582	0.248972	0.202588	0.165395	0.115598	0.115598	0.115598
GSM773554	3.00616	0	0.967677	0.896962	0.838739	0.687823	0.597321	0.552223	0.51917	0.434577	0.434577	0.434577
GSM773555	3.2553	0	0.982213	0.943955	0.900561	0.795803	0.729528	0.693892	0.668727	0.593932	0.593932	0.593932
GSM773556	10.5763	0	0.967199	0.890661	0.803987	0.627663	0.523993	0.47334	0.442277	0.371002	0.371002	0.371002
GSM773558	5.08145	0	0.94617	0.817101	0.712554	0.505151	0.40548	0.362561	0.319811	0.253206	0.253206	0.253206
GSM773559	8.39699	0	0.94184	0.817914	0.7122	0.511198	0.403628	0.35695	0.310437	0.231901	0.231901	0.231901
GSM773560	3.12663	0	0.968398	0.895461	0.832347	0.691189	0.607556	0.566555	0.524221	0.461649	0.461649	0.461649
GSM773561	4.99658	0	0.998797	0.995939	0.992795	0.984855	0.977694	0.972671	0.970243	0.960213	0.960213	0.960213
GSM773562	4.40794	0	0.992824	0.97283	0.954326	0.904213	0.871159	0.858096	0.843594	0.807925	0.807925	0.807925
GSM773563	5.51403	0	0.985201	0.942998	0.897236	0.806	0.745375	0.706276	0.683507	0.618348	0.618348	0.618348
GSM773564	4.99932	0	0.996894	0.98954	0.982288	0.963234	0.949202	0.939366	0.932074	0.916286	0.916286	0.916286
GSM773565	5.99863	0	0.97274	0.912019	0.858294	0.734109	0.66211	0.610422	0.581781	0.521443	0.521443	0.521443
GSM773566	9.1499	0	0.997026	0.990272	0.982581	0.9677	0.954178	0.946275	0.940967	0.924561	0.924561	0.924561
GSM773567	3.63587	0	0.995625	0.98519	0.975609	0.950271	0.932154	0.917874	0.905601	0.879418	0.879418	0.879418
GSM773568	8.00821	0	0.981802	0.941364	0.898873	0.803556	0.734644	0.687289	0.661857	0.571408	0.571408	0.571408
GSM773569	7.88501	0	0.99751	0.991977	0.98596	0.971169	0.956199	0.946372	0.940363	0.921964	0.921964	0.921964
GSM773570	4.72005	0	0.998731	0.996119	0.994077	0.988207	0.983534	0.980301	0.978182	0.971133	0.971133	0.971133
GSM773571	7.57016	0	0.983003	0.940824	0.895153	0.797062	0.736095	0.694831	0.662467	0.583635	0.583635	0.583635
GSM773572	4.18617	0	0.989036	0.962558	0.935071	0.87154	0.823743	0.788138	0.760955	0.699206	0.699206	0.699206
GSM773573	0.605065	1	0.991841	0.964097	0.936319	0.866928	0.818687	0.779716	0.755656	0.696803	0.696803	0.696803
GSM773574	1.49487	1	0.983094	0.945656	0.898488	0.79283	0.722198	0.680965	0.647126	0.571258	0.571258	0.571258
GSM773575	0.947296	1	0.913599	0.750848	0.6241	0.433393	0.34511	0.307589	0.269328	0.224061	0.224061	0.224061
GSM773577	7.28542	1	0.997381	0.990848	0.981981	0.962715	0.95016	0.940043	0.930451	0.930451	0.930451	0.930451
GSM773579	1.16359	1	0.989547	0.965332	0.930622	0.863825	0.810245	0.774459	0.751026	0.690536	0.690536	0.690536
GSM773580	3.50719	0	0.986734	0.951328	0.91689	0.827684	0.768095	0.728892	0.705814	0.639059	0.639059	0.639059
GSM773581	2.85832	0	0.956967	0.853634	0.753068	0.568651	0.464727	0.404105	0.365327	0.287445	0.287445	0.287445
GSM773582	1.54689	0	0.987816	0.960471	0.927403	0.856575	0.814271	0.779988	0.754631	0.700591	0.700591	0.700591
GSM773584	4.44901	1	0.988154	0.960784	0.934607	0.867573	0.829082	0.804596	0.783062	0.719027	0.719027	0.719027
GSM773585	4.64066	1	0.960563	0.856694	0.764623	0.556335	0.475529	0.420775	0.37789	0.307569	0.307569	0.307569
GSM773586	8.14784	0	0.960737	0.862922	0.778674	0.591884	0.487958	0.426823	0.391311	0.314676	0.314676	0.314676
GSM773587	3.12936	1	0.965326	0.872018	0.778617	0.621477	0.509758	0.44682	0.400439	0.322657	0.322657	0.322657
GSM773588	4.60507	0	0.994646	0.982318	0.967284	0.932844	0.908524	0.891306	0.881717	0.849261	0.849261	0.849261
GSM773589	3.40041	1	0.949502	0.822055	0.705712	0.511732	0.409536	0.352748	0.318085	0.236684	0.236684	0.236684
GSM773590	6.16564	0	0.977774	0.928262	0.87256	0.761898	0.681981	0.622229	0.589529	0.510349	0.510349	0.510349
GSM773591	2.58179	1	0.940985	0.791492	0.684178	0.455471	0.349232	0.286205	0.242901	0.167318	0.167318	0.167318
GSM773592	3.68515	1	0.961183	0.890635	0.819001	0.702316	0.612227	0.554903	0.511614	0.421614	0.421614	0.421614
GSM773593	4.05749	1	0.989201	0.960744	0.93056	0.862704	0.834526	0.803454	0.773853	0.730733	0.730733	0.730733
GSM773595	4.27105	0	0.996653	0.988183	0.976985	0.954771	0.935663	0.920955	0.908741	0.872715	0.872715	0.872715
GSM773596	2.74059	1	0.998298	0.994409	0.990924	0.980095	0.972302	0.965776	0.96162	0.948109	0.948109	0.948109
GSM773597	0.709103	1	0.992624	0.967688	0.941817	0.876544	0.825474	0.790634	0.768274	0.711617	0.711617	0.711617
GSM773598	6.26694	0	0.977381	0.924017	0.871039	0.765112	0.699681	0.656453	0.626482	0.569385	0.569385	0.569385
GSM773599	5.24572	0	0.994908	0.983795	0.973115	0.941224	0.9219	0.909726	0.899373	0.875538	0.875538	0.875538
GSM773602	4.21355	0	0.996433	0.988038	0.977292	0.954455	0.9359	0.922981	0.91382	0.888566	0.888566	0.888566
GSM773603	1.74127	0	0.977755	0.914787	0.856026	0.728245	0.643405	0.590315	0.556358	0.478503	0.478503	0.478503
GSM773604	3.49076	0	0.969194	0.897428	0.833028	0.681056	0.59446	0.530411	0.494259	0.420209	0.420209	0.420209
GSM773605	5.48939	0	0.994371	0.978892	0.959222	0.916216	0.881715	0.855682	0.839071	0.795376	0.795376	0.795376
GSM773606	5.37988	0	0.995063	0.98481	0.970089	0.936742	0.907769	0.884613	0.876055	0.838183	0.838183	0.838183
GSM773607	6.63929	0	0.998481	0.995295	0.991716	0.983934	0.97745	0.973052	0.970044	0.962073	0.962073	0.962073
GSM773608	4.28747	0	0.999586	0.99839	0.997122	0.994151	0.992015	0.990057	0.988738	0.984501	0.984501	0.984501
GSM773609	2.71047	0	0.998784	0.996368	0.993341	0.986663	0.98219	0.978849	0.976478	0.968463	0.968463	0.968463
GSM773610	1.99589	0	0.989871	0.965203	0.937467	0.875331	0.820578	0.793286	0.775505	0.697225	0.697225	0.697225
GSM773611	6.4449	0	0.997092	0.989916	0.982774	0.965082	0.949598	0.938747	0.929287	0.905917	0.905917	0.905917
GSM773612	2.23956	0	0.998828	0.996003	0.993542	0.987256	0.983263	0.980574	0.977627	0.972239	0.972239	0.972239
GSM773613	5.50034	0	0.990916	0.970046	0.950066	0.894607	0.860342	0.835054	0.815087	0.773221	0.773221	0.773221
GSM773614	6.97878	0	0.997407	0.991903	0.986356	0.972016	0.961647	0.953332	0.946327	0.930041	0.930041	0.930041
GSM773615	9.33881	0	0.989481	0.965932	0.945498	0.887036	0.845391	0.821929	0.800897	0.751324	0.751324	0.751324
GSM773616	4.94456	0	0.950069	0.855365	0.791632	0.630963	0.553333	0.519451	0.489646	0.408181	0.408181	0.408181
GSM773617	5.30322	0	0.988509	0.964944	0.9402	0.883284	0.847474	0.823227	0.802347	0.763815	0.763815	0.763815
GSM773618	4.16153	0	0.997885	0.992769	0.987047	0.972934	0.963128	0.956767	0.95177	0.934169	0.934169	0.934169
GSM773619	3.76454	0	0.995255	0.985296	0.973609	0.947926	0.928789	0.916312	0.908194	0.877631	0.877631	0.877631
GSM773620	4.80767	0	0.997118	0.990455	0.982485	0.962728	0.947476	0.936598	0.928447	0.908731	0.908731	0.908731
GSM773621	4.37235	0	0.979005	0.931021	0.877043	0.754256	0.674697	0.635255	0.602806	0.528469	0.528469	0.528469
GSM773622	4.69268	0	0.997327	0.991468	0.983603	0.966752	0.95442	0.945714	0.938006	0.919206	0.919206	0.919206
GSM773623	4.48186	0	0.998601	0.995688	0.991863	0.98336	0.976352	0.970955	0.968142	0.957623	0.957623	0.957623
GSM773624	4.52567	0	0.999363	0.997988	0.996409	0.992705	0.989956	0.987798	0.986662	0.983097	0.983097	0.983097
GSM773625	3.27447	0	0.996605	0.988902	0.978531	0.959422	0.939721	0.927221	0.917184	0.891078	0.891078	0.891078
GSM773626	4.65982	0	0.996629	0.988993	0.98055	0.958278	0.941312	0.927647	0.918204	0.890875	0.890875	0.890875
GSM773627	5.61259	0	0.980473	0.926964	0.875458	0.757744	0.682248	0.646355	0.608619	0.52349	0.52349	0.52349
GSM773628	3.43874	0	0.996483	0.989277	0.980865	0.961966	0.9467	0.935865	0.929733	0.909092	0.909092	0.909092
GSM773629	2.23956	0	0.997282	0.992189	0.985369	0.969137	0.955399	0.947155	0.939318	0.91722	0.91722	0.91722
GSM773630	3.15948	0	0.963394	0.879621	0.798548	0.64512	0.56406	0.523967	0.482576	0.415913	0.415913	0.415913
GSM773631	8.37235	0	0.999256	0.997565	0.995671	0.991524	0.988369	0.985613	0.984075	0.978773	0.978773	0.978773
GSM773632	5.31417	0	0.999709	0.998938	0.998128	0.996108	0.994477	0.993372	0.992504	0.990366	0.990366	0.990366
GSM773633	4.36961	0	0.997678	0.992132	0.986977	0.972255	0.963148	0.957309	0.950504	0.938012	0.938012	0.938012
GSM773634	6.70773	0	0.999321	0.997903	0.996437	0.992636	0.989643	0.987782	0.986518	0.983049	0.983049	0.983049
GSM773635	5.1499	0	0.999546	0.99859	0.997517	0.994945	0.992854	0.991839	0.990228	0.987245	0.987245	0.987245
GSM773636	4.48186	0	0.995124	0.98358	0.970626	0.939704	0.91572	0.898835	0.882859	0.847319	0.847319	0.847319
GSM773637	5.56879	0	0.997107	0.989505	0.981336	0.961486	0.944066	0.932849	0.92471	0.902631	0.902631	0.902631
GSM773638	5.84257	0	0.99977	0.999345	0.998833	0.997668	0.996787	0.996167	0.995724	0.994257	0.994257	0.994257
GSM773639	2.13279	1	0.982368	0.933373	0.889279	0.759941	0.684059	0.631205	0.592866	0.511055	0.511055	0.511055
GSM773640	1.47844	1	0.986812	0.960669	0.92634	0.843313	0.780731	0.746091	0.721533	0.651599	0.651599	0.651599
GSM773641	3.60575	0	0.993159	0.977305	0.957832	0.913227	0.882269	0.861733	0.843984	0.806612	0.806612	0.806612
GSM773642	5.42094	0	0.994027	0.97824	0.959655	0.917219	0.88401	0.860947	0.849526	0.804779	0.804779	0.804779
GSM773643	1.92197	1	0.96951	0.90824	0.850303	0.710995	0.622313	0.5772	0.522928	0.440417	0.440417	0.440417
GSM773644	1.54415	1	0.971725	0.906148	0.820605	0.652936	0.560706	0.505114	0.4772	0.39922	0.39922	0.39922
GSM773647	3.68241	1	0.987268	0.957401	0.922952	0.849464	0.799096	0.756967	0.726056	0.670161	0.670161	0.670161
GSM773649	7.35661	0	0.962772	0.873982	0.780762	0.602071	0.484747	0.434416	0.391715	0.315875	0.315875	0.315875
GSM773651	7.30459	0	0.969322	0.899146	0.829653	0.671636	0.586826	0.5303	0.501343	0.430488	0.430488	0.430488
GSM773652	5.30048	0	0.990858	0.966708	0.938711	0.874955	0.832482	0.801379	0.782689	0.732747	0.732747	0.732747
GSM773653	2.38467	0	0.99616	0.986862	0.975561	0.945862	0.923426	0.903941	0.890293	0.8529	0.8529	0.8529
GSM773654	7.3128	0	0.995196	0.982232	0.965915	0.92668	0.890618	0.864247	0.844166	0.796964	0.796964	0.796964
GSM773655	4.05749	0	0.993888	0.980346	0.962536	0.92505	0.900342	0.882308	0.872469	0.838764	0.838764	0.838764
GSM773656	3.0883	0	0.996817	0.989115	0.980036	0.958493	0.939803	0.927389	0.919883	0.893619	0.893619	0.893619
GSM773657	2.85284	1	0.996835	0.98877	0.982636	0.962904	0.94881	0.94098	0.93125	0.907689	0.907689	0.907689
GSM773658	3.36482	1	0.906774	0.724641	0.540673	0.337215	0.232066	0.1935	0.169122	0.118876	0.118876	0.118876
GSM773659	6.19576	1	0.915859	0.729582	0.571591	0.331804	0.224399	0.173794	0.173794	0.105457	0.105457	0.105457
GSM773660	4.846	0	0.990971	0.967932	0.944053	0.880504	0.833565	0.798629	0.775443	0.710571	0.710571	0.710571
GSM773661	3.92334	1	0.963036	0.875623	0.790273	0.631639	0.517414	0.462604	0.420259	0.334781	0.334781	0.334781
GSM773662	4.9911	0	0.988017	0.965761	0.935377	0.872548	0.826067	0.807869	0.780623	0.721364	0.721364	0.721364
GSM773663	5.44285	0	0.994952	0.977409	0.960408	0.916391	0.885481	0.859478	0.837474	0.79322	0.79322	0.79322
GSM773665	1.72485	1	0.9701	0.908191	0.836431	0.676394	0.574655	0.517357	0.481078	0.400753	0.400753	0.400753
GSM773666	4.20808	0	0.986405	0.952909	0.917162	0.830836	0.775647	0.738257	0.715022	0.647844	0.647844	0.647844
GSM773667	3.91239	1	0.989107	0.955219	0.914825	0.842978	0.79013	0.766751	0.740831	0.68364	0.68364	0.68364
GSM773668	2.84189	1	0.993275	0.977283	0.960104	0.91956	0.883268	0.856567	0.841139	0.794446	0.794446	0.794446
GSM773669	6.8063	0	0.995277	0.982973	0.963991	0.925471	0.89409	0.869578	0.850823	0.808982	0.808982	0.808982
GSM773671	2.85284	0	0.997374	0.990319	0.981116	0.960033	0.944232	0.929862	0.922005	0.895862	0.895862	0.895862
GSM773673	2.78439	0	0.962013	0.856813	0.752296	0.568604	0.469304	0.41753	0.383372	0.320566	0.320566	0.320566
GSM773676	4.70089	0	0.977484	0.916447	0.852818	0.7224	0.638059	0.579051	0.532558	0.454543	0.454543	0.454543
GSM773677	4.09035	0	0.992313	0.972895	0.950044	0.898787	0.85706	0.830702	0.809006	0.752316	0.752316	0.752316
GSM773678	2.06434	0	0.996611	0.988251	0.978616	0.953593	0.934478	0.918786	0.911306	0.881224	0.881224	0.881224
GSM773679	6.47228	0	0.994775	0.983054	0.972229	0.941077	0.918554	0.901998	0.888395	0.843665	0.843665	0.843665
GSM773680	4.7447	0	0.989356	0.964891	0.939517	0.873484	0.829777	0.805648	0.785245	0.721638	0.721638	0.721638
GSM773681	5.31417	0	0.999264	0.997592	0.995981	0.991868	0.989172	0.986914	0.985483	0.980887	0.980887	0.980887
GSM773682	2.1191	0	0.998858	0.996317	0.993449	0.985898	0.980451	0.977075	0.973388	0.965786	0.965786	0.965786
GSM773683	7.97536	0	0.992672	0.977932	0.962166	0.923889	0.899148	0.888655	0.875292	0.845958	0.845958	0.845958
GSM773684	4.93634	0	0.998758	0.99588	0.992658	0.98487	0.978524	0.974016	0.970337	0.961174	0.961174	0.961174
GSM773685	5.23477	0	0.993818	0.979602	0.960691	0.919927	0.893183	0.869284	0.85373	0.818415	0.818415	0.818415
GSM773686	4.05476	0	0.999526	0.998466	0.997194	0.994764	0.992597	0.991749	0.9906	0.987587	0.987587	0.987587
GSM773687	3.37029	0	0.998722	0.995696	0.992214	0.984886	0.97954	0.976035	0.97291	0.96622	0.96622	0.96622
GSM773688	5.37714	0	0.9942	0.977612	0.960025	0.918394	0.883218	0.858771	0.838232	0.782024	0.782024	0.782024
GSM773689	9.17728	0	0.999251	0.997353	0.995126	0.990362	0.986516	0.983518	0.981099	0.976246	0.976246	0.976246
GSM773690	5.90828	0	0.998574	0.994732	0.990502	0.980631	0.972152	0.966165	0.961641	0.950963	0.950963	0.950963
GSM773691	9.48939	0	0.999296	0.997702	0.995914	0.991795	0.988949	0.986661	0.985032	0.980759	0.980759	0.980759
GSM773692	8.93361	0	0.998556	0.99514	0.991385	0.982349	0.976394	0.971531	0.967691	0.959461	0.959461	0.959461
GSM773693	4.9911	0	0.998817	0.996103	0.993054	0.985732	0.979919	0.975973	0.973184	0.964369	0.964369	0.964369
GSM773694	5.08145	0	0.995641	0.983658	0.970366	0.940596	0.916957	0.899186	0.88287	0.85381	0.85381	0.85381
GSM773695	6.705	0	0.99941	0.997929	0.996263	0.992787	0.989997	0.987813	0.986314	0.982411	0.982411	0.982411
GSM773696	5.08966	0	0.999133	0.997325	0.995129	0.989784	0.985868	0.982825	0.980639	0.975636	0.975636	0.975636
GSM773697	5.47023	0	0.998204	0.994868	0.990629	0.98182	0.974653	0.971387	0.968427	0.957625	0.957625	0.957625
GSM773698	5.0705	0	0.994245	0.980093	0.966455	0.934776	0.911261	0.895851	0.880054	0.845715	0.845715	0.845715
GSM773699	5.18549	0	0.998921	0.996474	0.993353	0.985736	0.98035	0.975791	0.972429	0.965875	0.965875	0.965875
GSM773700	5.09514	0	0.998724	0.995967	0.992807	0.985172	0.979225	0.975413	0.972512	0.966182	0.966182	0.966182
GSM773702	8.73101	0	0.992816	0.972768	0.950336	0.893309	0.854202	0.824129	0.804516	0.741114	0.741114	0.741114
GSM773703	4.98836	0	0.997238	0.988516	0.978637	0.946843	0.92253	0.911833	0.905034	0.877596	0.877596	0.877596
GSM773704	4.95277	0	0.999395	0.997854	0.995942	0.991319	0.987625	0.984689	0.982944	0.97798	0.97798	0.97798
GSM773705	6.987	0	0.999474	0.998381	0.997225	0.99431	0.992122	0.990959	0.9897	0.986404	0.986404	0.986404
GSM773706	8.12594	0	0.999677	0.99901	0.998221	0.996288	0.994922	0.994013	0.993168	0.991499	0.991499	0.991499
GSM773707	8.39425	0	0.991307	0.969815	0.947323	0.896948	0.853552	0.830594	0.811567	0.758845	0.758845	0.758845
GSM773708	3.86585	0	0.998514	0.995128	0.991276	0.982216	0.974482	0.969122	0.964345	0.957496	0.957496	0.957496
GSM773709	3.60575	0	0.999676	0.998869	0.997863	0.995801	0.994215	0.993209	0.992401	0.990358	0.990358	0.990358
GSM773710	3.23066	0	0.999066	0.996915	0.994426	0.98786	0.982848	0.979322	0.977094	0.969098	0.969098	0.969098
GSM773711	4.62149	0	0.998487	0.995282	0.991021	0.981685	0.974826	0.971028	0.966789	0.956681	0.956681	0.956681
GSM773712	3.87953	0	0.999742	0.999231	0.998762	0.99751	0.99647	0.995619	0.995097	0.993468	0.993468	0.993468
GSM773713	3.90418	0	0.997314	0.990931	0.984804	0.96899	0.958059	0.951703	0.943341	0.927243	0.927243	0.927243
GSM773714	4.58316	0	0.98515	0.948646	0.908823	0.809036	0.741594	0.695917	0.660469	0.583133	0.583133	0.583133
GSM773715	5.05955	0	0.99199	0.973893	0.955494	0.912305	0.877923	0.857882	0.840276	0.803254	0.803254	0.803254
GSM773716	5.08145	0	0.990547	0.966225	0.945105	0.882954	0.844477	0.817127	0.797738	0.754577	0.754577	0.754577
GSM773717	4.87337	0	0.99821	0.99404	0.989714	0.978744	0.970807	0.964874	0.960211	0.947662	0.947662	0.947662
GSM773718	5.70568	0	0.999525	0.998388	0.997249	0.994119	0.992022	0.990247	0.988759	0.985952	0.985952	0.985952
GSM773719	5.14442	0	0.998193	0.993835	0.989331	0.978338	0.97031	0.965491	0.960659	0.948675	0.948675	0.948675
GSM773720	3.04997	0	0.996569	0.988371	0.979058	0.958848	0.944101	0.934636	0.925362	0.899805	0.899805	0.899805
GSM773721	7.68241	0	0.99955	0.998406	0.996936	0.993284	0.990528	0.988791	0.987415	0.982985	0.982985	0.982985
GSM773722	4.55305	0	0.997571	0.992011	0.986505	0.973794	0.963474	0.957153	0.951104	0.938518	0.938518	0.938518
GSM773723	4.72553	0	0.987191	0.961324	0.932846	0.862176	0.807158	0.771488	0.744955	0.670515	0.670515	0.670515
GSM773724	4.45996	0	0.995439	0.984276	0.970547	0.937098	0.912888	0.897101	0.878962	0.841768	0.841768	0.841768
GSM773725	5.96578	0	0.999188	0.997435	0.995226	0.989774	0.984946	0.981181	0.979417	0.973256	0.973256	0.973256
GSM773726	5.24846	0	0.998317	0.993317	0.988052	0.976676	0.967435	0.961971	0.955074	0.943041	0.943041	0.943041
GSM773727	3.95893	0	0.996063	0.987192	0.978794	0.957787	0.943688	0.934152	0.926113	0.903823	0.903823	0.903823
GSM773728	3.18138	0	0.998849	0.996212	0.992983	0.985174	0.979444	0.975788	0.972585	0.966297	0.966297	0.966297
GSM773729	3.37029	0	0.998314	0.993707	0.988898	0.977094	0.968341	0.961708	0.955017	0.938984	0.938984	0.938984
GSM773730	2.57632	0	0.998455	0.995137	0.991864	0.982657	0.976355	0.972179	0.967835	0.958673	0.958673	0.958673
GSM773731	4.44353	0	0.999145	0.997312	0.994973	0.9895	0.985969	0.982908	0.980894	0.976008	0.976008	0.976008
GSM773732	5.07871	0	0.999465	0.998182	0.996719	0.993484	0.991433	0.990017	0.988465	0.985301	0.985301	0.985301
GSM773733	3.84394	0	0.999464	0.998369	0.996813	0.993283	0.990858	0.988916	0.987674	0.983984	0.983984	0.983984
GSM773734	6.08077	0	0.999257	0.99767	0.995694	0.991373	0.98803	0.985578	0.983148	0.978001	0.978001	0.978001
GSM773735	2.32444	0	0.998425	0.994692	0.99078	0.980769	0.973916	0.968928	0.96488	0.954578	0.954578	0.954578
GSM773736	2.27515	0	0.999056	0.997245	0.994677	0.988671	0.984768	0.982472	0.980258	0.97353	0.97353	0.97353
GSM773737	8.81314	0	0.998981	0.996687	0.994204	0.988322	0.98306	0.978769	0.97683	0.969058	0.969058	0.969058
GSM773738	7.07734	0	0.998868	0.996251	0.993328	0.985424	0.979319	0.974757	0.971723	0.963779	0.963779	0.963779
GSM773739	6.68583	0	0.999139	0.997347	0.995272	0.990036	0.98607	0.983634	0.980922	0.974495	0.974495	0.974495
GSM773740	5.2293	0	0.998938	0.996268	0.993584	0.987273	0.982801	0.979589	0.977261	0.971198	0.971198	0.971198
GSM773741	5.02122	0	0.998669	0.995645	0.992579	0.984574	0.978454	0.974667	0.971914	0.964518	0.964518	0.964518
GSM773743	6.25599	0	0.999585	0.998709	0.997633	0.995304	0.993301	0.991766	0.990981	0.98781	0.98781	0.98781
GSM773744	5.88364	0	0.999398	0.998039	0.996515	0.992763	0.989909	0.988202	0.986584	0.982733	0.982733	0.982733
GSM773745	7.01164	0	0.997371	0.991726	0.98532	0.970504	0.959269	0.949806	0.942911	0.927404	0.927404	0.927404
GSM773746	5.3306	0	0.997112	0.990433	0.98246	0.964981	0.952166	0.939473	0.933264	0.913466	0.913466	0.913466
GSM773747	5.04038	0	0.998866	0.996332	0.993442	0.985308	0.97998	0.976167	0.972907	0.962713	0.962713	0.962713
GSM773748	5.3963	0	0.999524	0.998478	0.99709	0.994285	0.991932	0.990301	0.988818	0.98557	0.98557	0.98557
GSM773749	6.59548	0	0.997672	0.992121	0.985874	0.970547	0.959324	0.953903	0.950377	0.932727	0.932727	0.932727
GSM773750	4.44627	0	0.999296	0.997584	0.995487	0.990668	0.987038	0.983985	0.981681	0.975981	0.975981	0.975981
GSM773751	6.65298	0	0.998932	0.996609	0.994206	0.987965	0.983358	0.979866	0.976693	0.969774	0.969774	0.969774
GSM773752	5.08145	0	0.99943	0.99813	0.996733	0.993077	0.990443	0.98855	0.986798	0.982014	0.982014	0.982014
GSM773753	4.15058	0	0.998836	0.996318	0.993687	0.987539	0.982817	0.981013	0.977918	0.970561	0.970561	0.970561
GSM773754	4.98015	0	0.998092	0.993411	0.987155	0.974825	0.962841	0.956569	0.951055	0.938605	0.938605	0.938605
GSM773755	6.60643	0	0.999389	0.997963	0.99635	0.992575	0.990244	0.988559	0.986648	0.983388	0.983388	0.983388
GSM773756	5.06229	0	0.998569	0.995342	0.992177	0.984585	0.978721	0.974901	0.972035	0.964114	0.964114	0.964114
GSM773757	5.97125	0	0.998907	0.996447	0.993709	0.987125	0.981896	0.977249	0.974363	0.967057	0.967057	0.967057
GSM773758	5.93566	0	0.999314	0.997882	0.996362	0.992489	0.989643	0.987379	0.985823	0.981506	0.981506	0.981506
GSM773759	5.89733	0	0.999167	0.997148	0.994861	0.989094	0.984529	0.981061	0.978424	0.972917	0.972917	0.972917
GSM773760	5.67556	0	0.99922	0.997688	0.996186	0.992308	0.989533	0.987434	0.985984	0.980465	0.980465	0.980465
GSM773761	5.45927	0	0.998737	0.995844	0.992819	0.98507	0.979791	0.975725	0.972104	0.963032	0.963032	0.963032
GSM773762	5.85079	0	0.999359	0.997909	0.996369	0.992341	0.99015	0.98851	0.987437	0.983863	0.983863	0.983863
GSM773763	5.47023	0	0.998899	0.996613	0.994031	0.98853	0.983996	0.981082	0.978893	0.971597	0.971597	0.971597
GSM773764	5.22382	0	0.9983	0.994849	0.991161	0.981389	0.974589	0.970533	0.967195	0.95612	0.95612	0.95612
GSM773765	4.54483	0	0.999307	0.997565	0.995925	0.991039	0.987092	0.98464	0.982802	0.97738	0.97738	0.97738

## Sheet: Readme
This file contains prediction results of survival probability for each patient, over several time points in the range of (min survival time, max survival time) in data.
The result for each method (RS-PL, RS-L, etc.) are stored separately in each excel sheet.
An example is shown below with descriptions.
		Overall survival time		Prediction (survival probability)
	Patient ID			At time=1yr	2yr	3yr	…
		OS.time	OS.event	1	2	3	…
	GSM773541	2.03422	0	0.969378	0.918611	0.871152	…
	GSM773542	7.12115	0	0.970918	0.922029	0.882327	…
	GSM773544	6.48597	0	0.977362	0.940389	0.910155	…
	GSM773545	5.14442	0	0.985527	0.961128	0.939359	…
	GSM773547	0.821355	1	0.990113	0.966812	0.948358	…
	GSM773549	5.02396	0	0.987845	0.966048	0.946583	…
	.	.	.	.	.	.
	.	.	.	.	.	.
Since we create 100 pairs of (train, test) split of data using random subsampling, there is no specific indicators for train or test sets.
Prediction was performed on each test split, and predicted survival probability for each time was averaged over all testing. Each patient was used ~40 times for testing.
