# Supplementary material for: Robust Selection of Cancer Survival Signatures from High-Throughput Genomic Data Using Two-Fold Subsampling
Source: PLoS One. 2014 Oct 8;9(10):e108818. doi: 10.1371/journal.pone.0108818 (PMC4190101; doi:10.1371/journal.pone.0108818)
Supplement: Table S7 — Predictions of survival probability (breast cancer). (XLS) [file pone.0108818.s008.xls]

## Sheet: RS-PL
	OS.time	OS.event	1	2	3	4	5	6	7	8	9	10	11	12	13	14	15	16	17	18	19	20	21	22	23
gsm282373	9.30667	1	0.986846	0.949922	0.884317	0.845486	0.781055	0.736271	0.690733	0.647503	0.634363	0.599505	0.554761	0.53424	0.499685	0.463327	0.429099	0.411595	0.411595	0.363938	0.363938	0.363938	0.363938	0.363938	0.363938
gsm282374	7.85167	0	0.987317	0.949535	0.884934	0.840914	0.773036	0.730007	0.680617	0.638384	0.623613	0.582414	0.540307	0.517028	0.484564	0.436397	0.405084	0.386577	0.386577	0.33872	0.33872	0.33872	0.33872	0.33872	0.33872
gsm282376	5.70667	1	0.992189	0.968755	0.930935	0.904589	0.861406	0.835537	0.801873	0.773412	0.763553	0.73097	0.698816	0.681359	0.655075	0.616355	0.589499	0.572663	0.572663	0.527598	0.527598	0.527598	0.527598	0.527598	0.527598
gsm282378	7.78333	0	0.992147	0.96784	0.926437	0.897982	0.853959	0.824602	0.791293	0.756985	0.746398	0.713494	0.68334	0.665346	0.640394	0.595896	0.566851	0.54918	0.54918	0.495665	0.495665	0.495665	0.495665	0.495665	0.495665
gsm282379	9.26583	0	0.990053	0.958843	0.903565	0.865883	0.808903	0.767216	0.724098	0.68651	0.673159	0.636889	0.597594	0.577636	0.546864	0.498544	0.46637	0.447675	0.447675	0.399646	0.399646	0.399646	0.399646	0.399646	0.399646
gsm282380	8.75917	0	0.991957	0.966472	0.921223	0.889309	0.844883	0.812045	0.775913	0.743441	0.731348	0.700005	0.667737	0.647927	0.617134	0.577106	0.54731	0.536826	0.536826	0.489101	0.489101	0.489101	0.489101	0.489101	0.489101
gsm282382	6.78333	0	0.994848	0.978956	0.951127	0.931884	0.902743	0.881062	0.85696	0.836198	0.829092	0.804322	0.781733	0.76711	0.746413	0.715115	0.692846	0.679093	0.679093	0.638604	0.638604	0.638604	0.638604	0.638604	0.638604
gsm282383	6.56417	0	0.99358	0.973979	0.94101	0.917017	0.881909	0.856492	0.831038	0.807306	0.797953	0.770589	0.741302	0.725497	0.700136	0.668059	0.640676	0.625094	0.625094	0.585606	0.585606	0.585606	0.585606	0.585606	0.585606
gsm282386	6.99167	0	0.991064	0.961858	0.911842	0.880523	0.831241	0.795844	0.758352	0.723742	0.712679	0.678366	0.640201	0.620649	0.590962	0.557641	0.528824	0.513672	0.513672	0.470155	0.470155	0.470155	0.470155	0.470155	0.470155
gsm282391	7.745	0	0.994849	0.977451	0.948006	0.926791	0.893209	0.869622	0.843751	0.818915	0.810435	0.785436	0.757718	0.743447	0.725023	0.695617	0.668825	0.653015	0.653015	0.61645	0.61645	0.61645	0.61645	0.61645	0.61645
gsm282393	7.96417	0	0.99483	0.977846	0.949941	0.929453	0.899238	0.87751	0.852878	0.830702	0.823546	0.800676	0.776737	0.763492	0.74102	0.707871	0.684093	0.669887	0.669887	0.626783	0.626783	0.626783	0.626783	0.626783	0.626783
gsm282394	6.53417	0	0.989674	0.957952	0.906567	0.871745	0.818245	0.779642	0.738068	0.704794	0.691248	0.655207	0.619111	0.598896	0.565126	0.525563	0.491656	0.472818	0.472818	0.429146	0.429146	0.429146	0.429146	0.429146	0.429146
gsm282399	7.7725	0	0.990606	0.965254	0.921061	0.889747	0.842615	0.812619	0.777673	0.750098	0.739564	0.706315	0.67058	0.652013	0.621801	0.585154	0.554281	0.535405	0.535405	0.496273	0.496273	0.496273	0.496273	0.496273	0.496273
gsm282400	9.1675	0	0.993518	0.972944	0.938905	0.914461	0.876854	0.851233	0.821961	0.796141	0.786909	0.757655	0.728204	0.712102	0.687597	0.652861	0.624919	0.60867	0.60867	0.565881	0.565881	0.565881	0.565881	0.565881	0.565881
gsm282401	6.5125	0	0.995009	0.979818	0.953494	0.93484	0.90658	0.886858	0.864035	0.84372	0.835275	0.812978	0.790084	0.776472	0.753256	0.725897	0.705298	0.69457	0.69457	0.655506	0.655506	0.655506	0.655506	0.655506	0.655506
gsm282402	5.74833	0	0.993883	0.973263	0.935854	0.911209	0.87174	0.843056	0.812128	0.785133	0.774325	0.745629	0.716767	0.700545	0.678294	0.642331	0.614728	0.598834	0.598834	0.558471	0.558471	0.558471	0.558471	0.558471	0.558471
gsm282404	6.10417	0	0.99315	0.969196	0.925785	0.89688	0.851004	0.818597	0.783754	0.752073	0.740501	0.706169	0.675327	0.657634	0.633476	0.598773	0.56836	0.549918	0.549918	0.493529	0.493529	0.493529	0.493529	0.493529	0.493529
gsm282405	5.33667	0	0.991423	0.962886	0.915471	0.882055	0.834136	0.800484	0.764087	0.729138	0.718533	0.685103	0.648665	0.628394	0.595231	0.555004	0.527862	0.510946	0.510946	0.462337	0.462337	0.462337	0.462337	0.462337	0.462337
gsm282406	9.20833	0	0.994263	0.976037	0.944667	0.922869	0.889306	0.866355	0.840887	0.817148	0.808102	0.782689	0.755921	0.741837	0.720679	0.691136	0.668477	0.654281	0.654281	0.61614	0.61614	0.61614	0.61614	0.61614	0.61614
gsm282407	8.11	0	0.992798	0.971442	0.934664	0.908926	0.869446	0.841207	0.811191	0.783445	0.773404	0.745454	0.714242	0.697637	0.671997	0.635789	0.608987	0.593019	0.593019	0.547245	0.547245	0.547245	0.547245	0.547245	0.547245
gsm282408	7.58333	1	0.993683	0.974438	0.942499	0.920169	0.886082	0.862089	0.834931	0.817778	0.808155	0.781839	0.754178	0.737373	0.713901	0.677271	0.650285	0.637354	0.637354	0.603617	0.603617	0.603617	0.603617	0.603617	0.603617
gsm282410	4.07667	1	0.9873	0.95251	0.89323	0.852682	0.796528	0.755434	0.711784	0.67197	0.657576	0.618819	0.577473	0.555187	0.521283	0.478669	0.443489	0.427186	0.427186	0.377539	0.377539	0.377539	0.377539	0.377539	0.377539
gsm282412	12.66	1	0.993687	0.973648	0.940659	0.916056	0.878564	0.853917	0.824767	0.798509	0.790375	0.760338	0.732572	0.715561	0.700883	0.662342	0.636755	0.621515	0.621515	0.584739	0.584739	0.584739	0.584739	0.584739	0.584739
gsm282413	4.09583	1	0.990524	0.958277	0.906658	0.870872	0.819171	0.784634	0.743766	0.710353	0.697112	0.657815	0.616926	0.595996	0.562793	0.519352	0.485177	0.466527	0.466527	0.421124	0.421124	0.421124	0.421124	0.421124	0.421124
gsm282414	5.78917	0	0.990818	0.960594	0.910037	0.87457	0.824493	0.790194	0.750502	0.714994	0.702234	0.664467	0.625135	0.605011	0.572714	0.529221	0.498512	0.484107	0.484107	0.43579	0.43579	0.43579	0.43579	0.43579	0.43579
gsm282415	9.18917	0	0.991803	0.969431	0.928759	0.900753	0.858544	0.829431	0.797854	0.768173	0.756948	0.726897	0.697353	0.680681	0.651902	0.621477	0.590534	0.579234	0.579234	0.53614	0.53614	0.53614	0.53614	0.53614	0.53614
gsm282416	7.55917	0	0.993832	0.973788	0.938826	0.914876	0.877046	0.851313	0.82268	0.79619	0.786558	0.757991	0.729005	0.71465	0.690545	0.657878	0.630748	0.613296	0.613296	0.567836	0.567836	0.567836	0.567836	0.567836	0.567836
gsm282417	5.975	0	0.991474	0.964805	0.919068	0.885323	0.839212	0.808104	0.773918	0.74167	0.730025	0.692617	0.658121	0.638641	0.609838	0.56872	0.539752	0.524137	0.524137	0.46785	0.46785	0.46785	0.46785	0.46785	0.46785
gsm282420	12.7892	0	0.99458	0.980901	0.956433	0.93749	0.910205	0.889986	0.868759	0.847224	0.840041	0.818561	0.795308	0.783235	0.764007	0.735132	0.713811	0.702653	0.702653	0.668542	0.668542	0.668542	0.668542	0.668542	0.668542
gsm282421	10.9508	0	0.99516	0.976665	0.945034	0.923397	0.889509	0.864987	0.837129	0.810564	0.801797	0.773929	0.746304	0.731363	0.709852	0.680158	0.656667	0.641535	0.641535	0.594027	0.594027	0.594027	0.594027	0.594027	0.594027
gsm282422	10.9208	0	0.994833	0.977198	0.947955	0.927491	0.894949	0.872742	0.846793	0.822823	0.813889	0.789315	0.764121	0.751232	0.728969	0.700565	0.676105	0.664196	0.664196	0.619366	0.619366	0.619366	0.619366	0.619366	0.619366
gsm282424	7.58333	1	0.989434	0.960677	0.913522	0.880044	0.827803	0.792892	0.75308	0.728107	0.716	0.678511	0.64496	0.626772	0.597506	0.556892	0.524287	0.507474	0.507474	0.456749	0.456749	0.456749	0.456749	0.456749	0.456749
gsm282425	8.14833	0	0.994311	0.976823	0.946801	0.926831	0.894409	0.871585	0.845679	0.822221	0.814317	0.788562	0.761631	0.747219	0.722854	0.691294	0.663094	0.646967	0.646967	0.603461	0.603461	0.603461	0.603461	0.603461	0.603461
gsm282426	6.13667	1	0.992146	0.968127	0.926417	0.897378	0.854879	0.826496	0.798132	0.770713	0.759126	0.729874	0.70024	0.681218	0.657256	0.626875	0.599375	0.585101	0.585101	0.552914	0.552914	0.552914	0.552914	0.552914	0.552914
gsm282428	6.56417	1	0.988583	0.951902	0.891452	0.849668	0.790075	0.749986	0.711028	0.669657	0.655724	0.6173	0.57489	0.55284	0.516766	0.470893	0.442601	0.424172	0.424172	0.37806	0.37806	0.37806	0.37806	0.37806	0.37806
gsm282430	11.3342	0	0.992089	0.968322	0.928588	0.901068	0.858157	0.831019	0.799313	0.770481	0.760092	0.729544	0.694456	0.676841	0.646398	0.607952	0.579223	0.565633	0.565633	0.522438	0.522438	0.522438	0.522438	0.522438	0.522438
gsm282432	9.44083	0	0.993812	0.97591	0.945217	0.92307	0.890582	0.867884	0.844125	0.821571	0.812485	0.788847	0.762311	0.747105	0.721568	0.688923	0.666706	0.653962	0.653962	0.612381	0.612381	0.612381	0.612381	0.612381	0.612381
gsm282433	9.75083	0	0.994403	0.976385	0.946862	0.926269	0.892791	0.869576	0.844042	0.823944	0.814982	0.789736	0.762775	0.749212	0.726149	0.694137	0.670063	0.656198	0.656198	0.615726	0.615726	0.615726	0.615726	0.615726	0.615726
gsm282434	11.9017	0	0.99401	0.973744	0.94071	0.916944	0.881141	0.856971	0.833079	0.807292	0.797199	0.769533	0.740817	0.725884	0.703189	0.667717	0.644482	0.629289	0.629289	0.593826	0.593826	0.593826	0.593826	0.593826	0.593826
gsm282435	12.1483	0	0.984385	0.944731	0.872881	0.824132	0.751445	0.703938	0.655968	0.61449	0.599635	0.55514	0.514401	0.491192	0.457776	0.408227	0.377319	0.360172	0.360172	0.317375	0.317375	0.317375	0.317375	0.317375	0.317375
gsm282436	11.94	0	0.991213	0.963572	0.916752	0.885958	0.83769	0.80364	0.764663	0.733265	0.72097	0.683812	0.648336	0.627379	0.597252	0.55541	0.522957	0.503684	0.503684	0.451082	0.451082	0.451082	0.451082	0.451082	0.451082
gsm282437	9.8575	0	0.993521	0.973312	0.936538	0.912661	0.87604	0.849139	0.819259	0.794585	0.783882	0.753808	0.72448	0.707976	0.680838	0.647488	0.621961	0.604476	0.604476	0.564141	0.564141	0.564141	0.564141	0.564141	0.564141
gsm282438	7.76417	0	0.993312	0.974579	0.942797	0.920287	0.885172	0.861587	0.833248	0.811532	0.802262	0.776372	0.750373	0.735699	0.712587	0.679472	0.653097	0.64196	0.64196	0.609928	0.609928	0.609928	0.609928	0.609928	0.609928
gsm282439	11.8958	0	0.993527	0.975242	0.941701	0.918369	0.882816	0.857675	0.828151	0.804166	0.795201	0.767297	0.737304	0.720959	0.698306	0.659427	0.632744	0.617243	0.617243	0.571667	0.571667	0.571667	0.571667	0.571667	0.571667
gsm282441	7.2025	0	0.991822	0.966668	0.924474	0.894446	0.848116	0.818487	0.784478	0.755547	0.745584	0.711425	0.676334	0.659372	0.633128	0.590957	0.564061	0.545789	0.545789	0.501724	0.501724	0.501724	0.501724	0.501724	0.501724
gsm282442	4.24917	1	0.99138	0.963037	0.912453	0.879163	0.830877	0.794101	0.758029	0.718987	0.706985	0.672103	0.639343	0.620077	0.589275	0.555522	0.529269	0.513815	0.513815	0.463661	0.463661	0.463661	0.463661	0.463661	0.463661
gsm282443	10.1675	0	0.992563	0.968785	0.927727	0.89818	0.855185	0.8248	0.790814	0.761796	0.750747	0.717498	0.684314	0.668423	0.63981	0.601911	0.569882	0.551553	0.551553	0.512705	0.512705	0.512705	0.512705	0.512705	0.512705
gsm282444	12.3175	1	0.992928	0.968522	0.927185	0.89699	0.851535	0.818017	0.784871	0.752542	0.742822	0.711867	0.681665	0.663518	0.654261	0.608546	0.582406	0.564626	0.564626	0.516879	0.516879	0.516879	0.516879	0.516879	0.516879
gsm282445	12.2708	0	0.99457	0.978317	0.95102	0.930913	0.901247	0.879539	0.85744	0.835409	0.827728	0.804679	0.78082	0.766653	0.746532	0.716331	0.690512	0.675446	0.675446	0.639058	0.639058	0.639058	0.639058	0.639058	0.639058
gsm282447	11.315	0	0.993704	0.974816	0.94386	0.922352	0.888018	0.863169	0.835688	0.813718	0.804684	0.775556	0.746818	0.731274	0.707093	0.673986	0.64655	0.631658	0.631658	0.595427	0.595427	0.595427	0.595427	0.595427	0.595427
gsm282448	10.2058	0	0.992242	0.967782	0.927224	0.89869	0.855395	0.825892	0.790952	0.759857	0.748404	0.714174	0.679563	0.662019	0.631547	0.594524	0.562875	0.545518	0.545518	0.502385	0.502385	0.502385	0.502385	0.502385	0.502385
gsm282449	10.37	0	0.991903	0.964693	0.919141	0.887497	0.840498	0.807728	0.772268	0.741208	0.729858	0.696084	0.661403	0.642297	0.61166	0.579736	0.546893	0.527646	0.527646	0.475576	0.475576	0.475576	0.475576	0.475576	0.475576
gsm282450	11.1867	0	0.986595	0.949454	0.888915	0.848501	0.783899	0.741825	0.696649	0.659146	0.644534	0.604126	0.562092	0.540586	0.506983	0.467185	0.433326	0.415254	0.415254	0.373103	0.373103	0.373103	0.373103	0.373103	0.373103
gsm282451	3.74	1	0.994449	0.976736	0.946488	0.925968	0.891391	0.867563	0.841165	0.815655	0.806449	0.778874	0.751006	0.73619	0.711467	0.67859	0.652506	0.638282	0.638282	0.601085	0.601085	0.601085	0.601085	0.601085	0.601085
gsm282452	5.8575	1	0.991245	0.965866	0.919224	0.887399	0.841838	0.812667	0.778761	0.745115	0.733965	0.699797	0.663672	0.643581	0.610183	0.575095	0.54501	0.527195	0.527195	0.478143	0.478143	0.478143	0.478143	0.478143	0.478143
gsm282453	11.74	0	0.992417	0.969084	0.926939	0.898394	0.85424	0.821349	0.786629	0.754357	0.74338	0.711722	0.679799	0.663013	0.635125	0.599678	0.568351	0.552695	0.552695	0.508242	0.508242	0.508242	0.508242	0.508242	0.508242
gsm282454	0.945	1	0.991765	0.953441	0.893219	0.851367	0.787078	0.745323	0.697656	0.653819	0.640871	0.596236	0.556596	0.535389	0.504658	0.463585	0.431175	0.408511	0.408511	0.359713	0.359713	0.359713	0.359713	0.359713	0.359713
gsm282456	10.9533	1	0.994789	0.979938	0.953544	0.934114	0.905532	0.884936	0.862555	0.84252	0.835418	0.811709	0.793142	0.780055	0.757209	0.721717	0.698436	0.686209	0.686209	0.643327	0.643327	0.643327	0.643327	0.643327	0.643327
gsm282457	12.3175	0	0.989791	0.960869	0.912637	0.879063	0.825757	0.789745	0.748011	0.71403	0.701242	0.66601	0.632612	0.612748	0.592933	0.549393	0.518927	0.506838	0.506838	0.453637	0.453637	0.453637	0.453637	0.453637	0.453637
gsm282458	11.0492	0	0.994366	0.976898	0.948246	0.927836	0.895938	0.874466	0.848381	0.825827	0.817521	0.792641	0.767964	0.752293	0.727615	0.697659	0.674886	0.6652	0.6652	0.623095	0.623095	0.623095	0.623095	0.623095	0.623095
gsm282459	13.29	0	0.995318	0.981986	0.958737	0.942194	0.916753	0.89905	0.879191	0.860584	0.853886	0.833594	0.812219	0.799877	0.780605	0.752315	0.731732	0.720729	0.720729	0.682078	0.682078	0.682078	0.682078	0.682078	0.682078
gsm282462	15.4358	0	0.994245	0.974404	0.940373	0.916659	0.879836	0.853962	0.825108	0.797944	0.788025	0.758626	0.731017	0.716114	0.691734	0.655698	0.626546	0.609566	0.609566	0.564901	0.564901	0.564901	0.564901	0.564901	0.564901
gsm282463	4.06833	1	0.992513	0.969414	0.927108	0.898875	0.857965	0.828069	0.793783	0.76546	0.753896	0.721622	0.689654	0.672586	0.642359	0.611758	0.581662	0.565349	0.565349	0.512488	0.512488	0.512488	0.512488	0.512488	0.512488
gsm282464	16.5675	0	0.984594	0.943221	0.870111	0.817944	0.747865	0.700504	0.650777	0.606608	0.59169	0.548782	0.503381	0.479585	0.441499	0.39508	0.363754	0.348292	0.348292	0.299029	0.299029	0.299029	0.299029	0.299029	0.299029
gsm282465	7.51	1	0.988324	0.957629	0.902842	0.866341	0.810016	0.772755	0.732476	0.701269	0.686797	0.64737	0.609337	0.589347	0.554906	0.518466	0.485986	0.4692	0.4692	0.420509	0.420509	0.420509	0.420509	0.420509	0.420509
gsm282467	15.8058	0	0.994177	0.977675	0.950329	0.930215	0.898955	0.876487	0.851556	0.830568	0.822211	0.796634	0.772863	0.758052	0.735115	0.701747	0.676479	0.662432	0.662432	0.628205	0.628205	0.628205	0.628205	0.628205	0.628205
gsm282468	13.3425	1	0.991511	0.962569	0.914768	0.882389	0.832313	0.797502	0.759562	0.721749	0.709124	0.673717	0.636651	0.619943	0.582735	0.565912	0.532418	0.513841	0.513841	0.476563	0.476563	0.476563	0.476563	0.476563	0.476563
gsm282469	12.6383	0	0.992958	0.973283	0.939616	0.915239	0.877854	0.852326	0.822247	0.798423	0.78789	0.75882	0.731165	0.715525	0.690059	0.651389	0.623827	0.61355	0.61355	0.570227	0.570227	0.570227	0.570227	0.570227	0.570227
gsm282470	2.6	1	0.993783	0.974295	0.942184	0.918564	0.880064	0.8539	0.824364	0.799776	0.790606	0.760871	0.734709	0.717741	0.69573	0.66001	0.634373	0.617846	0.617846	0.576393	0.576393	0.576393	0.576393	0.576393	0.576393
gsm282471	2.91	1	0.990032	0.953753	0.903327	0.864007	0.80565	0.76561	0.72089	0.683364	0.67004	0.626325	0.585884	0.562076	0.530512	0.485557	0.448841	0.431353	0.431353	0.388355	0.388355	0.388355	0.388355	0.388355	0.388355
gsm282472	12.6133	0	0.987798	0.955464	0.900503	0.860919	0.800755	0.761785	0.718049	0.68131	0.667719	0.626355	0.588084	0.566987	0.537526	0.489401	0.458009	0.443329	0.443329	0.390961	0.390961	0.390961	0.390961	0.390961	0.390961
gsm282473	13.3125	0	0.989803	0.962522	0.911715	0.877377	0.824933	0.789881	0.750286	0.719901	0.707908	0.672861	0.637198	0.619336	0.587139	0.550335	0.517996	0.500461	0.500461	0.444576	0.444576	0.444576	0.444576	0.444576	0.444576
gsm282474	11.9292	1	0.986055	0.94518	0.876504	0.830314	0.760839	0.714306	0.66628	0.625603	0.610387	0.57044	0.528176	0.515845	0.477809	0.434418	0.396047	0.377793	0.377793	0.330978	0.330978	0.330978	0.330978	0.330978	0.330978
gsm282475	12.1483	0	0.990408	0.963095	0.915366	0.881473	0.831621	0.799497	0.761945	0.727376	0.716247	0.680547	0.645604	0.6277	0.594133	0.551936	0.520472	0.505997	0.505997	0.449177	0.449177	0.449177	0.449177	0.449177	0.449177
gsm282476	10.86	1	0.991756	0.965702	0.92274	0.89094	0.8431	0.809823	0.775052	0.742086	0.729714	0.697077	0.67026	0.650461	0.622648	0.580312	0.554078	0.541554	0.541554	0.493138	0.493138	0.493138	0.493138	0.493138	0.493138
gsm282477	11.57	0	0.989767	0.959816	0.907789	0.871519	0.815506	0.777795	0.736146	0.700158	0.686799	0.646602	0.610511	0.592827	0.557816	0.523479	0.488751	0.473791	0.473791	0.426961	0.426961	0.426961	0.426961	0.426961	0.426961
gsm282479	18.2933	0	0.990956	0.958338	0.903592	0.866642	0.812099	0.77334	0.734163	0.695935	0.683797	0.644674	0.609688	0.587879	0.558542	0.516492	0.485492	0.463185	0.463185	0.42291	0.42291	0.42291	0.42291	0.42291	0.42291
gsm282480	16.7833	0	0.991263	0.963124	0.91501	0.881491	0.831278	0.795933	0.756099	0.721163	0.710894	0.673718	0.637329	0.61772	0.583838	0.55159	0.525298	0.505154	0.505154	0.46199	0.46199	0.46199	0.46199	0.46199	0.46199
gsm282481	13.1342	0	0.990306	0.960924	0.91041	0.875435	0.821333	0.783411	0.742855	0.706535	0.694481	0.659559	0.623632	0.603656	0.573199	0.529044	0.495589	0.478349	0.478349	0.433823	0.433823	0.433823	0.433823	0.433823	0.433823
gsm282482	10.1017	1	0.993213	0.970844	0.931214	0.903862	0.861684	0.830496	0.798271	0.771936	0.760775	0.730303	0.703284	0.686961	0.659524	0.624954	0.595329	0.576973	0.576973	0.53353	0.53353	0.53353	0.53353	0.53353	0.53353
gsm282483	0.0658333	0	0.992652	0.968957	0.929139	0.901154	0.859168	0.830314	0.79967	0.762675	0.751271	0.719894	0.690355	0.672606	0.647983	0.606675	0.580612	0.56445	0.56445	0.514509	0.514509	0.514509	0.514509	0.514509	0.514509
gsm282485	3.95333	1	0.992087	0.966751	0.924159	0.898971	0.853761	0.823143	0.787954	0.760668	0.749863	0.718421	0.684637	0.666304	0.636811	0.601702	0.571013	0.554624	0.554624	0.513922	0.513922	0.513922	0.513922	0.513922	0.513922
gsm282486	14.1483	0	0.994643	0.977271	0.945709	0.924158	0.892629	0.869365	0.844029	0.820354	0.812435	0.787783	0.762313	0.748402	0.726201	0.698413	0.675342	0.66298	0.66298	0.621243	0.621243	0.621243	0.621243	0.621243	0.621243
gsm282487	17.09	0	0.990672	0.963276	0.913734	0.880279	0.828327	0.79344	0.75616	0.725096	0.711656	0.674668	0.640894	0.621827	0.592118	0.558099	0.524729	0.50819	0.50819	0.453284	0.453284	0.453284	0.453284	0.453284	0.453284
gsm282488	1.3675	1	0.989764	0.964003	0.911216	0.875652	0.823052	0.786204	0.744713	0.708233	0.695908	0.659247	0.623621	0.604412	0.570709	0.5203	0.485864	0.467832	0.467832	0.422945	0.422945	0.422945	0.422945	0.422945	0.422945
gsm282489	13.3425	1	0.991414	0.961533	0.907478	0.874808	0.823459	0.787058	0.748264	0.717557	0.706498	0.670703	0.633608	0.613198	0.580014	0.563123	0.528394	0.51287	0.51287	0.455441	0.455441	0.455441	0.455441	0.455441	0.455441
gsm282490	5.83833	1	0.99182	0.968378	0.92857	0.899672	0.856338	0.82781	0.796373	0.765353	0.755365	0.722223	0.689224	0.671899	0.643159	0.605063	0.575097	0.558031	0.558031	0.511705	0.511705	0.511705	0.511705	0.511705	0.511705
gsm282491	10.4383	1	0.991341	0.964085	0.915858	0.883242	0.83277	0.798094	0.759417	0.72605	0.713046	0.67489	0.645018	0.623603	0.595061	0.553588	0.518879	0.499903	0.499903	0.448361	0.448361	0.448361	0.448361	0.448361	0.448361
gsm282492	10.6575	1	0.993521	0.975055	0.941361	0.918863	0.882135	0.85638	0.829344	0.802479	0.792997	0.76688	0.743248	0.728198	0.705879	0.677157	0.652523	0.638319	0.638319	0.595886	0.595886	0.595886	0.595886	0.595886	0.595886
gsm282493	15.9067	0	0.989272	0.958076	0.906417	0.871772	0.816097	0.7775	0.735873	0.701448	0.688186	0.652013	0.615586	0.596014	0.566436	0.524729	0.494314	0.4786	0.4786	0.431796	0.431796	0.431796	0.431796	0.431796	0.431796
gsm282494	15.9175	0	0.990871	0.96381	0.919861	0.887722	0.838939	0.806909	0.769841	0.7362	0.723906	0.691106	0.655773	0.639016	0.60747	0.567041	0.536015	0.520027	0.520027	0.468478	0.468478	0.468478	0.468478	0.468478	0.468478
gsm282495	20.0058	0	0.987121	0.948507	0.884378	0.841002	0.773559	0.729386	0.680986	0.637488	0.62334	0.578853	0.537343	0.517266	0.48374	0.436891	0.403882	0.383249	0.383249	0.327141	0.327141	0.327141	0.327141	0.327141	0.327141
gsm282496	5.37833	0	0.995307	0.978037	0.949116	0.928716	0.8974	0.87337	0.846727	0.823937	0.816482	0.790649	0.766323	0.75352	0.728706	0.702717	0.678089	0.664171	0.664171	0.617446	0.617446	0.617446	0.617446	0.617446	0.617446
gsm282497	7.71	0	0.985868	0.944914	0.874395	0.827386	0.756515	0.707905	0.659819	0.616888	0.601446	0.559377	0.521051	0.498599	0.467334	0.417382	0.386947	0.369852	0.369852	0.321356	0.321356	0.321356	0.321356	0.321356	0.321356
gsm282498	16.0708	0	0.993312	0.973649	0.93817	0.913849	0.878161	0.85252	0.822975	0.794145	0.784657	0.755685	0.726643	0.710091	0.684807	0.646908	0.620341	0.606856	0.606856	0.561162	0.561162	0.561162	0.561162	0.561162	0.561162
gsm282499	15.7783	0	0.992631	0.970309	0.934715	0.908758	0.870087	0.843786	0.813634	0.789073	0.779657	0.751771	0.720526	0.702821	0.675965	0.640101	0.611555	0.594571	0.594571	0.550227	0.550227	0.550227	0.550227	0.550227	0.550227
gsm282500	15.9617	0	0.993989	0.974578	0.94368	0.921134	0.884993	0.860943	0.835525	0.810549	0.801131	0.774703	0.749931	0.734644	0.70688	0.669851	0.643656	0.627213	0.627213	0.583928	0.583928	0.583928	0.583928	0.583928	0.583928
gsm282501	9.23	1	0.992603	0.970447	0.931373	0.904448	0.864907	0.836276	0.808713	0.783407	0.771816	0.746858	0.71781	0.701753	0.673516	0.639592	0.610768	0.598291	0.598291	0.553719	0.553719	0.553719	0.553719	0.553719	0.553719
gsm282502	16.9367	0	0.990067	0.959201	0.909563	0.872902	0.818401	0.78171	0.741983	0.709292	0.695445	0.657632	0.620898	0.600791	0.567615	0.520463	0.4907	0.470746	0.470746	0.42059	0.42059	0.42059	0.42059	0.42059	0.42059
gsm282503	14.97	1	0.993957	0.973717	0.939446	0.915668	0.879371	0.853189	0.825906	0.798333	0.789356	0.762753	0.733872	0.718242	0.693756	0.66154	0.647438	0.63239	0.63239	0.581456	0.581456	0.581456	0.581456	0.581456	0.581456
gsm282504	13.6	0	0.991301	0.963069	0.916149	0.883937	0.833312	0.797822	0.7584	0.725962	0.715077	0.677402	0.640322	0.623113	0.5907	0.554431	0.521348	0.501918	0.501918	0.456218	0.456218	0.456218	0.456218	0.456218	0.456218
gsm282505	14.7317	0	0.993514	0.972696	0.937066	0.912516	0.874109	0.848913	0.821082	0.792475	0.783432	0.754858	0.728157	0.712006	0.687631	0.652187	0.625946	0.607531	0.607531	0.566568	0.566568	0.566568	0.566568	0.566568	0.566568
gsm282506	2.47083	0	0.991238	0.963494	0.915961	0.883598	0.834084	0.800327	0.764345	0.730982	0.718821	0.684173	0.650475	0.63046	0.60097	0.565743	0.535907	0.518355	0.518355	0.472238	0.472238	0.472238	0.472238	0.472238	0.472238
gsm282508	10.7942	0	0.989954	0.9567	0.901425	0.864467	0.805204	0.762883	0.718535	0.677642	0.663359	0.626256	0.586997	0.566062	0.534183	0.494724	0.459138	0.441693	0.441693	0.39232	0.39232	0.39232	0.39232	0.39232	0.39232
gsm282509	6.575	1	0.994148	0.976689	0.945407	0.923296	0.891227	0.868021	0.845581	0.824741	0.816184	0.790593	0.767767	0.75361	0.730024	0.697087	0.670669	0.65619	0.65619	0.615732	0.615732	0.615732	0.615732	0.615732	0.615732
gsm282510	9.89833	1	0.989761	0.955848	0.90333	0.867141	0.811292	0.77211	0.729996	0.691189	0.678128	0.647073	0.606908	0.589072	0.55562	0.512433	0.481298	0.468861	0.468861	0.416738	0.416738	0.416738	0.416738	0.416738	0.416738
gsm282511	11.17	0	0.987961	0.955251	0.898285	0.861224	0.804571	0.763947	0.723154	0.68989	0.675335	0.636591	0.59764	0.580125	0.54288	0.506379	0.472548	0.454224	0.454224	0.407216	0.407216	0.407216	0.407216	0.407216	0.407216
gsm282512	2.7175	1	0.992142	0.96806	0.928611	0.900818	0.858398	0.829502	0.796553	0.766989	0.756294	0.723454	0.690191	0.672864	0.643396	0.605834	0.578297	0.562478	0.562478	0.517156	0.517156	0.517156	0.517156	0.517156	0.517156
gsm282513	8.59167	1	0.992781	0.965813	0.922364	0.891271	0.843663	0.810945	0.773177	0.738244	0.732823	0.697485	0.66084	0.642891	0.612956	0.57297	0.546508	0.527764	0.527764	0.478552	0.478552	0.478552	0.478552	0.478552	0.478552
gsm282514	13.8133	0	0.994086	0.976262	0.945989	0.924224	0.889479	0.864764	0.837087	0.813064	0.804155	0.777191	0.752299	0.736523	0.712294	0.679644	0.6543	0.640811	0.640811	0.600031	0.600031	0.600031	0.600031	0.600031	0.600031
gsm282515	2.12333	1	0.99234	0.968391	0.9288	0.900687	0.857923	0.82734	0.792947	0.763549	0.753085	0.723311	0.690631	0.67293	0.646565	0.613351	0.582968	0.569607	0.569607	0.526776	0.526776	0.526776	0.526776	0.526776	0.526776
gsm282516	8.43833	0	0.993425	0.974253	0.941904	0.919092	0.883282	0.859693	0.832365	0.808957	0.80024	0.770573	0.741055	0.725456	0.70045	0.664638	0.639969	0.622266	0.622266	0.58077	0.58077	0.58077	0.58077	0.58077	0.58077
gsm282517	13.6708	0	0.994868	0.97859	0.949743	0.929613	0.899341	0.877667	0.853912	0.831322	0.823606	0.80024	0.77757	0.762903	0.741689	0.714278	0.690676	0.678695	0.678695	0.642918	0.642918	0.642918	0.642918	0.642918	0.642918
gsm282519	11.0275	0	0.990148	0.958713	0.905208	0.868471	0.814531	0.773666	0.731805	0.696509	0.684574	0.645027	0.607246	0.587887	0.555061	0.517326	0.485417	0.466842	0.466842	0.415089	0.415089	0.415089	0.415089	0.415089	0.415089
gsm282520	2.69833	1	0.990229	0.963367	0.919394	0.887057	0.838225	0.804358	0.765413	0.731654	0.719094	0.684648	0.648492	0.632593	0.600291	0.554513	0.524088	0.508668	0.508668	0.467058	0.467058	0.467058	0.467058	0.467058	0.467058
gsm282521	12.54	0	0.99463	0.97802	0.949218	0.929764	0.898792	0.878075	0.854325	0.831378	0.823605	0.800016	0.774691	0.761771	0.741263	0.713574	0.690995	0.681624	0.681624	0.640563	0.640563	0.640563	0.640563	0.640563	0.640563
gsm282522	6.75583	1	0.990997	0.961029	0.910267	0.874945	0.821053	0.784203	0.74834	0.711182	0.697684	0.658869	0.622797	0.602765	0.569893	0.530044	0.498179	0.474192	0.474192	0.422063	0.422063	0.422063	0.422063	0.422063	0.422063
gsm282523	12.8825	0	0.993534	0.973568	0.93911	0.914929	0.87741	0.851149	0.822148	0.795848	0.786134	0.758485	0.730946	0.713338	0.689216	0.655353	0.627759	0.616526	0.616526	0.57218	0.57218	0.57218	0.57218	0.57218	0.57218
gsm282524	11.885	0	0.992504	0.969563	0.928717	0.901533	0.86093	0.831698	0.799929	0.770953	0.76009	0.729741	0.700094	0.68272	0.652677	0.621872	0.59382	0.577574	0.577574	0.528113	0.528113	0.528113	0.528113	0.528113	0.528113
gsm282525	2.1675	1	0.988289	0.950152	0.89137	0.847722	0.780473	0.737285	0.691533	0.652542	0.639522	0.595619	0.551568	0.529702	0.493826	0.451432	0.41473	0.392743	0.392743	0.341814	0.341814	0.341814	0.341814	0.341814	0.341814
gsm282526	6.38083	0	0.992412	0.968565	0.928529	0.900994	0.857216	0.827564	0.796635	0.766893	0.756796	0.725976	0.694307	0.677013	0.650098	0.6142	0.584743	0.566078	0.566078	0.517756	0.517756	0.517756	0.517756	0.517756	0.517756
gsm282528	11.0767	0	0.990109	0.957353	0.899184	0.859175	0.799404	0.757367	0.713151	0.676328	0.664331	0.623521	0.584332	0.562021	0.533385	0.495649	0.464804	0.445873	0.445873	0.395897	0.395897	0.395897	0.395897	0.395897	0.395897
gsm282529	7.285	0	0.994797	0.978297	0.948546	0.927751	0.897455	0.876455	0.851855	0.83104	0.823286	0.797816	0.773708	0.759868	0.739724	0.71138	0.687898	0.676708	0.676708	0.642065	0.642065	0.642065	0.642065	0.642065	0.642065
gsm282530	3.44667	0	0.993239	0.97213	0.93555	0.910056	0.869533	0.841193	0.809069	0.781058	0.770658	0.741766	0.713614	0.697692	0.669659	0.638992	0.612087	0.599834	0.599834	0.553086	0.553086	0.553086	0.553086	0.553086	0.553086
gsm282531	12.3292	0	0.992981	0.969545	0.930073	0.903835	0.863859	0.834625	0.80207	0.774421	0.764188	0.732658	0.701883	0.686202	0.657094	0.62675	0.598747	0.584511	0.584511	0.539983	0.539983	0.539983	0.539983	0.539983	0.539983
gsm282532	6.29	0	0.993201	0.974697	0.94314	0.919776	0.881491	0.854735	0.825446	0.799579	0.790453	0.764259	0.736364	0.721492	0.698704	0.665242	0.640182	0.625669	0.625669	0.581062	0.581062	0.581062	0.581062	0.581062	0.581062
gsm282534	10.4467	0	0.994463	0.974695	0.943139	0.920988	0.888666	0.863893	0.839287	0.816499	0.807457	0.783383	0.754716	0.740267	0.71467	0.68982	0.66696	0.651318	0.651318	0.620498	0.620498	0.620498	0.620498	0.620498	0.620498
gsm282536	16.5067	0	0.993268	0.972581	0.936345	0.910807	0.873618	0.84694	0.818186	0.788705	0.779245	0.750437	0.722159	0.70462	0.677919	0.638093	0.611287	0.593688	0.593688	0.551677	0.551677	0.551677	0.551677	0.551677	0.551677
gsm282538	2.26333	1	0.989576	0.955882	0.900621	0.861327	0.802975	0.763094	0.719504	0.680407	0.668616	0.628318	0.586529	0.564124	0.532203	0.487822	0.46138	0.446593	0.446593	0.394382	0.394382	0.394382	0.394382	0.394382	0.394382
gsm282539	12.4708	0	0.987317	0.951074	0.886465	0.844445	0.778892	0.734641	0.688047	0.650764	0.635269	0.59361	0.553809	0.532824	0.491862	0.453586	0.4162	0.39578	0.39578	0.355858	0.355858	0.355858	0.355858	0.355858	0.355858
gsm282541	8.06833	0	0.994716	0.977776	0.946258	0.92558	0.893199	0.869852	0.843152	0.818953	0.810269	0.784863	0.757682	0.744187	0.72229	0.69587	0.668755	0.654239	0.654239	0.612964	0.612964	0.612964	0.612964	0.612964	0.612964
gsm282543	6.01917	0	0.988206	0.953325	0.892859	0.853988	0.793917	0.752972	0.708042	0.66823	0.654163	0.614703	0.578793	0.559073	0.524407	0.49082	0.458946	0.441856	0.441856	0.391211	0.391211	0.391211	0.391211	0.391211	0.391211
gsm282545	11.7175	0	0.988877	0.952582	0.892121	0.853109	0.79438	0.753289	0.710625	0.672459	0.658583	0.618392	0.578768	0.555905	0.523778	0.478956	0.44482	0.425691	0.425691	0.37741	0.37741	0.37741	0.37741	0.37741	0.37741
gsm282546	5.96167	0	0.994038	0.972962	0.938617	0.914605	0.877967	0.852412	0.822414	0.795918	0.785781	0.757177	0.730979	0.715223	0.691641	0.65715	0.630069	0.61491	0.61491	0.572905	0.572905	0.572905	0.572905	0.572905	0.572905
gsm282547	11.43	0	0.995279	0.981033	0.954877	0.936596	0.907167	0.886372	0.864216	0.844528	0.836623	0.814193	0.791553	0.777746	0.757663	0.726732	0.701971	0.688169	0.688169	0.649591	0.649591	0.649591	0.649591	0.649591	0.649591
gsm282548	7.73167	0	0.993541	0.971067	0.933315	0.907038	0.866638	0.837544	0.805021	0.777355	0.766388	0.737344	0.706653	0.690374	0.660081	0.63123	0.601056	0.585012	0.585012	0.545957	0.545957	0.545957	0.545957	0.545957	0.545957
gsm282550	7.55083	0	0.994069	0.975988	0.943832	0.920048	0.884887	0.859543	0.831168	0.805745	0.795108	0.766322	0.739394	0.725365	0.702761	0.666681	0.63813	0.623481	0.623481	0.585923	0.585923	0.585923	0.585923	0.585923	0.585923
gsm282551	3.10417	1	0.989302	0.959435	0.908341	0.873449	0.818484	0.782214	0.739523	0.70577	0.692007	0.655262	0.618123	0.59839	0.566892	0.523069	0.489431	0.471452	0.471452	0.425281	0.425281	0.425281	0.425281	0.425281	0.425281
gsm282552	5.03	1	0.992341	0.96941	0.9295	0.902063	0.857874	0.831045	0.796264	0.768841	0.757333	0.723941	0.692959	0.675848	0.647046	0.605532	0.577048	0.563376	0.563376	0.507359	0.507359	0.507359	0.507359	0.507359	0.507359
gsm282553	11.1067	0	0.993028	0.9688	0.931441	0.904296	0.86231	0.833393	0.799997	0.772095	0.761749	0.729654	0.696942	0.679682	0.653217	0.612796	0.584411	0.567667	0.567667	0.523284	0.523284	0.523284	0.523284	0.523284	0.523284
gsm282556	12.3917	0	0.991632	0.962765	0.916974	0.885258	0.836924	0.803206	0.767157	0.733382	0.72158	0.68586	0.650598	0.632958	0.597337	0.560034	0.53044	0.51241	0.51241	0.454959	0.454959	0.454959	0.454959	0.454959	0.454959
gsm282557	7.315	1	0.991316	0.962033	0.912704	0.878883	0.828341	0.793105	0.752444	0.722672	0.712367	0.675305	0.638452	0.619078	0.585827	0.547438	0.513602	0.493596	0.493596	0.443365	0.443365	0.443365	0.443365	0.443365	0.443365
gsm282563	4.4825	0	0.99253	0.969216	0.93113	0.905533	0.86412	0.836018	0.804422	0.777928	0.767571	0.736662	0.704132	0.688408	0.661378	0.62555	0.595519	0.577567	0.577567	0.537216	0.537216	0.537216	0.537216	0.537216	0.537216
gsm282567	6.04417	1	0.988838	0.955836	0.898239	0.860083	0.803804	0.763663	0.723338	0.682534	0.669265	0.631581	0.593301	0.57093	0.539133	0.497168	0.464419	0.447721	0.447721	0.404619	0.404619	0.404619	0.404619	0.404619	0.404619
gsm282569	7.47917	0	0.986547	0.936825	0.862396	0.81358	0.739266	0.69124	0.636533	0.593239	0.579031	0.531899	0.486036	0.461235	0.423239	0.382418	0.347633	0.332296	0.332296	0.283172	0.283172	0.283172	0.283172	0.283172	0.283172
gsm107072	4.14	1	0.992809	0.968353	0.926215	0.896896	0.854713	0.824496	0.79014	0.759009	0.747303	0.712584	0.675758	0.659131	0.626555	0.587835	0.555215	0.538076	0.538076	0.487765	0.487765	0.487765	0.487765	0.487765	0.487765
gsm107073	8.15	0	0.990617	0.960757	0.913826	0.879378	0.827444	0.791193	0.749289	0.713694	0.701613	0.665242	0.629593	0.608227	0.57613	0.540143	0.505671	0.488148	0.488148	0.438998	0.438998	0.438998	0.438998	0.438998	0.438998
gsm107074	2.22	1	0.990975	0.961648	0.916907	0.884011	0.833376	0.798636	0.76123	0.723207	0.710882	0.67768	0.645937	0.627436	0.598589	0.559125	0.527706	0.510679	0.510679	0.458904	0.458904	0.458904	0.458904	0.458904	0.458904
gsm107075	8.23	0	0.994665	0.977173	0.947833	0.925773	0.893091	0.871037	0.845882	0.824256	0.815525	0.789655	0.763599	0.750803	0.73138	0.699917	0.672639	0.658795	0.658795	0.624441	0.624441	0.624441	0.624441	0.624441	0.624441
gsm107076	5.55	1	0.992602	0.970683	0.934766	0.909096	0.869512	0.844196	0.813565	0.788891	0.777548	0.748346	0.719618	0.701578	0.673799	0.636237	0.611362	0.600963	0.600963	0.550207	0.550207	0.550207	0.550207	0.550207	0.550207
gsm107077	8.3	0	0.988209	0.952708	0.891651	0.850154	0.789519	0.746	0.700471	0.660979	0.6454	0.604496	0.564628	0.54588	0.51355	0.463739	0.428143	0.411373	0.411373	0.359559	0.359559	0.359559	0.359559	0.359559	0.359559
gsm107078	4.42	1	0.992342	0.968243	0.927315	0.899352	0.858916	0.830362	0.798159	0.771006	0.760751	0.729285	0.698328	0.681092	0.650224	0.614558	0.587591	0.57577	0.57577	0.529551	0.529551	0.529551	0.529551	0.529551	0.529551
gsm107079	8.07	0	0.994067	0.975745	0.945635	0.923898	0.890956	0.868726	0.843411	0.819525	0.810344	0.784244	0.758658	0.745251	0.720926	0.694424	0.67144	0.658469	0.658469	0.628162	0.628162	0.628162	0.628162	0.628162	0.628162
gsm107080	6.38	0	0.990231	0.959184	0.908162	0.872373	0.81664	0.779347	0.740075	0.705222	0.692839	0.655384	0.620389	0.601282	0.571078	0.527055	0.495387	0.476028	0.476028	0.428278	0.428278	0.428278	0.428278	0.428278	0.428278
gsm107081	8.13	0	0.992682	0.971335	0.930123	0.90324	0.858763	0.829121	0.79668	0.767755	0.75679	0.727403	0.698229	0.6821	0.655062	0.618801	0.591396	0.576725	0.576725	0.537305	0.537305	0.537305	0.537305	0.537305	0.537305
gsm107082	5.51	1	0.990211	0.958595	0.906054	0.870176	0.816859	0.781729	0.743337	0.712193	0.699273	0.659414	0.624261	0.606334	0.571933	0.533187	0.499671	0.481596	0.481596	0.426394	0.426394	0.426394	0.426394	0.426394	0.426394
gsm107083	8.11	0	0.991899	0.969384	0.931892	0.906377	0.865025	0.83767	0.807226	0.781676	0.771106	0.742221	0.709931	0.69373	0.667373	0.634915	0.606826	0.591259	0.591259	0.544869	0.544869	0.544869	0.544869	0.544869	0.544869
gsm107084	5.47	1	0.989917	0.958371	0.906056	0.870521	0.814717	0.780391	0.739132	0.702754	0.690607	0.651429	0.612939	0.591025	0.559552	0.521281	0.490334	0.474937	0.474937	0.42863	0.42863	0.42863	0.42863	0.42863	0.42863
gsm107085	6.82	0	0.992057	0.966217	0.923765	0.895022	0.849672	0.817545	0.783155	0.75516	0.743624	0.711157	0.680355	0.660486	0.630827	0.590481	0.561318	0.54577	0.54577	0.505146	0.505146	0.505146	0.505146	0.505146	0.505146
gsm107087	7.71	0	0.992748	0.970096	0.931955	0.904059	0.86085	0.832146	0.80077	0.772193	0.761874	0.730847	0.699716	0.681459	0.65503	0.615465	0.587903	0.569297	0.569297	0.526282	0.526282	0.526282	0.526282	0.526282	0.526282
gsm107088	6.22	1	0.990237	0.962202	0.914169	0.881712	0.830476	0.797295	0.762269	0.729533	0.717451	0.682653	0.646137	0.627025	0.598831	0.553191	0.522529	0.50348	0.50348	0.458709	0.458709	0.458709	0.458709	0.458709	0.458709
gsm107089	3.06	1	0.992801	0.968155	0.926137	0.899135	0.854829	0.824495	0.789813	0.760774	0.750054	0.715592	0.681732	0.665573	0.635163	0.605112	0.575941	0.558328	0.558328	0.510023	0.510023	0.510023	0.510023	0.510023	0.510023
gsm107090	5.87	1	0.988961	0.957621	0.907593	0.871006	0.818055	0.78489	0.745397	0.71248	0.699009	0.661479	0.620918	0.598947	0.570328	0.51876	0.483248	0.462789	0.462789	0.423391	0.423391	0.423391	0.423391	0.423391	0.423391
gsm107091	7.86	0	0.992877	0.971788	0.935394	0.91112	0.873302	0.846324	0.816438	0.786915	0.776003	0.747092	0.717287	0.699922	0.674379	0.631955	0.603453	0.590136	0.590136	0.544883	0.544883	0.544883	0.544883	0.544883	0.544883
gsm107092	3.85	1	0.993398	0.968647	0.924143	0.896539	0.853085	0.821665	0.786048	0.755734	0.744133	0.708335	0.675559	0.658506	0.626992	0.603659	0.569674	0.55028	0.55028	0.504823	0.504823	0.504823	0.504823	0.504823	0.504823
gsm107093	2.65	1	0.991097	0.963366	0.920099	0.888873	0.83984	0.807287	0.769649	0.735088	0.722609	0.689044	0.64958	0.629703	0.602035	0.561973	0.528444	0.511452	0.511452	0.471193	0.471193	0.471193	0.471193	0.471193	0.471193
gsm107094	5.63	1	0.990326	0.962156	0.913575	0.880645	0.831443	0.800839	0.763053	0.729733	0.71659	0.680965	0.642656	0.623677	0.593644	0.556059	0.521042	0.508123	0.508123	0.462869	0.462869	0.462869	0.462869	0.462869	0.462869
gsm107095	7.61	0	0.992693	0.972073	0.933145	0.907064	0.865766	0.839179	0.807642	0.780801	0.770746	0.742008	0.709622	0.690998	0.664798	0.631998	0.604322	0.590706	0.590706	0.544054	0.544054	0.544054	0.544054	0.544054	0.544054
gsm107096	7.55	0	0.994381	0.976662	0.945909	0.924334	0.892753	0.870086	0.846102	0.823002	0.813881	0.787954	0.760409	0.745634	0.721728	0.687956	0.661389	0.643722	0.643722	0.607199	0.607199	0.607199	0.607199	0.607199	0.607199
gsm107097	3.18	1	0.991382	0.962699	0.91607	0.885428	0.835734	0.80109	0.763679	0.728808	0.717511	0.682346	0.646286	0.627264	0.59764	0.562407	0.527723	0.507677	0.507677	0.465559	0.465559	0.465559	0.465559	0.465559	0.465559
gsm107098	8.03	0	0.994326	0.976544	0.946954	0.925674	0.892926	0.870569	0.845368	0.821808	0.813369	0.788224	0.763143	0.746927	0.724028	0.688212	0.665837	0.652571	0.652571	0.61315	0.61315	0.61315	0.61315	0.61315	0.61315
gsm107099	7.31	0	0.990606	0.96179	0.908995	0.872559	0.819758	0.783274	0.743229	0.712253	0.700482	0.662857	0.626797	0.607382	0.575123	0.530443	0.498317	0.48223	0.48223	0.432535	0.432535	0.432535	0.432535	0.432535	0.432535
gsm107100	7.65	0	0.993608	0.974157	0.94302	0.921184	0.885802	0.862029	0.836349	0.811727	0.803584	0.777131	0.74924	0.736198	0.712643	0.682914	0.659125	0.643173	0.643173	0.607526	0.607526	0.607526	0.607526	0.607526	0.607526
gsm107101	7.38	0	0.993308	0.97313	0.936932	0.913501	0.875709	0.848941	0.819873	0.794258	0.784618	0.758166	0.727854	0.712922	0.684303	0.656058	0.62777	0.612778	0.612778	0.576429	0.576429	0.576429	0.576429	0.576429	0.576429
gsm107102	7.29	0	0.990103	0.956744	0.904276	0.865288	0.811079	0.7719	0.731939	0.694441	0.682586	0.643238	0.60631	0.584254	0.551978	0.511645	0.482438	0.466765	0.466765	0.414112	0.414112	0.414112	0.414112	0.414112	0.414112
gsm107103	8.03	0	0.994246	0.975976	0.944084	0.922213	0.887639	0.863614	0.837652	0.813337	0.805513	0.779035	0.751695	0.737661	0.714175	0.687137	0.66331	0.647775	0.647775	0.613198	0.613198	0.613198	0.613198	0.613198	0.613198
gsm107104	8.03	0	0.993996	0.975091	0.943054	0.920374	0.88529	0.861916	0.835904	0.812972	0.804025	0.776039	0.74837	0.733979	0.71029	0.679765	0.652887	0.638191	0.638191	0.599097	0.599097	0.599097	0.599097	0.599097	0.599097
gsm107105	7.93	0	0.992283	0.971042	0.933184	0.905731	0.864194	0.834445	0.802517	0.774881	0.76427	0.734597	0.703949	0.686104	0.66124	0.617405	0.590191	0.571494	0.571494	0.526731	0.526731	0.526731	0.526731	0.526731	0.526731
gsm107106	7.73	0	0.993713	0.973156	0.936503	0.910847	0.872408	0.844981	0.815767	0.786572	0.77665	0.749629	0.719822	0.70418	0.677822	0.641947	0.61348	0.599089	0.599089	0.559229	0.559229	0.559229	0.559229	0.559229	0.559229
gsm107107	8.2	0	0.989055	0.956197	0.901045	0.862639	0.805206	0.764344	0.716157	0.676145	0.662474	0.621585	0.581632	0.560548	0.525054	0.480059	0.444627	0.427134	0.427134	0.37528	0.37528	0.37528	0.37528	0.37528	0.37528
gsm107108	7.59	0	0.991305	0.965006	0.92008	0.889567	0.845014	0.812657	0.77652	0.744683	0.732727	0.699109	0.665384	0.643446	0.614276	0.574015	0.541862	0.526229	0.526229	0.486722	0.486722	0.486722	0.486722	0.486722	0.486722
gsm107109	7.81	0	0.990788	0.960219	0.908773	0.873635	0.820434	0.782623	0.743467	0.708528	0.694113	0.658209	0.6214	0.601343	0.566384	0.527085	0.492914	0.474406	0.474406	0.435533	0.435533	0.435533	0.435533	0.435533	0.435533
gsm107110	8.48	0	0.991663	0.964072	0.916509	0.883854	0.833207	0.796777	0.761803	0.725571	0.713719	0.678161	0.645123	0.626344	0.600944	0.562405	0.533267	0.51314	0.51314	0.468294	0.468294	0.468294	0.468294	0.468294	0.468294
gsm107111	7.95	0	0.9933	0.973549	0.940402	0.917181	0.882095	0.858291	0.831705	0.806006	0.796562	0.769757	0.740444	0.72388	0.698594	0.660947	0.635831	0.624689	0.624689	0.582627	0.582627	0.582627	0.582627	0.582627	0.582627
gsm107113	7.28	0	0.991532	0.964756	0.917971	0.886819	0.840997	0.807398	0.771436	0.739595	0.728326	0.695505	0.660419	0.640831	0.612474	0.577141	0.550295	0.532854	0.532854	0.479131	0.479131	0.479131	0.479131	0.479131	0.479131
gsm107114	7.96	0	0.993747	0.974621	0.94135	0.918007	0.882664	0.856441	0.827709	0.801778	0.791583	0.76544	0.740251	0.720749	0.697415	0.66673	0.63966	0.630179	0.630179	0.587831	0.587831	0.587831	0.587831	0.587831	0.587831
gsm107115	6.86	0	0.990829	0.961129	0.910959	0.878005	0.82609	0.789709	0.750894	0.71551	0.702584	0.665351	0.625237	0.605124	0.571495	0.531952	0.500892	0.482199	0.482199	0.44396	0.44396	0.44396	0.44396	0.44396	0.44396
gsm107117	7.03	0	0.994525	0.97788	0.950235	0.931155	0.900865	0.878343	0.854402	0.830634	0.822762	0.799112	0.773231	0.761248	0.741299	0.715118	0.692324	0.680351	0.680351	0.648492	0.648492	0.648492	0.648492	0.648492	0.648492
gsm107118	8.46	0	0.994785	0.979008	0.952077	0.9316	0.903356	0.883139	0.859565	0.839697	0.831411	0.809456	0.785959	0.77132	0.749888	0.728424	0.704572	0.694325	0.694325	0.66409	0.66409	0.66409	0.66409	0.66409	0.66409
gsm107119	7.84	0	0.993592	0.972113	0.936122	0.91141	0.871102	0.843861	0.810238	0.78271	0.773477	0.743065	0.711757	0.695984	0.670448	0.640761	0.613583	0.597585	0.597585	0.562143	0.562143	0.562143	0.562143	0.562143	0.562143
gsm107120	6.13	0	0.993257	0.972165	0.935719	0.910637	0.873781	0.84628	0.817187	0.791241	0.780526	0.751952	0.722057	0.705397	0.677574	0.643996	0.618423	0.602333	0.602333	0.563506	0.563506	0.563506	0.563506	0.563506	0.563506
gsm107121	7.21	0	0.993693	0.974656	0.943763	0.921376	0.886837	0.862772	0.835149	0.810266	0.801509	0.775459	0.749528	0.733352	0.710803	0.67958	0.653423	0.64017	0.64017	0.600833	0.600833	0.600833	0.600833	0.600833	0.600833
gsm107122	8.13	0	0.994592	0.976588	0.948416	0.929248	0.899877	0.878734	0.854576	0.832871	0.824004	0.801	0.77584	0.761873	0.738649	0.712077	0.688252	0.676821	0.676821	0.647548	0.647548	0.647548	0.647548	0.647548	0.647548
gsm107123	7.65	0	0.991655	0.967293	0.924652	0.894948	0.850393	0.818923	0.782716	0.75293	0.742202	0.707547	0.67582	0.65824	0.627757	0.593059	0.564387	0.543358	0.543358	0.489346	0.489346	0.489346	0.489346	0.489346	0.489346
gsm107124	7.07	0	0.995589	0.981494	0.959262	0.941691	0.91626	0.899027	0.877646	0.858585	0.851682	0.82829	0.807412	0.795084	0.775512	0.743125	0.720528	0.707785	0.707785	0.673521	0.673521	0.673521	0.673521	0.673521	0.673521
gsm107125	4.72	1	0.993209	0.969798	0.932552	0.905165	0.867066	0.837992	0.806325	0.778841	0.769568	0.738819	0.706531	0.688455	0.661339	0.619874	0.590464	0.572081	0.572081	0.531051	0.531051	0.531051	0.531051	0.531051	0.531051
gsm107127	7.75	0	0.991742	0.966353	0.922351	0.891791	0.847177	0.815848	0.782625	0.754381	0.742761	0.710407	0.681044	0.662478	0.632982	0.591189	0.563716	0.545042	0.545042	0.502938	0.502938	0.502938	0.502938	0.502938	0.502938
gsm107128	8.08	0	0.994358	0.976806	0.947929	0.926047	0.892801	0.870573	0.846086	0.823072	0.815794	0.791642	0.765354	0.753216	0.730923	0.70116	0.679459	0.665483	0.665483	0.626901	0.626901	0.626901	0.626901	0.626901	0.626901
gsm107130	8.4	0	0.994825	0.977727	0.946953	0.926008	0.892127	0.867845	0.842669	0.821185	0.812762	0.788264	0.763682	0.751156	0.72799	0.698358	0.674032	0.66195	0.66195	0.623593	0.623593	0.623593	0.623593	0.623593	0.623593
gsm107131	7.54	0	0.991125	0.961632	0.912466	0.87854	0.826204	0.789188	0.751298	0.715522	0.702168	0.66663	0.631778	0.611244	0.579543	0.5404	0.50713	0.490764	0.490764	0.442284	0.442284	0.442284	0.442284	0.442284	0.442284
gsm107132	7.28	0	0.99498	0.979485	0.95309	0.934044	0.905673	0.88456	0.861916	0.841224	0.833519	0.812546	0.789467	0.775874	0.754243	0.722358	0.699435	0.689633	0.689633	0.650221	0.650221	0.650221	0.650221	0.650221	0.650221
gsm107133	7.73	0	0.993656	0.973896	0.940613	0.916636	0.879512	0.853139	0.824533	0.798704	0.790118	0.763482	0.733376	0.718466	0.694304	0.665388	0.639788	0.624378	0.624378	0.58721	0.58721	0.58721	0.58721	0.58721	0.58721
gsm107134	3	1	0.990093	0.962689	0.9142	0.883158	0.834062	0.798259	0.760459	0.729365	0.716237	0.682421	0.647515	0.62736	0.596408	0.557187	0.525674	0.50821	0.50821	0.462218	0.462218	0.462218	0.462218	0.462218	0.462218
gsm107135	6.31	0	0.993599	0.97426	0.941622	0.919848	0.884277	0.860152	0.83174	0.807698	0.797784	0.770604	0.742894	0.728141	0.708951	0.675373	0.649012	0.638261	0.638261	0.594748	0.594748	0.594748	0.594748	0.594748	0.594748
gsm107136	8.3	0	0.99539	0.981087	0.95547	0.938443	0.910922	0.890863	0.868188	0.849876	0.843024	0.820336	0.796856	0.78543	0.766235	0.741409	0.71808	0.706871	0.706871	0.668127	0.668127	0.668127	0.668127	0.668127	0.668127
gsm107137	7.07	0	0.995392	0.980625	0.955395	0.93746	0.908928	0.889439	0.867242	0.847349	0.839581	0.817909	0.796891	0.785047	0.762584	0.732566	0.70898	0.696515	0.696515	0.65512	0.65512	0.65512	0.65512	0.65512	0.65512
gsm107138	6.4	1	0.99224	0.969158	0.924557	0.89404	0.84687	0.812135	0.777845	0.745501	0.733916	0.704055	0.672018	0.653547	0.620726	0.583131	0.552634	0.534216	0.534216	0.481625	0.481625	0.481625	0.481625	0.481625	0.481625
gsm107139	8.15	0	0.994659	0.978738	0.950149	0.930289	0.900326	0.879325	0.856281	0.834427	0.826648	0.803505	0.779795	0.765982	0.74482	0.713678	0.69243	0.679571	0.679571	0.637209	0.637209	0.637209	0.637209	0.637209	0.637209
gsm107141	6.02	0	0.990702	0.959491	0.908727	0.874473	0.819986	0.782033	0.741954	0.709297	0.697504	0.661358	0.623905	0.602662	0.570358	0.522849	0.490146	0.473429	0.473429	0.425329	0.425329	0.425329	0.425329	0.425329	0.425329
gsm107142	5.85	0	0.992989	0.970949	0.933076	0.906028	0.865786	0.837107	0.806672	0.777929	0.76786	0.737362	0.708458	0.692191	0.663826	0.628109	0.602041	0.585364	0.585364	0.535448	0.535448	0.535448	0.535448	0.535448	0.535448
gsm107143	5.96	0	0.993974	0.975538	0.943904	0.92189	0.887451	0.863353	0.837175	0.812879	0.803629	0.778523	0.751473	0.736798	0.712943	0.683409	0.657735	0.643456	0.643456	0.595911	0.595911	0.595911	0.595911	0.595911	0.595911
gsm107144	5.81	0	0.994476	0.975203	0.943982	0.921634	0.887442	0.862572	0.833307	0.809752	0.800251	0.770997	0.745415	0.730025	0.705516	0.673533	0.646327	0.634531	0.634531	0.586956	0.586956	0.586956	0.586956	0.586956	0.586956
gsm107145	5.86	0	0.993849	0.974043	0.942772	0.919787	0.887476	0.863796	0.835965	0.811848	0.801991	0.774559	0.747088	0.73188	0.709404	0.68071	0.652489	0.641064	0.641064	0.603699	0.603699	0.603699	0.603699	0.603699	0.603699
gsm107146	5.75	0	0.992961	0.973055	0.937123	0.912768	0.877268	0.852423	0.823991	0.796835	0.786605	0.758548	0.73045	0.714322	0.686836	0.654713	0.625262	0.613227	0.613227	0.566475	0.566475	0.566475	0.566475	0.566475	0.566475
gsm107147	5.71	0	0.99524	0.978908	0.953168	0.933258	0.90421	0.882994	0.859322	0.840994	0.834242	0.809875	0.785413	0.77212	0.751811	0.723629	0.700794	0.685568	0.685568	0.647907	0.647907	0.647907	0.647907	0.647907	0.647907
gsm107148	5.63	0	0.992147	0.970293	0.933365	0.905838	0.864576	0.836359	0.804115	0.776756	0.766542	0.737072	0.702876	0.687416	0.659655	0.622462	0.592991	0.577242	0.577242	0.532094	0.532094	0.532094	0.532094	0.532094	0.532094
gsm107149	5.68	0	0.987471	0.951917	0.889564	0.845757	0.783753	0.741797	0.698683	0.654146	0.640512	0.602435	0.565152	0.539947	0.510275	0.461639	0.430937	0.416015	0.416015	0.370475	0.370475	0.370475	0.370475	0.370475	0.370475
gsm107150	7.99	0	0.995573	0.982224	0.958368	0.941401	0.914526	0.895883	0.874788	0.854504	0.847313	0.825122	0.804284	0.790569	0.771714	0.742631	0.720322	0.706186	0.706186	0.676523	0.676523	0.676523	0.676523	0.676523	0.676523
gsm107152	4.61	1	0.991936	0.966699	0.923714	0.894146	0.852259	0.81794	0.784364	0.754093	0.743489	0.710387	0.677373	0.655938	0.625891	0.591353	0.559972	0.541251	0.541251	0.502373	0.502373	0.502373	0.502373	0.502373	0.502373
gsm107153	5.69	0	0.994012	0.976069	0.94505	0.924247	0.89041	0.867994	0.842823	0.818823	0.810646	0.784843	0.759345	0.74327	0.720273	0.691001	0.666689	0.653674	0.653674	0.61507	0.61507	0.61507	0.61507	0.61507	0.61507
gsm107155	1.73	1	0.993664	0.978473	0.946231	0.924186	0.889523	0.865215	0.837521	0.814934	0.805595	0.780186	0.754995	0.740906	0.714839	0.682592	0.658942	0.647403	0.647403	0.600787	0.600787	0.600787	0.600787	0.600787	0.600787
gsm107156	8.33	0	0.994438	0.978909	0.951576	0.932087	0.904066	0.883523	0.859775	0.840645	0.83224	0.811101	0.787753	0.774288	0.752736	0.720975	0.697347	0.687365	0.687365	0.644054	0.644054	0.644054	0.644054	0.644054	0.644054
gsm107157	6.03	0	0.992233	0.970924	0.930445	0.902777	0.861099	0.830675	0.796727	0.767725	0.757552	0.725843	0.695177	0.678615	0.651853	0.611536	0.582481	0.566523	0.566523	0.515366	0.515366	0.515366	0.515366	0.515366	0.515366
gsm107158	4.51	1	0.991542	0.963434	0.91736	0.886032	0.840535	0.808602	0.768678	0.738155	0.725769	0.692474	0.656615	0.638942	0.606509	0.56648	0.536372	0.524716	0.524716	0.472864	0.472864	0.472864	0.472864	0.472864	0.472864
gsm107159	5.86	0	0.993864	0.976239	0.943654	0.920767	0.886269	0.862325	0.837001	0.814045	0.804676	0.780031	0.7536	0.739033	0.719063	0.688451	0.661699	0.648364	0.648364	0.608433	0.608433	0.608433	0.608433	0.608433	0.608433
gsm107160	5.56	0	0.992614	0.970575	0.931401	0.90398	0.861909	0.833613	0.799144	0.771073	0.760249	0.726932	0.695694	0.677683	0.647976	0.61355	0.584265	0.567187	0.567187	0.522238	0.522238	0.522238	0.522238	0.522238	0.522238
gsm107161	7.92	0	0.994087	0.976178	0.945102	0.92409	0.891606	0.868747	0.844166	0.821035	0.812326	0.78909	0.763555	0.74905	0.727375	0.70248	0.673251	0.659549	0.659549	0.625541	0.625541	0.625541	0.625541	0.625541	0.625541
gsm107162	6.52	0	0.992796	0.970809	0.931311	0.904558	0.86455	0.835783	0.804787	0.77714	0.766033	0.735962	0.703736	0.687086	0.658524	0.624692	0.59321	0.576196	0.576196	0.532094	0.532094	0.532094	0.532094	0.532094	0.532094
gsm107163	7.42	0	0.988426	0.949148	0.888587	0.847041	0.784883	0.740821	0.694306	0.65564	0.642251	0.598771	0.558412	0.537513	0.506447	0.461995	0.430399	0.411326	0.411326	0.361585	0.361585	0.361585	0.361585	0.361585	0.361585
gsm107164	6.46	0	0.993412	0.974482	0.940781	0.918369	0.882216	0.858109	0.829593	0.80519	0.795499	0.769774	0.740708	0.725036	0.700717	0.669221	0.644591	0.632133	0.632133	0.587908	0.587908	0.587908	0.587908	0.587908	0.587908
gsm107165	8.43	0	0.995761	0.98007	0.9553	0.937292	0.910399	0.891426	0.869768	0.849448	0.842874	0.820082	0.798278	0.784832	0.761621	0.737125	0.714781	0.698521	0.698521	0.665484	0.665484	0.665484	0.665484	0.665484	0.665484
gsm107166	6.72	1	0.988085	0.952011	0.888543	0.847633	0.783208	0.740886	0.697951	0.656671	0.642152	0.600371	0.559827	0.539045	0.502638	0.463067	0.429425	0.410777	0.410777	0.364093	0.364093	0.364093	0.364093	0.364093	0.364093
gsm107167	7.28	0	0.99495	0.977903	0.950037	0.929701	0.901278	0.879407	0.856644	0.835796	0.827751	0.806217	0.782016	0.769147	0.746603	0.719574	0.69819	0.686621	0.686621	0.644839	0.644839	0.644839	0.644839	0.644839	0.644839
gsm107168	7.96	0	0.99173	0.967583	0.928951	0.900922	0.859019	0.828965	0.797429	0.767376	0.756489	0.725012	0.693502	0.67608	0.64659	0.610047	0.579673	0.566675	0.566675	0.524714	0.524714	0.524714	0.524714	0.524714	0.524714
gsm107169	7.59	0	0.9956	0.981818	0.956761	0.93962	0.912865	0.893888	0.873326	0.854511	0.847426	0.826068	0.805573	0.793739	0.773283	0.75065	0.727847	0.715761	0.715761	0.686236	0.686236	0.686236	0.686236	0.686236	0.686236
gsm107170	1.21	1	0.993915	0.977083	0.945236	0.921762	0.88861	0.864231	0.837569	0.813076	0.803801	0.778088	0.753581	0.739307	0.717044	0.684748	0.6569	0.643362	0.643362	0.606926	0.606926	0.606926	0.606926	0.606926	0.606926
gsm107171	7.51	0	0.994844	0.977914	0.948856	0.929171	0.89889	0.877301	0.852612	0.832854	0.824634	0.79928	0.7737	0.760443	0.737428	0.702585	0.676286	0.659421	0.659421	0.62376	0.62376	0.62376	0.62376	0.62376	0.62376
gsm107172	7.67	0	0.994899	0.9783	0.95098	0.932499	0.901979	0.880219	0.855565	0.833714	0.825616	0.800509	0.776169	0.762006	0.74126	0.71084	0.688902	0.674135	0.674135	0.633809	0.633809	0.633809	0.633809	0.633809	0.633809
gsm107173	8.3	0	0.993951	0.974564	0.940243	0.917725	0.882512	0.857391	0.830346	0.804996	0.796262	0.769526	0.74004	0.725482	0.70047	0.668067	0.642179	0.628103	0.628103	0.591867	0.591867	0.591867	0.591867	0.591867	0.591867
gsm107174	7.78	0	0.993984	0.975976	0.944174	0.922021	0.88964	0.866121	0.840669	0.817688	0.809064	0.784758	0.758293	0.744441	0.720469	0.694565	0.670807	0.658742	0.658742	0.621978	0.621978	0.621978	0.621978	0.621978	0.621978
gsm107175	7.89	0	0.993885	0.97779	0.947488	0.92737	0.895369	0.873613	0.848878	0.825849	0.817307	0.793205	0.768779	0.754584	0.733827	0.701198	0.676604	0.667217	0.667217	0.632813	0.632813	0.632813	0.632813	0.632813	0.632813
gsm107176	7.44	0	0.995497	0.980533	0.954895	0.936353	0.908874	0.889924	0.867493	0.846951	0.839241	0.816259	0.791107	0.776471	0.75749	0.724457	0.701443	0.689879	0.689879	0.646353	0.646353	0.646353	0.646353	0.646353	0.646353
gsm107177	5.95	0	0.994754	0.976922	0.945742	0.925495	0.892028	0.868873	0.84215	0.820017	0.811346	0.785641	0.759707	0.744491	0.721253	0.691163	0.669531	0.654785	0.654785	0.605429	0.605429	0.605429	0.605429	0.605429	0.605429
gsm107178	2.83	1	0.991666	0.966014	0.927824	0.897325	0.852625	0.822461	0.787623	0.759288	0.74872	0.711625	0.679714	0.661375	0.634371	0.589264	0.559845	0.543618	0.543618	0.495759	0.495759	0.495759	0.495759	0.495759	0.495759
gsm107179	6.26	0	0.989179	0.960937	0.909834	0.876415	0.823564	0.787845	0.749493	0.715958	0.704171	0.668408	0.633649	0.613196	0.588249	0.558957	0.52642	0.511523	0.511523	0.460824	0.460824	0.460824	0.460824	0.460824	0.460824
gsm107180	8.32	0	0.990507	0.958215	0.902704	0.867408	0.812227	0.773625	0.731219	0.691752	0.678746	0.640386	0.601403	0.5827	0.548242	0.510552	0.478376	0.458774	0.458774	0.413951	0.413951	0.413951	0.413951	0.413951	0.413951
gsm107181	4.83	1	0.99248	0.972193	0.934733	0.909555	0.871553	0.845486	0.814816	0.788018	0.777471	0.749318	0.718902	0.70235	0.675327	0.642503	0.61637	0.602375	0.602375	0.556364	0.556364	0.556364	0.556364	0.556364	0.556364
gsm107182	6.17	1	0.994346	0.978506	0.951602	0.932615	0.903443	0.882698	0.862665	0.842355	0.834301	0.811638	0.788838	0.776182	0.755257	0.724114	0.700803	0.687825	0.687825	0.651252	0.651252	0.651252	0.651252	0.651252	0.651252
gsm107183	8.13	0	0.990882	0.961797	0.912271	0.878784	0.82904	0.794595	0.757036	0.724282	0.711717	0.675744	0.64061	0.621523	0.594349	0.555381	0.522498	0.507212	0.507212	0.458502	0.458502	0.458502	0.458502	0.458502	0.458502
gsm107184	5.95	0	0.994637	0.976798	0.947038	0.926689	0.894307	0.872779	0.847276	0.825582	0.816387	0.790916	0.764446	0.749946	0.727042	0.69536	0.67151	0.659364	0.659364	0.615695	0.615695	0.615695	0.615695	0.615695	0.615695
gsm107185	5.98	0	0.995026	0.980678	0.954474	0.935924	0.909737	0.890232	0.868291	0.848435	0.840573	0.818322	0.794352	0.781089	0.759259	0.733042	0.708273	0.694956	0.694956	0.65587	0.65587	0.65587	0.65587	0.65587	0.65587
gsm107186	6.05	0	0.994297	0.976679	0.947348	0.92553	0.890834	0.868257	0.844096	0.820416	0.811588	0.785857	0.761235	0.745409	0.723374	0.697217	0.676101	0.663262	0.663262	0.622491	0.622491	0.622491	0.622491	0.622491	0.622491
gsm107187	6.76	0	0.993852	0.973441	0.940669	0.917811	0.881845	0.858021	0.830427	0.804274	0.795526	0.768461	0.739202	0.725348	0.70314	0.668589	0.64463	0.633129	0.633129	0.595958	0.595958	0.595958	0.595958	0.595958	0.595958
gsm107188	8.32	0	0.994425	0.976768	0.948289	0.9275	0.895196	0.873529	0.847652	0.823834	0.815473	0.79075	0.765786	0.751166	0.729237	0.701475	0.676087	0.663128	0.663128	0.627568	0.627568	0.627568	0.627568	0.627568	0.627568
gsm107190	7.94	0	0.99504	0.98132	0.956327	0.939339	0.911983	0.894005	0.870702	0.850102	0.841665	0.818281	0.797328	0.785886	0.763493	0.740991	0.717066	0.705382	0.705382	0.66674	0.66674	0.66674	0.66674	0.66674	0.66674
gsm107191	6.55	0	0.987923	0.948563	0.883906	0.840483	0.771397	0.726949	0.678722	0.634019	0.620118	0.580074	0.538113	0.51327	0.482428	0.435817	0.402005	0.387278	0.387278	0.338862	0.338862	0.338862	0.338862	0.338862	0.338862
gsm107192	7.05	0	0.99017	0.962867	0.912621	0.879637	0.827787	0.792462	0.753372	0.71885	0.704438	0.668702	0.634064	0.615193	0.583652	0.540134	0.509446	0.489734	0.489734	0.443913	0.443913	0.443913	0.443913	0.443913	0.443913
gsm107194	7.4	0	0.99044	0.961166	0.910988	0.875871	0.825136	0.790244	0.752963	0.722243	0.71001	0.675181	0.638414	0.620805	0.5843	0.545126	0.517468	0.500955	0.500955	0.452977	0.452977	0.452977	0.452977	0.452977	0.452977
gsm107195	1.72	1	0.985808	0.946919	0.87408	0.826044	0.755082	0.707489	0.657632	0.61854	0.600856	0.555308	0.513882	0.488599	0.455099	0.406935	0.372866	0.356277	0.356277	0.30046	0.30046	0.30046	0.30046	0.30046	0.30046
gsm107196	7.71	0	0.98764	0.948314	0.886098	0.842696	0.77838	0.734993	0.686337	0.640995	0.626878	0.582541	0.541787	0.52096	0.488487	0.442559	0.410384	0.391066	0.391066	0.341801	0.341801	0.341801	0.341801	0.341801	0.341801
gsm107197	5.69	0	0.991241	0.962284	0.913674	0.879555	0.828113	0.791827	0.752108	0.718003	0.708619	0.670016	0.635178	0.614991	0.585138	0.544221	0.513239	0.495806	0.495806	0.450009	0.450009	0.450009	0.450009	0.450009	0.450009
gsm107198	7.67	0	0.985379	0.944908	0.874988	0.828946	0.754245	0.705269	0.65718	0.614595	0.59863	0.554604	0.511974	0.490379	0.455977	0.414498	0.379159	0.35711	0.35711	0.311131	0.311131	0.311131	0.311131	0.311131	0.311131
gsm107199	4.79	1	0.989128	0.957697	0.903652	0.866093	0.812738	0.776069	0.73727	0.703866	0.688732	0.65256	0.615994	0.59487	0.564807	0.527913	0.494593	0.480695	0.480695	0.441544	0.441544	0.441544	0.441544	0.441544	0.441544
gsm107200	7.78	0	0.991773	0.967257	0.925014	0.895052	0.848128	0.816889	0.78284	0.753688	0.743823	0.713101	0.68169	0.664319	0.640484	0.602908	0.577401	0.559882	0.559882	0.517191	0.517191	0.517191	0.517191	0.517191	0.517191
gsm107201	7.5	0	0.99069	0.96458	0.922135	0.889935	0.842118	0.809654	0.772472	0.739662	0.727865	0.695357	0.661022	0.641039	0.612955	0.574875	0.543108	0.528201	0.528201	0.48034	0.48034	0.48034	0.48034	0.48034	0.48034
gsm107202	7.36	0	0.991044	0.965342	0.918453	0.887975	0.840086	0.807468	0.767399	0.74222	0.73045	0.694531	0.658546	0.640253	0.608667	0.568778	0.532701	0.511669	0.511669	0.474198	0.474198	0.474198	0.474198	0.474198	0.474198
gsm107203	7.73	0	0.990973	0.965052	0.919525	0.890733	0.843213	0.81191	0.777857	0.746322	0.735436	0.702388	0.667326	0.649922	0.618145	0.579691	0.549226	0.530316	0.530316	0.48684	0.48684	0.48684	0.48684	0.48684	0.48684
gsm107204	1.14	1	0.98327	0.939767	0.860177	0.809113	0.733269	0.68441	0.632059	0.585389	0.567324	0.521464	0.476872	0.451757	0.417512	0.368301	0.336035	0.318461	0.318461	0.271576	0.271576	0.271576	0.271576	0.271576	0.271576
gsm107205	1.67	1	0.992441	0.97047	0.929639	0.903783	0.859306	0.828175	0.79229	0.763467	0.752276	0.719207	0.687692	0.671571	0.648327	0.616614	0.584479	0.565539	0.565539	0.521324	0.521324	0.521324	0.521324	0.521324	0.521324
gsm107206	3.84	1	0.988667	0.957102	0.900887	0.868063	0.807676	0.769346	0.728568	0.690015	0.675779	0.639595	0.602119	0.582344	0.547335	0.505579	0.471019	0.452439	0.452439	0.404602	0.404602	0.404602	0.404602	0.404602	0.404602
gsm107207	8.47	0	0.9935	0.975156	0.942196	0.918337	0.882841	0.85894	0.832824	0.810767	0.801965	0.775353	0.74564	0.730118	0.704264	0.670234	0.644144	0.628653	0.628653	0.589758	0.589758	0.589758	0.589758	0.589758	0.589758
gsm107208	8.03	0	0.991949	0.963763	0.914162	0.879199	0.827031	0.791936	0.751318	0.715324	0.703455	0.666088	0.628579	0.611129	0.580349	0.542743	0.512499	0.494142	0.494142	0.449569	0.449569	0.449569	0.449569	0.449569	0.449569
gsm107209	7.99	0	0.994647	0.977737	0.948364	0.926862	0.89367	0.871906	0.84557	0.819656	0.811414	0.786948	0.762123	0.74673	0.725706	0.692485	0.666899	0.654907	0.654907	0.610014	0.610014	0.610014	0.610014	0.610014	0.610014
gsm107210	2.8	1	0.991533	0.964693	0.924109	0.892019	0.845666	0.813501	0.776557	0.746016	0.734724	0.699277	0.664055	0.646232	0.617552	0.575966	0.545703	0.526567	0.526567	0.476597	0.476597	0.476597	0.476597	0.476597	0.476597
gsm107211	7.63	0	0.993474	0.971759	0.93394	0.907699	0.868833	0.841502	0.809036	0.782107	0.771293	0.741116	0.710496	0.691179	0.664127	0.632975	0.60228	0.587182	0.587182	0.548413	0.548413	0.548413	0.548413	0.548413	0.548413
gsm107212	7.84	0	0.993637	0.974904	0.940515	0.916473	0.881385	0.857224	0.828811	0.804565	0.794531	0.765505	0.738672	0.722262	0.697099	0.664985	0.635718	0.621321	0.621321	0.583723	0.583723	0.583723	0.583723	0.583723	0.583723
gsm107213	7.75	0	0.992249	0.970883	0.935682	0.910201	0.871563	0.84529	0.814052	0.789827	0.780693	0.75203	0.722665	0.705327	0.679416	0.648251	0.619031	0.606407	0.606407	0.564387	0.564387	0.564387	0.564387	0.564387	0.564387
gsm107214	7.67	0	0.995544	0.979405	0.952057	0.933613	0.905081	0.884119	0.861409	0.840187	0.833151	0.81205	0.788628	0.775687	0.752512	0.729352	0.707991	0.696912	0.696912	0.652975	0.652975	0.652975	0.652975	0.652975	0.652975
gsm107215	2.28	1	0.990188	0.95856	0.909022	0.873445	0.816623	0.779551	0.7363	0.698807	0.685821	0.646129	0.611388	0.594279	0.561907	0.527063	0.491043	0.469143	0.469143	0.417537	0.417537	0.417537	0.417537	0.417537	0.417537
gsm107216	6.61	0	0.992845	0.971439	0.93393	0.907486	0.867793	0.839737	0.808484	0.779213	0.768005	0.738669	0.707978	0.691126	0.664496	0.62002	0.591885	0.576681	0.576681	0.524858	0.524858	0.524858	0.524858	0.524858	0.524858
gsm107217	7.19	0	0.989196	0.957699	0.901836	0.864425	0.810658	0.773711	0.734275	0.697253	0.684184	0.644564	0.608048	0.586649	0.55704	0.513139	0.480403	0.464662	0.464662	0.4201	0.4201	0.4201	0.4201	0.4201	0.4201
gsm107218	6.44	0	0.986319	0.945783	0.875805	0.829432	0.760866	0.71792	0.668857	0.627306	0.612322	0.569329	0.52676	0.505137	0.468203	0.429407	0.39228	0.374384	0.374384	0.330125	0.330125	0.330125	0.330125	0.330125	0.330125
gsm107219	4.41	1	0.99342	0.969517	0.930474	0.902626	0.863267	0.834385	0.800701	0.769885	0.758712	0.724741	0.68783	0.67238	0.639253	0.600116	0.570197	0.551274	0.551274	0.501139	0.501139	0.501139	0.501139	0.501139	0.501139
gsm107220	6.32	0	0.992065	0.970737	0.930149	0.901402	0.859081	0.828812	0.795318	0.767535	0.756091	0.725037	0.695405	0.678396	0.650297	0.608575	0.58072	0.564569	0.564569	0.520155	0.520155	0.520155	0.520155	0.520155	0.520155
gsm107221	8.36	0	0.994843	0.979226	0.947888	0.927635	0.896567	0.873553	0.849685	0.826964	0.818673	0.795143	0.770886	0.75818	0.737145	0.712024	0.686885	0.671652	0.671652	0.631932	0.631932	0.631932	0.631932	0.631932	0.631932
gsm107222	8.49	0	0.992116	0.967292	0.927263	0.896624	0.852353	0.821333	0.787269	0.757275	0.748111	0.713466	0.679751	0.662682	0.639186	0.601411	0.568596	0.549374	0.549374	0.514316	0.514316	0.514316	0.514316	0.514316	0.514316
gsm107223	0.18	1	0.996132	0.977067	0.94523	0.923593	0.889605	0.863245	0.834911	0.807807	0.799306	0.773526	0.747543	0.732622	0.709112	0.679942	0.655871	0.641406	0.641406	0.599483	0.599483	0.599483	0.599483	0.599483	0.599483
gsm107224	5.94	0	0.990844	0.965338	0.922834	0.893768	0.85002	0.819075	0.784552	0.754496	0.742806	0.713008	0.67985	0.663105	0.632593	0.595981	0.566523	0.55191	0.55191	0.499717	0.499717	0.499717	0.499717	0.499717	0.499717
gsm107225	8.32	0	0.9924	0.970402	0.934367	0.910117	0.871495	0.844319	0.813534	0.786524	0.77645	0.748034	0.718222	0.701365	0.676466	0.643182	0.616137	0.598946	0.598946	0.56978	0.56978	0.56978	0.56978	0.56978	0.56978
gsm107226	5.98	0	0.989989	0.958772	0.907622	0.872181	0.818721	0.783291	0.744294	0.711616	0.698206	0.65833	0.621619	0.602935	0.568034	0.526375	0.492567	0.476942	0.476942	0.431996	0.431996	0.431996	0.431996	0.431996	0.431996
gsm107227	6.02	0	0.991402	0.966209	0.923918	0.894522	0.850608	0.820593	0.787699	0.758729	0.747035	0.712916	0.680978	0.661161	0.631439	0.586222	0.558562	0.54358	0.54358	0.499631	0.499631	0.499631	0.499631	0.499631	0.499631
gsm107228	3.07	1	0.99159	0.961896	0.912055	0.879892	0.829251	0.79313	0.750313	0.717571	0.704496	0.668949	0.632665	0.610987	0.579393	0.540555	0.508916	0.490483	0.490483	0.439194	0.439194	0.439194	0.439194	0.439194	0.439194
gsm107229	4.87	1	0.990974	0.962606	0.91468	0.881	0.831487	0.795012	0.754236	0.719121	0.70753	0.673333	0.637512	0.618343	0.587778	0.551512	0.518862	0.501302	0.501302	0.458672	0.458672	0.458672	0.458672	0.458672	0.458672
gsm107230	5.62	0	0.994613	0.97921	0.95087	0.931669	0.899672	0.877564	0.852906	0.831035	0.822397	0.798408	0.7729	0.758498	0.735904	0.70591	0.6814	0.666981	0.666981	0.626483	0.626483	0.626483	0.626483	0.626483	0.626483
gsm107231	0.7	1	0.994845	0.967766	0.923072	0.892636	0.848205	0.812963	0.776823	0.744266	0.733108	0.697777	0.662921	0.64475	0.613703	0.581218	0.54793	0.527643	0.527643	0.477731	0.477731	0.477731	0.477731	0.477731	0.477731
gsm177885	2.56542	1	0.987199	0.949976	0.893321	0.8498	0.786063	0.743254	0.694304	0.655209	0.640689	0.598313	0.559638	0.53655	0.503441	0.449798	0.413622	0.39553	0.39553	0.34979	0.34979	0.34979	0.34979	0.34979	0.34979
gsm177886	18.0456	0	0.987673	0.951825	0.891236	0.851198	0.787828	0.745008	0.699954	0.664049	0.650927	0.606685	0.567129	0.544605	0.51167	0.474488	0.439806	0.419293	0.419293	0.369309	0.369309	0.369309	0.369309	0.369309	0.369309
gsm177888	17.1256	1	0.991179	0.96085	0.91393	0.882538	0.833084	0.797142	0.760737	0.72695	0.715368	0.680283	0.643109	0.622128	0.591911	0.555666	0.521821	0.498642	0.498642	0.498642	0.498642	0.498642	0.498642	0.498642	0.498642
gsm177891	16.2823	0	0.983839	0.932981	0.845972	0.79264	0.71874	0.667485	0.619465	0.578425	0.561838	0.51917	0.47537	0.451718	0.413609	0.38087	0.348145	0.334461	0.334461	0.287501	0.287501	0.287501	0.287501	0.287501	0.287501
gsm177892	15.9237	1	0.994471	0.978714	0.951317	0.932051	0.903491	0.883902	0.860244	0.839352	0.831017	0.810325	0.786848	0.773184	0.752328	0.72546	0.703943	0.703943	0.703943	0.661129	0.661129	0.661129	0.661129	0.661129	0.661129
gsm177893	16.4466	0	0.990739	0.959694	0.906294	0.870708	0.816901	0.778947	0.738093	0.704531	0.690481	0.654651	0.618983	0.602235	0.565898	0.524069	0.489974	0.474162	0.474162	0.423324	0.423324	0.423324	0.423324	0.423324	0.423324
gsm177894	4.06306	1	0.994237	0.975597	0.943541	0.921266	0.888178	0.861976	0.836	0.811659	0.803098	0.776695	0.751804	0.735481	0.713142	0.678974	0.653613	0.639803	0.639803	0.600791	0.600791	0.600791	0.600791	0.600791	0.600791
gsm177897	17.1092	0	0.987993	0.949527	0.887328	0.843632	0.78039	0.738571	0.693165	0.652734	0.63951	0.596454	0.556139	0.534043	0.501464	0.452078	0.422215	0.403886	0.403886	0.34841	0.34841	0.34841	0.34841	0.34841	0.34841
gsm177898	11.9701	1	0.993084	0.971665	0.933771	0.907514	0.866611	0.838248	0.806487	0.777832	0.767869	0.735588	0.704152	0.694503	0.666817	0.634748	0.605853	0.589074	0.589074	0.534874	0.534874	0.534874	0.534874	0.534874	0.534874
gsm177901	1.82619	1	0.99021	0.964728	0.916129	0.881931	0.831167	0.79848	0.761712	0.726734	0.715224	0.679008	0.643138	0.622751	0.589802	0.54812	0.51595	0.49856	0.49856	0.446704	0.446704	0.446704	0.446704	0.446704	0.446704
gsm177903	9.82909	1	0.98866	0.955582	0.897562	0.858907	0.799915	0.757993	0.715925	0.677592	0.663373	0.630815	0.591676	0.569474	0.537321	0.49391	0.461253	0.444924	0.444924	0.396343	0.396343	0.396343	0.396343	0.396343	0.396343
gsm177908	7.96458	1	0.990554	0.964269	0.918142	0.888223	0.840695	0.809917	0.773381	0.74879	0.737042	0.702459	0.666838	0.64805	0.616613	0.578355	0.547565	0.527728	0.527728	0.476936	0.476936	0.476936	0.476936	0.476936	0.476936
gsm177913	15.1105	0	0.988311	0.951098	0.886186	0.842888	0.779026	0.735519	0.690349	0.649105	0.635314	0.593797	0.550517	0.530373	0.496256	0.455484	0.42095	0.403752	0.403752	0.349581	0.349581	0.349581	0.349581	0.349581	0.349581
gsm177921	19.3214	0	0.993893	0.973942	0.938	0.913191	0.876421	0.850245	0.821542	0.795385	0.785296	0.757306	0.728919	0.714102	0.688297	0.649607	0.622726	0.605821	0.605821	0.562851	0.562851	0.562851	0.562851	0.562851	0.562851
gsm177923	14.6725	0	0.990736	0.958602	0.909044	0.872131	0.819636	0.781915	0.741961	0.705349	0.692603	0.656128	0.620494	0.598675	0.566996	0.527378	0.499089	0.484502	0.484502	0.43905	0.43905	0.43905	0.43905	0.43905	0.43905
gsm177924	16.2769	0	0.99264	0.970046	0.930812	0.903383	0.860193	0.831477	0.799001	0.768351	0.756949	0.726031	0.69617	0.677609	0.655352	0.613584	0.587511	0.572118	0.572118	0.524939	0.524939	0.524939	0.524939	0.524939	0.524939
gsm177928	15.565	0	0.992466	0.969306	0.931414	0.903286	0.862819	0.836229	0.803134	0.7736	0.763706	0.731711	0.697307	0.680613	0.652265	0.614872	0.584041	0.570784	0.570784	0.525561	0.525561	0.525561	0.525561	0.525561	0.525561
gsm177929	4.80229	1	0.990385	0.959362	0.905486	0.868742	0.816926	0.777404	0.735515	0.698632	0.686327	0.647315	0.60958	0.589008	0.558819	0.510695	0.476857	0.457451	0.457451	0.402628	0.402628	0.402628	0.402628	0.402628	0.402628
gsm177930	13.1173	0	0.995915	0.981497	0.957789	0.940102	0.913124	0.893622	0.871043	0.851231	0.84406	0.822641	0.801847	0.789645	0.768446	0.74099	0.717986	0.706037	0.706037	0.669001	0.669001	0.669001	0.669001	0.669001	0.669001
gsm177932	10.3466	0	0.993381	0.972511	0.937879	0.913496	0.87544	0.848849	0.819821	0.793662	0.784745	0.757444	0.726587	0.708996	0.680145	0.648472	0.620526	0.606197	0.606197	0.567052	0.567052	0.567052	0.567052	0.567052	0.567052
gsm177934	15.5458	0	0.990392	0.957151	0.905323	0.868071	0.813262	0.775343	0.734416	0.697378	0.684342	0.646761	0.607638	0.585484	0.54765	0.508506	0.475511	0.45938	0.45938	0.410003	0.410003	0.410003	0.410003	0.410003	0.410003
gsm177935	2.1739	1	0.990251	0.958175	0.910652	0.875952	0.824395	0.788204	0.746373	0.709998	0.699477	0.660283	0.623278	0.603358	0.571929	0.527081	0.494816	0.474639	0.474639	0.424442	0.424442	0.424442	0.424442	0.424442	0.424442
gsm177940	14.3412	0	0.992184	0.966235	0.923266	0.891249	0.845002	0.810866	0.776732	0.746068	0.735752	0.70342	0.671211	0.65485	0.62842	0.585245	0.557437	0.540926	0.540926	0.494171	0.494171	0.494171	0.494171	0.494171	0.494171
gsm177943	9.02415	0	0.987663	0.950631	0.888027	0.848446	0.788302	0.746177	0.700275	0.662746	0.648605	0.606295	0.562367	0.542415	0.50472	0.46775	0.430925	0.410949	0.410949	0.36397	0.36397	0.36397	0.36397	0.36397	0.36397
gsm177947	14.5547	0	0.993746	0.972657	0.935379	0.910603	0.872631	0.846093	0.815837	0.788913	0.777658	0.747775	0.717073	0.700084	0.672563	0.637372	0.610049	0.596766	0.596766	0.553581	0.553581	0.553581	0.553581	0.553581	0.553581
gsm177949	13.7224	0	0.992906	0.969561	0.930505	0.90366	0.86231	0.832653	0.800688	0.772444	0.763434	0.732357	0.701057	0.68519	0.658451	0.629817	0.602916	0.587013	0.587013	0.544615	0.544615	0.544615	0.544615	0.544615	0.544615
gsm177953	9.16378	1	0.991113	0.96457	0.916242	0.883055	0.834494	0.800712	0.764318	0.728764	0.716902	0.688953	0.654572	0.632039	0.600291	0.5607	0.531087	0.517966	0.517966	0.472219	0.472219	0.472219	0.472219	0.472219	0.472219
gsm177955	5.7633	0	0.993503	0.974192	0.940483	0.916644	0.881133	0.856569	0.827464	0.803555	0.793897	0.765893	0.736229	0.720593	0.695447	0.65976	0.631219	0.616995	0.616995	0.580401	0.580401	0.580401	0.580401	0.580401	0.580401
gsm177956	2.54352	1	0.991878	0.961716	0.917696	0.884218	0.833498	0.799716	0.764181	0.7298	0.719417	0.682714	0.647537	0.628837	0.602034	0.556467	0.526692	0.505273	0.505273	0.465355	0.465355	0.465355	0.465355	0.465355	0.465355
gsm177958	5.88103	1	0.99198	0.967384	0.926319	0.898438	0.855616	0.826964	0.792755	0.760373	0.74914	0.716987	0.684883	0.667516	0.63903	0.603145	0.575549	0.561744	0.561744	0.513801	0.513801	0.513801	0.513801	0.513801	0.513801
gsm177960	6.71609	1	0.989829	0.95611	0.905322	0.869492	0.816637	0.779992	0.743243	0.707281	0.694944	0.657567	0.618156	0.598676	0.564536	0.520678	0.489265	0.470725	0.470725	0.424615	0.424615	0.424615	0.424615	0.424615	0.424615
gsm177961	12.1508	0	0.993734	0.973854	0.942096	0.919674	0.884308	0.858242	0.82969	0.8056	0.79653	0.769141	0.74176	0.726785	0.703316	0.669986	0.643179	0.62532	0.62532	0.586906	0.586906	0.586906	0.586906	0.586906	0.586906
gsm177962	12.2357	0	0.991549	0.966247	0.92502	0.896556	0.851874	0.820444	0.784819	0.756288	0.744519	0.712224	0.677823	0.658927	0.629798	0.589186	0.557832	0.542004	0.542004	0.49851	0.49851	0.49851	0.49851	0.49851	0.49851
gsm177967	9.70315	0	0.992466	0.970662	0.932738	0.905352	0.866727	0.839552	0.809132	0.779583	0.768963	0.739219	0.708815	0.691696	0.664491	0.628187	0.599667	0.585848	0.585848	0.536147	0.536147	0.536147	0.536147	0.536147	0.536147
gsm177968	10.1878	0	0.990162	0.960738	0.911625	0.878171	0.827018	0.794066	0.754303	0.722121	0.709814	0.670939	0.634069	0.614417	0.582968	0.542362	0.51191	0.495931	0.495931	0.444685	0.444685	0.444685	0.444685	0.444685	0.444685
gsm177970	9.01594	0	0.988836	0.949974	0.889679	0.847758	0.78422	0.739934	0.695865	0.654812	0.640906	0.597628	0.557861	0.538448	0.50987	0.463677	0.429388	0.409727	0.409727	0.366683	0.366683	0.366683	0.366683	0.366683	0.366683
gsm177975	8.17266	1	0.988833	0.952416	0.896416	0.855572	0.796453	0.755295	0.712944	0.675256	0.66724	0.627916	0.589045	0.567363	0.539334	0.50143	0.469398	0.447957	0.447957	0.403967	0.403967	0.403967	0.403967	0.403967	0.403967
gsm177995	12.5068	0	0.992536	0.967306	0.925359	0.89627	0.850898	0.819098	0.783746	0.752641	0.743045	0.710795	0.67559	0.657866	0.628497	0.589142	0.559212	0.542421	0.542421	0.492829	0.492829	0.492829	0.492829	0.492829	0.492829
gsm177999	1.34431	1	0.98849	0.960923	0.907173	0.870706	0.811718	0.773178	0.729328	0.692554	0.678477	0.638882	0.602418	0.582351	0.551154	0.507926	0.472491	0.454662	0.454662	0.402892	0.402892	0.402892	0.402892	0.402892	0.402892
gsm178001	6.97893	0	0.988883	0.950611	0.888884	0.847693	0.785039	0.743151	0.695353	0.654163	0.641137	0.597601	0.556456	0.534033	0.498983	0.459443	0.422484	0.399438	0.399438	0.353244	0.353244	0.353244	0.353244	0.353244	0.353244
gsm178002	11.1844	0	0.99405	0.976503	0.9471	0.926644	0.89546	0.873672	0.848479	0.824703	0.816159	0.79218	0.766177	0.752716	0.728281	0.69294	0.665366	0.653719	0.653719	0.607409	0.607409	0.607409	0.607409	0.607409	0.607409
gsm178005	14.8011	0	0.991958	0.96361	0.915423	0.882947	0.836553	0.803649	0.767256	0.734678	0.722268	0.688664	0.653475	0.634157	0.597866	0.561349	0.532671	0.513947	0.513947	0.468983	0.468983	0.468983	0.468983	0.468983	0.468983
gsm178007	14.6725	0	0.994249	0.975376	0.943551	0.921086	0.88724	0.861747	0.832896	0.811281	0.801502	0.772925	0.748384	0.733008	0.708588	0.678896	0.654407	0.637808	0.637808	0.596807	0.596807	0.596807	0.596807	0.596807	0.596807
gsm178008	10.8531	0	0.992379	0.972507	0.937197	0.912365	0.8754	0.850568	0.821292	0.795452	0.786543	0.760365	0.732049	0.714586	0.69107	0.653356	0.627372	0.614593	0.614593	0.572131	0.572131	0.572131	0.572131	0.572131	0.572131
gsm178009	1.75774	1	0.991238	0.964056	0.910482	0.875022	0.82399	0.785945	0.74808	0.711554	0.698155	0.661947	0.624827	0.605173	0.570692	0.530923	0.499102	0.478086	0.478086	0.426365	0.426365	0.426365	0.426365	0.426365	0.426365
gsm178010	17.2434	0	0.989375	0.954445	0.897409	0.859756	0.80127	0.760473	0.716707	0.679774	0.665503	0.62516	0.586811	0.565296	0.524344	0.490755	0.451945	0.431001	0.431001	0.373221	0.373221	0.373221	0.373221	0.373221	0.373221
gsm178012	15.5595	0	0.988487	0.954093	0.89204	0.853269	0.79149	0.74928	0.704916	0.666236	0.65071	0.609276	0.572906	0.551858	0.514338	0.468788	0.42909	0.411275	0.411275	0.363011	0.363011	0.363011	0.363011	0.363011	0.363011
gsm178017	13.6348	0	0.985914	0.945775	0.881306	0.835456	0.769132	0.724219	0.674857	0.635243	0.620846	0.57803	0.532815	0.510179	0.475752	0.429219	0.397258	0.378936	0.378936	0.328753	0.328753	0.328753	0.328753	0.328753	0.328753
gsm178018	4.66266	1	0.991048	0.962573	0.914457	0.879966	0.832184	0.798263	0.76051	0.723912	0.711146	0.673638	0.638121	0.617612	0.588164	0.541954	0.507663	0.490102	0.490102	0.4464	0.4464	0.4464	0.4464	0.4464	0.4464
gsm178021	23.8499	0	0.986703	0.943146	0.873473	0.827071	0.756193	0.706707	0.654012	0.612175	0.597166	0.552599	0.50901	0.488832	0.449982	0.409058	0.373819	0.35323	0.35323	0.290861	0.290861	0.290861	0.290861	0.290861	0.290861
gsm178024	16.7971	0	0.993696	0.974631	0.940494	0.918817	0.881399	0.857808	0.829276	0.802957	0.794156	0.766838	0.739493	0.725513	0.702255	0.675024	0.648959	0.634568	0.634568	0.590022	0.590022	0.590022	0.590022	0.590022	0.590022
gsm178037	15.5458	0	0.99291	0.97157	0.937092	0.912982	0.875578	0.850511	0.820185	0.795247	0.784685	0.756493	0.724717	0.708749	0.680764	0.645554	0.613193	0.597539	0.597539	0.552878	0.552878	0.552878	0.552878	0.552878	0.552878
gsm178038	7.38414	1	0.989959	0.959827	0.90552	0.867798	0.813546	0.775332	0.733869	0.701694	0.688208	0.650983	0.611507	0.592639	0.558841	0.517877	0.485289	0.468311	0.468311	0.418116	0.418116	0.418116	0.418116	0.418116	0.418116
gsm178046	17.2351	0	0.992095	0.968421	0.926829	0.898105	0.856142	0.827557	0.795023	0.763625	0.752785	0.721041	0.688035	0.670274	0.639699	0.604137	0.575952	0.559843	0.559843	0.511523	0.511523	0.511523	0.511523	0.511523	0.511523
gsm178047	19.8772	0	0.994837	0.977876	0.948204	0.925974	0.892443	0.869437	0.844194	0.819895	0.811381	0.785348	0.761728	0.748834	0.725835	0.691756	0.663489	0.645487	0.645487	0.610265	0.610265	0.610265	0.610265	0.610265	0.610265
gsm178048	17.1968	0	0.990484	0.960162	0.90817	0.874714	0.823315	0.787929	0.748975	0.714773	0.70214	0.66533	0.627597	0.606881	0.568302	0.533328	0.50249	0.484394	0.484394	0.437017	0.437017	0.437017	0.437017	0.437017	0.437017
gsm178052	17.0627	0	0.988161	0.946384	0.875154	0.828432	0.759554	0.709665	0.660964	0.614444	0.600708	0.557813	0.513691	0.491683	0.458252	0.415185	0.381967	0.363258	0.363258	0.310408	0.310408	0.310408	0.310408	0.310408	0.310408
gsm178054	14.9079	1	0.995339	0.9805	0.955522	0.937202	0.909449	0.890821	0.870197	0.850254	0.843708	0.822528	0.800574	0.786757	0.768228	0.737908	0.725911	0.71569	0.71569	0.678916	0.678916	0.678916	0.678916	0.678916	0.678916
gsm178056	14.1851	0	0.990271	0.959728	0.904915	0.86856	0.813548	0.776049	0.736448	0.697374	0.68479	0.64789	0.612528	0.593391	0.559497	0.516057	0.48201	0.462773	0.462773	0.411976	0.411976	0.411976	0.411976	0.411976	0.411976
gsm178060	3.58119	1	0.989497	0.95733	0.902077	0.868332	0.811382	0.771101	0.72849	0.691017	0.677583	0.641443	0.603939	0.58299	0.549047	0.50569	0.472	0.457229	0.457229	0.406149	0.406149	0.406149	0.406149	0.406149	0.406149
gsm178065	12.285	0	0.990318	0.961906	0.91114	0.877272	0.826292	0.78973	0.750637	0.717583	0.7042	0.666707	0.633667	0.613925	0.58527	0.541521	0.507064	0.485305	0.485305	0.447499	0.447499	0.447499	0.447499	0.447499	0.447499
gsm178070	11.094	0	0.991796	0.963175	0.915028	0.88337	0.833938	0.801065	0.764633	0.729802	0.716396	0.682151	0.645838	0.626947	0.596427	0.560399	0.528174	0.510597	0.510597	0.463355	0.463355	0.463355	0.463355	0.463355	0.463355
gsm178072	9.56078	0	0.991883	0.969065	0.930374	0.903101	0.861729	0.832315	0.800071	0.773399	0.761457	0.730871	0.698426	0.680374	0.654027	0.606818	0.577515	0.561927	0.561927	0.519596	0.519596	0.519596	0.519596	0.519596	0.519596
gsm178073	7.01179	0	0.989859	0.960232	0.909848	0.872086	0.816155	0.777924	0.735518	0.699184	0.687935	0.64908	0.612028	0.591775	0.559298	0.519682	0.490155	0.47567	0.47567	0.420863	0.420863	0.420863	0.420863	0.420863	0.420863
gsm178079	3.41143	1	0.98468	0.938838	0.862155	0.813633	0.738255	0.688777	0.637699	0.591082	0.574652	0.527768	0.484537	0.461188	0.42803	0.379074	0.346775	0.33014	0.33014	0.279779	0.279779	0.279779	0.279779	0.279779	0.279779
gsm178081	7.45259	0	0.993587	0.973053	0.937577	0.913501	0.877069	0.851436	0.823011	0.797168	0.787679	0.760704	0.730624	0.716406	0.688841	0.658785	0.63144	0.616621	0.616621	0.573724	0.573724	0.573724	0.573724	0.573724	0.573724
gsm178082	4.87622	0	0.989917	0.961106	0.912454	0.878224	0.828251	0.794091	0.759363	0.727685	0.713688	0.676712	0.64231	0.621566	0.591077	0.551041	0.517919	0.499639	0.499639	0.456657	0.456657	0.456657	0.456657	0.456657	0.456657

## Sheet: RS-L
	OS.time	OS.event	1	2	3	4	5	6	7	8	9	10	11	12	13	14	15	16	17	18	19	20	21	22	23
gsm282373	9.30667	1	0.98893	0.957358	0.90118	0.867667	0.811526	0.771721	0.730654	0.691341	0.678883	0.645515	0.60215	0.58164	0.547027	0.509494	0.473237	0.454414	0.454414	0.402589	0.402589	0.402589	0.402589	0.402589	0.402589
gsm282374	7.85167	0	0.990323	0.96123	0.912107	0.877342	0.823451	0.787995	0.746613	0.710511	0.697319	0.659482	0.6202	0.597508	0.565764	0.516643	0.48335	0.462615	0.462615	0.408869	0.408869	0.408869	0.408869	0.408869	0.408869
gsm282376	5.70667	1	0.991774	0.967131	0.927715	0.900423	0.85547	0.828404	0.793083	0.763172	0.752476	0.717033	0.681804	0.662444	0.633331	0.590079	0.55973	0.540627	0.540627	0.488702	0.488702	0.488702	0.488702	0.488702	0.488702
gsm282378	7.78333	0	0.991312	0.964565	0.919538	0.888635	0.840723	0.808795	0.772703	0.735454	0.723692	0.686863	0.653042	0.632801	0.604728	0.554187	0.520848	0.500314	0.500314	0.439436	0.439436	0.439436	0.439436	0.439436	0.439436
gsm282379	9.26583	0	0.991229	0.963894	0.915045	0.881553	0.83065	0.792817	0.753324	0.718599	0.705831	0.670817	0.632125	0.612163	0.581084	0.531258	0.497163	0.476763	0.476763	0.424131	0.424131	0.424131	0.424131	0.424131	0.424131
gsm282380	8.75917	0	0.992379	0.968831	0.925841	0.895646	0.853228	0.821587	0.786418	0.754765	0.742582	0.710592	0.677317	0.656651	0.624198	0.580783	0.547663	0.535402	0.535402	0.48204	0.48204	0.48204	0.48204	0.48204	0.48204
gsm282382	6.78333	0	0.993715	0.974657	0.941301	0.918425	0.883496	0.857766	0.829079	0.804254	0.795733	0.765486	0.737672	0.719637	0.694379	0.655021	0.627023	0.60922	0.60922	0.559084	0.559084	0.559084	0.559084	0.559084	0.559084
gsm282383	6.56417	0	0.993245	0.972581	0.937815	0.912395	0.875361	0.84842	0.821282	0.79607	0.785929	0.756001	0.723948	0.706243	0.677971	0.64174	0.610344	0.592229	0.592229	0.54585	0.54585	0.54585	0.54585	0.54585	0.54585
gsm282386	6.99167	0	0.991998	0.966174	0.921286	0.893104	0.848264	0.81548	0.780485	0.748256	0.737542	0.703654	0.66611	0.646186	0.61599	0.58089	0.550081	0.533494	0.533494	0.485214	0.485214	0.485214	0.485214	0.485214	0.485214
gsm282391	7.745	0	0.99409	0.974418	0.940909	0.91673	0.878933	0.852539	0.823614	0.795487	0.78562	0.756727	0.724829	0.707832	0.686138	0.651092	0.619101	0.59987	0.59987	0.556655	0.556655	0.556655	0.556655	0.556655	0.556655
gsm282393	7.96417	0	0.993046	0.970307	0.932949	0.905875	0.8661	0.837788	0.805591	0.777032	0.767539	0.737191	0.705506	0.687933	0.658396	0.614336	0.58294	0.563494	0.563494	0.507973	0.507973	0.507973	0.507973	0.507973	0.507973
gsm282394	6.53417	0	0.990708	0.962736	0.916898	0.885687	0.837782	0.802881	0.764714	0.733626	0.720504	0.686029	0.650986	0.630699	0.596735	0.556791	0.521043	0.501091	0.501091	0.453457	0.453457	0.453457	0.453457	0.453457	0.453457
gsm282399	7.7725	0	0.98998	0.962712	0.914891	0.881424	0.831123	0.798927	0.761407	0.731325	0.719734	0.683075	0.643691	0.622841	0.589377	0.548087	0.513104	0.491635	0.491635	0.446372	0.446372	0.446372	0.446372	0.446372	0.446372
gsm282400	9.1675	0	0.99327	0.971597	0.935453	0.909513	0.869775	0.842797	0.81177	0.784472	0.774425	0.742211	0.709658	0.691566	0.664132	0.625141	0.593446	0.574544	0.574544	0.524752	0.524752	0.524752	0.524752	0.524752	0.524752
gsm282401	6.5125	0	0.994042	0.976226	0.945335	0.923524	0.890251	0.867385	0.841048	0.817343	0.807275	0.780876	0.75372	0.737212	0.708886	0.675867	0.650515	0.636869	0.636869	0.589147	0.589147	0.589147	0.589147	0.589147	0.589147
gsm282402	5.74833	0	0.99363	0.972719	0.935061	0.910087	0.870018	0.840772	0.80918	0.781663	0.7702	0.739927	0.708903	0.691223	0.666544	0.626142	0.595055	0.577338	0.577338	0.531395	0.531395	0.531395	0.531395	0.531395	0.531395
gsm282404	6.10417	0	0.993099	0.968766	0.924768	0.895416	0.848925	0.816092	0.780444	0.747967	0.735823	0.699067	0.666122	0.646867	0.620911	0.582977	0.5491	0.528091	0.528091	0.464436	0.464436	0.464436	0.464436	0.464436	0.464436
gsm282405	5.33667	0	0.992241	0.966248	0.923337	0.892856	0.848712	0.817198	0.783106	0.750316	0.73975	0.707002	0.670899	0.650051	0.615674	0.573622	0.544265	0.525678	0.525678	0.470549	0.470549	0.470549	0.470549	0.470549	0.470549
gsm282406	9.20833	0	0.993377	0.972988	0.937428	0.912841	0.875029	0.849309	0.820753	0.794344	0.783971	0.754663	0.723823	0.707398	0.682288	0.647536	0.620466	0.603071	0.603071	0.556979	0.556979	0.556979	0.556979	0.556979	0.556979
gsm282407	8.11	0	0.992221	0.969177	0.929524	0.90182	0.859496	0.829118	0.796846	0.767087	0.755959	0.724936	0.690618	0.671747	0.643019	0.601701	0.570659	0.551876	0.551876	0.498814	0.498814	0.498814	0.498814	0.498814	0.498814
gsm282408	7.58333	1	0.992838	0.970769	0.933877	0.908295	0.869347	0.84218	0.811493	0.791736	0.780373	0.749798	0.717654	0.697767	0.670023	0.627293	0.594908	0.579171	0.579171	0.538648	0.538648	0.538648	0.538648	0.538648	0.538648
gsm282410	4.07667	1	0.989623	0.96152	0.913013	0.87926	0.832006	0.797112	0.759371	0.724588	0.711384	0.675601	0.63704	0.615535	0.582883	0.540493	0.504477	0.48704	0.48704	0.434418	0.434418	0.434418	0.434418	0.434418	0.434418
gsm282412	12.66	1	0.993203	0.971803	0.936397	0.909986	0.869672	0.843214	0.811841	0.783472	0.774505	0.741155	0.710349	0.691191	0.674651	0.630717	0.601047	0.582748	0.582748	0.540488	0.540488	0.540488	0.540488	0.540488	0.540488
gsm282413	4.09583	1	0.990637	0.959102	0.908328	0.872881	0.821672	0.787276	0.746428	0.712965	0.699092	0.657967	0.615074	0.592687	0.557252	0.510144	0.472841	0.451797	0.451797	0.401266	0.401266	0.401266	0.401266	0.401266	0.401266
gsm282414	5.78917	0	0.991937	0.966421	0.923235	0.892596	0.849451	0.819001	0.783768	0.751472	0.739241	0.703298	0.665226	0.64486	0.612123	0.56699	0.534319	0.518504	0.518504	0.464981	0.464981	0.464981	0.464981	0.464981	0.464981
gsm282415	9.18917	0	0.99236	0.971564	0.933231	0.906708	0.866627	0.83877	0.808333	0.779629	0.768522	0.738123	0.708444	0.691396	0.661397	0.628986	0.595258	0.582565	0.582565	0.533518	0.533518	0.533518	0.533518	0.533518	0.533518
gsm282416	7.55917	0	0.993488	0.972726	0.935949	0.910781	0.871275	0.844365	0.814319	0.78658	0.776179	0.745272	0.713958	0.698063	0.671769	0.635032	0.604317	0.583996	0.583996	0.53086	0.53086	0.53086	0.53086	0.53086	0.53086
gsm282417	5.975	0	0.992089	0.967441	0.925014	0.893706	0.850794	0.821289	0.788939	0.758113	0.746558	0.709412	0.674742	0.654812	0.625114	0.582324	0.551353	0.534545	0.534545	0.472375	0.472375	0.472375	0.472375	0.472375	0.472375
gsm282420	12.7892	0	0.99295	0.974713	0.942331	0.917496	0.881454	0.854839	0.826737	0.798391	0.789271	0.760909	0.730418	0.714612	0.689768	0.651509	0.623028	0.607847	0.607847	0.563055	0.563055	0.563055	0.563055	0.563055	0.563055
gsm282421	10.9508	0	0.99413	0.97198	0.934014	0.90829	0.868034	0.839196	0.806329	0.775346	0.764832	0.731508	0.698644	0.68072	0.654878	0.61932	0.590655	0.572218	0.572218	0.516094	0.516094	0.516094	0.516094	0.516094	0.516094
gsm282422	10.9208	0	0.993703	0.972132	0.936584	0.911466	0.871994	0.845171	0.813734	0.784682	0.773916	0.743766	0.712899	0.69714	0.67025	0.634122	0.603525	0.587976	0.587976	0.534779	0.534779	0.534779	0.534779	0.534779	0.534779
gsm282424	7.58333	1	0.989712	0.961451	0.915276	0.882802	0.83151	0.79676	0.757524	0.732364	0.719641	0.680582	0.645887	0.626356	0.595414	0.55113	0.51509	0.496175	0.496175	0.438448	0.438448	0.438448	0.438448	0.438448	0.438448
gsm282425	8.14833	0	0.993182	0.972379	0.936504	0.912755	0.874418	0.847696	0.817555	0.790177	0.78077	0.749928	0.718019	0.700638	0.671824	0.633383	0.599262	0.579056	0.579056	0.527609	0.527609	0.527609	0.527609	0.527609	0.527609
gsm282426	6.13667	1	0.991647	0.966418	0.922493	0.892029	0.847021	0.817168	0.787226	0.758341	0.745782	0.714014	0.681877	0.660901	0.634494	0.60076	0.569573	0.553057	0.553057	0.515541	0.515541	0.515541	0.515541	0.515541	0.515541
gsm282428	6.56417	1	0.990147	0.958357	0.905841	0.869124	0.816456	0.780611	0.745276	0.70744	0.694283	0.657361	0.616418	0.594578	0.558928	0.512564	0.483024	0.463327	0.463327	0.412814	0.412814	0.412814	0.412814	0.412814	0.412814
gsm282430	11.3342	0	0.991961	0.967933	0.927576	0.899701	0.855978	0.828283	0.795799	0.766276	0.75526	0.722992	0.685752	0.666836	0.633859	0.592131	0.560537	0.545441	0.545441	0.496407	0.496407	0.496407	0.496407	0.496407	0.496407
gsm282432	9.44083	0	0.992979	0.972667	0.937829	0.912703	0.875866	0.850123	0.823175	0.797893	0.78742	0.760289	0.729821	0.712132	0.682203	0.643762	0.617153	0.601975	0.601975	0.552397	0.552397	0.552397	0.552397	0.552397	0.552397
gsm282433	9.75083	0	0.993226	0.971471	0.93587	0.911173	0.871178	0.84358	0.813229	0.789496	0.778604	0.747956	0.715283	0.698627	0.670574	0.631159	0.601482	0.584322	0.584322	0.533965	0.533965	0.533965	0.533965	0.533965	0.533965
gsm282434	11.9017	0	0.992561	0.967781	0.927376	0.898339	0.854924	0.825585	0.796571	0.765961	0.753582	0.719417	0.684545	0.666403	0.638398	0.594361	0.565348	0.546397	0.546397	0.501444	0.501444	0.501444	0.501444	0.501444	0.501444
gsm282435	12.1483	0	0.988518	0.958349	0.903669	0.86564	0.808028	0.768923	0.728105	0.691681	0.67819	0.636411	0.597179	0.574642	0.541275	0.489134	0.455512	0.436401	0.436401	0.385723	0.385723	0.385723	0.385723	0.385723	0.385723
gsm282436	11.94	0	0.991687	0.965831	0.921846	0.892556	0.846463	0.814086	0.776182	0.745723	0.733284	0.69523	0.658855	0.636852	0.605634	0.560694	0.5252	0.503709	0.503709	0.446327	0.446327	0.446327	0.446327	0.446327	0.446327
gsm282437	9.8575	0	0.993709	0.974036	0.937752	0.914088	0.877889	0.851383	0.821614	0.796621	0.785607	0.754417	0.723862	0.706312	0.677523	0.641443	0.613176	0.593445	0.593445	0.54832	0.54832	0.54832	0.54832	0.54832	0.54832
gsm282438	7.76417	0	0.990975	0.965766	0.922808	0.893034	0.846696	0.815779	0.778903	0.750788	0.738489	0.703623	0.669405	0.649948	0.619572	0.577029	0.542081	0.527306	0.527306	0.485749	0.485749	0.485749	0.485749	0.485749	0.485749
gsm282439	11.8958	0	0.993225	0.974024	0.938648	0.914139	0.876454	0.849942	0.818568	0.792748	0.78308	0.752413	0.719474	0.701368	0.676196	0.632744	0.601938	0.583849	0.583849	0.530756	0.530756	0.530756	0.530756	0.530756	0.530756
gsm282441	7.2025	0	0.992533	0.969282	0.930293	0.902572	0.859667	0.831706	0.799665	0.771908	0.761898	0.727986	0.692841	0.675295	0.647743	0.603197	0.574373	0.554326	0.554326	0.504654	0.504654	0.504654	0.504654	0.504654	0.504654
gsm282442	4.24917	1	0.992672	0.969071	0.926323	0.89767	0.856047	0.823785	0.791591	0.756511	0.745228	0.711919	0.680631	0.661815	0.630849	0.597154	0.569272	0.552921	0.552921	0.497383	0.497383	0.497383	0.497383	0.497383	0.497383
gsm282443	10.1675	0	0.992951	0.970914	0.932388	0.904507	0.86378	0.834784	0.802312	0.774572	0.763532	0.730118	0.696908	0.680823	0.651372	0.611638	0.577571	0.557551	0.557551	0.513832	0.513832	0.513832	0.513832	0.513832	0.513832
gsm282444	12.3175	1	0.993692	0.972021	0.935403	0.908363	0.867554	0.837261	0.806721	0.776949	0.767429	0.737251	0.707895	0.689503	0.680474	0.634163	0.606076	0.586812	0.586812	0.535779	0.535779	0.535779	0.535779	0.535779	0.535779
gsm282445	12.2708	0	0.993788	0.975361	0.944291	0.921516	0.887925	0.863492	0.838643	0.813478	0.804615	0.777884	0.750581	0.733787	0.710427	0.675451	0.644637	0.626713	0.626713	0.582757	0.582757	0.582757	0.582757	0.582757	0.582757
gsm282447	11.315	0	0.993308	0.973199	0.94013	0.916897	0.879901	0.853046	0.823297	0.799315	0.789313	0.756935	0.724828	0.707299	0.680383	0.642863	0.611377	0.594071	0.594071	0.552414	0.552414	0.552414	0.552414	0.552414	0.552414
gsm282448	10.2058	0	0.990733	0.960954	0.91189	0.877649	0.826281	0.791208	0.749821	0.71342	0.699836	0.65883	0.618139	0.59716	0.561198	0.517975	0.480767	0.460467	0.460467	0.411092	0.411092	0.411092	0.411092	0.411092	0.411092
gsm282449	10.37	0	0.992268	0.965786	0.921083	0.89028	0.844306	0.811709	0.776806	0.745898	0.734054	0.699256	0.66362	0.643451	0.610903	0.576408	0.540039	0.51785	0.51785	0.459447	0.459447	0.459447	0.459447	0.459447	0.459447
gsm282450	11.1867	0	0.988221	0.955771	0.902118	0.866286	0.808392	0.770298	0.728486	0.693702	0.679473	0.640108	0.598406	0.576613	0.542121	0.50054	0.464253	0.444065	0.444065	0.398171	0.398171	0.398171	0.398171	0.398171	0.398171
gsm282451	3.74	1	0.993922	0.974412	0.941462	0.918882	0.880861	0.854689	0.825487	0.797204	0.786946	0.755342	0.723268	0.705937	0.677292	0.638178	0.607282	0.590053	0.590053	0.546687	0.546687	0.546687	0.546687	0.546687	0.546687
gsm282452	5.8575	1	0.991238	0.966576	0.921063	0.889729	0.845265	0.816524	0.78314	0.750315	0.738861	0.703526	0.666455	0.645413	0.610048	0.572842	0.54047	0.520969	0.520969	0.466066	0.466066	0.466066	0.466066	0.466066	0.466066
gsm282453	11.74	0	0.992046	0.967379	0.922665	0.892185	0.845407	0.810566	0.773183	0.738725	0.726739	0.691172	0.655427	0.636547	0.605463	0.564949	0.528914	0.510453	0.510453	0.459262	0.459262	0.459262	0.459262	0.459262	0.459262
gsm282454	0.945	1	0.993257	0.96274	0.913334	0.878556	0.82513	0.78989	0.748757	0.709597	0.697644	0.655828	0.617701	0.596923	0.566375	0.524356	0.490591	0.465826	0.465826	0.412268	0.412268	0.412268	0.412268	0.412268	0.412268
gsm282456	10.9533	1	0.993317	0.974594	0.940636	0.916261	0.879897	0.853969	0.825745	0.800696	0.791465	0.761234	0.737892	0.721454	0.692259	0.647102	0.616374	0.599945	0.599945	0.544139	0.544139	0.544139	0.544139	0.544139	0.544139
gsm282457	12.3175	0	0.98933	0.959275	0.908756	0.873888	0.818026	0.780885	0.737004	0.70126	0.687318	0.648941	0.611812	0.589779	0.567686	0.518404	0.484017	0.469813	0.469813	0.411081	0.411081	0.411081	0.411081	0.411081	0.411081
gsm282458	11.0492	0	0.993625	0.973886	0.941309	0.918209	0.881889	0.857623	0.828009	0.802356	0.792735	0.763797	0.735258	0.716906	0.687961	0.652579	0.625203	0.613163	0.613163	0.56191	0.56191	0.56191	0.56191	0.56191	0.56191
gsm282459	13.29	0	0.993678	0.975412	0.943554	0.921092	0.886883	0.863137	0.836556	0.81152	0.802442	0.774909	0.745875	0.729234	0.70321	0.664402	0.635906	0.620187	0.620187	0.569529	0.569529	0.569529	0.569529	0.569529	0.569529
gsm282462	15.4358	0	0.993647	0.972124	0.934919	0.90903	0.869055	0.8409	0.809714	0.780304	0.769308	0.736262	0.705593	0.688582	0.660993	0.619247	0.585235	0.565628	0.565628	0.51462	0.51462	0.51462	0.51462	0.51462	0.51462
gsm282463	4.06833	1	0.992085	0.967379	0.922796	0.892891	0.849887	0.818201	0.78179	0.751932	0.739266	0.703632	0.668374	0.649423	0.61537	0.581266	0.546619	0.527401	0.527401	0.465935	0.465935	0.465935	0.465935	0.465935	0.465935
gsm282464	16.5675	0	0.98735	0.952573	0.891087	0.846495	0.786304	0.744671	0.700001	0.660226	0.645918	0.604902	0.560625	0.536929	0.498268	0.450333	0.416916	0.399793	0.399793	0.344091	0.344091	0.344091	0.344091	0.344091	0.344091
gsm282465	7.51	1	0.989995	0.963125	0.915141	0.88278	0.832476	0.798525	0.760941	0.731639	0.717728	0.678944	0.640809	0.620434	0.585075	0.546803	0.511613	0.492946	0.492946	0.439586	0.439586	0.439586	0.439586	0.439586	0.439586
gsm282467	15.8058	0	0.99286	0.97262	0.939386	0.914807	0.876911	0.849929	0.820035	0.794473	0.784324	0.753137	0.723939	0.705612	0.677756	0.63647	0.604869	0.58704	0.58704	0.546329	0.546329	0.546329	0.546329	0.546329	0.546329
gsm282468	13.3425	1	0.99207	0.965283	0.920669	0.890267	0.843265	0.810193	0.7738	0.73758	0.725039	0.68933	0.65196	0.63472	0.59628	0.57852	0.542701	0.522405	0.522405	0.481716	0.481716	0.481716	0.481716	0.481716	0.481716
gsm282469	12.6383	0	0.992303	0.970761	0.933931	0.907268	0.86641	0.83873	0.806166	0.780142	0.768318	0.73544	0.704278	0.686414	0.65737	0.612976	0.580555	0.568057	0.568057	0.515809	0.515809	0.515809	0.515809	0.515809	0.515809
gsm282470	2.6	1	0.993295	0.972265	0.937462	0.911826	0.869955	0.841671	0.809763	0.783064	0.772764	0.739553	0.710473	0.691313	0.666091	0.625166	0.595043	0.575131	0.575131	0.526575	0.526575	0.526575	0.526575	0.526575	0.526575
gsm282471	2.91	1	0.991518	0.960132	0.915554	0.880641	0.828777	0.792266	0.751435	0.716527	0.703802	0.661052	0.620551	0.596388	0.563962	0.51652	0.477274	0.45789	0.45789	0.411632	0.411632	0.411632	0.411632	0.411632	0.411632
gsm282472	12.6133	0	0.988811	0.958859	0.907767	0.87083	0.814594	0.777639	0.735774	0.70028	0.686813	0.64521	0.60661	0.584893	0.554551	0.504274	0.470531	0.454204	0.454204	0.39675	0.39675	0.39675	0.39675	0.39675	0.39675
gsm282473	13.3125	0	0.990935	0.966666	0.921029	0.890068	0.8427	0.810501	0.773961	0.745476	0.733843	0.699583	0.664858	0.646939	0.614185	0.576739	0.54252	0.523515	0.523515	0.461485	0.461485	0.461485	0.461485	0.461485	0.461485
gsm282474	11.9292	1	0.990477	0.962487	0.914386	0.881216	0.829697	0.794178	0.755912	0.72264	0.709368	0.67392	0.635175	0.623759	0.587168	0.543505	0.503324	0.483784	0.483784	0.429863	0.429863	0.429863	0.429863	0.429863	0.429863
gsm282475	12.1483	0	0.991738	0.968503	0.927361	0.89806	0.854506	0.826231	0.792617	0.761461	0.751001	0.717123	0.683572	0.666131	0.633174	0.590103	0.557203	0.541505	0.541505	0.479227	0.479227	0.479227	0.479227	0.479227	0.479227
gsm282476	10.86	1	0.991374	0.964104	0.919458	0.886628	0.836637	0.801843	0.765322	0.730934	0.717584	0.682008	0.652818	0.631056	0.600461	0.5534	0.523245	0.50847	0.50847	0.452784	0.452784	0.452784	0.452784	0.452784	0.452784
gsm282477	11.57	0	0.98906	0.956622	0.900742	0.861843	0.802166	0.762015	0.717418	0.679016	0.664363	0.62027	0.580641	0.561208	0.522865	0.484925	0.446296	0.429424	0.429424	0.378334	0.378334	0.378334	0.378334	0.378334	0.378334
gsm282479	18.2933	0	0.99258	0.965694	0.920269	0.889352	0.842448	0.808921	0.775053	0.741763	0.73048	0.69399	0.660835	0.639379	0.609725	0.567045	0.534711	0.509923	0.509923	0.46521	0.46521	0.46521	0.46521	0.46521	0.46521
gsm282480	16.7833	0	0.991919	0.966636	0.92289	0.892252	0.846362	0.813852	0.776557	0.743705	0.733485	0.696739	0.660407	0.640386	0.605819	0.572085	0.543727	0.521235	0.521235	0.4729	0.4729	0.4729	0.4729	0.4729	0.4729
gsm282481	13.1342	0	0.990424	0.960636	0.910393	0.875268	0.820818	0.781919	0.740682	0.703671	0.691115	0.653895	0.61604	0.594367	0.561427	0.513353	0.47617	0.45641	0.45641	0.406497	0.406497	0.406497	0.406497	0.406497	0.406497
gsm282482	10.1017	1	0.993814	0.97381	0.937408	0.912313	0.873359	0.844499	0.814042	0.788953	0.777956	0.747438	0.719918	0.70287	0.674489	0.63798	0.60552	0.584672	0.584672	0.535952	0.535952	0.535952	0.535952	0.535952	0.535952
gsm282483	0.0658333	0	0.992666	0.969055	0.929077	0.900988	0.858684	0.829275	0.798474	0.760868	0.748927	0.716222	0.68484	0.665853	0.639596	0.594004	0.565281	0.547022	0.547022	0.491667	0.491667	0.491667	0.491667	0.491667	0.491667
gsm282485	3.95333	1	0.993071	0.97059	0.933127	0.910677	0.869928	0.841815	0.809232	0.78421	0.773783	0.742795	0.709813	0.691209	0.66154	0.625228	0.592653	0.574943	0.574943	0.531247	0.531247	0.531247	0.531247	0.531247	0.531247
gsm282486	14.1483	0	0.993845	0.974174	0.938327	0.91376	0.877882	0.851395	0.822484	0.795564	0.786579	0.757713	0.727635	0.711141	0.685236	0.65156	0.623644	0.607619	0.607619	0.557929	0.557929	0.557929	0.557929	0.557929	0.557929
gsm282487	17.09	0	0.990976	0.964302	0.916451	0.883953	0.833576	0.799593	0.763223	0.732453	0.718815	0.680967	0.646191	0.626086	0.594737	0.558522	0.522098	0.504011	0.504011	0.443166	0.443166	0.443166	0.443166	0.443166	0.443166
gsm282488	1.3675	1	0.990178	0.965495	0.914263	0.879828	0.828654	0.792599	0.751625	0.715795	0.702825	0.664845	0.627923	0.60782	0.571967	0.5178	0.479883	0.45979	0.45979	0.409553	0.409553	0.409553	0.409553	0.409553	0.409553
gsm282489	13.3425	1	0.991811	0.963593	0.912269	0.881186	0.832025	0.797253	0.759942	0.730082	0.718921	0.682794	0.645145	0.624026	0.589479	0.571519	0.534291	0.517096	0.517096	0.452759	0.452759	0.452759	0.452759	0.452759	0.452759
gsm282490	5.83833	1	0.991368	0.966501	0.924266	0.893775	0.847718	0.817526	0.783975	0.751201	0.740257	0.703948	0.667966	0.648768	0.616877	0.574766	0.540845	0.521681	0.521681	0.467895	0.467895	0.467895	0.467895	0.467895	0.467895
gsm282491	10.4383	1	0.991571	0.965189	0.918666	0.88702	0.837804	0.803749	0.765369	0.732365	0.719035	0.679726	0.648711	0.626125	0.596271	0.552266	0.514765	0.493793	0.493793	0.43798	0.43798	0.43798	0.43798	0.43798	0.43798
gsm282492	10.6575	1	0.992313	0.970452	0.930363	0.903835	0.86058	0.830456	0.798867	0.767557	0.756203	0.724944	0.696837	0.678888	0.652255	0.617617	0.587069	0.56924	0.56924	0.51694	0.51694	0.51694	0.51694	0.51694	0.51694
gsm282493	15.9067	0	0.987754	0.951822	0.892476	0.852816	0.789762	0.746239	0.69891	0.660088	0.644747	0.602457	0.560188	0.537081	0.50302	0.45486	0.419089	0.400411	0.400411	0.348989	0.348989	0.348989	0.348989	0.348989	0.348989
gsm282494	15.9175	0	0.991252	0.965227	0.922839	0.891663	0.844558	0.813412	0.777237	0.744125	0.731677	0.698208	0.66202	0.644356	0.611141	0.568404	0.534381	0.516406	0.516406	0.459465	0.459465	0.459465	0.459465	0.459465	0.459465
gsm282495	20.0058	0	0.989493	0.957409	0.903768	0.866911	0.809221	0.77072	0.72737	0.688622	0.67514	0.632483	0.592153	0.572066	0.538494	0.490144	0.455325	0.432832	0.432832	0.370966	0.370966	0.370966	0.370966	0.370966	0.370966
gsm282496	5.37833	0	0.994827	0.975761	0.943653	0.92102	0.886171	0.859487	0.830089	0.804708	0.796281	0.766896	0.739203	0.724494	0.695555	0.66525	0.636241	0.61918	0.61918	0.563723	0.563723	0.563723	0.563723	0.563723	0.563723
gsm282497	7.71	0	0.989171	0.957281	0.901645	0.863763	0.80529	0.763931	0.72152	0.682735	0.668115	0.627316	0.589432	0.566568	0.534224	0.480872	0.446731	0.427115	0.427115	0.371496	0.371496	0.371496	0.371496	0.371496	0.371496
gsm282498	16.0708	0	0.992235	0.969562	0.928328	0.900065	0.858977	0.82935	0.795238	0.762303	0.75121	0.716796	0.682612	0.663303	0.633413	0.588121	0.556013	0.539999	0.539999	0.485159	0.485159	0.485159	0.485159	0.485159	0.485159
gsm282499	15.7783	0	0.992228	0.968748	0.931521	0.904382	0.863792	0.836068	0.804404	0.778576	0.768336	0.738155	0.704147	0.684687	0.654965	0.614802	0.582349	0.562486	0.562486	0.511665	0.511665	0.511665	0.511665	0.511665	0.511665
gsm282500	15.9617	0	0.993043	0.970738	0.934761	0.908851	0.867349	0.839959	0.810944	0.78254	0.771532	0.740432	0.711737	0.693777	0.661324	0.617696	0.586521	0.566283	0.566283	0.513704	0.513704	0.513704	0.513704	0.513704	0.513704
gsm282501	9.23	1	0.991769	0.967107	0.923767	0.893857	0.850084	0.818747	0.788156	0.760303	0.747136	0.718723	0.685858	0.667479	0.635593	0.596341	0.562993	0.548347	0.548347	0.495915	0.495915	0.495915	0.495915	0.495915	0.495915
gsm282502	16.9367	0	0.990193	0.960072	0.911017	0.874589	0.820806	0.784451	0.744584	0.7119	0.697436	0.657943	0.618954	0.597438	0.562172	0.511048	0.478351	0.455839	0.455839	0.400846	0.400846	0.400846	0.400846	0.400846	0.400846
gsm282503	14.97	1	0.993472	0.971259	0.933667	0.907676	0.868024	0.839531	0.809788	0.779897	0.769772	0.739499	0.707009	0.688937	0.660681	0.623622	0.606926	0.588447	0.588447	0.527852	0.527852	0.527852	0.527852	0.527852	0.527852
gsm282504	13.6	0	0.992581	0.968783	0.929244	0.90155	0.858218	0.827344	0.792654	0.763493	0.753436	0.717907	0.682737	0.666233	0.63425	0.597521	0.563067	0.542626	0.542626	0.492768	0.492768	0.492768	0.492768	0.492768	0.492768
gsm282505	14.7317	0	0.993513	0.972509	0.936482	0.911737	0.873113	0.847604	0.819479	0.790463	0.781003	0.750926	0.722668	0.705301	0.679065	0.640607	0.611514	0.590056	0.590056	0.542986	0.542986	0.542986	0.542986	0.542986	0.542986
gsm282506	2.47083	0	0.991613	0.965193	0.919823	0.888531	0.840811	0.807973	0.772714	0.739864	0.727567	0.691961	0.657329	0.636412	0.605619	0.567984	0.535495	0.516172	0.516172	0.46367	0.46367	0.46367	0.46367	0.46367	0.46367
gsm282508	10.7942	0	0.990855	0.959782	0.907449	0.872893	0.816484	0.775676	0.732675	0.692304	0.677835	0.639272	0.598023	0.575886	0.54197	0.499222	0.460156	0.44035	0.44035	0.387662	0.387662	0.387662	0.387662	0.387662	0.387662
gsm282509	6.575	1	0.992969	0.971987	0.934668	0.908133	0.869745	0.842262	0.815345	0.790648	0.780286	0.748675	0.720657	0.703228	0.674516	0.633206	0.599565	0.580234	0.580234	0.53061	0.53061	0.53061	0.53061	0.53061	0.53061
gsm282510	9.89833	1	0.989907	0.957025	0.906077	0.870701	0.815814	0.777349	0.735616	0.697239	0.684055	0.651954	0.610572	0.591893	0.557002	0.510783	0.477101	0.463209	0.463209	0.406895	0.406895	0.406895	0.406895	0.406895	0.406895
gsm282511	11.17	0	0.990464	0.964721	0.918679	0.88816	0.841044	0.806668	0.77115	0.74173	0.728216	0.69222	0.655479	0.638477	0.602017	0.564619	0.529196	0.509408	0.509408	0.458213	0.458213	0.458213	0.458213	0.458213	0.458213
gsm282512	2.7175	1	0.991698	0.966261	0.924402	0.895048	0.850317	0.819401	0.784411	0.753131	0.741389	0.705293	0.668793	0.649532	0.616388	0.574225	0.542605	0.524448	0.524448	0.471543	0.471543	0.471543	0.471543	0.471543	0.471543
gsm282513	8.59167	1	0.992758	0.965337	0.921173	0.88951	0.841173	0.807664	0.768881	0.73292	0.727266	0.689796	0.650802	0.63141	0.599083	0.555369	0.525692	0.504449	0.504449	0.448663	0.448663	0.448663	0.448663	0.448663	0.448663
gsm282514	13.8133	0	0.993175	0.972929	0.938729	0.914215	0.875	0.847442	0.8164	0.789468	0.779263	0.748008	0.719176	0.700481	0.672115	0.633493	0.603102	0.586318	0.586318	0.538615	0.538615	0.538615	0.538615	0.538615	0.538615
gsm282515	2.12333	1	0.99202	0.967302	0.926403	0.897266	0.852634	0.82088	0.784713	0.754134	0.742684	0.710301	0.675118	0.655475	0.626594	0.588784	0.554202	0.538854	0.538854	0.490784	0.490784	0.490784	0.490784	0.490784	0.490784
gsm282516	8.43833	0	0.992457	0.969948	0.932256	0.905799	0.864472	0.837122	0.805794	0.778769	0.768585	0.733602	0.698925	0.680544	0.651417	0.609223	0.579354	0.557559	0.557559	0.507928	0.507928	0.507928	0.507928	0.507928	0.507928
gsm282517	13.6708	0	0.993657	0.973914	0.938692	0.914167	0.877524	0.851184	0.822686	0.795849	0.786364	0.757474	0.729865	0.711784	0.685555	0.651411	0.621143	0.605619	0.605619	0.559877	0.559877	0.559877	0.559877	0.559877	0.559877
gsm282519	11.0275	0	0.991007	0.962434	0.913825	0.880218	0.830598	0.792495	0.753168	0.719799	0.708178	0.668882	0.631275	0.611427	0.577941	0.538069	0.503557	0.48333	0.48333	0.426394	0.426394	0.426394	0.426394	0.426394	0.426394
gsm282520	2.69833	1	0.990745	0.964864	0.922364	0.890889	0.843203	0.809893	0.771256	0.73736	0.724574	0.688837	0.651313	0.634316	0.600333	0.550827	0.517119	0.500025	0.500025	0.453327	0.453327	0.453327	0.453327	0.453327	0.453327
gsm282521	12.54	0	0.994029	0.975777	0.943721	0.922216	0.887839	0.864988	0.838644	0.813208	0.804517	0.777645	0.748775	0.734127	0.710372	0.678226	0.651672	0.640478	0.640478	0.591595	0.591595	0.591595	0.591595	0.591595	0.591595
gsm282522	6.75583	1	0.991958	0.96545	0.920024	0.888155	0.839234	0.805415	0.772057	0.737696	0.7247	0.686827	0.651575	0.63166	0.598663	0.557537	0.52434	0.498661	0.498661	0.441661	0.441661	0.441661	0.441661	0.441661	0.441661
gsm282523	12.8825	0	0.992755	0.9709	0.933122	0.906667	0.865799	0.837403	0.80579	0.776789	0.765918	0.734798	0.703528	0.683286	0.656	0.616888	0.584189	0.570506	0.570506	0.52001	0.52001	0.52001	0.52001	0.52001	0.52001
gsm282524	11.885	0	0.992751	0.970629	0.931152	0.904745	0.865322	0.836672	0.805548	0.777055	0.766085	0.73504	0.704643	0.68657	0.655065	0.622434	0.591972	0.57339	0.57339	0.5179	0.5179	0.5179	0.5179	0.5179	0.5179
gsm282525	2.1675	1	0.989727	0.95611	0.903949	0.864845	0.80455	0.765184	0.72278	0.686178	0.673637	0.630596	0.58649	0.564148	0.52745	0.483387	0.444283	0.420003	0.420003	0.363555	0.363555	0.363555	0.363555	0.363555	0.363555
gsm282526	6.38083	0	0.992627	0.969429	0.930275	0.903382	0.860599	0.831484	0.800927	0.771347	0.761054	0.729532	0.696854	0.678719	0.65062	0.61193	0.580002	0.559011	0.559011	0.505293	0.505293	0.505293	0.505293	0.505293	0.505293
gsm282528	11.0767	0	0.991733	0.965247	0.916811	0.882948	0.831691	0.795203	0.755644	0.722666	0.711123	0.671608	0.632753	0.610317	0.581025	0.540656	0.507014	0.485428	0.485428	0.429062	0.429062	0.429062	0.429062	0.429062	0.429062
gsm282529	7.285	0	0.993622	0.973382	0.936872	0.911715	0.874955	0.849743	0.820234	0.795389	0.785886	0.754641	0.725377	0.708243	0.683466	0.648292	0.618802	0.604406	0.604406	0.560053	0.560053	0.560053	0.560053	0.560053	0.560053
gsm282530	3.44667	0	0.992261	0.968461	0.926936	0.898194	0.852741	0.82109	0.785146	0.753907	0.741953	0.708419	0.675979	0.657356	0.624711	0.588804	0.556478	0.54147	0.54147	0.485079	0.485079	0.485079	0.485079	0.485079	0.485079
gsm282531	12.3292	0	0.992828	0.968617	0.927922	0.900831	0.859685	0.829407	0.795472	0.766816	0.756057	0.721977	0.68893	0.672056	0.640069	0.607105	0.575363	0.559316	0.559316	0.509449	0.509449	0.509449	0.509449	0.509449	0.509449
gsm282532	6.29	0	0.992813	0.973486	0.94046	0.915858	0.875646	0.847533	0.816772	0.789522	0.779508	0.750743	0.720145	0.703515	0.678287	0.639922	0.610927	0.593472	0.593472	0.542726	0.542726	0.542726	0.542726	0.542726	0.542726
gsm282534	10.4467	0	0.993785	0.971876	0.936711	0.91214	0.876106	0.848761	0.821448	0.796146	0.785873	0.758407	0.725539	0.708806	0.679095	0.650416	0.623068	0.604048	0.604048	0.566649	0.566649	0.566649	0.566649	0.566649	0.566649
gsm282536	16.5067	0	0.99306	0.971414	0.933707	0.907209	0.868465	0.840513	0.810485	0.779909	0.769662	0.738529	0.707983	0.688562	0.658904	0.614736	0.584422	0.564264	0.564264	0.517058	0.517058	0.517058	0.517058	0.517058	0.517058
gsm282538	2.26333	1	0.992319	0.967667	0.92689	0.897144	0.852304	0.820931	0.785431	0.753233	0.742868	0.707274	0.669715	0.648853	0.618867	0.575648	0.54892	0.533484	0.533484	0.477838	0.477838	0.477838	0.477838	0.477838	0.477838
gsm282539	12.4708	0	0.989975	0.961287	0.909644	0.875144	0.821099	0.783883	0.743744	0.711239	0.697048	0.65849	0.620941	0.600441	0.55998	0.52102	0.481503	0.459202	0.459202	0.414228	0.414228	0.414228	0.414228	0.414228	0.414228
gsm282541	8.06833	0	0.994094	0.975347	0.940224	0.917282	0.881527	0.85566	0.826196	0.799469	0.789714	0.760847	0.730175	0.714788	0.689824	0.659417	0.627564	0.610401	0.610401	0.560758	0.560758	0.560758	0.560758	0.560758	0.560758
gsm282543	6.01917	0	0.990162	0.961329	0.910881	0.877515	0.826302	0.790737	0.750718	0.714812	0.701436	0.663196	0.628331	0.608504	0.573698	0.538775	0.504561	0.485745	0.485745	0.428493	0.428493	0.428493	0.428493	0.428493	0.428493
gsm282545	11.7175	0	0.990325	0.958019	0.904494	0.869837	0.816943	0.779158	0.739873	0.704225	0.690717	0.651375	0.612059	0.588857	0.555725	0.50974	0.473008	0.451603	0.451603	0.399477	0.399477	0.399477	0.399477	0.399477	0.399477
gsm282546	5.96167	0	0.993936	0.972735	0.937547	0.912973	0.875352	0.849157	0.818379	0.790971	0.780231	0.7498	0.72211	0.705108	0.678961	0.641016	0.610439	0.593072	0.593072	0.543746	0.543746	0.543746	0.543746	0.543746	0.543746
gsm282547	11.43	0	0.99394	0.9754	0.941651	0.918271	0.880469	0.853841	0.825559	0.800527	0.790401	0.761407	0.732517	0.714727	0.689082	0.649254	0.616685	0.59763	0.59763	0.547931	0.547931	0.547931	0.547931	0.547931	0.547931
gsm282548	7.73167	0	0.993612	0.971449	0.934008	0.907851	0.867671	0.838633	0.806093	0.778181	0.766926	0.736769	0.704912	0.68754	0.655474	0.624138	0.591199	0.572903	0.572903	0.528741	0.528741	0.528741	0.528741	0.528741	0.528741
gsm282550	7.55083	0	0.993259	0.972774	0.936014	0.908874	0.869132	0.840503	0.808257	0.779446	0.767253	0.733522	0.702118	0.685672	0.659026	0.615959	0.581405	0.563374	0.563374	0.516999	0.516999	0.516999	0.516999	0.516999	0.516999
gsm282551	3.10417	1	0.990473	0.963693	0.917177	0.885268	0.834921	0.801395	0.761269	0.729403	0.716035	0.679592	0.642264	0.622221	0.589898	0.544195	0.508254	0.4885	0.4885	0.438345	0.438345	0.438345	0.438345	0.438345	0.438345
gsm282552	5.03	1	0.992618	0.970772	0.932297	0.905944	0.863351	0.837475	0.803675	0.776837	0.765169	0.731091	0.699431	0.681476	0.651071	0.607023	0.576092	0.56105	0.56105	0.498605	0.498605	0.498605	0.498605	0.498605	0.498605
gsm282553	11.1067	0	0.993497	0.971018	0.936069	0.910468	0.870958	0.843581	0.811805	0.785058	0.77464	0.742321	0.709071	0.691052	0.663504	0.6204	0.589865	0.571341	0.571341	0.523413	0.523413	0.523413	0.523413	0.523413	0.523413
gsm282556	12.3917	0	0.992349	0.966056	0.924233	0.895055	0.850445	0.819133	0.785196	0.753235	0.741694	0.706648	0.67157	0.653734	0.617603	0.578912	0.547599	0.52813	0.52813	0.465752	0.465752	0.465752	0.465752	0.465752	0.465752
gsm282557	7.315	1	0.992352	0.9665	0.922963	0.892754	0.847345	0.814953	0.777808	0.750075	0.739966	0.704081	0.668416	0.648906	0.614548	0.57459	0.538349	0.516627	0.516627	0.46067	0.46067	0.46067	0.46067	0.46067	0.46067
gsm282563	4.4825	0	0.991939	0.966858	0.926352	0.898983	0.854656	0.824492	0.790577	0.762007	0.750597	0.716308	0.6804	0.662806	0.632644	0.592118	0.557832	0.537022	0.537022	0.492261	0.492261	0.492261	0.492261	0.492261	0.492261
gsm282567	6.04417	1	0.989892	0.960119	0.90791	0.873035	0.821154	0.783727	0.745631	0.707012	0.694	0.65642	0.617639	0.59435	0.561132	0.517026	0.481095	0.462654	0.462654	0.414464	0.414464	0.414464	0.414464	0.414464	0.414464
gsm282569	7.47917	0	0.987406	0.941515	0.870335	0.823767	0.753155	0.707065	0.654219	0.612011	0.597774	0.550174	0.503738	0.47812	0.438964	0.396271	0.359807	0.342788	0.342788	0.291356	0.291356	0.291356	0.291356	0.291356	0.291356
gsm107072	4.14	1	0.991781	0.963928	0.916219	0.883366	0.836014	0.802389	0.764119	0.729482	0.716228	0.676631	0.634646	0.615893	0.578379	0.534037	0.496429	0.47691	0.47691	0.418804	0.418804	0.418804	0.418804	0.418804	0.418804
gsm107073	8.15	0	0.990751	0.961058	0.914717	0.880706	0.829465	0.793579	0.751953	0.716504	0.703961	0.666249	0.628955	0.606213	0.572509	0.534015	0.4972	0.478228	0.478228	0.423721	0.423721	0.423721	0.423721	0.423721	0.423721
gsm107074	2.22	1	0.991801	0.965644	0.925398	0.895644	0.849471	0.817648	0.78238	0.746855	0.734818	0.701697	0.66982	0.650509	0.621184	0.579552	0.54542	0.526593	0.526593	0.468471	0.468471	0.468471	0.468471	0.468471	0.468471
gsm107075	8.23	0	0.993288	0.971253	0.934181	0.906599	0.865804	0.838402	0.807081	0.780269	0.769266	0.736831	0.704145	0.688007	0.664026	0.623294	0.588802	0.570828	0.570828	0.527165	0.527165	0.527165	0.527165	0.527165	0.527165
gsm107076	5.55	1	0.991439	0.965706	0.923857	0.894267	0.848526	0.819009	0.783592	0.75508	0.741915	0.707417	0.673797	0.652467	0.619696	0.575516	0.54558	0.53247	0.53247	0.473264	0.473264	0.473264	0.473264	0.473264	0.473264
gsm107077	8.3	0	0.988502	0.953248	0.893356	0.853059	0.793541	0.750974	0.705748	0.666247	0.65014	0.60747	0.565954	0.54588	0.511521	0.458613	0.419676	0.400908	0.400908	0.343983	0.343983	0.343983	0.343983	0.343983	0.343983
gsm107078	4.42	1	0.991693	0.965415	0.921142	0.890916	0.846937	0.815573	0.78049	0.751007	0.739511	0.703773	0.668832	0.649287	0.613713	0.572879	0.541283	0.527256	0.527256	0.472359	0.472359	0.472359	0.472359	0.472359	0.472359
gsm107079	8.07	0	0.99296	0.971237	0.935568	0.909896	0.870941	0.844675	0.814705	0.786587	0.775528	0.743842	0.712982	0.696853	0.667394	0.634252	0.605183	0.588713	0.588713	0.550875	0.550875	0.550875	0.550875	0.550875	0.550875
gsm107080	6.38	0	0.99167	0.965484	0.922059	0.8913	0.842947	0.810239	0.775053	0.743559	0.731676	0.695508	0.661291	0.642106	0.611978	0.566479	0.532519	0.511159	0.511159	0.459349	0.459349	0.459349	0.459349	0.459349	0.459349
gsm107081	8.13	0	0.991705	0.96733	0.920564	0.890102	0.839932	0.806349	0.76931	0.736756	0.724043	0.689504	0.655745	0.636626	0.605328	0.561845	0.529307	0.51173	0.51173	0.464169	0.464169	0.464169	0.464169	0.464169	0.464169
gsm107082	5.51	1	0.99055	0.958674	0.905535	0.869347	0.815044	0.778974	0.739119	0.706347	0.692748	0.649898	0.611632	0.591723	0.55407	0.511612	0.473724	0.452677	0.452677	0.390571	0.390571	0.390571	0.390571	0.390571	0.390571
gsm107083	8.11	0	0.990968	0.966206	0.925231	0.897446	0.852637	0.822635	0.789684	0.76188	0.750155	0.717811	0.681888	0.663676	0.633995	0.597137	0.564454	0.546211	0.546211	0.492488	0.492488	0.492488	0.492488	0.492488	0.492488
gsm107084	5.47	1	0.990564	0.96062	0.911353	0.877822	0.824865	0.792002	0.752194	0.717268	0.705392	0.666064	0.627433	0.604858	0.573254	0.532697	0.499882	0.483005	0.483005	0.432055	0.432055	0.432055	0.432055	0.432055	0.432055
gsm107085	6.82	0	0.992158	0.967093	0.925542	0.897313	0.852741	0.821115	0.786824	0.758842	0.746854	0.71303	0.680795	0.659678	0.628244	0.58432	0.551813	0.534302	0.534302	0.488867	0.488867	0.488867	0.488867	0.488867	0.488867
gsm107087	7.71	0	0.992236	0.968022	0.927229	0.897471	0.851678	0.821271	0.78772	0.757294	0.746052	0.711989	0.677763	0.65737	0.628449	0.583831	0.552583	0.530893	0.530893	0.481314	0.481314	0.481314	0.481314	0.481314	0.481314
gsm107088	6.22	1	0.990529	0.963151	0.916112	0.884491	0.834473	0.801869	0.767152	0.734738	0.722232	0.686299	0.648456	0.628266	0.598362	0.549842	0.516789	0.495606	0.495606	0.444819	0.444819	0.444819	0.444819	0.444819	0.444819
gsm107089	3.06	1	0.992117	0.965264	0.919809	0.890765	0.843085	0.81053	0.773274	0.742137	0.730315	0.692326	0.654954	0.636794	0.602818	0.568872	0.535833	0.515653	0.515653	0.461037	0.461037	0.461037	0.461037	0.461037	0.461037
gsm107090	5.87	1	0.989339	0.958861	0.910229	0.87444	0.823165	0.790742	0.751777	0.719418	0.705804	0.667417	0.625483	0.602633	0.572577	0.517804	0.480064	0.457727	0.457727	0.414608	0.414608	0.414608	0.414608	0.414608	0.414608
gsm107091	7.86	0	0.992362	0.969692	0.930651	0.904612	0.863984	0.83509	0.802966	0.771298	0.759236	0.727137	0.694157	0.674535	0.646156	0.597864	0.565119	0.549329	0.549329	0.497853	0.497853	0.497853	0.497853	0.497853	0.497853
gsm107092	3.85	1	0.993173	0.968222	0.923523	0.895691	0.851912	0.819756	0.783477	0.751931	0.739538	0.701649	0.666584	0.64816	0.613528	0.58746	0.549594	0.527398	0.527398	0.473925	0.473925	0.473925	0.473925	0.473925	0.473925
gsm107093	2.65	1	0.990872	0.962508	0.918098	0.88612	0.835714	0.80226	0.76349	0.727739	0.714595	0.678899	0.63684	0.615208	0.585526	0.541619	0.504474	0.485512	0.485512	0.441308	0.441308	0.441308	0.441308	0.441308	0.441308
gsm107094	5.63	1	0.989827	0.960021	0.908801	0.874199	0.822343	0.790325	0.75064	0.71549	0.701327	0.662895	0.621533	0.601116	0.568821	0.527532	0.489146	0.474993	0.474993	0.424373	0.424373	0.424373	0.424373	0.424373	0.424373
gsm107095	7.61	0	0.991609	0.968431	0.924638	0.895361	0.849659	0.820025	0.784966	0.75533	0.743828	0.710853	0.673653	0.652207	0.621629	0.583571	0.550791	0.535031	0.535031	0.479093	0.479093	0.479093	0.479093	0.479093	0.479093
gsm107096	7.55	0	0.992782	0.970327	0.93147	0.904592	0.865142	0.837125	0.80749	0.779179	0.76775	0.735155	0.700833	0.682481	0.652413	0.610805	0.577634	0.554788	0.554788	0.508478	0.508478	0.508478	0.508478	0.508478	0.508478
gsm107097	3.18	1	0.991576	0.963505	0.918114	0.888299	0.839522	0.805483	0.76842	0.733983	0.722277	0.685854	0.648409	0.628159	0.596819	0.55863	0.520689	0.4984	0.4984	0.45091	0.45091	0.45091	0.45091	0.45091	0.45091
gsm107098	8.03	0	0.993095	0.971137	0.934944	0.909291	0.869375	0.842167	0.811557	0.783222	0.772861	0.74193	0.711114	0.6911	0.662874	0.619397	0.59076	0.574018	0.574018	0.527045	0.527045	0.527045	0.527045	0.527045	0.527045
gsm107099	7.31	0	0.990767	0.962526	0.911414	0.875725	0.823969	0.787675	0.747849	0.716864	0.704654	0.665658	0.62808	0.607608	0.572705	0.525352	0.490305	0.472416	0.472416	0.414473	0.414473	0.414473	0.414473	0.414473	0.414473
gsm107100	7.65	0	0.991855	0.966917	0.92718	0.899331	0.854778	0.824925	0.792699	0.762196	0.751986	0.718315	0.683125	0.666811	0.637502	0.599113	0.569255	0.548978	0.548978	0.504753	0.504753	0.504753	0.504753	0.504753	0.504753
gsm107101	7.38	0	0.992634	0.970374	0.930176	0.904275	0.862487	0.832822	0.800512	0.772099	0.761377	0.731191	0.696635	0.679743	0.647007	0.614178	0.581332	0.56359	0.56359	0.519496	0.519496	0.519496	0.519496	0.519496	0.519496
gsm107102	7.29	0	0.990181	0.957865	0.906355	0.867996	0.814499	0.775623	0.735619	0.698057	0.68568	0.644642	0.606094	0.582836	0.548506	0.504985	0.473172	0.455354	0.455354	0.397528	0.397528	0.397528	0.397528	0.397528	0.397528
gsm107103	8.03	0	0.992906	0.970569	0.931603	0.905119	0.863268	0.834226	0.802951	0.773716	0.764149	0.731466	0.698111	0.680856	0.651765	0.617816	0.587589	0.568028	0.568028	0.524074	0.524074	0.524074	0.524074	0.524074	0.524074
gsm107104	8.03	0	0.992692	0.969828	0.93131	0.904036	0.861837	0.833878	0.803048	0.776099	0.76529	0.731601	0.698988	0.681445	0.652891	0.615343	0.582783	0.564655	0.564655	0.51702	0.51702	0.51702	0.51702	0.51702	0.51702
gsm107105	7.93	0	0.991449	0.968046	0.926542	0.89659	0.851278	0.818768	0.78422	0.754368	0.742452	0.709278	0.675052	0.654657	0.626406	0.576182	0.545055	0.522983	0.522983	0.470819	0.470819	0.470819	0.470819	0.470819	0.470819
gsm107106	7.73	0	0.992383	0.967412	0.923684	0.893137	0.847477	0.81487	0.780624	0.74655	0.734775	0.702425	0.667138	0.648066	0.616371	0.573214	0.539425	0.522169	0.522169	0.47419	0.47419	0.47419	0.47419	0.47419	0.47419
gsm107107	8.2	0	0.990162	0.96043	0.910101	0.874912	0.821951	0.783725	0.738217	0.700091	0.68656	0.645507	0.605314	0.583603	0.547277	0.499978	0.461691	0.442225	0.442225	0.386772	0.386772	0.386772	0.386772	0.386772	0.386772
gsm107108	7.59	0	0.99119	0.964425	0.919436	0.888652	0.843391	0.810411	0.773272	0.741072	0.728369	0.692698	0.656647	0.63295	0.600909	0.557075	0.521392	0.504068	0.504068	0.460243	0.460243	0.460243	0.460243	0.460243	0.460243
gsm107109	7.81	0	0.99207	0.966235	0.92132	0.890427	0.843382	0.809665	0.773656	0.741253	0.72743	0.692197	0.656187	0.63608	0.600833	0.56014	0.523719	0.503306	0.503306	0.461033	0.461033	0.461033	0.461033	0.461033	0.461033
gsm107110	8.48	0	0.990708	0.959941	0.907861	0.872158	0.816911	0.777515	0.73923	0.699911	0.686443	0.646226	0.609352	0.58774	0.558949	0.515124	0.481782	0.458525	0.458525	0.406724	0.406724	0.406724	0.406724	0.406724	0.406724
gsm107111	7.95	0	0.992288	0.969814	0.932057	0.905892	0.865872	0.838577	0.8082	0.779247	0.768132	0.736598	0.702731	0.683206	0.653588	0.608722	0.578216	0.56458	0.56458	0.515095	0.515095	0.515095	0.515095	0.515095	0.515095
gsm107113	7.28	0	0.991721	0.965498	0.919399	0.888501	0.843262	0.810097	0.774241	0.742502	0.731059	0.696869	0.660468	0.639755	0.610055	0.572155	0.543192	0.523875	0.523875	0.465247	0.465247	0.465247	0.465247	0.465247	0.465247
gsm107114	7.96	0	0.992556	0.969614	0.930092	0.902361	0.860653	0.829986	0.79629	0.765889	0.753766	0.722225	0.692214	0.668621	0.640832	0.60364	0.570567	0.558757	0.558757	0.508236	0.508236	0.508236	0.508236	0.508236	0.508236
gsm107115	6.86	0	0.99037	0.958893	0.905914	0.871043	0.816113	0.777574	0.736424	0.698818	0.684976	0.644482	0.600775	0.578667	0.542065	0.498043	0.463393	0.442035	0.442035	0.399921	0.399921	0.399921	0.399921	0.399921	0.399921
gsm107117	7.03	0	0.992791	0.970288	0.933842	0.908637	0.868738	0.839503	0.808225	0.776915	0.766573	0.735073	0.70064	0.684768	0.658519	0.623086	0.592806	0.576416	0.576416	0.53477	0.53477	0.53477	0.53477	0.53477	0.53477
gsm107118	8.46	0	0.993103	0.972695	0.938042	0.91218	0.875942	0.850403	0.820965	0.796251	0.7855	0.757718	0.728395	0.709765	0.682496	0.654407	0.623511	0.610111	0.610111	0.570258	0.570258	0.570258	0.570258	0.570258	0.570258
gsm107119	7.84	0	0.992502	0.967183	0.925843	0.89757	0.851253	0.820059	0.781804	0.75041	0.739707	0.704415	0.668157	0.649652	0.619641	0.58491	0.552725	0.533088	0.533088	0.4918	0.4918	0.4918	0.4918	0.4918	0.4918
gsm107120	6.13	0	0.992276	0.968088	0.926505	0.898003	0.856179	0.82505	0.792045	0.762998	0.750682	0.71764	0.682895	0.66351	0.631431	0.592051	0.561621	0.542218	0.542218	0.496254	0.496254	0.496254	0.496254	0.496254	0.496254
gsm107121	7.21	0	0.993354	0.973062	0.939994	0.916113	0.879303	0.853726	0.824285	0.797439	0.787811	0.758835	0.730298	0.711997	0.687121	0.651451	0.62122	0.604956	0.604956	0.559687	0.559687	0.559687	0.559687	0.559687	0.559687
gsm107122	8.13	0	0.992999	0.969218	0.931884	0.906718	0.868354	0.840629	0.808993	0.781376	0.769787	0.739525	0.706234	0.68789	0.65715	0.622356	0.590718	0.574558	0.574558	0.535319	0.535319	0.535319	0.535319	0.535319	0.535319
gsm107123	7.65	0	0.992698	0.971234	0.933316	0.906841	0.866238	0.837604	0.803943	0.775877	0.765351	0.731699	0.700563	0.682783	0.652717	0.616322	0.585396	0.562405	0.562405	0.504302	0.504302	0.504302	0.504302	0.504302	0.504302
gsm107124	7.07	0	0.993817	0.974604	0.944327	0.920703	0.886116	0.862761	0.834212	0.809255	0.799915	0.768197	0.739821	0.723468	0.696817	0.652278	0.620614	0.602969	0.602969	0.555241	0.555241	0.555241	0.555241	0.555241	0.555241
gsm107125	4.72	1	0.992414	0.966293	0.92491	0.894651	0.852597	0.82043	0.785376	0.755051	0.744601	0.709678	0.673104	0.652424	0.621341	0.573462	0.539373	0.517461	0.517461	0.471448	0.471448	0.471448	0.471448	0.471448	0.471448
gsm107127	7.75	0	0.991546	0.965848	0.92109	0.889861	0.843935	0.811244	0.776732	0.747601	0.735144	0.700151	0.668636	0.648293	0.615742	0.569104	0.537825	0.515855	0.515855	0.466101	0.466101	0.466101	0.466101	0.466101	0.466101
gsm107128	8.08	0	0.993404	0.972633	0.938604	0.913098	0.87425	0.848346	0.819832	0.792948	0.784308	0.755479	0.72464	0.710102	0.683331	0.647883	0.621256	0.603869	0.603869	0.555249	0.555249	0.555249	0.555249	0.555249	0.555249
gsm107130	8.4	0	0.993623	0.972659	0.935055	0.90969	0.868577	0.839385	0.809108	0.783272	0.772897	0.742641	0.712813	0.697298	0.668129	0.631133	0.600444	0.585267	0.585267	0.536079	0.536079	0.536079	0.536079	0.536079	0.536079
gsm107131	7.54	0	0.992032	0.965597	0.920542	0.889441	0.841328	0.806933	0.77123	0.737716	0.724517	0.688984	0.653814	0.632773	0.600614	0.559224	0.523557	0.505593	0.505593	0.453239	0.453239	0.453239	0.453239	0.453239	0.453239
gsm107132	7.28	0	0.993663	0.973633	0.939608	0.91524	0.878694	0.851755	0.82297	0.796513	0.786656	0.759394	0.730311	0.712815	0.684863	0.643208	0.613483	0.599921	0.599921	0.549626	0.549626	0.549626	0.549626	0.549626	0.549626
gsm107133	7.73	0	0.992985	0.97103	0.933942	0.907309	0.866122	0.836903	0.805306	0.776877	0.767246	0.737061	0.703221	0.685961	0.657871	0.624579	0.594781	0.576453	0.576453	0.532021	0.532021	0.532021	0.532021	0.532021	0.532021
gsm107134	3	1	0.990137	0.962777	0.914421	0.88333	0.834065	0.797905	0.759852	0.728391	0.714725	0.67921	0.642807	0.621299	0.588265	0.545703	0.511133	0.491673	0.491673	0.440735	0.440735	0.440735	0.440735	0.440735	0.440735
gsm107135	6.31	0	0.99237	0.969458	0.930472	0.904421	0.862081	0.83345	0.800035	0.77202	0.759982	0.727017	0.693589	0.675645	0.652807	0.611077	0.578509	0.565245	0.565245	0.514012	0.514012	0.514012	0.514012	0.514012	0.514012
gsm107136	8.3	0	0.99362	0.973697	0.938527	0.915275	0.877809	0.850746	0.820315	0.795441	0.786374	0.755549	0.723945	0.70835	0.682397	0.648019	0.616079	0.600362	0.600362	0.549966	0.549966	0.549966	0.549966	0.549966	0.549966
gsm107137	7.07	0	0.993933	0.974817	0.941588	0.918328	0.881403	0.856233	0.827708	0.802413	0.79234	0.764125	0.737371	0.72185	0.692965	0.65367	0.622458	0.605471	0.605471	0.551623	0.551623	0.551623	0.551623	0.551623	0.551623
gsm107138	6.4	1	0.991317	0.965963	0.917209	0.883825	0.832652	0.795249	0.758498	0.724091	0.711092	0.677964	0.642506	0.621634	0.585176	0.542401	0.507598	0.486501	0.486501	0.425989	0.425989	0.425989	0.425989	0.425989	0.425989
gsm107139	8.15	0	0.993041	0.972425	0.935215	0.909885	0.871423	0.844643	0.815437	0.788135	0.778301	0.748404	0.718362	0.700674	0.67384	0.63367	0.606039	0.588826	0.588826	0.534707	0.534707	0.534707	0.534707	0.534707	0.534707
gsm107141	6.02	0	0.991238	0.961321	0.912494	0.879427	0.826949	0.790212	0.750745	0.718755	0.706677	0.669309	0.630628	0.608175	0.573991	0.522722	0.486722	0.46782	0.46782	0.414713	0.414713	0.414713	0.414713	0.414713	0.414713
gsm107142	5.85	0	0.99232	0.968296	0.926948	0.897659	0.853894	0.82275	0.789555	0.758351	0.747174	0.71286	0.680679	0.662275	0.630076	0.589701	0.559482	0.539852	0.539852	0.481631	0.481631	0.481631	0.481631	0.481631	0.481631
gsm107143	5.96	0	0.992956	0.971547	0.934826	0.909396	0.869774	0.842177	0.812398	0.784804	0.773942	0.744543	0.713086	0.695639	0.667938	0.632467	0.6019	0.584673	0.584673	0.527795	0.527795	0.527795	0.527795	0.527795	0.527795
gsm107144	5.81	0	0.993104	0.969291	0.930838	0.90354	0.862213	0.832133	0.797089	0.768663	0.757093	0.721183	0.69003	0.670967	0.641125	0.601619	0.567469	0.552508	0.552508	0.496524	0.496524	0.496524	0.496524	0.496524	0.496524
gsm107145	5.86	0	0.992754	0.969883	0.933636	0.907107	0.869729	0.842592	0.810543	0.782805	0.771218	0.738877	0.706363	0.688405	0.661612	0.627225	0.593224	0.579587	0.579587	0.536272	0.536272	0.536272	0.536272	0.536272	0.536272
gsm107146	5.75	0	0.991474	0.967694	0.924506	0.89541	0.852986	0.823334	0.789622	0.757662	0.745568	0.711611	0.678091	0.658844	0.625701	0.587026	0.551366	0.536401	0.536401	0.478949	0.478949	0.478949	0.478949	0.478949	0.478949
gsm107147	5.71	0	0.99348	0.971375	0.93639	0.909945	0.871002	0.843043	0.811763	0.78738	0.778462	0.745492	0.712986	0.69524	0.667547	0.630423	0.599604	0.578867	0.578867	0.529712	0.529712	0.529712	0.529712	0.529712	0.529712
gsm107148	5.63	0	0.991466	0.967951	0.928357	0.89899	0.854888	0.824699	0.790343	0.760829	0.749551	0.717306	0.679839	0.662474	0.631563	0.58938	0.555978	0.537808	0.537808	0.483974	0.483974	0.483974	0.483974	0.483974	0.483974
gsm107149	5.68	0	0.989577	0.959327	0.906329	0.868379	0.813833	0.776211	0.737044	0.696148	0.683149	0.645916	0.608848	0.583014	0.552449	0.500647	0.466459	0.448869	0.448869	0.39662	0.39662	0.39662	0.39662	0.39662	0.39662
gsm107150	7.99	0	0.993832	0.975393	0.94216	0.919002	0.882127	0.857065	0.828744	0.80144	0.791719	0.761482	0.733665	0.715108	0.690132	0.651301	0.620717	0.600933	0.600933	0.56044	0.56044	0.56044	0.56044	0.56044	0.56044
gsm107152	4.61	1	0.991465	0.965045	0.919987	0.889111	0.845205	0.809448	0.774195	0.742468	0.730925	0.695209	0.659613	0.636007	0.603514	0.565175	0.530075	0.509157	0.509157	0.465838	0.465838	0.465838	0.465838	0.465838	0.465838
gsm107153	5.69	0	0.992744	0.971102	0.933639	0.908654	0.867835	0.84093	0.810817	0.782537	0.772756	0.741213	0.710759	0.691103	0.663514	0.627444	0.597406	0.580552	0.580552	0.532643	0.532643	0.532643	0.532643	0.532643	0.532643
gsm107155	1.73	1	0.992319	0.973994	0.935264	0.908976	0.867372	0.838279	0.805433	0.778477	0.767073	0.735875	0.705577	0.688379	0.656292	0.616452	0.586211	0.571453	0.571453	0.512207	0.512207	0.512207	0.512207	0.512207	0.512207
gsm107156	8.33	0	0.993354	0.974338	0.94103	0.917236	0.883021	0.858013	0.82938	0.806091	0.795986	0.76971	0.74104	0.724492	0.697927	0.657979	0.628013	0.614273	0.614273	0.560702	0.560702	0.560702	0.560702	0.560702	0.560702
gsm107157	6.03	0	0.991696	0.968651	0.925185	0.8956	0.851035	0.81862	0.782275	0.751157	0.739961	0.70481	0.670697	0.652128	0.622147	0.576305	0.542913	0.524387	0.524387	0.466222	0.466222	0.466222	0.466222	0.466222	0.466222
gsm107158	4.51	1	0.991045	0.961067	0.912287	0.879256	0.831026	0.796887	0.754392	0.722118	0.708645	0.672209	0.632741	0.613194	0.577337	0.532681	0.498949	0.485513	0.485513	0.426381	0.426381	0.426381	0.426381	0.426381	0.426381
gsm107159	5.86	0	0.992212	0.969815	0.928577	0.899914	0.856426	0.826605	0.794944	0.7665	0.754703	0.723541	0.690861	0.672639	0.648152	0.609073	0.574883	0.557507	0.557507	0.507953	0.507953	0.507953	0.507953	0.507953	0.507953
gsm107160	5.56	0	0.992116	0.968947	0.927381	0.898473	0.853972	0.824107	0.787523	0.757919	0.74617	0.709747	0.675596	0.655883	0.62337	0.584736	0.551911	0.532235	0.532235	0.479957	0.479957	0.479957	0.479957	0.479957	0.479957
gsm107161	7.92	0	0.992506	0.969874	0.930553	0.904332	0.863785	0.835273	0.804793	0.77649	0.765522	0.736572	0.705037	0.686597	0.659211	0.627833	0.591057	0.573537	0.573537	0.529535	0.529535	0.529535	0.529535	0.529535	0.529535
gsm107162	6.52	0	0.992324	0.968923	0.927172	0.898944	0.856684	0.826218	0.793322	0.764276	0.752129	0.719292	0.68414	0.66563	0.634056	0.595713	0.559957	0.540362	0.540362	0.489877	0.489877	0.489877	0.489877	0.489877	0.489877
gsm107163	7.42	0	0.990719	0.959073	0.910124	0.875878	0.82416	0.786716	0.746654	0.712843	0.700555	0.660436	0.622708	0.60245	0.572387	0.527574	0.494948	0.474388	0.474388	0.420694	0.420694	0.420694	0.420694	0.420694	0.420694
gsm107164	6.46	0	0.992381	0.970535	0.932046	0.90646	0.864667	0.836928	0.804015	0.776358	0.764944	0.73415	0.700504	0.681803	0.652817	0.614566	0.58413	0.568151	0.568151	0.515995	0.515995	0.515995	0.515995	0.515995	0.515995
gsm107165	8.43	0	0.994636	0.974976	0.943502	0.920966	0.886931	0.863436	0.836314	0.811186	0.803042	0.774136	0.746996	0.729925	0.700836	0.669758	0.641276	0.620066	0.620066	0.576114	0.576114	0.576114	0.576114	0.576114	0.576114
gsm107166	6.72	1	0.991579	0.965801	0.919821	0.889553	0.841165	0.808483	0.774233	0.740912	0.728693	0.6925	0.656451	0.637471	0.6036	0.565535	0.531923	0.512396	0.512396	0.462572	0.462572	0.462572	0.462572	0.462572	0.462572
gsm107167	7.28	0	0.993856	0.973135	0.93899	0.914331	0.879703	0.853128	0.825528	0.80023	0.790313	0.763626	0.7337	0.717819	0.689064	0.654997	0.627487	0.612467	0.612467	0.559135	0.559135	0.559135	0.559135	0.559135	0.559135
gsm107168	7.96	0	0.992045	0.968803	0.931446	0.904143	0.863535	0.834216	0.803129	0.773562	0.762455	0.730118	0.69782	0.679504	0.648705	0.60994	0.576824	0.562186	0.562186	0.516337	0.516337	0.516337	0.516337	0.516337	0.516337
gsm107169	7.59	0	0.994369	0.976763	0.94487	0.923306	0.889161	0.865351	0.839499	0.815736	0.806618	0.778938	0.752885	0.737851	0.711583	0.682515	0.652547	0.636144	0.636144	0.596799	0.596799	0.596799	0.596799	0.596799	0.596799
gsm107170	1.21	1	0.9923	0.971116	0.931325	0.902327	0.860986	0.830892	0.79793	0.768086	0.756643	0.724114	0.693633	0.675786	0.647926	0.607196	0.571513	0.553795	0.553795	0.506555	0.506555	0.506555	0.506555	0.506555	0.506555
gsm107171	7.51	0	0.993733	0.973588	0.938508	0.915172	0.878837	0.853226	0.823778	0.800411	0.790398	0.759444	0.728577	0.712485	0.684087	0.64097	0.608058	0.587261	0.587261	0.542448	0.542448	0.542448	0.542448	0.542448	0.542448
gsm107172	7.67	0	0.994028	0.974651	0.942488	0.920926	0.885212	0.859832	0.831089	0.805534	0.795844	0.765473	0.73636	0.719399	0.694202	0.657462	0.629931	0.611531	0.611531	0.56369	0.56369	0.56369	0.56369	0.56369	0.56369
gsm107173	8.3	0	0.992759	0.970294	0.929877	0.903841	0.863036	0.833917	0.802717	0.774234	0.763946	0.732769	0.698391	0.681086	0.650792	0.612594	0.5809	0.564104	0.564104	0.516476	0.516476	0.516476	0.516476	0.516476	0.516476
gsm107174	7.78	0	0.992597	0.970929	0.932643	0.906121	0.867445	0.839329	0.809102	0.782	0.771655	0.742079	0.710102	0.693361	0.663812	0.631944	0.601847	0.586642	0.586642	0.540653	0.540653	0.540653	0.540653	0.540653	0.540653
gsm107175	7.89	0	0.992527	0.972804	0.935339	0.910501	0.871396	0.844851	0.814581	0.786526	0.775771	0.745728	0.715714	0.697854	0.671975	0.630252	0.598602	0.586315	0.586315	0.542902	0.542902	0.542902	0.542902	0.542902	0.542902
gsm107176	7.44	0	0.993768	0.973499	0.938129	0.913181	0.876141	0.850882	0.821243	0.793678	0.7833	0.75295	0.719137	0.699497	0.674697	0.631267	0.600653	0.585536	0.585536	0.528779	0.528779	0.528779	0.528779	0.528779	0.528779
gsm107177	5.95	0	0.993521	0.971256	0.932744	0.907709	0.86644	0.838011	0.805524	0.778363	0.767707	0.735378	0.703248	0.684126	0.655341	0.616844	0.589176	0.569707	0.569707	0.507855	0.507855	0.507855	0.507855	0.507855	0.507855
gsm107178	2.83	1	0.991266	0.964636	0.924832	0.892934	0.846087	0.814627	0.778039	0.748164	0.736811	0.696688	0.661865	0.641628	0.612032	0.561588	0.528333	0.509801	0.509801	0.456332	0.456332	0.456332	0.456332	0.456332	0.456332
gsm107179	6.26	0	0.990111	0.964112	0.91693	0.885858	0.836322	0.802547	0.765911	0.733624	0.721858	0.685637	0.65057	0.629055	0.603259	0.571623	0.536055	0.519308	0.519308	0.462557	0.462557	0.462557	0.462557	0.462557	0.462557
gsm107180	8.32	0	0.991276	0.962239	0.912648	0.880392	0.83005	0.794141	0.754001	0.716673	0.703537	0.664626	0.62498	0.605522	0.569352	0.528578	0.493558	0.47147	0.47147	0.420142	0.420142	0.420142	0.420142	0.420142	0.420142
gsm107181	4.83	1	0.992751	0.973193	0.936477	0.911776	0.874452	0.848553	0.817989	0.791195	0.780379	0.751157	0.719421	0.701839	0.673062	0.637474	0.608203	0.592056	0.592056	0.539624	0.539624	0.539624	0.539624	0.539624	0.539624
gsm107182	6.17	1	0.992733	0.972771	0.938604	0.914599	0.87757	0.851243	0.826148	0.80095	0.790531	0.761281	0.732578	0.716375	0.689901	0.64938	0.618872	0.601596	0.601596	0.554444	0.554444	0.554444	0.554444	0.554444	0.554444
gsm107183	8.13	0	0.991779	0.965684	0.920676	0.8904	0.844715	0.812991	0.777911	0.747257	0.735046	0.699963	0.665083	0.645799	0.618391	0.577933	0.542894	0.526191	0.526191	0.473258	0.473258	0.473258	0.473258	0.473258	0.473258
gsm107184	5.95	0	0.993524	0.972332	0.937001	0.912933	0.874642	0.849454	0.819663	0.794356	0.783354	0.752847	0.721459	0.704133	0.676309	0.637785	0.608737	0.59382	0.59382	0.539995	0.539995	0.539995	0.539995	0.539995	0.539995
gsm107185	5.98	0	0.993231	0.974029	0.939109	0.91459	0.879486	0.853997	0.825083	0.799467	0.789179	0.759613	0.728068	0.710919	0.682642	0.647775	0.615384	0.597741	0.597741	0.545409	0.545409	0.545409	0.545409	0.545409	0.545409
gsm107186	6.05	0	0.99344	0.973045	0.938734	0.913624	0.872834	0.846202	0.817923	0.790058	0.779673	0.749256	0.720453	0.701496	0.675118	0.643738	0.617314	0.600291	0.600291	0.550614	0.550614	0.550614	0.550614	0.550614	0.550614
gsm107187	6.76	0	0.993421	0.971919	0.93683	0.912577	0.874504	0.849079	0.819591	0.791854	0.782224	0.752514	0.720128	0.70472	0.679777	0.640045	0.612271	0.598921	0.598921	0.555381	0.555381	0.555381	0.555381	0.555381	0.555381
gsm107188	8.32	0	0.992822	0.970859	0.935181	0.909371	0.869219	0.842606	0.811019	0.782003	0.771536	0.740686	0.709653	0.691525	0.664572	0.629875	0.597726	0.581632	0.581632	0.537133	0.537133	0.537133	0.537133	0.537133	0.537133
gsm107190	7.94	0	0.99402	0.977011	0.946454	0.92584	0.892442	0.870492	0.842038	0.817011	0.806839	0.777706	0.751756	0.737633	0.710221	0.682245	0.652351	0.636625	0.636625	0.5899	0.5899	0.5899	0.5899	0.5899	0.5899
gsm107191	6.55	0	0.991031	0.961787	0.913325	0.880008	0.826095	0.790662	0.750997	0.713471	0.701317	0.665375	0.626881	0.603394	0.573444	0.527188	0.492417	0.476584	0.476584	0.4242	0.4242	0.4242	0.4242	0.4242	0.4242
gsm107192	7.05	0	0.990141	0.962751	0.911794	0.878734	0.82666	0.791054	0.751257	0.715848	0.70058	0.662766	0.62577	0.605252	0.571167	0.52369	0.49013	0.468126	0.468126	0.41727	0.41727	0.41727	0.41727	0.41727	0.41727
gsm107194	7.4	0	0.990663	0.962023	0.913172	0.87896	0.829435	0.795285	0.7581	0.727423	0.714994	0.678979	0.640155	0.621241	0.582904	0.540591	0.51055	0.492173	0.492173	0.440466	0.440466	0.440466	0.440466	0.440466	0.440466
gsm107195	1.72	1	0.987012	0.950365	0.882114	0.837295	0.770906	0.726019	0.678573	0.640872	0.623321	0.577725	0.53561	0.509499	0.475359	0.424456	0.38849	0.370326	0.370326	0.309997	0.309997	0.309997	0.309997	0.309997	0.309997
gsm107196	7.71	0	0.990439	0.959408	0.909581	0.874396	0.821211	0.784476	0.742345	0.702401	0.689477	0.64792	0.60867	0.588308	0.556006	0.508769	0.474645	0.453491	0.453491	0.399337	0.399337	0.399337	0.399337	0.399337	0.399337
gsm107197	5.69	0	0.990635	0.958912	0.906239	0.869367	0.814123	0.77478	0.73199	0.695053	0.684656	0.641873	0.602937	0.580432	0.546743	0.501254	0.465793	0.445461	0.445461	0.393865	0.393865	0.393865	0.393865	0.393865	0.393865
gsm107198	7.67	0	0.988425	0.955491	0.898215	0.859847	0.797485	0.755395	0.712742	0.67443	0.659512	0.617659	0.576428	0.555073	0.520592	0.477796	0.440612	0.416713	0.416713	0.364278	0.364278	0.364278	0.364278	0.364278	0.364278
gsm107199	4.79	1	0.990663	0.963712	0.917317	0.88475	0.83817	0.805645	0.770941	0.741003	0.726731	0.692504	0.657483	0.636658	0.606758	0.569406	0.534847	0.520205	0.520205	0.477338	0.477338	0.477338	0.477338	0.477338	0.477338
gsm107200	7.78	0	0.991396	0.96572	0.921867	0.890469	0.841293	0.808026	0.772257	0.741642	0.730878	0.697162	0.663579	0.644104	0.61743	0.574203	0.545176	0.525034	0.525034	0.475695	0.475695	0.475695	0.475695	0.475695	0.475695
gsm107201	7.5	0	0.990332	0.962875	0.91825	0.884627	0.834588	0.800538	0.761652	0.72717	0.714461	0.679309	0.642077	0.620222	0.589651	0.547647	0.512173	0.495295	0.495295	0.442369	0.442369	0.442369	0.442369	0.442369	0.442369
gsm107202	7.36	0	0.990675	0.96374	0.915411	0.884222	0.834881	0.800842	0.759029	0.733328	0.720894	0.682307	0.643795	0.623803	0.589566	0.546003	0.506122	0.482458	0.482458	0.439983	0.439983	0.439983	0.439983	0.439983	0.439983
gsm107203	7.73	0	0.991126	0.965185	0.919711	0.89076	0.843114	0.811456	0.776908	0.744555	0.733253	0.69859	0.661667	0.642851	0.609018	0.567301	0.534185	0.512703	0.512703	0.465004	0.465004	0.465004	0.465004	0.465004	0.465004
gsm107204	1.14	1	0.988179	0.956903	0.898603	0.85993	0.801372	0.762172	0.719239	0.680122	0.66425	0.622833	0.581622	0.557635	0.524125	0.474302	0.440112	0.42083	0.42083	0.368203	0.368203	0.368203	0.368203	0.368203	0.368203
gsm107205	1.67	1	0.991134	0.965618	0.918771	0.889083	0.838416	0.803167	0.762133	0.729575	0.716648	0.678054	0.641609	0.622742	0.595429	0.558238	0.520187	0.497495	0.497495	0.446473	0.446473	0.446473	0.446473	0.446473	0.446473
gsm107206	3.84	1	0.990332	0.963267	0.914272	0.885635	0.832865	0.79861	0.761726	0.726352	0.712825	0.678195	0.641589	0.621713	0.586859	0.544281	0.507983	0.488002	0.488002	0.435665	0.435665	0.435665	0.435665	0.435665	0.435665
gsm107207	8.47	0	0.992632	0.972051	0.935123	0.908567	0.869012	0.842411	0.813357	0.788907	0.778879	0.748761	0.715131	0.697423	0.667765	0.627953	0.597507	0.579158	0.579158	0.532102	0.532102	0.532102	0.532102	0.532102	0.532102
gsm107208	8.03	0	0.991671	0.962347	0.911579	0.875596	0.821928	0.785707	0.743914	0.706836	0.694226	0.654225	0.613675	0.595046	0.560948	0.519551	0.485371	0.464837	0.464837	0.413164	0.413164	0.413164	0.413164	0.413164	0.413164
gsm107209	7.99	0	0.993399	0.972471	0.935857	0.909406	0.868463	0.841807	0.809479	0.778028	0.767753	0.737238	0.706508	0.687522	0.66139	0.6198	0.587271	0.571737	0.571737	0.515139	0.515139	0.515139	0.515139	0.515139	0.515139
gsm107210	2.8	1	0.991493	0.964664	0.924145	0.892197	0.846038	0.813683	0.77672	0.746021	0.734211	0.697411	0.660828	0.641876	0.611642	0.566911	0.534167	0.512746	0.512746	0.456841	0.456841	0.456841	0.456841	0.456841	0.456841
gsm107211	7.63	0	0.992113	0.965746	0.920258	0.889041	0.842995	0.810905	0.772735	0.741302	0.728353	0.692206	0.655988	0.633128	0.600922	0.564677	0.527793	0.510003	0.510003	0.4637	0.4637	0.4637	0.4637	0.4637	0.4637
gsm107212	7.84	0	0.992144	0.968918	0.926735	0.89755	0.854818	0.825501	0.791226	0.762352	0.750148	0.714616	0.682421	0.662286	0.631607	0.59246	0.556943	0.539126	0.539126	0.492299	0.492299	0.492299	0.492299	0.492299	0.492299
gsm107213	7.75	0	0.990091	0.962509	0.917485	0.885395	0.836683	0.803897	0.765337	0.735336	0.723898	0.687969	0.651465	0.63018	0.597851	0.559346	0.523329	0.507671	0.507671	0.455961	0.455961	0.455961	0.455961	0.455961	0.455961
gsm107214	7.67	0	0.994609	0.975174	0.941619	0.919197	0.884433	0.859206	0.832037	0.806163	0.79757	0.771629	0.743258	0.727409	0.698483	0.670007	0.643019	0.628247	0.628247	0.572446	0.572446	0.572446	0.572446	0.572446	0.572446
gsm107215	2.28	1	0.991004	0.962232	0.916123	0.883169	0.830745	0.795442	0.754489	0.718685	0.70579	0.665849	0.631214	0.613633	0.580603	0.54373	0.504851	0.480488	0.480488	0.424301	0.424301	0.424301	0.424301	0.424301	0.424301
gsm107216	6.61	0	0.992385	0.969845	0.930093	0.902052	0.859954	0.830231	0.797069	0.765964	0.753716	0.721465	0.687933	0.669336	0.639826	0.589876	0.557515	0.539777	0.539777	0.480858	0.480858	0.480858	0.480858	0.480858	0.480858
gsm107217	7.19	0	0.98975	0.96017	0.907426	0.871841	0.820582	0.785324	0.74693	0.711149	0.697834	0.65699	0.619257	0.59669	0.56553	0.518431	0.482412	0.464869	0.464869	0.41507	0.41507	0.41507	0.41507	0.41507	0.41507
gsm107218	6.44	0	0.986919	0.946711	0.878339	0.832734	0.765382	0.722841	0.673435	0.631734	0.616436	0.571348	0.526818	0.503844	0.465	0.423568	0.383557	0.363834	0.363834	0.314245	0.314245	0.314245	0.314245	0.314245	0.314245
gsm107219	4.41	1	0.992634	0.965989	0.923144	0.89239	0.849132	0.81779	0.780936	0.74768	0.735224	0.697093	0.655161	0.637996	0.600283	0.555891	0.521767	0.500034	0.500034	0.443474	0.443474	0.443474	0.443474	0.443474	0.443474
gsm107220	6.32	0	0.991193	0.967722	0.923376	0.891967	0.84588	0.812915	0.776407	0.746361	0.733565	0.698436	0.664969	0.645854	0.613902	0.565936	0.533064	0.513758	0.513758	0.460895	0.460895	0.460895	0.460895	0.460895	0.460895
gsm107221	8.36	0	0.993366	0.973888	0.934843	0.909432	0.870866	0.842416	0.813096	0.785086	0.774894	0.745448	0.715574	0.699733	0.673746	0.640857	0.608644	0.589508	0.589508	0.537094	0.537094	0.537094	0.537094	0.537094	0.537094
gsm107222	8.49	0	0.99097	0.963193	0.918615	0.885022	0.835948	0.801626	0.763974	0.731183	0.720442	0.681269	0.643457	0.624318	0.597273	0.55378	0.51515	0.493129	0.493129	0.451498	0.451498	0.451498	0.451498	0.451498	0.451498
gsm107223	0.18	1	0.995382	0.972877	0.935228	0.909638	0.869412	0.838403	0.805079	0.773038	0.762988	0.731859	0.700448	0.68212	0.653748	0.61738	0.587484	0.568953	0.568953	0.517842	0.517842	0.517842	0.517842	0.517842	0.517842
gsm107224	5.94	0	0.98974	0.961217	0.9138	0.881355	0.832969	0.798848	0.760745	0.727832	0.714569	0.680604	0.642814	0.623919	0.589175	0.546759	0.512242	0.494828	0.494828	0.434659	0.434659	0.434659	0.434659	0.434659	0.434659
gsm107225	8.32	0	0.991478	0.96667	0.926261	0.89931	0.856405	0.826185	0.791951	0.762136	0.750653	0.718409	0.684336	0.664827	0.636418	0.59779	0.566255	0.545839	0.545839	0.511732	0.511732	0.511732	0.511732	0.511732	0.511732
gsm107226	5.98	0	0.990372	0.960847	0.912262	0.878365	0.827633	0.793734	0.755977	0.72442	0.710861	0.670366	0.632806	0.613218	0.576846	0.532407	0.495682	0.47827	0.47827	0.428103	0.428103	0.428103	0.428103	0.428103	0.428103
gsm107227	6.02	0	0.990319	0.962423	0.915651	0.883348	0.834817	0.801753	0.765705	0.734314	0.721256	0.683087	0.647626	0.625349	0.591936	0.54112	0.509434	0.492243	0.492243	0.4419	0.4419	0.4419	0.4419	0.4419	0.4419
gsm107228	3.07	1	0.991129	0.95906	0.905635	0.871506	0.817611	0.7794	0.73357	0.698901	0.68477	0.64555	0.605922	0.582059	0.547384	0.504171	0.468298	0.447405	0.447405	0.390821	0.390821	0.390821	0.390821	0.390821	0.390821
gsm107229	4.87	1	0.991243	0.964107	0.916758	0.883739	0.834862	0.798837	0.757938	0.722344	0.710265	0.674286	0.636452	0.616019	0.583177	0.543255	0.507096	0.487189	0.487189	0.44023	0.44023	0.44023	0.44023	0.44023	0.44023
gsm107230	5.62	0	0.992816	0.971979	0.933947	0.908602	0.8664	0.837417	0.805354	0.776975	0.765691	0.734448	0.701178	0.682222	0.653264	0.61431	0.582145	0.563196	0.563196	0.51141	0.51141	0.51141	0.51141	0.51141	0.51141
gsm107231	0.7	1	0.994549	0.966091	0.919207	0.887317	0.841031	0.804474	0.766792	0.732927	0.721004	0.682855	0.64532	0.625389	0.591316	0.555714	0.51862	0.495563	0.495563	0.438987	0.438987	0.438987	0.438987	0.438987	0.438987
gsm177885	2.56542	1	0.987547	0.950323	0.894735	0.851332	0.788645	0.746023	0.697089	0.65851	0.643675	0.599957	0.560084	0.536111	0.501446	0.4449	0.406392	0.386217	0.386217	0.338133	0.338133	0.338133	0.338133	0.338133	0.338133
gsm177886	18.0456	0	0.989142	0.95788	0.904543	0.868807	0.811763	0.772772	0.730635	0.696819	0.683846	0.639712	0.599691	0.576399	0.54212	0.502372	0.464069	0.44096	0.44096	0.385947	0.385947	0.385947	0.385947	0.385947	0.385947
gsm177888	17.1256	1	0.992804	0.968479	0.929797	0.903574	0.86191	0.831396	0.799783	0.769737	0.759202	0.726832	0.692161	0.671796	0.642506	0.606661	0.571862	0.547541	0.547541	0.547541	0.547541	0.547541	0.547541	0.547541	0.547541
gsm177891	16.2823	0	0.989445	0.954608	0.894111	0.855977	0.800802	0.761442	0.722504	0.688059	0.673473	0.635374	0.594435	0.57162	0.533409	0.499295	0.464084	0.449403	0.449403	0.394967	0.394967	0.394967	0.394967	0.394967	0.394967
gsm177892	15.9237	1	0.993345	0.974607	0.941881	0.919065	0.885208	0.862066	0.833998	0.809393	0.799274	0.774243	0.745783	0.729352	0.703743	0.670456	0.643217	0.643217	0.643217	0.589347	0.589347	0.589347	0.589347	0.589347	0.589347
gsm177893	16.4466	0	0.992209	0.96495	0.918314	0.886935	0.839149	0.805017	0.767865	0.737003	0.723765	0.689167	0.654332	0.637346	0.600137	0.55741	0.520787	0.503412	0.503412	0.446854	0.446854	0.446854	0.446854	0.446854	0.446854
gsm177894	4.06306	1	0.993077	0.971313	0.933311	0.907148	0.868196	0.837538	0.807221	0.778633	0.768353	0.736603	0.706908	0.687055	0.660106	0.618685	0.587027	0.569305	0.569305	0.521877	0.521877	0.521877	0.521877	0.521877	0.521877
gsm177897	17.1092	0	0.992202	0.967549	0.926053	0.896211	0.852166	0.822222	0.78854	0.757878	0.746976	0.711396	0.677028	0.657446	0.627335	0.580773	0.551295	0.532574	0.532574	0.472897	0.472897	0.472897	0.472897	0.472897	0.472897
gsm177898	11.9701	1	0.992182	0.967807	0.924894	0.895055	0.848865	0.817152	0.781547	0.749943	0.738563	0.701214	0.6653	0.654043	0.622507	0.584946	0.551426	0.531375	0.531375	0.46787	0.46787	0.46787	0.46787	0.46787	0.46787
gsm177901	1.82619	1	0.99051	0.965886	0.918788	0.885609	0.836062	0.803978	0.767603	0.733181	0.721456	0.684464	0.647713	0.626569	0.592064	0.548118	0.513408	0.494069	0.494069	0.435848	0.435848	0.435848	0.435848	0.435848	0.435848
gsm177903	9.82909	1	0.990333	0.96237	0.912707	0.879466	0.828131	0.791115	0.753579	0.719021	0.705607	0.674658	0.636794	0.614745	0.583089	0.538586	0.504244	0.486515	0.486515	0.433549	0.433549	0.433549	0.433549	0.433549	0.433549
gsm177908	7.96458	1	0.990024	0.96241	0.914299	0.883019	0.833571	0.80099	0.762563	0.73678	0.723866	0.685987	0.647462	0.626602	0.592007	0.550091	0.514613	0.491584	0.491584	0.434321	0.434321	0.434321	0.434321	0.434321	0.434321
gsm177913	15.1105	0	0.990055	0.958137	0.901901	0.864104	0.807243	0.768009	0.726341	0.688022	0.67477	0.634256	0.591156	0.570901	0.536062	0.493154	0.456275	0.437301	0.437301	0.377568	0.377568	0.377568	0.377568	0.377568	0.377568
gsm177921	19.3214	0	0.993124	0.970684	0.930087	0.902242	0.861149	0.831967	0.799842	0.77075	0.759208	0.72696	0.694486	0.677448	0.647432	0.602616	0.57091	0.550661	0.550661	0.498903	0.498903	0.498903	0.498903	0.498903	0.498903
gsm177923	14.6725	0	0.992715	0.967817	0.928406	0.898656	0.855846	0.824575	0.790443	0.758858	0.747185	0.713714	0.680258	0.659287	0.628186	0.587897	0.557892	0.541807	0.541807	0.493032	0.493032	0.493032	0.493032	0.493032	0.493032
gsm177924	16.2769	0	0.991461	0.965922	0.921458	0.890626	0.842064	0.80978	0.773509	0.739673	0.726537	0.691083	0.656981	0.63545	0.609865	0.561486	0.530708	0.512597	0.512597	0.457583	0.457583	0.457583	0.457583	0.457583	0.457583
gsm177928	15.565	0	0.99262	0.969851	0.932945	0.905637	0.865906	0.839768	0.807039	0.77767	0.76763	0.735202	0.699966	0.682623	0.652879	0.613672	0.580361	0.565868	0.565868	0.516321	0.516321	0.516321	0.516321	0.516321	0.516321
gsm177929	4.80229	1	0.991601	0.964753	0.91757	0.88537	0.839262	0.803727	0.765606	0.731875	0.720073	0.682607	0.645851	0.625389	0.595026	0.545684	0.509916	0.488978	0.488978	0.430054	0.430054	0.430054	0.430054	0.430054	0.430054
gsm177930	13.1173	0	0.994948	0.97745	0.948201	0.926584	0.893427	0.86969	0.842417	0.818445	0.809522	0.782956	0.757504	0.742324	0.715624	0.680927	0.651441	0.635956	0.635956	0.588145	0.588145	0.588145	0.588145	0.588145	0.588145
gsm177932	10.3466	0	0.992237	0.967674	0.926974	0.898731	0.85435	0.823626	0.790129	0.759907	0.74939	0.717247	0.681046	0.660153	0.626279	0.5894	0.556142	0.539056	0.539056	0.491758	0.491758	0.491758	0.491758	0.491758	0.491758
gsm177934	15.5458	0	0.991089	0.960732	0.912513	0.877826	0.826896	0.791204	0.75235	0.716958	0.704101	0.666845	0.627175	0.604424	0.565862	0.524995	0.490261	0.472819	0.472819	0.418934	0.418934	0.418934	0.418934	0.418934	0.418934
gsm177935	2.1739	1	0.991439	0.962957	0.92031	0.888499	0.840995	0.807581	0.768642	0.734169	0.724048	0.685147	0.647691	0.627602	0.595071	0.548425	0.514333	0.492349	0.492349	0.437133	0.437133	0.437133	0.437133	0.437133	0.437133
gsm177940	14.3412	0	0.992467	0.967186	0.925125	0.893739	0.8487	0.815033	0.781104	0.750472	0.739979	0.706378	0.673158	0.655695	0.627659	0.581668	0.550486	0.532241	0.532241	0.479078	0.479078	0.479078	0.479078	0.479078	0.479078
gsm177943	9.02415	0	0.988845	0.954818	0.897282	0.86032	0.803968	0.764353	0.720247	0.683706	0.669563	0.626921	0.582093	0.561767	0.522642	0.483722	0.444104	0.422188	0.422188	0.370573	0.370573	0.370573	0.370573	0.370573	0.370573
gsm177947	14.5547	0	0.993273	0.970593	0.930442	0.903729	0.862795	0.834141	0.801434	0.772439	0.760155	0.727034	0.693133	0.674018	0.643236	0.603853	0.572971	0.557712	0.557712	0.507559	0.507559	0.507559	0.507559	0.507559	0.507559
gsm177949	13.7224	0	0.9925	0.967493	0.925701	0.896879	0.852847	0.821298	0.787116	0.7567	0.746974	0.712414	0.677768	0.660043	0.630033	0.597644	0.56661	0.547838	0.547838	0.499101	0.499101	0.499101	0.499101	0.499101	0.499101
gsm177953	9.16378	1	0.990627	0.962858	0.912478	0.87798	0.82766	0.792648	0.754728	0.718176	0.705449	0.675347	0.638375	0.61373	0.579019	0.535398	0.502399	0.487486	0.487486	0.434821	0.434821	0.434821	0.434821	0.434821	0.434821
gsm177955	5.7633	0	0.992839	0.971826	0.935042	0.909021	0.870205	0.843489	0.811699	0.785505	0.774728	0.74325	0.709974	0.692148	0.663777	0.622591	0.589499	0.572906	0.572906	0.530032	0.530032	0.530032	0.530032	0.530032	0.530032
gsm177956	2.54352	1	0.992613	0.966191	0.927288	0.897389	0.851915	0.821576	0.788961	0.75714	0.747023	0.711444	0.676322	0.657376	0.63041	0.582919	0.551204	0.52768	0.52768	0.484645	0.484645	0.484645	0.484645	0.484645	0.484645
gsm177958	5.88103	1	0.992315	0.968732	0.929109	0.902049	0.860579	0.832517	0.798833	0.767109	0.755696	0.722366	0.689263	0.671091	0.641174	0.60262	0.572305	0.556452	0.556452	0.503808	0.503808	0.503808	0.503808	0.503808	0.503808
gsm177960	6.71609	1	0.99055	0.959151	0.911661	0.878062	0.828397	0.793812	0.758794	0.724372	0.712193	0.674887	0.635066	0.615065	0.580064	0.534	0.500642	0.480619	0.480619	0.429971	0.429971	0.429971	0.429971	0.429971	0.429971
gsm177961	12.1508	0	0.992703	0.96964	0.932531	0.906579	0.86542	0.835213	0.802323	0.77454	0.763734	0.731255	0.698818	0.680911	0.652973	0.612479	0.579468	0.557079	0.557079	0.511133	0.511133	0.511133	0.511133	0.511133	0.511133
gsm177962	12.2357	0	0.99172	0.966442	0.925214	0.89696	0.852267	0.820572	0.78466	0.755759	0.743445	0.709836	0.674039	0.65367	0.622545	0.578517	0.544011	0.526271	0.526271	0.478742	0.478742	0.478742	0.478742	0.478742	0.478742
gsm177967	9.70315	0	0.99272	0.971731	0.935038	0.908471	0.870918	0.844294	0.814484	0.785601	0.774842	0.744535	0.713676	0.695865	0.6676	0.628987	0.598415	0.583212	0.583212	0.528534	0.528534	0.528534	0.528534	0.528534	0.528534
gsm177968	10.1878	0	0.990271	0.9609	0.911715	0.878068	0.826513	0.79321	0.752796	0.72002	0.707069	0.666	0.626829	0.605977	0.572098	0.527455	0.494204	0.47649	0.47649	0.419491	0.419491	0.419491	0.419491	0.419491	0.419491
gsm177970	9.01594	0	0.992104	0.963979	0.91975	0.888283	0.839428	0.804619	0.76883	0.734554	0.722289	0.683605	0.646644	0.628065	0.599989	0.55347	0.517641	0.496326	0.496326	0.449314	0.449314	0.449314	0.449314	0.449314	0.449314
gsm177975	8.17266	1	0.990242	0.959066	0.910348	0.874078	0.820958	0.783957	0.744723	0.709515	0.701753	0.662765	0.623664	0.601712	0.572854	0.53266	0.498369	0.474163	0.474163	0.425793	0.425793	0.425793	0.425793	0.425793	0.425793
gsm177995	12.5068	0	0.993011	0.969424	0.929951	0.902563	0.859489	0.829256	0.79541	0.765535	0.755842	0.723524	0.688166	0.669868	0.639505	0.598273	0.566296	0.548023	0.548023	0.493057	0.493057	0.493057	0.493057	0.493057	0.493057
gsm177999	1.34431	1	0.988689	0.961306	0.908355	0.872017	0.813745	0.775579	0.731904	0.695017	0.680558	0.639566	0.601716	0.58071	0.547749	0.501734	0.463591	0.443689	0.443689	0.387425	0.387425	0.387425	0.387425	0.387425	0.387425
gsm178001	6.97893	0	0.990507	0.957656	0.903838	0.86784	0.812712	0.775194	0.731815	0.693761	0.68116	0.638937	0.598326	0.576005	0.540476	0.499589	0.46099	0.436234	0.436234	0.386269	0.386269	0.386269	0.386269	0.386269	0.386269
gsm178002	11.1844	0	0.992573	0.970759	0.93418	0.909021	0.870707	0.843899	0.813357	0.784673	0.77403	0.7444	0.71257	0.695725	0.665522	0.621572	0.587115	0.572236	0.572236	0.514041	0.514041	0.514041	0.514041	0.514041	0.514041
gsm178005	14.8011	0	0.992398	0.965479	0.919546	0.888445	0.843801	0.811931	0.776404	0.7446	0.732184	0.697984	0.661948	0.642048	0.603869	0.565368	0.534029	0.513105	0.513105	0.46259	0.46259	0.46259	0.46259	0.46259	0.46259
gsm178007	14.6725	0	0.993577	0.972885	0.937684	0.913004	0.875795	0.847898	0.816478	0.792805	0.781822	0.749744	0.722351	0.704908	0.676723	0.643097	0.614837	0.59535	0.59535	0.547537	0.547537	0.547537	0.547537	0.547537	0.547537
gsm178008	10.8531	0	0.99227	0.972214	0.936519	0.911384	0.873835	0.848697	0.81909	0.792969	0.783496	0.75602	0.726706	0.708145	0.683064	0.642239	0.613512	0.59884	0.59884	0.550564	0.550564	0.550564	0.550564	0.550564	0.550564
gsm178009	1.75774	1	0.991007	0.961787	0.906023	0.868683	0.815743	0.776246	0.736398	0.698295	0.684496	0.645749	0.606153	0.585138	0.548438	0.506724	0.472064	0.448783	0.448783	0.392284	0.392284	0.392284	0.392284	0.392284	0.392284
gsm178010	17.2434	0	0.99056	0.959141	0.907143	0.872953	0.819308	0.781236	0.739479	0.704088	0.690151	0.649763	0.611412	0.589135	0.54753	0.512565	0.471187	0.448363	0.448363	0.385723	0.385723	0.385723	0.385723	0.385723	0.385723
gsm178012	15.5595	0	0.991178	0.964816	0.916206	0.885325	0.835788	0.801046	0.763548	0.730041	0.716071	0.678251	0.644223	0.624133	0.587778	0.542379	0.501026	0.481576	0.481576	0.427972	0.427972	0.427972	0.427972	0.427972	0.427972
gsm178017	13.6348	0	0.987106	0.950173	0.891005	0.84857	0.787079	0.745335	0.698613	0.66127	0.64688	0.603956	0.558347	0.535267	0.499869	0.45075	0.416173	0.395938	0.395938	0.340412	0.340412	0.340412	0.340412	0.340412	0.340412
gsm178018	4.66266	1	0.991698	0.965156	0.920436	0.888024	0.842982	0.810731	0.774182	0.739186	0.726544	0.688652	0.652904	0.631948	0.602122	0.553524	0.51701	0.497946	0.497946	0.450015	0.450015	0.450015	0.450015	0.450015	0.450015
gsm178021	23.8499	0	0.990977	0.959989	0.909745	0.875789	0.822167	0.783661	0.74093	0.705993	0.692984	0.653235	0.613366	0.59436	0.556747	0.515909	0.479352	0.457346	0.457346	0.389552	0.389552	0.389552	0.389552	0.389552	0.389552
gsm178024	16.7971	0	0.993418	0.973665	0.938208	0.915421	0.876607	0.851961	0.822623	0.79508	0.785717	0.755511	0.725791	0.710233	0.683949	0.653295	0.623116	0.60522	0.60522	0.553356	0.553356	0.553356	0.553356	0.553356	0.553356
gsm178037	15.5458	0	0.992284	0.969235	0.931649	0.905766	0.865519	0.838623	0.806123	0.779151	0.767493	0.736558	0.70162	0.683738	0.65266	0.613477	0.576349	0.558297	0.558297	0.507574	0.507574	0.507574	0.507574	0.507574	0.507574
gsm178038	7.38414	1	0.991427	0.965791	0.919073	0.886354	0.839074	0.805227	0.767721	0.738265	0.725498	0.689941	0.651887	0.633269	0.599319	0.557594	0.523148	0.504752	0.504752	0.44964	0.44964	0.44964	0.44964	0.44964	0.44964
gsm178046	17.2351	0	0.991935	0.96755	0.924958	0.895516	0.852523	0.823016	0.789444	0.757183	0.745779	0.71184	0.676416	0.657334	0.623766	0.585131	0.553673	0.534944	0.534944	0.479697	0.479697	0.479697	0.479697	0.479697	0.479697
gsm178047	19.8772	0	0.993644	0.972473	0.935525	0.908068	0.86676	0.838867	0.808031	0.77851	0.768126	0.735774	0.706617	0.690564	0.662831	0.619951	0.585178	0.562402	0.562402	0.517221	0.517221	0.517221	0.517221	0.517221	0.517221
gsm178048	17.1968	0	0.990265	0.959272	0.906262	0.872077	0.819318	0.78284	0.742276	0.707188	0.693504	0.65395	0.613443	0.59088	0.549238	0.510333	0.475856	0.455654	0.455654	0.401453	0.401453	0.401453	0.401453	0.401453	0.401453
gsm178052	17.0627	0	0.990392	0.956663	0.898482	0.859773	0.801505	0.758618	0.715674	0.674572	0.661739	0.620949	0.578307	0.556436	0.522787	0.478636	0.443242	0.422444	0.422444	0.364896	0.364896	0.364896	0.364896	0.364896	0.364896
gsm178054	14.9079	1	0.993938	0.97462	0.942316	0.918896	0.883158	0.859197	0.832836	0.807439	0.799116	0.771828	0.743367	0.725475	0.701116	0.661353	0.644878	0.630486	0.630486	0.582713	0.582713	0.582713	0.582713	0.582713	0.582713
gsm178056	14.1851	0	0.99048	0.961466	0.909258	0.874377	0.821516	0.785029	0.746556	0.708779	0.696011	0.658399	0.622391	0.602613	0.566739	0.520714	0.483747	0.462416	0.462416	0.405599	0.405599	0.405599	0.405599	0.405599	0.405599
gsm178060	3.58119	1	0.989539	0.957373	0.902262	0.868612	0.811749	0.771422	0.728259	0.690907	0.676834	0.63873	0.599237	0.576995	0.540991	0.494401	0.457755	0.441354	0.441354	0.386409	0.386409	0.386409	0.386409	0.386409	0.386409
gsm178065	12.285	0	0.989823	0.960117	0.906761	0.871367	0.818101	0.779706	0.738591	0.704021	0.689544	0.648892	0.612967	0.590997	0.559473	0.511215	0.472516	0.4476	0.4476	0.405017	0.405017	0.405017	0.405017	0.405017	0.405017
gsm178070	11.094	0	0.992114	0.964954	0.919467	0.889414	0.841965	0.810309	0.774942	0.741197	0.727733	0.693159	0.656203	0.636559	0.605264	0.567114	0.532593	0.513253	0.513253	0.461261	0.461261	0.461261	0.461261	0.461261	0.461261
gsm178072	9.56078	0	0.991257	0.966674	0.924956	0.895806	0.851332	0.819659	0.784924	0.756693	0.743472	0.70962	0.67414	0.654112	0.624822	0.571985	0.538544	0.520454	0.520454	0.472196	0.472196	0.472196	0.472196	0.472196	0.472196
gsm178073	7.01179	0	0.99093	0.964103	0.918139	0.883711	0.832542	0.797084	0.757387	0.723403	0.712367	0.673971	0.637151	0.616765	0.583684	0.542894	0.511692	0.495661	0.495661	0.435209	0.435209	0.435209	0.435209	0.435209	0.435209
gsm178079	3.41143	1	0.988835	0.954348	0.895633	0.857852	0.797471	0.756909	0.713926	0.673902	0.658986	0.615658	0.574681	0.551938	0.519037	0.468591	0.433813	0.414925	0.414925	0.357986	0.357986	0.357986	0.357986	0.357986	0.357986
gsm178081	7.45259	0	0.994051	0.974752	0.941083	0.91813	0.883408	0.858783	0.831217	0.805838	0.796355	0.769201	0.738581	0.723764	0.695419	0.663377	0.633637	0.616946	0.616946	0.5694	0.5694	0.5694	0.5694	0.5694	0.5694
gsm178082	4.87622	0	0.992081	0.969221	0.929881	0.901874	0.860938	0.832359	0.803106	0.775923	0.763483	0.730075	0.698251	0.678529	0.64942	0.610469	0.577431	0.558599	0.558599	0.514464	0.514464	0.514464	0.514464	0.514464	0.514464

## Sheet: PL
	OS.time	OS.event	1	2	3	4	5	6	7	8	9	10	11	12	13	14	15	16	17	18	19	20	21	22	23
gsm282373	9.30667	1	0.984708	0.943399	0.869597	0.825378	0.753214	0.703565	0.654197	0.607731	0.594037	0.558343	0.512683	0.491997	0.457291	0.42189	0.389105	0.372849	0.372849	0.326971	0.326971	0.326971	0.326971	0.326971	0.326971
gsm282374	7.85167	0	0.985009	0.940514	0.867021	0.817295	0.740856	0.693881	0.641862	0.598047	0.583086	0.542624	0.501952	0.479855	0.44919	0.405463	0.377438	0.361365	0.361365	0.319498	0.319498	0.319498	0.319498	0.319498	0.319498
gsm282376	5.70667	1	0.993099	0.972318	0.938497	0.914395	0.87477	0.850844	0.820111	0.793509	0.784555	0.754926	0.725406	0.709361	0.684895	0.648541	0.624411	0.608649	0.608649	0.568454	0.568454	0.568454	0.568454	0.568454	0.568454
gsm282378	7.78333	0	0.992633	0.969833	0.930795	0.903475	0.861482	0.833577	0.801684	0.768686	0.758688	0.727416	0.698426	0.681605	0.658096	0.615358	0.588287	0.571838	0.571838	0.524172	0.524172	0.524172	0.524172	0.524172	0.524172
gsm282379	9.26583	0	0.988963	0.95566	0.895808	0.85485	0.79341	0.749284	0.703514	0.664038	0.650284	0.613173	0.572783	0.552967	0.522195	0.474677	0.443607	0.426032	0.426032	0.381616	0.381616	0.381616	0.381616	0.381616	0.381616
gsm282380	8.75917	0	0.991103	0.964093	0.915131	0.880538	0.833208	0.797906	0.759565	0.72581	0.713636	0.681951	0.648817	0.628711	0.596914	0.556358	0.527776	0.518114	0.518114	0.473232	0.473232	0.473232	0.473232	0.473232	0.473232
gsm282382	6.78333	0	0.996015	0.983392	0.961385	0.945945	0.922273	0.904449	0.884851	0.867478	0.86188	0.841851	0.823528	0.81166	0.794359	0.768828	0.750276	0.738921	0.738921	0.705437	0.705437	0.705437	0.705437	0.705437	0.705437
gsm282383	6.56417	0	0.994609	0.978162	0.950422	0.929891	0.899694	0.877802	0.855875	0.835093	0.82705	0.803572	0.777943	0.764071	0.741653	0.713371	0.689042	0.675426	0.675426	0.640157	0.640157	0.640157	0.640157	0.640157	0.640157
gsm282386	6.99167	0	0.992	0.965589	0.919518	0.890686	0.844908	0.81202	0.77711	0.744903	0.73472	0.703425	0.668366	0.650279	0.62279	0.592096	0.565613	0.551916	0.551916	0.511519	0.511519	0.511519	0.511519	0.511519	0.511519
gsm282391	7.745	0	0.995752	0.980966	0.956295	0.937888	0.909148	0.888812	0.866589	0.844978	0.837927	0.816321	0.791942	0.779585	0.763478	0.738366	0.715296	0.701835	0.701835	0.669958	0.669958	0.669958	0.669958	0.669958	0.669958
gsm282393	7.96417	0	0.99575	0.981329	0.957728	0.940218	0.914476	0.895669	0.874459	0.854877	0.848731	0.829044	0.80827	0.796847	0.776522	0.747719	0.726886	0.714774	0.714774	0.676605	0.676605	0.676605	0.676605	0.676605	0.676605
gsm282394	6.53417	0	0.989344	0.956457	0.902184	0.865614	0.809112	0.768401	0.725391	0.690858	0.677251	0.641224	0.605199	0.585414	0.552161	0.512815	0.480441	0.462637	0.462637	0.421694	0.421694	0.421694	0.421694	0.421694	0.421694
gsm282399	7.7725	0	0.990586	0.964707	0.91901	0.886738	0.837999	0.806873	0.770933	0.742748	0.732294	0.699015	0.66323	0.645005	0.614684	0.57852	0.548622	0.530547	0.530547	0.494051	0.494051	0.494051	0.494051	0.494051	0.494051
gsm282400	9.1675	0	0.994038	0.974955	0.943427	0.920517	0.885551	0.861606	0.834395	0.810413	0.802106	0.775195	0.748212	0.733558	0.710527	0.680201	0.65469	0.6399	0.6399	0.601363	0.601363	0.601363	0.601363	0.601363	0.601363
gsm282401	6.5125	0	0.996063	0.983788	0.962687	0.947375	0.924568	0.908392	0.890035	0.873417	0.866834	0.849049	0.830473	0.819549	0.800039	0.776747	0.759554	0.750726	0.750726	0.718952	0.718952	0.718952	0.718952	0.718952	0.718952
gsm282402	5.74833	0	0.994263	0.975796	0.942139	0.919439	0.882698	0.856278	0.827978	0.803173	0.793229	0.766751	0.739644	0.724739	0.704358	0.670474	0.645465	0.630686	0.630686	0.595398	0.595398	0.595398	0.595398	0.595398	0.595398
gsm282404	6.10417	0	0.99355	0.970865	0.929945	0.902319	0.858157	0.826984	0.793493	0.762825	0.751914	0.719484	0.690208	0.673639	0.650963	0.618565	0.590395	0.573353	0.573353	0.522587	0.522587	0.522587	0.522587	0.522587	0.522587
gsm282405	5.33667	0	0.991666	0.963942	0.918479	0.886022	0.839203	0.806975	0.771811	0.738843	0.728865	0.69735	0.663184	0.644611	0.614465	0.577785	0.553623	0.538531	0.538531	0.496596	0.496596	0.496596	0.496596	0.496596	0.496596
gsm282406	9.20833	0	0.995205	0.979925	0.953279	0.93456	0.90577	0.885933	0.864159	0.843715	0.83603	0.814378	0.791096	0.778913	0.759684	0.733905	0.713944	0.701718	0.701718	0.669157	0.669157	0.669157	0.669157	0.669157	0.669157
gsm282407	8.11	0	0.993445	0.973545	0.939553	0.91563	0.878632	0.852242	0.824149	0.798055	0.788676	0.762523	0.733454	0.718132	0.694027	0.660742	0.635634	0.62073	0.62073	0.578353	0.578353	0.578353	0.578353	0.578353	0.578353
gsm282408	7.58333	1	0.994888	0.97866	0.951835	0.932801	0.9038	0.882946	0.859715	0.845153	0.837047	0.814662	0.790835	0.77645	0.755996	0.725437	0.702377	0.69157	0.69157	0.662581	0.662581	0.662581	0.662581	0.662581	0.662581
gsm282410	4.07667	1	0.985489	0.946589	0.879962	0.835203	0.773513	0.728862	0.681284	0.639126	0.623939	0.58353	0.540946	0.518428	0.484064	0.441562	0.407267	0.391191	0.391191	0.344766	0.344766	0.344766	0.344766	0.344766	0.344766
gsm282412	12.66	1	0.994874	0.978557	0.951162	0.930507	0.898797	0.877786	0.852688	0.829852	0.822944	0.797333	0.773664	0.75915	0.746424	0.712741	0.690389	0.677311	0.677311	0.645861	0.645861	0.645861	0.645861	0.645861	0.645861
gsm282413	4.09583	1	0.988812	0.95122	0.892479	0.851745	0.794451	0.756023	0.710749	0.674691	0.660677	0.619484	0.577361	0.555845	0.52201	0.479714	0.447364	0.429889	0.429889	0.388018	0.388018	0.388018	0.388018	0.388018	0.388018
gsm282414	5.78917	0	0.991296	0.962569	0.913988	0.880202	0.831422	0.799448	0.762043	0.729031	0.717291	0.682593	0.646259	0.62786	0.598808	0.560122	0.532871	0.519974	0.519974	0.479241	0.479241	0.479241	0.479241	0.479241	0.479241
gsm282415	9.18917	0	0.992737	0.972426	0.935341	0.909684	0.870421	0.843424	0.814221	0.78629	0.775689	0.747794	0.720267	0.705155	0.678349	0.650952	0.622311	0.611432	0.611432	0.573643	0.573643	0.573643	0.573643	0.573643	0.573643
gsm282416	7.55917	0	0.994633	0.976886	0.945543	0.923896	0.889764	0.866086	0.840227	0.816133	0.807622	0.782188	0.756161	0.74313	0.72109	0.692279	0.667936	0.65236	0.65236	0.61165	0.61165	0.61165	0.61165	0.61165	0.61165
gsm282417	5.975	0	0.991934	0.965812	0.92131	0.888345	0.842244	0.811363	0.777139	0.744994	0.733783	0.697228	0.663499	0.644946	0.616855	0.577726	0.549728	0.534542	0.534542	0.483317	0.483317	0.483317	0.483317	0.483317	0.483317
gsm282420	12.7892	0	0.995611	0.984303	0.964262	0.948245	0.925794	0.909109	0.891853	0.873888	0.867962	0.850562	0.831522	0.821117	0.805125	0.778953	0.760456	0.751314	0.751314	0.723046	0.723046	0.723046	0.723046	0.723046	0.723046
gsm282421	10.9508	0	0.996169	0.981553	0.956133	0.938342	0.910692	0.890507	0.867648	0.845573	0.83837	0.815459	0.79236	0.779829	0.761499	0.736783	0.716868	0.704477	0.704477	0.66537	0.66537	0.66537	0.66537	0.66537	0.66537
gsm282422	10.9208	0	0.995932	0.981778	0.95821	0.941387	0.914718	0.896144	0.874447	0.854301	0.847136	0.826736	0.805296	0.794499	0.774954	0.750454	0.728938	0.718252	0.718252	0.679436	0.679436	0.679436	0.679436	0.679436	0.679436
gsm282424	7.58333	1	0.989386	0.960975	0.915442	0.881929	0.831028	0.798546	0.761887	0.738488	0.727857	0.694103	0.663981	0.648317	0.622882	0.587757	0.560203	0.546078	0.546078	0.504097	0.504097	0.504097	0.504097	0.504097	0.504097
gsm282425	8.14833	0	0.99532	0.9807	0.955503	0.938545	0.911019	0.891489	0.86945	0.849117	0.842491	0.820833	0.797672	0.785265	0.764406	0.737677	0.713365	0.700129	0.700129	0.66312	0.66312	0.66312	0.66312	0.66312	0.66312
gsm282426	6.13667	1	0.993363	0.972632	0.936588	0.911218	0.87359	0.848341	0.82312	0.798407	0.788097	0.762041	0.735512	0.718749	0.697115	0.669781	0.645243	0.632221	0.632221	0.604114	0.604114	0.604114	0.604114	0.604114	0.604114
gsm282428	6.56417	1	0.987297	0.946583	0.879653	0.833665	0.76816	0.724634	0.682707	0.638648	0.624171	0.584392	0.540825	0.518633	0.482263	0.43725	0.409791	0.392328	0.392328	0.349536	0.349536	0.349536	0.349536	0.349536	0.349536
gsm282430	11.3342	0	0.993001	0.971983	0.93639	0.911356	0.872246	0.847298	0.818367	0.792145	0.782951	0.755598	0.723552	0.707453	0.679296	0.644333	0.61803	0.605911	0.605911	0.567568	0.567568	0.567568	0.567568	0.567568	0.567568
gsm282432	9.44083	0	0.994593	0.979231	0.952851	0.93317	0.90447	0.884669	0.863713	0.843797	0.835795	0.814743	0.791296	0.777607	0.754728	0.724707	0.704324	0.692873	0.692873	0.656186	0.656186	0.656186	0.656186	0.656186	0.656186
gsm282433	9.75083	0	0.995516	0.981499	0.957806	0.941161	0.914191	0.895167	0.874804	0.858514	0.851394	0.831294	0.809142	0.797924	0.778656	0.752191	0.732174	0.720834	0.720834	0.688868	0.688868	0.688868	0.688868	0.688868	0.688868
gsm282434	11.9017	0	0.995131	0.978548	0.951299	0.931442	0.90132	0.880714	0.860336	0.83851	0.829972	0.806298	0.78178	0.769251	0.74932	0.71941	0.698949	0.686113	0.686113	0.657407	0.657407	0.657407	0.657407	0.657407	0.657407
gsm282435	12.1483	0	0.978369	0.924691	0.831948	0.770882	0.680923	0.624236	0.568331	0.521603	0.505648	0.457353	0.414631	0.390838	0.357798	0.311281	0.283194	0.269181	0.269181	0.232966	0.232966	0.232966	0.232966	0.232966	0.232966
gsm282436	11.94	0	0.991542	0.96427	0.917817	0.887389	0.839923	0.805963	0.767132	0.736619	0.724718	0.688843	0.65432	0.634124	0.604787	0.56515	0.534733	0.516761	0.516761	0.467249	0.467249	0.467249	0.467249	0.467249	0.467249
gsm282437	9.8575	0	0.993864	0.974914	0.940229	0.917655	0.88319	0.857206	0.828629	0.805912	0.796269	0.76863	0.741536	0.726757	0.701208	0.671896	0.649098	0.633812	0.633812	0.597025	0.597025	0.597025	0.597025	0.597025	0.597025
gsm282438	7.76417	0	0.99444	0.978402	0.951272	0.931743	0.901439	0.880849	0.856195	0.837164	0.829021	0.806455	0.783995	0.771445	0.750637	0.721644	0.698747	0.689115	0.689115	0.660883	0.660883	0.660883	0.660883	0.660883	0.660883
gsm282439	11.8958	0	0.994875	0.980052	0.952869	0.933533	0.90386	0.882964	0.858343	0.837729	0.830323	0.806849	0.781979	0.768273	0.748345	0.71519	0.692619	0.679417	0.679417	0.641172	0.641172	0.641172	0.641172	0.641172	0.641172
gsm282441	7.2025	0	0.992133	0.968333	0.927793	0.898801	0.853398	0.824811	0.791877	0.764212	0.754574	0.722181	0.688749	0.673269	0.648502	0.608842	0.583449	0.566331	0.566331	0.527219	0.527219	0.527219	0.527219	0.527219	0.527219
gsm282442	4.24917	1	0.991806	0.963517	0.912095	0.879305	0.830687	0.794899	0.759638	0.721759	0.709876	0.67671	0.646385	0.628484	0.600022	0.569209	0.545185	0.531272	0.531272	0.486349	0.486349	0.486349	0.486349	0.486349	0.486349
gsm282443	10.1675	0	0.993719	0.972769	0.936687	0.910762	0.872316	0.845455	0.815583	0.789027	0.779604	0.750357	0.720693	0.707158	0.682222	0.648972	0.620928	0.604684	0.604684	0.572071	0.572071	0.572071	0.572071	0.572071	0.572071
gsm282444	12.3175	1	0.993212	0.969801	0.930199	0.901306	0.857262	0.82498	0.792921	0.762084	0.753027	0.723496	0.695482	0.678918	0.670837	0.629021	0.605366	0.589258	0.589258	0.546217	0.546217	0.546217	0.546217	0.546217	0.546217
gsm282445	12.2708	0	0.995554	0.982062	0.959202	0.941894	0.917193	0.898642	0.880143	0.861407	0.854774	0.835335	0.815308	0.803049	0.78534	0.759245	0.737126	0.724541	0.724541	0.693314	0.693314	0.693314	0.693314	0.693314	0.693314
gsm282447	11.315	0	0.994748	0.97831	0.951778	0.93299	0.90281	0.880984	0.856786	0.837189	0.82931	0.803809	0.778806	0.765389	0.743481	0.716653	0.691956	0.679087	0.679087	0.648815	0.648815	0.648815	0.648815	0.648815	0.648815
gsm282448	10.2058	0	0.992557	0.969348	0.930753	0.903609	0.862354	0.834026	0.800258	0.771213	0.760551	0.728188	0.695296	0.678535	0.649483	0.616096	0.586376	0.57053	0.57053	0.531227	0.531227	0.531227	0.531227	0.531227	0.531227
gsm282449	10.37	0	0.992843	0.968429	0.926939	0.898045	0.854588	0.8248	0.792235	0.763303	0.752728	0.721314	0.689401	0.671796	0.643234	0.613544	0.5836	0.565343	0.565343	0.518313	0.518313	0.518313	0.518313	0.518313	0.518313
gsm282450	11.1867	0	0.984608	0.941674	0.872435	0.826695	0.753759	0.706861	0.657207	0.616872	0.601147	0.55771	0.513592	0.491457	0.45661	0.417098	0.383345	0.366057	0.366057	0.324789	0.324789	0.324789	0.324789	0.324789	0.324789
gsm282451	3.74	1	0.995293	0.980014	0.953825	0.935956	0.905479	0.884392	0.860954	0.838317	0.830407	0.806113	0.781338	0.768164	0.745918	0.71632	0.693153	0.680551	0.680551	0.647513	0.647513	0.647513	0.647513	0.647513	0.647513
gsm282452	5.8575	1	0.992356	0.969811	0.928605	0.900026	0.858435	0.832294	0.801555	0.77073	0.761021	0.730231	0.697895	0.679916	0.64943	0.617694	0.590721	0.574457	0.574457	0.530642	0.530642	0.530642	0.530642	0.530642	0.530642
gsm282453	11.74	0	0.992781	0.970271	0.92966	0.902183	0.859492	0.827451	0.793517	0.762279	0.751719	0.721256	0.690834	0.67491	0.647791	0.613838	0.584323	0.569882	0.569882	0.528438	0.528438	0.528438	0.528438	0.528438	0.528438
gsm282454	0.945	1	0.989517	0.94053	0.865417	0.814277	0.737723	0.688204	0.634373	0.585713	0.571811	0.524993	0.484363	0.46351	0.433256	0.394446	0.364334	0.343588	0.343588	0.302881	0.302881	0.302881	0.302881	0.302881	0.302881
gsm282456	10.9533	1	0.995808	0.984087	0.962781	0.946818	0.923693	0.906894	0.888967	0.872675	0.866821	0.847953	0.832644	0.821935	0.802965	0.773094	0.753202	0.743313	0.743313	0.707127	0.707127	0.707127	0.707127	0.707127	0.707127
gsm282457	12.3175	0	0.988698	0.957194	0.905776	0.869707	0.812956	0.774583	0.730456	0.696212	0.683377	0.647793	0.614201	0.594699	0.574587	0.53289	0.503764	0.493057	0.493057	0.444569	0.444569	0.444569	0.444569	0.444569	0.444569
gsm282458	11.0492	0	0.99553	0.981525	0.958381	0.941826	0.915461	0.897396	0.875723	0.856774	0.849991	0.829716	0.809403	0.796475	0.775649	0.751281	0.732114	0.724176	0.724176	0.690325	0.690325	0.690325	0.690325	0.690325	0.690325
gsm282459	13.29	0	0.99651	0.986152	0.968271	0.954992	0.935397	0.921249	0.905498	0.890524	0.885474	0.869641	0.852468	0.84261	0.827279	0.804355	0.787739	0.779251	0.779251	0.747835	0.747835	0.747835	0.747835	0.747835	0.747835
gsm282462	15.4358	0	0.995074	0.978649	0.949931	0.929575	0.89783	0.875571	0.850626	0.826683	0.818016	0.792255	0.767794	0.754605	0.73232	0.699929	0.673994	0.658954	0.658954	0.618932	0.618932	0.618932	0.618932	0.618932	0.618932
gsm282463	4.06833	1	0.993779	0.974144	0.937701	0.913253	0.877352	0.85079	0.820778	0.795767	0.786135	0.758287	0.730415	0.715982	0.689342	0.663907	0.637493	0.622599	0.622599	0.578915	0.578915	0.578915	0.578915	0.578915	0.578915
gsm282464	16.5675	0	0.982182	0.936602	0.855471	0.79769	0.72122	0.670082	0.616381	0.57051	0.554935	0.510633	0.464526	0.440495	0.402463	0.357028	0.326647	0.311651	0.311651	0.266862	0.266862	0.266862	0.266862	0.266862	0.266862
gsm282465	7.51	1	0.986033	0.949673	0.884385	0.841457	0.776004	0.733058	0.687285	0.652025	0.636084	0.593537	0.552848	0.532016	0.495847	0.459664	0.427264	0.410985	0.410985	0.365777	0.365777	0.365777	0.365777	0.365777	0.365777
gsm282467	15.8058	0	0.995498	0.982106	0.9601	0.943408	0.917849	0.899285	0.878475	0.86073	0.853951	0.832916	0.813233	0.801121	0.781189	0.753831	0.732146	0.7204	0.7204	0.690727	0.690727	0.690727	0.690727	0.690727	0.690727
gsm282468	13.3425	1	0.991462	0.962286	0.914758	0.881951	0.831409	0.796273	0.757974	0.719613	0.70712	0.671981	0.635381	0.61906	0.582149	0.565672	0.533601	0.515792	0.515792	0.479921	0.479921	0.479921	0.479921	0.479921	0.479921
gsm282469	12.6383	0	0.994058	0.9772	0.94822	0.927162	0.894533	0.871938	0.845476	0.824156	0.814834	0.789331	0.764589	0.750875	0.728435	0.69389	0.669187	0.660334	0.660334	0.622589	0.622589	0.622589	0.622589	0.622589	0.622589
gsm282470	2.6	1	0.994647	0.977653	0.949932	0.929164	0.895244	0.872143	0.845799	0.82383	0.815715	0.789554	0.766517	0.751791	0.733201	0.700813	0.678436	0.664119	0.664119	0.630091	0.630091	0.630091	0.630091	0.630091	0.630091
gsm282471	2.91	1	0.988924	0.946253	0.88829	0.843851	0.779478	0.735098	0.685405	0.644818	0.630977	0.585503	0.544402	0.520621	0.488598	0.444892	0.410303	0.394166	0.394166	0.354615	0.354615	0.354615	0.354615	0.354615	0.354615
gsm282472	12.6133	0	0.986258	0.95056	0.890209	0.846867	0.781001	0.739233	0.692214	0.653108	0.638935	0.596001	0.55676	0.535371	0.505537	0.45769	0.427115	0.413238	0.413238	0.364801	0.364801	0.364801	0.364801	0.364801	0.364801
gsm282473	13.3125	0	0.989737	0.962288	0.910721	0.875659	0.822111	0.786521	0.746258	0.715585	0.703559	0.668667	0.633211	0.615749	0.583754	0.547716	0.516394	0.499695	0.499695	0.446098	0.446098	0.446098	0.446098	0.446098	0.446098
gsm282474	11.9292	1	0.98445	0.938644	0.861391	0.810816	0.734865	0.68351	0.631212	0.587834	0.571952	0.530648	0.486966	0.47442	0.435515	0.392336	0.354854	0.337713	0.337713	0.294142	0.294142	0.294142	0.294142	0.294142	0.294142
gsm282475	12.1483	0	0.990219	0.962735	0.914661	0.880258	0.829924	0.797468	0.759556	0.724714	0.713698	0.678192	0.643516	0.625635	0.592125	0.550337	0.519867	0.506069	0.506069	0.451587	0.451587	0.451587	0.451587	0.451587	0.451587
gsm282476	10.86	1	0.991618	0.965682	0.922249	0.889962	0.84156	0.807915	0.773159	0.739776	0.727336	0.695117	0.668399	0.648576	0.620738	0.578379	0.553172	0.540894	0.540894	0.494051	0.494051	0.494051	0.494051	0.494051	0.494051
gsm282477	11.57	0	0.987926	0.954026	0.896184	0.855198	0.793125	0.752208	0.706816	0.66839	0.654214	0.612246	0.575328	0.557235	0.52103	0.486493	0.453252	0.439332	0.439332	0.396258	0.396258	0.396258	0.396258	0.396258	0.396258
gsm282479	18.2933	0	0.990253	0.955974	0.898493	0.861027	0.805587	0.768018	0.730598	0.69453	0.683255	0.64806	0.617106	0.598596	0.573444	0.538301	0.512449	0.494373	0.494373	0.462395	0.462395	0.462395	0.462395	0.462395	0.462395
gsm282480	16.7833	0	0.990522	0.959512	0.907037	0.870485	0.816321	0.777712	0.734975	0.697533	0.687033	0.648661	0.611174	0.590994	0.555932	0.524247	0.498194	0.478592	0.478592	0.43651	0.43651	0.43651	0.43651	0.43651	0.43651
gsm282481	13.1342	0	0.989851	0.959659	0.908335	0.873084	0.817638	0.780457	0.740791	0.705273	0.693461	0.660054	0.625565	0.60671	0.578427	0.537203	0.507045	0.491487	0.491487	0.451248	0.451248	0.451248	0.451248	0.451248	0.451248
gsm282482	10.1017	1	0.99342	0.972348	0.935123	0.908967	0.869178	0.839345	0.808443	0.783842	0.773551	0.745267	0.720007	0.704787	0.678523	0.646426	0.619468	0.603264	0.603264	0.564842	0.564842	0.564842	0.564842	0.564842	0.564842
gsm282483	0.0658333	0	0.992731	0.970236	0.931524	0.904123	0.863833	0.835795	0.806134	0.770225	0.759368	0.729325	0.700881	0.683819	0.659081	0.62013	0.595714	0.580617	0.580617	0.535516	0.535516	0.535516	0.535516	0.535516	0.535516
gsm282485	3.95333	1	0.992818	0.969431	0.928916	0.905285	0.862277	0.83378	0.801152	0.774953	0.764792	0.736466	0.705313	0.688669	0.661739	0.631073	0.603976	0.590139	0.590139	0.55503	0.55503	0.55503	0.55503	0.55503	0.55503
gsm282486	14.1483	0	0.99569	0.981226	0.955054	0.936935	0.910651	0.890701	0.869645	0.849414	0.843111	0.822772	0.801377	0.789758	0.770781	0.747252	0.727988	0.71793	0.71793	0.682889	0.682889	0.682889	0.682889	0.682889	0.682889
gsm282487	17.09	0	0.991108	0.964689	0.916883	0.884306	0.83341	0.7994	0.763066	0.732315	0.719357	0.683903	0.651553	0.633248	0.605333	0.572576	0.541349	0.524964	0.524964	0.474576	0.474576	0.474576	0.474576	0.474576	0.474576
gsm282488	1.3675	1	0.989854	0.963816	0.910152	0.873862	0.819638	0.782257	0.740044	0.703129	0.691025	0.654243	0.618844	0.600027	0.566719	0.518097	0.484625	0.466972	0.466972	0.425762	0.425762	0.425762	0.425762	0.425762	0.425762
gsm282489	13.3425	1	0.99155	0.962006	0.908465	0.875988	0.825093	0.788832	0.750395	0.720043	0.709237	0.674402	0.638368	0.618632	0.586261	0.569914	0.536611	0.521788	0.521788	0.467769	0.467769	0.467769	0.467769	0.467769	0.467769
gsm282490	5.83833	1	0.992354	0.970553	0.933516	0.906262	0.865258	0.838356	0.808603	0.77943	0.77003	0.738831	0.707486	0.691155	0.663674	0.627405	0.599264	0.583442	0.583442	0.541314	0.541314	0.541314	0.541314	0.541314	0.541314
gsm282491	10.4383	1	0.991358	0.964538	0.916856	0.884399	0.834159	0.800035	0.761643	0.728339	0.715704	0.678532	0.649412	0.628527	0.600419	0.559908	0.526856	0.508658	0.508658	0.45897	0.45897	0.45897	0.45897	0.45897	0.45897
gsm282492	10.6575	1	0.994593	0.979041	0.950313	0.930856	0.899352	0.876781	0.853198	0.829957	0.822006	0.799559	0.77916	0.766353	0.746464	0.722092	0.701204	0.689606	0.689606	0.651988	0.651988	0.651988	0.651988	0.651988	0.651988
gsm282493	15.9067	0	0.986536	0.948298	0.886415	0.84469	0.779431	0.734862	0.687147	0.648968	0.634578	0.595835	0.55716	0.537115	0.506404	0.464641	0.435523	0.420327	0.420327	0.376558	0.376558	0.376558	0.376558	0.376558	0.376558
gsm282494	15.9175	0	0.991172	0.965354	0.923588	0.892515	0.845229	0.814393	0.778551	0.746262	0.73467	0.703044	0.669391	0.653679	0.623611	0.584751	0.556137	0.541071	0.541071	0.492885	0.492885	0.492885	0.492885	0.492885	0.492885
gsm282495	20.0058	0	0.984248	0.93767	0.860804	0.809492	0.730565	0.679814	0.625342	0.577253	0.562136	0.515095	0.471521	0.451182	0.417464	0.371914	0.34046	0.321419	0.321419	0.269215	0.269215	0.269215	0.269215	0.269215	0.269215
gsm282496	5.37833	0	0.996342	0.982732	0.959332	0.942894	0.917319	0.897634	0.87596	0.856834	0.850845	0.830341	0.810468	0.800195	0.779321	0.758299	0.737704	0.726449	0.726449	0.688996	0.688996	0.688996	0.688996	0.688996	0.688996
gsm282497	7.71	0	0.982898	0.932165	0.847359	0.791751	0.710101	0.655139	0.601479	0.554525	0.538517	0.494946	0.456372	0.43431	0.40315	0.356714	0.329325	0.314893	0.314893	0.274205	0.274205	0.274205	0.274205	0.274205	0.274205
gsm282498	16.0708	0	0.994469	0.978488	0.949325	0.929114	0.89927	0.877925	0.852823	0.828444	0.820592	0.796048	0.771501	0.757424	0.735239	0.702545	0.679477	0.667904	0.667904	0.629322	0.629322	0.629322	0.629322	0.629322	0.629322
gsm282499	15.7783	0	0.993652	0.974451	0.943332	0.920411	0.886228	0.862969	0.836123	0.814172	0.805783	0.781025	0.753229	0.737406	0.71325	0.680581	0.655271	0.640063	0.640063	0.601014	0.601014	0.601014	0.601014	0.601014	0.601014
gsm282500	15.9617	0	0.995205	0.97957	0.954439	0.935683	0.906228	0.886412	0.865623	0.844864	0.837143	0.815562	0.794882	0.782135	0.75852	0.726003	0.704059	0.690114	0.690114	0.65002	0.65002	0.65002	0.65002	0.65002	0.65002
gsm282501	9.23	1	0.993311	0.973115	0.93732	0.912258	0.875704	0.848969	0.823523	0.800077	0.789466	0.766458	0.739563	0.724536	0.698205	0.66601	0.639561	0.628264	0.628264	0.588043	0.588043	0.588043	0.588043	0.588043	0.588043
gsm282502	16.9367	0	0.987348	0.949838	0.888746	0.844297	0.779321	0.735998	0.689692	0.65262	0.637434	0.596668	0.557142	0.536243	0.501545	0.455178	0.425986	0.406692	0.406692	0.360774	0.360774	0.360774	0.360774	0.360774	0.360774
gsm282503	14.97	1	0.995406	0.980314	0.953911	0.935379	0.906686	0.886193	0.864569	0.84249	0.835458	0.814986	0.792666	0.780442	0.760532	0.734728	0.723259	0.711254	0.711254	0.669431	0.669431	0.669431	0.669431	0.669431	0.669431
gsm282504	13.6	0	0.991796	0.964737	0.919756	0.88874	0.839011	0.804523	0.766584	0.735228	0.724853	0.689006	0.65363	0.637481	0.607046	0.573591	0.542887	0.525005	0.525005	0.482833	0.482833	0.482833	0.482833	0.482833	0.482833
gsm282505	14.7317	0	0.99488	0.977936	0.948902	0.928439	0.89636	0.875267	0.852081	0.827515	0.820003	0.796336	0.774131	0.760628	0.739735	0.709404	0.687053	0.67117	0.67117	0.635908	0.635908	0.635908	0.635908	0.635908	0.635908
gsm282506	2.47083	0	0.991272	0.963278	0.915453	0.882753	0.832578	0.798551	0.762326	0.72825	0.716054	0.681911	0.648623	0.629131	0.600291	0.565836	0.537494	0.520874	0.520874	0.478331	0.478331	0.478331	0.478331	0.478331	0.478331
gsm282508	10.7942	0	0.98863	0.951527	0.890587	0.849401	0.784688	0.738667	0.690557	0.646869	0.631948	0.593356	0.553178	0.531794	0.499769	0.459655	0.425728	0.408624	0.408624	0.361435	0.361435	0.361435	0.361435	0.361435	0.361435
gsm282509	6.575	1	0.994699	0.97838	0.949262	0.928501	0.899088	0.877314	0.856696	0.837198	0.829416	0.806216	0.784955	0.771711	0.749528	0.719135	0.694727	0.68187	0.68187	0.643699	0.643699	0.643699	0.643699	0.643699	0.643699
gsm282510	9.89833	1	0.989383	0.954543	0.900801	0.863451	0.806268	0.765645	0.722533	0.682946	0.669883	0.638957	0.598897	0.581191	0.548044	0.505604	0.475371	0.463248	0.463248	0.412812	0.412812	0.412812	0.412812	0.412812	0.412812
gsm282511	11.17	0	0.985566	0.946724	0.878917	0.835228	0.77004	0.723614	0.677747	0.641167	0.625531	0.584518	0.544186	0.525956	0.48751	0.451664	0.418823	0.401651	0.401651	0.357486	0.357486	0.357486	0.357486	0.357486	0.357486
gsm282512	2.7175	1	0.993032	0.971805	0.936791	0.911809	0.873382	0.847477	0.817624	0.790814	0.781115	0.751944	0.722227	0.706908	0.680299	0.646707	0.622097	0.608548	0.608548	0.568633	0.568633	0.568633	0.568633	0.568633	0.568633
gsm282513	8.59167	1	0.992836	0.966383	0.923826	0.893384	0.846764	0.81485	0.778077	0.743919	0.738716	0.70468	0.669647	0.652342	0.623533	0.585373	0.560288	0.542907	0.542907	0.496843	0.496843	0.496843	0.496843	0.496843	0.496843
gsm282514	13.8133	0	0.99503	0.979809	0.953731	0.934722	0.904704	0.882877	0.8588	0.83776	0.830229	0.807252	0.785694	0.771909	0.750643	0.722173	0.700719	0.689506	0.689506	0.654691	0.654691	0.654691	0.654691	0.654691	0.654691
gsm282515	2.12333	1	0.99345	0.972458	0.938134	0.913241	0.875032	0.847677	0.817131	0.790496	0.781312	0.754933	0.725776	0.710378	0.686695	0.657444	0.630612	0.619188	0.619188	0.580993	0.580993	0.580993	0.580993	0.580993	0.580993
gsm282516	8.43833	0	0.994362	0.978069	0.95032	0.930433	0.899367	0.87883	0.855067	0.834285	0.826568	0.800854	0.775181	0.761335	0.738845	0.707148	0.685737	0.670548	0.670548	0.634366	0.634366	0.634366	0.634366	0.634366	0.634366
gsm282517	13.6708	0	0.995681	0.981867	0.957069	0.939892	0.913874	0.895087	0.874696	0.855272	0.848621	0.8286	0.808252	0.795596	0.776818	0.752547	0.73153	0.721255	0.721255	0.690078	0.690078	0.690078	0.690078	0.690078	0.690078
gsm282519	11.0275	0	0.989934	0.957678	0.902655	0.864499	0.808945	0.767143	0.724257	0.688083	0.676114	0.636439	0.59855	0.579493	0.547003	0.509788	0.47911	0.46145	0.46145	0.412943	0.412943	0.412943	0.412943	0.412943	0.412943
gsm282520	2.69833	1	0.990559	0.964251	0.921739	0.890003	0.841627	0.808562	0.77062	0.73732	0.724997	0.691347	0.656099	0.640883	0.609421	0.565169	0.536026	0.520943	0.520943	0.482721	0.482721	0.482721	0.482721	0.482721	0.482721
gsm282521	12.54	0	0.996095	0.983632	0.96204	0.947088	0.923708	0.907552	0.889255	0.871436	0.865598	0.847934	0.82849	0.818725	0.802577	0.781169	0.763304	0.756874	0.756874	0.72482	0.72482	0.72482	0.72482	0.72482	0.72482
gsm282522	6.75583	1	0.990747	0.960771	0.909507	0.87373	0.819153	0.782172	0.746144	0.708797	0.695481	0.65734	0.622094	0.602436	0.570153	0.530879	0.5005	0.477953	0.477953	0.428693	0.428693	0.428693	0.428693	0.428693	0.428693
gsm282523	12.8825	0	0.993466	0.973344	0.938694	0.914133	0.87638	0.849817	0.820597	0.794496	0.785064	0.758083	0.731074	0.714087	0.690098	0.656775	0.630164	0.619439	0.619439	0.57663	0.57663	0.57663	0.57663	0.57663	0.57663
gsm282524	11.885	0	0.993277	0.972424	0.935253	0.910255	0.872769	0.845645	0.81613	0.789094	0.779326	0.751443	0.724046	0.708295	0.68058	0.652611	0.626622	0.611718	0.611718	0.567686	0.567686	0.567686	0.567686	0.567686	0.567686
gsm282525	2.1675	1	0.986678	0.944166	0.878777	0.830718	0.75791	0.711983	0.663484	0.622756	0.609161	0.564337	0.51981	0.497955	0.462201	0.421402	0.386204	0.365552	0.365552	0.31872	0.31872	0.31872	0.31872	0.31872	0.31872
gsm282526	6.38083	0	0.992611	0.96898	0.928889	0.901205	0.857422	0.827347	0.796566	0.766923	0.757169	0.727178	0.696291	0.679471	0.652948	0.618744	0.590821	0.573491	0.573491	0.527194	0.527194	0.527194	0.527194	0.527194	0.527194
gsm282528	11.0767	0	0.98806	0.949695	0.881011	0.834969	0.767212	0.719637	0.67085	0.630708	0.61779	0.575647	0.536159	0.513586	0.484951	0.449211	0.420415	0.403252	0.403252	0.357945	0.357945	0.357945	0.357945	0.357945	0.357945
gsm282529	7.285	0	0.996068	0.983381	0.960234	0.943916	0.920021	0.903106	0.883389	0.866628	0.860528	0.840493	0.821004	0.810003	0.793363	0.770301	0.751249	0.742333	0.742333	0.714334	0.714334	0.714334	0.714334	0.714334	0.714334
gsm282530	3.44667	0	0.993868	0.974252	0.940208	0.91629	0.878345	0.851604	0.821401	0.794865	0.785217	0.758331	0.73202	0.717159	0.690689	0.662245	0.63747	0.626236	0.626236	0.582403	0.582403	0.582403	0.582403	0.582403	0.582403
gsm282531	12.3292	0	0.994059	0.97397	0.939561	0.916504	0.881173	0.855115	0.82626	0.801184	0.79202	0.764324	0.737166	0.723186	0.696946	0.670884	0.646678	0.634367	0.634367	0.596524	0.596524	0.596524	0.596524	0.596524	0.596524
gsm282532	6.29	0	0.994355	0.978634	0.951472	0.931225	0.898302	0.874621	0.849146	0.826763	0.818771	0.796276	0.771425	0.758358	0.738333	0.707872	0.685819	0.673598	0.673598	0.633736	0.633736	0.633736	0.633736	0.633736	0.633736
gsm282534	10.4467	0	0.995298	0.978074	0.950483	0.930876	0.90261	0.88044	0.858476	0.83808	0.830234	0.809175	0.783988	0.77125	0.747995	0.726132	0.705856	0.692344	0.692344	0.664288	0.664288	0.664288	0.664288	0.664288	0.664288
gsm282536	16.5067	0	0.993645	0.974671	0.941539	0.917642	0.883082	0.858659	0.831831	0.804063	0.795055	0.768217	0.742157	0.725899	0.700922	0.663025	0.63772	0.621958	0.621958	0.583391	0.583391	0.583391	0.583391	0.583391	0.583391
gsm282538	2.26333	1	0.989476	0.955814	0.899472	0.859876	0.80069	0.760859	0.716957	0.678544	0.667324	0.628053	0.587691	0.565952	0.534731	0.492678	0.468152	0.454846	0.454846	0.40694	0.40694	0.40694	0.40694	0.40694	0.40694
gsm282539	12.4708	0	0.986482	0.947426	0.877362	0.831842	0.76119	0.714096	0.665138	0.62551	0.609502	0.566758	0.525863	0.504835	0.463357	0.425914	0.389642	0.369968	0.369968	0.33228	0.33228	0.33228	0.33228	0.33228	0.33228
gsm282541	8.06833	0	0.995832	0.982277	0.956301	0.939496	0.912594	0.893395	0.871699	0.851198	0.843965	0.823124	0.800609	0.789686	0.771176	0.749615	0.726698	0.714847	0.714847	0.681555	0.681555	0.681555	0.681555	0.681555	0.681555
gsm282543	6.01917	0	0.987529	0.950144	0.884612	0.843223	0.77928	0.736996	0.691559	0.651172	0.637515	0.599309	0.56469	0.54617	0.512734	0.482159	0.452825	0.437053	0.437053	0.39219	0.39219	0.39219	0.39219	0.39219	0.39219
gsm282545	11.7175	0	0.988551	0.950749	0.888126	0.847587	0.786509	0.744284	0.70025	0.661022	0.646567	0.605219	0.564991	0.541824	0.509168	0.464198	0.430695	0.411818	0.411818	0.36541	0.36541	0.36541	0.36541	0.36541	0.36541
gsm282546	5.96167	0	0.994992	0.977207	0.947353	0.926495	0.894669	0.872482	0.846351	0.822488	0.813559	0.78878	0.765697	0.751916	0.73076	0.700863	0.676511	0.663529	0.663529	0.626014	0.626014	0.626014	0.626014	0.626014	0.626014
gsm282547	11.43	0	0.996303	0.984797	0.963719	0.94861	0.924939	0.908022	0.890323	0.87391	0.867463	0.84904	0.830291	0.818689	0.801783	0.775498	0.755365	0.744001	0.744001	0.713809	0.713809	0.713809	0.713809	0.713809	0.713809
gsm282548	7.73167	0	0.994471	0.975074	0.941651	0.91844	0.882063	0.855752	0.826833	0.802041	0.792527	0.767357	0.740193	0.725617	0.698506	0.673089	0.646533	0.632297	0.632297	0.597175	0.597175	0.597175	0.597175	0.597175	0.597175
gsm282550	7.55083	0	0.994969	0.979554	0.951881	0.931178	0.900233	0.877728	0.852729	0.830271	0.821125	0.795804	0.771714	0.759093	0.73868	0.707134	0.682332	0.669877	0.669877	0.637788	0.637788	0.637788	0.637788	0.637788	0.637788
gsm282551	3.10417	1	0.988926	0.957903	0.9046	0.868194	0.810932	0.772769	0.72829	0.693813	0.67985	0.642859	0.605533	0.585701	0.554216	0.510578	0.478021	0.461033	0.461033	0.418082	0.418082	0.418082	0.418082	0.418082	0.418082
gsm282552	5.03	1	0.993293	0.973313	0.937924	0.913603	0.873618	0.849156	0.817513	0.792534	0.782179	0.752327	0.724343	0.709067	0.682529	0.645251	0.619439	0.606914	0.606914	0.556894	0.556894	0.556894	0.556894	0.556894	0.556894
gsm282553	11.1067	0	0.993303	0.969924	0.933824	0.907391	0.866707	0.838609	0.806362	0.779471	0.769823	0.739555	0.708352	0.691888	0.666042	0.628346	0.601656	0.585962	0.585962	0.545164	0.545164	0.545164	0.545164	0.545164	0.545164
gsm282556	12.3917	0	0.99132	0.96114	0.913503	0.880382	0.829738	0.79441	0.757017	0.72191	0.709827	0.673501	0.637861	0.620105	0.583883	0.54656	0.51764	0.499776	0.499776	0.444183	0.444183	0.444183	0.444183	0.444183	0.444183
gsm282557	7.315	1	0.991273	0.963271	0.914992	0.882064	0.83269	0.799524	0.761025	0.732964	0.723552	0.689611	0.655874	0.63859	0.608642	0.575239	0.545816	0.528724	0.528724	0.486432	0.486432	0.486432	0.486432	0.486432	0.486432
gsm282563	4.4825	0	0.993846	0.974682	0.94252	0.920941	0.885284	0.860786	0.833487	0.809996	0.801077	0.775022	0.747054	0.733598	0.709859	0.679381	0.653224	0.637651	0.637651	0.603976	0.603976	0.603976	0.603976	0.603976	0.603976
gsm282567	6.04417	1	0.988392	0.954412	0.894345	0.855169	0.797288	0.756799	0.716311	0.675986	0.66274	0.626358	0.589359	0.567955	0.53734	0.49777	0.467415	0.452099	0.452099	0.41187	0.41187	0.41187	0.41187	0.41187	0.41187
gsm282569	7.47917	0	0.981315	0.916605	0.820964	0.758853	0.667985	0.611287	0.547781	0.499329	0.483875	0.433875	0.386905	0.362329	0.324791	0.288085	0.256437	0.243006	0.243006	0.203961	0.203961	0.203961	0.203961	0.203961	0.203961
gsm107072	4.14	1	0.993098	0.969354	0.929207	0.900517	0.859535	0.830769	0.797512	0.767236	0.756249	0.723151	0.688329	0.673089	0.64249	0.60645	0.576704	0.560871	0.560871	0.51637	0.51637	0.51637	0.51637	0.51637	0.51637
gsm107073	8.15	0	0.989227	0.955186	0.902348	0.863309	0.805015	0.764742	0.718817	0.679794	0.667263	0.62903	0.591932	0.570255	0.536759	0.500995	0.46762	0.451019	0.451019	0.403453	0.403453	0.403453	0.403453	0.403453	0.403453
gsm107074	2.22	1	0.991066	0.96195	0.917439	0.884862	0.834321	0.80102	0.764773	0.727771	0.715975	0.684517	0.65528	0.637898	0.610783	0.574427	0.546105	0.530428	0.530428	0.48448	0.48448	0.48448	0.48448	0.48448	0.48448
gsm107075	8.23	0	0.995937	0.982235	0.95872	0.941081	0.914762	0.896478	0.875942	0.858045	0.850897	0.829869	0.808284	0.797498	0.781022	0.755084	0.732407	0.721377	0.721377	0.694075	0.694075	0.694075	0.694075	0.694075	0.694075
gsm107076	5.55	1	0.993408	0.974177	0.942252	0.919097	0.883283	0.860703	0.833344	0.811028	0.800569	0.774397	0.748443	0.732157	0.706376	0.671781	0.649663	0.639954	0.639954	0.596329	0.596329	0.596329	0.596329	0.596329	0.596329
gsm107077	8.3	0	0.985892	0.941609	0.867712	0.817743	0.746519	0.696277	0.644616	0.600607	0.584251	0.541077	0.499735	0.480776	0.447836	0.399317	0.365962	0.35079	0.35079	0.304897	0.304897	0.304897	0.304897	0.304897	0.304897
gsm107078	4.42	1	0.994108	0.97525	0.94286	0.92054	0.887639	0.864325	0.838079	0.815564	0.807167	0.781678	0.75596	0.741871	0.716038	0.686096	0.663702	0.653653	0.653653	0.616037	0.616037	0.616037	0.616037	0.616037	0.616037
gsm107079	8.07	0	0.995333	0.980671	0.956451	0.938795	0.911668	0.89332	0.872515	0.852595	0.845078	0.823871	0.802453	0.791413	0.770523	0.748506	0.729346	0.71901	0.71901	0.69552	0.69552	0.69552	0.69552	0.69552	0.69552
gsm107080	6.38	0	0.989069	0.953882	0.896698	0.856836	0.795537	0.75475	0.71218	0.674939	0.662107	0.623302	0.587491	0.567952	0.536899	0.493102	0.462508	0.444113	0.444113	0.397891	0.397891	0.397891	0.397891	0.397891	0.397891
gsm107081	8.13	0	0.993191	0.973492	0.935084	0.910041	0.868239	0.840207	0.809517	0.782187	0.771899	0.744535	0.717134	0.701962	0.67661	0.64355	0.618215	0.605416	0.605416	0.569172	0.569172	0.569172	0.569172	0.569172	0.569172
gsm107082	5.51	1	0.989464	0.954663	0.898524	0.860106	0.803726	0.766197	0.726139	0.693721	0.680704	0.640763	0.605846	0.588565	0.554185	0.51783	0.486501	0.46994	0.46994	0.418512	0.418512	0.418512	0.418512	0.418512	0.418512
gsm107083	8.11	0	0.992977	0.973733	0.94167	0.919325	0.882807	0.858999	0.832513	0.809856	0.800354	0.775007	0.746486	0.732257	0.708374	0.678926	0.654454	0.64053	0.64053	0.60111	0.60111	0.60111	0.60111	0.60111	0.60111
gsm107084	5.47	1	0.989376	0.956145	0.901119	0.863897	0.804919	0.769046	0.726132	0.688757	0.676523	0.63681	0.598244	0.576402	0.545056	0.50737	0.477321	0.46234	0.46234	0.418066	0.418066	0.418066	0.418066	0.418066	0.418066
gsm107085	6.82	0	0.992338	0.967226	0.925916	0.897765	0.853612	0.821908	0.788513	0.761554	0.750481	0.71974	0.690212	0.671141	0.642185	0.604178	0.576839	0.562433	0.562433	0.52486	0.52486	0.52486	0.52486	0.52486	0.52486
gsm107087	7.71	0	0.992748	0.970076	0.931896	0.903824	0.86048	0.831419	0.800233	0.771169	0.760873	0.730336	0.699989	0.682041	0.655497	0.617381	0.591265	0.573772	0.573772	0.532855	0.532855	0.532855	0.532855	0.532855	0.532855
gsm107088	6.22	1	0.990258	0.962269	0.914101	0.881287	0.829177	0.795686	0.760319	0.727416	0.715418	0.680962	0.644971	0.626134	0.598351	0.553998	0.524699	0.506796	0.506796	0.465347	0.465347	0.465347	0.465347	0.465347	0.465347
gsm107089	3.06	1	0.993545	0.971284	0.933311	0.908602	0.86764	0.839599	0.807355	0.780087	0.770354	0.738919	0.707688	0.692972	0.664625	0.637334	0.610575	0.59467	0.59467	0.5517	0.5517	0.5517	0.5517	0.5517	0.5517
gsm107090	5.87	1	0.988565	0.955688	0.903602	0.865415	0.810185	0.77509	0.733722	0.69974	0.685788	0.647293	0.606049	0.583842	0.554509	0.502378	0.467382	0.44714	0.44714	0.40934	0.40934	0.40934	0.40934	0.40934	0.40934
gsm107091	7.86	0	0.993857	0.975069	0.942582	0.920886	0.886297	0.861392	0.834036	0.806833	0.797054	0.770919	0.743551	0.728054	0.704884	0.666806	0.640655	0.628651	0.628651	0.588881	0.588881	0.588881	0.588881	0.588881	0.588881
gsm107092	3.85	1	0.994377	0.971662	0.930214	0.904673	0.864218	0.835102	0.802717	0.774016	0.763613	0.731271	0.701681	0.686686	0.658688	0.637833	0.6073	0.589243	0.589243	0.549817	0.549817	0.549817	0.549817	0.549817	0.549817
gsm107093	2.65	1	0.990729	0.96133	0.916035	0.882969	0.831343	0.797025	0.757679	0.721057	0.708169	0.673539	0.632989	0.613068	0.58463	0.544314	0.511549	0.494813	0.494813	0.455246	0.455246	0.455246	0.455246	0.455246	0.455246
gsm107094	5.63	1	0.98992	0.961059	0.911712	0.877786	0.827003	0.795823	0.75739	0.723149	0.709803	0.673621	0.634794	0.615651	0.584752	0.547389	0.513292	0.500474	0.500474	0.45769	0.45769	0.45769	0.45769	0.45769	0.45769
gsm107095	7.61	0	0.993631	0.975558	0.940931	0.917561	0.880457	0.856368	0.82791	0.803349	0.794106	0.76791	0.738582	0.721602	0.69745	0.666679	0.642079	0.629831	0.629831	0.589003	0.589003	0.589003	0.589003	0.589003	0.589003
gsm107096	7.55	0	0.995745	0.982285	0.958677	0.941862	0.917024	0.899188	0.880539	0.8624	0.855227	0.834976	0.813461	0.80187	0.783321	0.755483	0.734313	0.720348	0.720348	0.691153	0.691153	0.691153	0.691153	0.691153	0.691153
gsm107097	3.18	1	0.991812	0.963304	0.917221	0.886862	0.837298	0.802757	0.765884	0.730635	0.71948	0.68507	0.650059	0.631791	0.603298	0.570014	0.53698	0.517821	0.517821	0.478555	0.478555	0.478555	0.478555	0.478555	0.478555
gsm107098	8.03	0	0.995311	0.980957	0.956238	0.938264	0.910954	0.892188	0.871454	0.851434	0.844225	0.822966	0.80193	0.788098	0.768392	0.738985	0.719075	0.70758	0.70758	0.676834	0.676834	0.676834	0.676834	0.676834	0.676834
gsm107099	7.31	0	0.989971	0.959431	0.902594	0.863599	0.807598	0.769989	0.728448	0.696299	0.6846	0.646895	0.610744	0.591621	0.560191	0.516576	0.486254	0.471285	0.471285	0.426139	0.426139	0.426139	0.426139	0.426139	0.426139
gsm107100	7.65	0	0.994762	0.978859	0.95344	0.935473	0.906366	0.886235	0.864873	0.844393	0.83777	0.816428	0.793832	0.783303	0.763293	0.739231	0.719688	0.707498	0.707498	0.678046	0.678046	0.678046	0.678046	0.678046	0.678046
gsm107101	7.38	0	0.99421	0.976576	0.944629	0.92388	0.890433	0.86614	0.840266	0.817345	0.808896	0.785618	0.758901	0.7456	0.719829	0.694858	0.669595	0.656857	0.656857	0.625582	0.625582	0.625582	0.625582	0.625582	0.625582
gsm107102	7.29	0	0.988707	0.951434	0.892763	0.849017	0.789718	0.747435	0.703871	0.664405	0.65205	0.611223	0.573623	0.551454	0.518147	0.478845	0.45069	0.43598	0.43598	0.387924	0.387924	0.387924	0.387924	0.387924	0.387924
gsm107103	8.03	0	0.995042	0.979281	0.951534	0.932269	0.901901	0.880786	0.857847	0.835678	0.828462	0.804594	0.779966	0.767347	0.745848	0.720393	0.698698	0.684244	0.684244	0.65389	0.65389	0.65389	0.65389	0.65389	0.65389
gsm107104	8.03	0	0.995016	0.979399	0.952116	0.933059	0.903004	0.882688	0.860339	0.840487	0.832621	0.809009	0.785097	0.772939	0.752312	0.726254	0.70211	0.689355	0.689355	0.657606	0.657606	0.657606	0.657606	0.657606	0.657606
gsm107105	7.93	0	0.992993	0.97327	0.938485	0.913032	0.874076	0.846371	0.816827	0.790216	0.780255	0.752219	0.723107	0.706472	0.683289	0.643301	0.617988	0.600721	0.600721	0.561213	0.561213	0.561213	0.561213	0.561213	0.561213
gsm107106	7.73	0	0.994417	0.976217	0.943734	0.920986	0.886168	0.861528	0.835197	0.808857	0.799807	0.775228	0.748082	0.734099	0.710057	0.67736	0.651231	0.637841	0.637841	0.603523	0.603523	0.603523	0.603523	0.603523	0.603523
gsm107107	8.2	0	0.98756	0.950885	0.888479	0.845857	0.782145	0.736903	0.684802	0.641577	0.627116	0.584931	0.543928	0.522627	0.48637	0.441841	0.407683	0.391136	0.391136	0.340953	0.340953	0.340953	0.340953	0.340953	0.340953
gsm107108	7.59	0	0.992142	0.96724	0.925133	0.896931	0.854967	0.825247	0.792111	0.762308	0.751255	0.721347	0.691082	0.671877	0.646784	0.611658	0.58411	0.571137	0.571137	0.538289	0.538289	0.538289	0.538289	0.538289	0.538289
gsm107109	7.81	0	0.989887	0.957689	0.903476	0.866021	0.810792	0.770939	0.730239	0.694836	0.680603	0.645037	0.60898	0.5892	0.554692	0.515771	0.484082	0.466631	0.466631	0.43028	0.43028	0.43028	0.43028	0.43028	0.43028
gsm107110	8.48	0	0.991867	0.964668	0.91886	0.887325	0.837515	0.802319	0.768463	0.732377	0.720743	0.686867	0.655239	0.637747	0.61411	0.578255	0.551548	0.533504	0.533504	0.493218	0.493218	0.493218	0.493218	0.493218	0.493218
gsm107111	7.95	0	0.994484	0.978439	0.95115	0.932135	0.902909	0.883188	0.861397	0.839328	0.831077	0.808989	0.784273	0.770245	0.748654	0.716902	0.69526	0.686727	0.686727	0.652692	0.652692	0.652692	0.652692	0.652692	0.652692
gsm107113	7.28	0	0.991563	0.964414	0.916794	0.885283	0.839044	0.804696	0.768369	0.736541	0.725694	0.693855	0.659476	0.640621	0.612677	0.579165	0.55379	0.537831	0.537831	0.487782	0.487782	0.487782	0.487782	0.487782	0.487782
gsm107114	7.96	0	0.994726	0.978569	0.950395	0.930355	0.899684	0.876809	0.851867	0.829177	0.820498	0.79796	0.776495	0.759815	0.73946	0.713083	0.689678	0.681655	0.681655	0.645094	0.645094	0.645094	0.645094	0.645094	0.645094
gsm107115	6.86	0	0.99067	0.960545	0.909552	0.875621	0.822633	0.785961	0.746449	0.710632	0.697718	0.660574	0.620928	0.601175	0.568012	0.52955	0.500043	0.482356	0.482356	0.446941	0.446941	0.446941	0.446941	0.446941	0.446941
gsm107117	7.03	0	0.99596	0.983084	0.961649	0.946732	0.922932	0.904908	0.885884	0.866529	0.860495	0.841643	0.820649	0.811078	0.794571	0.772702	0.754655	0.745201	0.745201	0.720054	0.720054	0.720054	0.720054	0.720054	0.720054
gsm107118	8.46	0	0.995954	0.983825	0.962779	0.946588	0.923953	0.908168	0.889428	0.873828	0.867656	0.849515	0.831062	0.81927	0.801958	0.784869	0.765072	0.755115	0.755115	0.730857	0.730857	0.730857	0.730857	0.730857	0.730857
gsm107119	7.84	0	0.994689	0.976236	0.944573	0.922904	0.88723	0.862824	0.833047	0.808262	0.800229	0.773403	0.745398	0.731484	0.708317	0.682925	0.658583	0.643708	0.643708	0.614894	0.614894	0.614894	0.614894	0.614894	0.614894
gsm107120	6.13	0	0.994141	0.975941	0.944349	0.922214	0.889397	0.864992	0.839313	0.815899	0.806442	0.780723	0.753765	0.738576	0.713113	0.682401	0.658946	0.644031	0.644031	0.610991	0.610991	0.610991	0.610991	0.610991	0.610991
gsm107121	7.21	0	0.99406	0.97584	0.946659	0.925135	0.892601	0.869437	0.843722	0.820221	0.812304	0.78881	0.764212	0.749383	0.728088	0.700162	0.676722	0.665785	0.665785	0.630667	0.630667	0.630667	0.630667	0.630667	0.630667
gsm107122	8.13	0	0.995912	0.983031	0.962931	0.949257	0.927812	0.91211	0.894734	0.879417	0.872965	0.856373	0.837639	0.827309	0.809482	0.789232	0.77136	0.763293	0.763293	0.743293	0.743293	0.743293	0.743293	0.743293	0.743293
gsm107123	7.65	0	0.990308	0.962212	0.913817	0.880398	0.830241	0.794802	0.754855	0.724603	0.713909	0.678364	0.6458	0.628764	0.596938	0.565168	0.538611	0.519884	0.519884	0.468401	0.468401	0.468401	0.468401	0.468401	0.468401
gsm107124	7.07	0	0.996514	0.985641	0.968197	0.953906	0.933634	0.919816	0.902464	0.886646	0.881133	0.861902	0.845046	0.83469	0.817789	0.790375	0.771902	0.760499	0.760499	0.731264	0.731264	0.731264	0.731264	0.731264	0.731264
gsm107125	4.72	1	0.993888	0.972815	0.938932	0.913947	0.879114	0.852247	0.823154	0.797927	0.789676	0.761825	0.732077	0.715616	0.690902	0.653318	0.626336	0.609604	0.609604	0.57321	0.57321	0.57321	0.57321	0.57321	0.57321
gsm107127	7.75	0	0.991968	0.966326	0.923571	0.893016	0.849211	0.820303	0.789418	0.762133	0.75161	0.721992	0.69581	0.679719	0.654915	0.619192	0.596503	0.581255	0.581255	0.547724	0.547724	0.547724	0.547724	0.547724	0.547724
gsm107128	8.08	0	0.995678	0.981773	0.958604	0.941045	0.91393	0.895682	0.875649	0.856387	0.850512	0.830567	0.808894	0.798993	0.780171	0.75588	0.737438	0.725433	0.725433	0.693432	0.693432	0.693432	0.693432	0.693432	0.693432
gsm107130	8.4	0	0.995866	0.982103	0.95711	0.939907	0.91199	0.891753	0.87106	0.853029	0.845978	0.825864	0.804926	0.794299	0.774652	0.749259	0.728986	0.719761	0.719761	0.689069	0.689069	0.689069	0.689069	0.689069	0.689069
gsm107131	7.54	0	0.990621	0.959812	0.908225	0.872844	0.818518	0.779517	0.740029	0.703567	0.69007	0.654543	0.619913	0.599776	0.567914	0.529696	0.497754	0.482285	0.482285	0.435814	0.435814	0.435814	0.435814	0.435814	0.435814
gsm107132	7.28	0	0.996367	0.984341	0.964321	0.949504	0.927413	0.911062	0.893449	0.876716	0.871055	0.854784	0.836394	0.825711	0.808386	0.783266	0.765109	0.758097	0.758097	0.726515	0.726515	0.726515	0.726515	0.726515	0.726515
gsm107133	7.73	0	0.994425	0.976352	0.946122	0.924255	0.890188	0.865832	0.839868	0.815684	0.807842	0.78356	0.755588	0.742048	0.719546	0.693318	0.669893	0.655534	0.655534	0.623338	0.623338	0.623338	0.623338	0.623338	0.623338
gsm107134	3	1	0.990151	0.963183	0.915119	0.884167	0.835174	0.799314	0.761566	0.730664	0.717789	0.684963	0.650722	0.631259	0.601667	0.563656	0.53379	0.517554	0.517554	0.474346	0.474346	0.474346	0.474346	0.474346	0.474346
gsm107135	6.31	0	0.994509	0.978164	0.950437	0.931843	0.901127	0.879845	0.855114	0.834403	0.825726	0.802903	0.779408	0.766788	0.749822	0.721309	0.698374	0.69001	0.69001	0.653889	0.653889	0.653889	0.653889	0.653889	0.653889
gsm107136	8.3	0	0.996261	0.984613	0.963297	0.948787	0.926047	0.909457	0.890969	0.875489	0.869787	0.851388	0.831715	0.822082	0.805951	0.785047	0.764912	0.755884	0.755884	0.725379	0.725379	0.725379	0.725379	0.725379	0.725379
gsm107137	7.07	0	0.996347	0.984634	0.964729	0.950102	0.927105	0.911409	0.893333	0.876868	0.87057	0.852609	0.835942	0.826398	0.806851	0.782334	0.762012	0.751498	0.751498	0.716636	0.716636	0.716636	0.716636	0.716636	0.716636
gsm107138	6.4	1	0.992674	0.970949	0.928714	0.899655	0.854545	0.82124	0.788334	0.757319	0.746359	0.718215	0.68787	0.670362	0.639442	0.603724	0.57543	0.558532	0.558532	0.50902	0.50902	0.50902	0.50902	0.50902	0.50902
gsm107139	8.15	0	0.99569	0.982992	0.96004	0.943973	0.92006	0.902917	0.884749	0.867015	0.860647	0.842173	0.823066	0.811849	0.793813	0.768111	0.7505	0.740218	0.740218	0.705673	0.705673	0.705673	0.705673	0.705673	0.705673
gsm107141	6.02	0	0.99027	0.957224	0.903658	0.868017	0.811063	0.771708	0.730192	0.696835	0.684958	0.648617	0.61099	0.589905	0.557417	0.511614	0.479683	0.463725	0.463725	0.418786	0.418786	0.418786	0.418786	0.418786	0.418786
gsm107142	5.85	0	0.993628	0.973643	0.939286	0.914381	0.877084	0.850704	0.822632	0.795907	0.786554	0.758596	0.732296	0.717392	0.690599	0.657424	0.633543	0.618424	0.618424	0.572471	0.572471	0.572471	0.572471	0.572471	0.572471
gsm107143	5.96	0	0.995032	0.979844	0.953271	0.934662	0.90537	0.884808	0.862543	0.841832	0.834002	0.812587	0.789752	0.777178	0.755976	0.730447	0.708277	0.695599	0.695599	0.653566	0.653566	0.653566	0.653566	0.653566	0.653566
gsm107144	5.81	0	0.994958	0.97787	0.949947	0.929573	0.898665	0.87614	0.849559	0.828292	0.819598	0.793452	0.770498	0.756628	0.733642	0.704866	0.6801	0.66971	0.66971	0.627046	0.627046	0.627046	0.627046	0.627046	0.627046
gsm107145	5.86	0	0.994891	0.978413	0.952089	0.932882	0.905489	0.885245	0.861591	0.840792	0.832454	0.809304	0.785745	0.77271	0.752994	0.729107	0.705118	0.695443	0.695443	0.664631	0.664631	0.664631	0.664631	0.664631	0.664631
gsm107146	5.75	0	0.993943	0.976575	0.944991	0.923553	0.891879	0.869769	0.84454	0.819809	0.810703	0.785733	0.760356	0.745782	0.720772	0.690997	0.664336	0.653019	0.653019	0.611009	0.611009	0.611009	0.611009	0.611009	0.611009
gsm107147	5.71	0	0.996195	0.983163	0.96244	0.946239	0.922771	0.905446	0.886372	0.870888	0.865537	0.845793	0.825479	0.814403	0.796819	0.772644	0.754067	0.741505	0.741505	0.710243	0.710243	0.710243	0.710243	0.710243	0.710243
gsm107148	5.63	0	0.992789	0.973106	0.939151	0.913611	0.875103	0.848885	0.819358	0.794033	0.78486	0.758148	0.727184	0.713056	0.688147	0.653523	0.626667	0.611876	0.611876	0.571712	0.571712	0.571712	0.571712	0.571712	0.571712
gsm107149	5.68	0	0.985155	0.944194	0.875166	0.826955	0.758797	0.715257	0.671049	0.62578	0.612367	0.575223	0.540015	0.51652	0.488136	0.445668	0.418582	0.406307	0.406307	0.365789	0.365789	0.365789	0.365789	0.365789	0.365789
gsm107150	7.99	0	0.996582	0.985978	0.966766	0.952941	0.931332	0.916157	0.899147	0.882749	0.877047	0.858706	0.841481	0.830399	0.814329	0.790731	0.772246	0.760123	0.760123	0.734189	0.734189	0.734189	0.734189	0.734189	0.734189
gsm107152	4.61	1	0.9916	0.965191	0.919997	0.888996	0.845133	0.809076	0.774294	0.743231	0.732745	0.699836	0.666657	0.64558	0.615275	0.581421	0.551133	0.533585	0.533585	0.495569	0.495569	0.495569	0.495569	0.495569	0.495569
gsm107153	5.69	0	0.995002	0.979942	0.953746	0.935958	0.907238	0.887921	0.866512	0.845725	0.83876	0.816909	0.794649	0.780801	0.760716	0.735464	0.713892	0.702877	0.702877	0.670579	0.670579	0.670579	0.670579	0.670579	0.670579
gsm107155	1.73	1	0.994983	0.982215	0.955462	0.936751	0.907497	0.88721	0.864245	0.845055	0.837511	0.816389	0.794821	0.783128	0.761278	0.733775	0.71404	0.704758	0.704758	0.667166	0.667166	0.667166	0.667166	0.667166	0.667166
gsm107156	8.33	0	0.995779	0.983494	0.962024	0.946493	0.924216	0.907674	0.888807	0.873081	0.866584	0.84999	0.831326	0.820627	0.803234	0.778144	0.758786	0.751239	0.751239	0.717168	0.717168	0.717168	0.717168	0.717168	0.717168
gsm107157	6.03	0	0.992506	0.97161	0.931974	0.904856	0.863517	0.833145	0.799546	0.770665	0.760888	0.730343	0.700851	0.685066	0.659112	0.621018	0.593834	0.579556	0.579556	0.532824	0.532824	0.532824	0.532824	0.532824	0.532824
gsm107158	4.51	1	0.992099	0.965309	0.920808	0.890393	0.846051	0.815302	0.776907	0.747139	0.735424	0.704162	0.670552	0.653852	0.623705	0.585704	0.557737	0.54664	0.54664	0.499502	0.499502	0.499502	0.499502	0.499502	0.499502
gsm107159	5.86	0	0.99518	0.981173	0.955306	0.936722	0.908995	0.889605	0.868983	0.850302	0.842675	0.822596	0.800902	0.788885	0.771555	0.744867	0.72249	0.711948	0.711948	0.6781	0.6781	0.6781	0.6781	0.6781	0.6781
gsm107160	5.56	0	0.992954	0.971409	0.932744	0.905616	0.863897	0.835752	0.8015	0.773296	0.762633	0.730071	0.69939	0.681916	0.652717	0.62024	0.592324	0.576442	0.576442	0.534853	0.534853	0.534853	0.534853	0.534853	0.534853
gsm107161	7.92	0	0.99523	0.980818	0.95552	0.938441	0.911632	0.892698	0.872193	0.853108	0.845946	0.826994	0.805619	0.793787	0.775529	0.754961	0.730586	0.719455	0.719455	0.691962	0.691962	0.691962	0.691962	0.691962	0.691962
gsm107162	6.52	0	0.993565	0.973994	0.938403	0.914419	0.87769	0.851459	0.82355	0.798452	0.788462	0.761767	0.732779	0.717586	0.691999	0.662516	0.634174	0.619499	0.619499	0.582738	0.582738	0.582738	0.582738	0.582738	0.582738
gsm107163	7.42	0	0.987185	0.94318	0.876751	0.831185	0.763084	0.715334	0.665435	0.624051	0.610116	0.565206	0.523853	0.502886	0.471411	0.427595	0.397178	0.37928	0.37928	0.331582	0.331582	0.331582	0.331582	0.331582	0.331582
gsm107164	6.46	0	0.994427	0.978797	0.950249	0.930951	0.899711	0.879614	0.855956	0.835099	0.826871	0.805495	0.781065	0.767933	0.746695	0.720825	0.699514	0.689226	0.689226	0.654878	0.654878	0.654878	0.654878	0.654878	0.654878
gsm107165	8.43	0	0.996887	0.984922	0.965604	0.951463	0.930438	0.915338	0.898557	0.88226	0.877177	0.859529	0.842708	0.832018	0.813474	0.793894	0.775899	0.763247	0.763247	0.734495	0.734495	0.734495	0.734495	0.734495	0.734495
gsm107166	6.72	1	0.986287	0.94553	0.874245	0.82873	0.756754	0.710385	0.663676	0.618871	0.603366	0.559647	0.518005	0.496851	0.459802	0.420713	0.38783	0.370018	0.370018	0.326161	0.326161	0.326161	0.326161	0.326161	0.326161
gsm107167	7.28	0	0.996157	0.98294	0.961106	0.944954	0.922363	0.904701	0.886513	0.869096	0.862785	0.845605	0.826145	0.816056	0.797084	0.774658	0.756349	0.746721	0.746721	0.7109	0.7109	0.7109	0.7109	0.7109	0.7109
gsm107168	7.96	0	0.991403	0.965941	0.925384	0.895857	0.85205	0.820588	0.787889	0.756853	0.746027	0.714246	0.682487	0.665088	0.63519	0.5998	0.569892	0.557451	0.557451	0.517074	0.517074	0.517074	0.517074	0.517074	0.517074
gsm107169	7.59	0	0.996754	0.986266	0.967047	0.953903	0.933626	0.91907	0.903504	0.888918	0.883769	0.86748	0.850972	0.841622	0.825806	0.80778	0.790788	0.781666	0.781666	0.758635	0.758635	0.758635	0.758635	0.758635	0.758635
gsm107170	1.21	1	0.994472	0.979709	0.952283	0.931556	0.901896	0.880723	0.857652	0.835965	0.827773	0.805064	0.783346	0.770526	0.750328	0.71981	0.695507	0.683316	0.683316	0.651812	0.651812	0.651812	0.651812	0.651812	0.651812
gsm107171	7.51	0	0.995797	0.982362	0.958685	0.942458	0.917559	0.899623	0.879167	0.862458	0.8556	0.834471	0.812689	0.801718	0.781704	0.752362	0.729557	0.715425	0.715425	0.685451	0.685451	0.685451	0.685451	0.685451	0.685451
gsm107172	7.67	0	0.995991	0.983241	0.961599	0.946821	0.922467	0.904938	0.885415	0.867391	0.860549	0.840205	0.820977	0.809616	0.792056	0.767399	0.748765	0.737032	0.737032	0.704749	0.704749	0.704749	0.704749	0.704749	0.704749
gsm107173	8.3	0	0.994891	0.978212	0.948519	0.928873	0.897914	0.876248	0.85239	0.83017	0.822224	0.799293	0.77365	0.760876	0.738861	0.710903	0.688085	0.676876	0.676876	0.64653	0.64653	0.64653	0.64653	0.64653	0.64653
gsm107174	7.78	0	0.99491	0.979833	0.952761	0.933627	0.906202	0.885705	0.864134	0.844437	0.837193	0.816259	0.793242	0.78124	0.760107	0.736626	0.715979	0.705524	0.705524	0.675274	0.675274	0.675274	0.675274	0.675274	0.675274
gsm107175	7.89	0	0.995296	0.982724	0.958877	0.943084	0.917565	0.89966	0.879575	0.860316	0.853538	0.834411	0.814777	0.803513	0.786853	0.759661	0.739776	0.732728	0.732728	0.704358	0.704358	0.704358	0.704358	0.704358	0.704358
gsm107176	7.44	0	0.996402	0.985295	0.965481	0.951104	0.929758	0.915183	0.898335	0.882672	0.876579	0.858548	0.839498	0.828005	0.812303	0.786291	0.767596	0.758426	0.758426	0.727685	0.727685	0.727685	0.727685	0.727685	0.727685
gsm107177	5.95	0	0.996132	0.982432	0.958367	0.942466	0.916029	0.897629	0.876342	0.85807	0.851332	0.830865	0.809767	0.797906	0.778609	0.754839	0.736991	0.724833	0.724833	0.686086	0.686086	0.686086	0.686086	0.686086	0.686086
gsm107178	2.83	1	0.991706	0.965518	0.926847	0.896083	0.850772	0.81999	0.784364	0.756548	0.746428	0.710374	0.679039	0.661696	0.635441	0.591991	0.563914	0.548824	0.548824	0.502542	0.502542	0.502542	0.502542	0.502542	0.502542
gsm107179	6.26	0	0.989485	0.961586	0.909872	0.876944	0.824571	0.789747	0.752536	0.720281	0.70894	0.675581	0.643175	0.624604	0.601609	0.575143	0.545684	0.532437	0.532437	0.48666	0.48666	0.48666	0.48666	0.48666	0.48666
gsm107180	8.32	0	0.990301	0.955048	0.894342	0.857641	0.798813	0.759349	0.717319	0.678328	0.665924	0.629907	0.594113	0.577327	0.546365	0.513312	0.484964	0.467359	0.467359	0.429315	0.429315	0.429315	0.429315	0.429315	0.429315
gsm107181	4.83	1	0.993159	0.974808	0.940609	0.917515	0.882306	0.85781	0.829316	0.804285	0.794637	0.769053	0.741322	0.725947	0.700626	0.670984	0.647461	0.635249	0.635249	0.593819	0.593819	0.593819	0.593819	0.593819	0.593819
gsm107182	6.17	1	0.995327	0.982444	0.960129	0.944259	0.919937	0.902632	0.885961	0.868669	0.861584	0.8426	0.82297	0.81219	0.793762	0.767337	0.746668	0.735878	0.735878	0.706074	0.706074	0.706074	0.706074	0.706074	0.706074
gsm107183	8.13	0	0.990025	0.959146	0.906761	0.871189	0.818552	0.782441	0.743205	0.709946	0.697317	0.660852	0.625373	0.606467	0.578719	0.54018	0.508785	0.494623	0.494623	0.448152	0.448152	0.448152	0.448152	0.448152	0.448152
gsm107184	5.95	0	0.995794	0.981546	0.957426	0.940709	0.913883	0.896143	0.875424	0.856833	0.849102	0.828304	0.806074	0.794111	0.774315	0.748153	0.727244	0.717128	0.717128	0.680951	0.680951	0.680951	0.680951	0.680951	0.680951
gsm107185	5.98	0	0.996278	0.985403	0.965671	0.951665	0.9317	0.916762	0.900267	0.884709	0.87872	0.86182	0.843409	0.833137	0.815905	0.795225	0.775937	0.765997	0.765997	0.736962	0.736962	0.736962	0.736962	0.736962	0.736962
gsm107186	6.05	0	0.995532	0.981233	0.957222	0.938928	0.910396	0.89149	0.871264	0.850802	0.843151	0.821356	0.80036	0.786986	0.767231	0.743734	0.725296	0.713903	0.713903	0.679251	0.679251	0.679251	0.679251	0.679251	0.679251
gsm107187	6.76	0	0.994636	0.976922	0.948162	0.927753	0.895996	0.874597	0.850111	0.826595	0.818752	0.794978	0.768386	0.755954	0.735467	0.704034	0.682412	0.672776	0.672776	0.641335	0.641335	0.641335	0.641335	0.641335	0.641335
gsm107188	8.32	0	0.995597	0.981568	0.958272	0.941347	0.915177	0.897183	0.875768	0.855951	0.849077	0.828719	0.807605	0.795596	0.776681	0.753066	0.731301	0.720554	0.720554	0.690558	0.690558	0.690558	0.690558	0.690558	0.690558
gsm107190	7.94	0	0.996087	0.98506	0.9651	0.951353	0.929191	0.914841	0.89657	0.879724	0.87302	0.854248	0.837132	0.827861	0.809145	0.789682	0.770094	0.759393	0.759393	0.728862	0.728862	0.728862	0.728862	0.728862	0.728862
gsm107191	6.55	0	0.986652	0.943025	0.87276	0.82605	0.750979	0.703163	0.652159	0.605177	0.590892	0.550242	0.507927	0.483165	0.452267	0.407147	0.374532	0.360908	0.360908	0.315654	0.315654	0.315654	0.315654	0.315654	0.315654
gsm107192	7.05	0	0.989061	0.959482	0.905536	0.870034	0.814551	0.776979	0.73638	0.700037	0.685364	0.649082	0.614335	0.595385	0.563728	0.522395	0.493501	0.475252	0.475252	0.433684	0.433684	0.433684	0.433684	0.433684	0.433684
gsm107194	7.4	0	0.988395	0.951616	0.889723	0.846967	0.785697	0.743335	0.699495	0.663859	0.650076	0.611728	0.571841	0.553405	0.513986	0.474464	0.446472	0.430709	0.430709	0.386286	0.386286	0.386286	0.386286	0.386286	0.386286
gsm107195	1.72	1	0.981329	0.931754	0.841564	0.78292	0.698877	0.643781	0.587171	0.544955	0.526307	0.478774	0.436692	0.411651	0.378677	0.334165	0.302738	0.288275	0.288275	0.240795	0.240795	0.240795	0.240795	0.240795	0.240795
gsm107196	7.71	0	0.985133	0.939248	0.867346	0.817314	0.744183	0.694639	0.640659	0.591448	0.576521	0.530205	0.488255	0.467122	0.434601	0.389803	0.359109	0.340851	0.340851	0.29602	0.29602	0.29602	0.29602	0.29602	0.29602
gsm107197	5.69	0	0.990447	0.959592	0.908237	0.871784	0.817697	0.779785	0.738232	0.703226	0.693881	0.65488	0.620119	0.600236	0.570435	0.530441	0.501157	0.48463	0.48463	0.440898	0.440898	0.440898	0.440898	0.440898	0.440898
gsm107198	7.67	0	0.981458	0.930425	0.843015	0.786852	0.697012	0.639558	0.584317	0.53636	0.519064	0.47203	0.427393	0.4054	0.370552	0.329654	0.29648	0.276695	0.276695	0.236796	0.236796	0.236796	0.236796	0.236796	0.236796
gsm107199	4.79	1	0.989019	0.957558	0.902877	0.864846	0.810598	0.773769	0.73548	0.701839	0.687123	0.651879	0.616372	0.595965	0.566875	0.530673	0.499368	0.486077	0.486077	0.449569	0.449569	0.449569	0.449569	0.449569	0.449569
gsm107200	7.78	0	0.992657	0.97051	0.93182	0.904471	0.86085	0.832413	0.800856	0.77313	0.764129	0.736158	0.707297	0.692277	0.670562	0.636185	0.612731	0.596965	0.596965	0.558462	0.558462	0.558462	0.558462	0.558462	0.558462
gsm107201	7.5	0	0.990706	0.965078	0.923064	0.890871	0.842882	0.810326	0.773041	0.740345	0.72884	0.697057	0.663529	0.643986	0.616075	0.578345	0.548293	0.533971	0.533971	0.489161	0.489161	0.489161	0.489161	0.489161	0.489161
gsm107202	7.36	0	0.991741	0.968524	0.926009	0.897793	0.852765	0.823247	0.786828	0.763508	0.752642	0.719768	0.686428	0.670069	0.640743	0.605062	0.572694	0.553943	0.553943	0.523008	0.523008	0.523008	0.523008	0.523008	0.523008
gsm107203	7.73	0	0.990549	0.963866	0.917284	0.887824	0.839519	0.80756	0.772895	0.740745	0.729894	0.697326	0.662733	0.645502	0.613768	0.576362	0.547183	0.529669	0.529669	0.487781	0.487781	0.487781	0.487781	0.487781	0.487781
gsm107204	1.14	1	0.978565	0.924606	0.827049	0.765166	0.675915	0.619072	0.560315	0.509604	0.490559	0.443554	0.397865	0.373251	0.339741	0.293726	0.264056	0.249289	0.249289	0.210534	0.210534	0.210534	0.210534	0.210534	0.210534
gsm107205	1.67	1	0.992686	0.971069	0.931331	0.906205	0.863206	0.832687	0.797666	0.770646	0.759978	0.728421	0.698979	0.683689	0.660874	0.632489	0.602988	0.58634	0.58634	0.544711	0.544711	0.544711	0.544711	0.544711	0.544711
gsm107206	3.84	1	0.9862	0.949136	0.883231	0.845622	0.777594	0.734993	0.690073	0.648387	0.633625	0.596119	0.558591	0.538828	0.503524	0.463152	0.431371	0.414624	0.414624	0.371549	0.371549	0.371549	0.371549	0.371549	0.371549
gsm107207	8.47	0	0.99473	0.97977	0.952588	0.932545	0.902719	0.882685	0.860596	0.84198	0.834449	0.812041	0.786609	0.773372	0.750885	0.721297	0.698603	0.685761	0.685761	0.651914	0.651914	0.651914	0.651914	0.651914	0.651914
gsm107208	8.03	0	0.991896	0.963816	0.914586	0.879729	0.827474	0.79299	0.752842	0.717444	0.705536	0.668967	0.63211	0.615294	0.585646	0.549908	0.521332	0.504383	0.504383	0.464507	0.464507	0.464507	0.464507	0.464507	0.464507
gsm107209	7.99	0	0.995488	0.981738	0.95771	0.939587	0.912082	0.89421	0.872301	0.850544	0.843321	0.822557	0.801453	0.788176	0.769681	0.740041	0.717968	0.707823	0.707823	0.670162	0.670162	0.670162	0.670162	0.670162	0.670162
gsm107210	2.8	1	0.991603	0.965068	0.924861	0.892935	0.846475	0.8142	0.777391	0.74674	0.735559	0.700823	0.66611	0.648767	0.620487	0.580464	0.551185	0.532712	0.532712	0.484771	0.484771	0.484771	0.484771	0.484771	0.484771
gsm107211	7.63	0	0.994181	0.974655	0.940673	0.916922	0.881609	0.856658	0.8272	0.802803	0.793151	0.766224	0.738104	0.720725	0.695404	0.667271	0.639348	0.625742	0.625742	0.590629	0.590629	0.590629	0.590629	0.590629	0.590629
gsm107212	7.84	0	0.994868	0.979566	0.950991	0.930838	0.9011	0.880448	0.856533	0.835966	0.827767	0.803362	0.780628	0.76676	0.745153	0.717864	0.692462	0.679663	0.679663	0.647755	0.647755	0.647755	0.647755	0.647755	0.647755
gsm107213	7.75	0	0.993331	0.975244	0.94513	0.922931	0.88923	0.866687	0.839752	0.817989	0.809948	0.784991	0.759194	0.744183	0.720711	0.691724	0.66594	0.6543	0.6543	0.616772	0.616772	0.616772	0.616772	0.616772	0.616772
gsm107214	7.67	0	0.996495	0.983533	0.961193	0.94607	0.922981	0.905763	0.887621	0.870062	0.864505	0.847633	0.828274	0.817837	0.798345	0.780176	0.762279	0.7535	0.7535	0.718541	0.718541	0.718541	0.718541	0.718541	0.718541
gsm107215	2.28	1	0.989403	0.955302	0.902079	0.864102	0.803004	0.763875	0.718174	0.678416	0.664656	0.623855	0.588265	0.571066	0.538154	0.503544	0.469158	0.448362	0.448362	0.399295	0.399295	0.399295	0.399295	0.399295	0.399295
gsm107216	6.61	0	0.993658	0.974399	0.940606	0.916495	0.880157	0.8546	0.825803	0.798897	0.78872	0.761677	0.733426	0.717865	0.692691	0.651606	0.625559	0.611515	0.611515	0.563973	0.563973	0.563973	0.563973	0.563973	0.563973
gsm107217	7.19	0	0.988321	0.954148	0.89355	0.853417	0.79633	0.757183	0.715554	0.677114	0.663891	0.623624	0.587102	0.565503	0.535343	0.491586	0.460043	0.444977	0.444977	0.402729	0.402729	0.402729	0.402729	0.402729	0.402729
gsm107218	6.44	0	0.98329	0.935163	0.853824	0.800664	0.723381	0.675948	0.62266	0.578218	0.562644	0.518643	0.475877	0.454572	0.418485	0.381695	0.347311	0.330713	0.330713	0.289331	0.289331	0.289331	0.289331	0.289331	0.289331
gsm107219	4.41	1	0.993177	0.968857	0.929431	0.900524	0.86059	0.831361	0.797328	0.765824	0.754546	0.720576	0.683778	0.668402	0.634809	0.595701	0.567033	0.549066	0.549066	0.501716	0.501716	0.501716	0.501716	0.501716	0.501716
gsm107220	6.32	0	0.992611	0.972798	0.935022	0.907817	0.867635	0.839037	0.807241	0.780653	0.769835	0.740588	0.712382	0.696504	0.670192	0.630452	0.604588	0.589591	0.589591	0.548664	0.548664	0.548664	0.548664	0.548664	0.548664
gsm107221	8.36	0	0.996271	0.984723	0.961635	0.946385	0.922902	0.90539	0.88684	0.868962	0.862853	0.844554	0.825051	0.815249	0.798599	0.778452	0.75856	0.746898	0.746898	0.717024	0.717024	0.717024	0.717024	0.717024	0.717024
gsm107222	8.49	0	0.99248	0.967523	0.928072	0.897724	0.853421	0.822952	0.789842	0.759298	0.750156	0.716274	0.683935	0.66749	0.645588	0.609195	0.579163	0.56087	0.56087	0.527942	0.527942	0.527942	0.527942	0.527942	0.527942
gsm107223	0.18	1	0.996914	0.981152	0.954623	0.93651	0.907608	0.884967	0.86057	0.83694	0.829705	0.807584	0.785226	0.772532	0.752026	0.727112	0.705763	0.693297	0.693297	0.658356	0.658356	0.658356	0.658356	0.658356	0.658356
gsm107224	5.94	0	0.991056	0.966054	0.923926	0.894826	0.851249	0.820325	0.786079	0.756181	0.744815	0.715678	0.683261	0.667024	0.636843	0.601786	0.573812	0.56011	0.56011	0.510489	0.510489	0.510489	0.510489	0.510489	0.510489
gsm107225	8.32	0	0.993169	0.973259	0.940692	0.918708	0.883213	0.858155	0.829668	0.804644	0.795482	0.769408	0.741801	0.726399	0.70309	0.673247	0.648442	0.633094	0.633094	0.606456	0.606456	0.606456	0.606456	0.606456	0.606456
gsm107226	5.98	0	0.989257	0.955273	0.9001	0.862156	0.805486	0.767966	0.727221	0.69321	0.67929	0.63836	0.601006	0.582315	0.546668	0.50616	0.47369	0.458816	0.458816	0.41483	0.41483	0.41483	0.41483	0.41483	0.41483
gsm107227	6.02	0	0.9919	0.968334	0.928448	0.900165	0.858072	0.829513	0.798114	0.770138	0.75906	0.726733	0.696392	0.677315	0.648787	0.60471	0.579083	0.564982	0.564982	0.524035	0.524035	0.524035	0.524035	0.524035	0.524035
gsm107228	3.07	1	0.99044	0.956372	0.900058	0.863668	0.80688	0.766538	0.719222	0.683543	0.669721	0.631981	0.594129	0.571713	0.538987	0.500201	0.469596	0.451715	0.451715	0.402973	0.402973	0.402973	0.402973	0.402973	0.402973
gsm107229	4.87	1	0.98897	0.954758	0.897421	0.857366	0.8	0.757661	0.711639	0.673373	0.661032	0.624638	0.587382	0.567353	0.535697	0.499627	0.46791	0.451638	0.451638	0.412535	0.412535	0.412535	0.412535	0.412535	0.412535
gsm107230	5.62	0	0.995844	0.98374	0.96143	0.945938	0.920274	0.90236	0.882218	0.864223	0.857252	0.83739	0.816679	0.804577	0.785329	0.759746	0.739991	0.72789	0.72789	0.695664	0.695664	0.695664	0.695664	0.695664	0.695664
gsm107231	0.7	1	0.995177	0.969729	0.927329	0.898429	0.856071	0.822321	0.787817	0.756552	0.746023	0.712875	0.679787	0.662679	0.633159	0.602785	0.571929	0.553109	0.553109	0.506747	0.506747	0.506747	0.506747	0.506747	0.506747
gsm177885	2.56542	1	0.985471	0.943898	0.881036	0.833392	0.763168	0.717468	0.665182	0.623935	0.608857	0.565371	0.526302	0.503306	0.470431	0.41804	0.383718	0.366792	0.366792	0.324413	0.324413	0.324413	0.324413	0.324413	0.324413
gsm177886	18.0456	0	0.983826	0.937133	0.859932	0.810014	0.731747	0.680638	0.627844	0.587375	0.573041	0.524788	0.482576	0.459208	0.425427	0.388644	0.355372	0.336721	0.336721	0.291152	0.291152	0.291152	0.291152	0.291152	0.291152
gsm177888	17.1256	1	0.990712	0.958393	0.909905	0.876791	0.826167	0.789278	0.752296	0.718486	0.70757	0.673071	0.636525	0.616249	0.585955	0.552143	0.520947	0.500235	0.500235	0.500235	0.500235	0.500235	0.500235	0.500235	0.500235
gsm177891	16.2823	0	0.978228	0.909218	0.796956	0.729269	0.640152	0.580349	0.525588	0.48113	0.463669	0.418973	0.374796	0.352204	0.316005	0.285682	0.25689	0.245708	0.245708	0.209682	0.209682	0.209682	0.209682	0.209682	0.209682
gsm177892	15.9237	1	0.99554	0.982765	0.960429	0.944547	0.92112	0.904736	0.885596	0.868387	0.861698	0.845129	0.825763	0.81473	0.797361	0.774856	0.756689	0.756689	0.756689	0.722701	0.722701	0.722701	0.722701	0.722701	0.722701
gsm177893	16.4466	0	0.991164	0.960152	0.907379	0.872228	0.818644	0.780952	0.740766	0.707963	0.694327	0.659291	0.62509	0.609339	0.574234	0.535784	0.503535	0.488164	0.488164	0.442176	0.442176	0.442176	0.442176	0.442176	0.442176
gsm177894	4.06306	1	0.994914	0.978543	0.950097	0.93016	0.900816	0.877217	0.853956	0.831985	0.824446	0.800891	0.778665	0.764265	0.743843	0.713693	0.691037	0.679282	0.679282	0.644493	0.644493	0.644493	0.644493	0.644493	0.644493
gsm177897	17.1092	0	0.98578	0.940579	0.866928	0.817203	0.746043	0.699082	0.649219	0.606256	0.592662	0.548753	0.508603	0.486835	0.454241	0.408339	0.380685	0.364529	0.364529	0.315649	0.315649	0.315649	0.315649	0.315649	0.315649
gsm177898	11.9701	1	0.993071	0.971629	0.934431	0.908301	0.867901	0.839762	0.808736	0.780631	0.771058	0.740171	0.709946	0.700937	0.673997	0.644131	0.616749	0.601595	0.601595	0.551843	0.551843	0.551843	0.551843	0.551843	0.551843
gsm177901	1.82619	1	0.989936	0.964229	0.914978	0.88024	0.828729	0.79536	0.758098	0.722931	0.711397	0.675325	0.639637	0.619407	0.586151	0.544662	0.513343	0.496541	0.496541	0.445584	0.445584	0.445584	0.445584	0.445584	0.445584
gsm177903	9.82909	1	0.987012	0.951508	0.88827	0.845962	0.783108	0.738815	0.694414	0.654913	0.640716	0.60787	0.568605	0.546625	0.514673	0.472405	0.441657	0.426145	0.426145	0.381396	0.381396	0.381396	0.381396	0.381396	0.381396
gsm177908	7.96458	1	0.990614	0.965008	0.919587	0.889921	0.842522	0.812776	0.776921	0.75253	0.741135	0.707614	0.673007	0.654826	0.624056	0.586363	0.5578	0.539486	0.539486	0.491617	0.491617	0.491617	0.491617	0.491617	0.491617
gsm177913	15.1105	0	0.985164	0.940129	0.863018	0.810993	0.737212	0.688195	0.637105	0.591934	0.577365	0.5336	0.488953	0.468694	0.434221	0.394688	0.362197	0.346304	0.346304	0.298981	0.298981	0.298981	0.298981	0.298981	0.298981
gsm177921	19.3214	0	0.994968	0.978566	0.948399	0.927463	0.896309	0.874034	0.849792	0.827217	0.818694	0.795299	0.770938	0.758559	0.736123	0.70257	0.679206	0.664917	0.664917	0.628581	0.628581	0.628581	0.628581	0.628581	0.628581
gsm177923	14.6725	0	0.98967	0.953267	0.897258	0.855972	0.798643	0.757132	0.713814	0.675389	0.662274	0.624859	0.5886	0.566352	0.534385	0.496251	0.469573	0.456343	0.456343	0.413609	0.413609	0.413609	0.413609	0.413609	0.413609
gsm177924	16.2769	0	0.993487	0.973144	0.937423	0.912364	0.872599	0.84635	0.816597	0.787756	0.776971	0.748508	0.721353	0.70436	0.683239	0.645086	0.621351	0.607062	0.607062	0.564314	0.564314	0.564314	0.564314	0.564314	0.564314
gsm177928	15.565	0	0.993528	0.97302	0.939047	0.913664	0.876809	0.852791	0.822724	0.795695	0.786915	0.758325	0.727223	0.712359	0.686913	0.652907	0.625247	0.612866	0.612866	0.571932	0.571932	0.571932	0.571932	0.571932	0.571932
gsm177929	4.80229	1	0.989685	0.957254	0.900503	0.861938	0.807816	0.766454	0.723011	0.685044	0.672554	0.633685	0.595963	0.575453	0.545492	0.498034	0.465438	0.44676	0.44676	0.393708	0.393708	0.393708	0.393708	0.393708	0.393708
gsm177930	13.1173	0	0.996871	0.985505	0.966758	0.952631	0.930832	0.91498	0.89646	0.880626	0.874754	0.857368	0.840233	0.830331	0.812523	0.790411	0.771072	0.761859	0.761859	0.731722	0.731722	0.731722	0.731722	0.731722	0.731722
gsm177932	10.3466	0	0.993626	0.973509	0.940036	0.916184	0.879604	0.854082	0.826485	0.801233	0.792582	0.766367	0.737248	0.720635	0.69289	0.662999	0.637181	0.623861	0.623861	0.587576	0.587576	0.587576	0.587576	0.587576	0.587576
gsm177934	15.5458	0	0.988272	0.94885	0.887533	0.843725	0.780012	0.736525	0.690181	0.648739	0.634392	0.593483	0.551954	0.528487	0.488529	0.448117	0.415655	0.400162	0.400162	0.353994	0.353994	0.353994	0.353994	0.353994	0.353994
gsm177935	2.1739	1	0.987993	0.948421	0.891648	0.850929	0.790659	0.748129	0.700869	0.660312	0.649355	0.608377	0.569438	0.549429	0.516788	0.473062	0.441813	0.423231	0.423231	0.376998	0.376998	0.376998	0.376998	0.376998	0.376998
gsm177940	14.3412	0	0.992213	0.966452	0.923529	0.89168	0.845002	0.810872	0.777226	0.746812	0.736398	0.704647	0.672621	0.656544	0.630422	0.588615	0.561783	0.545726	0.545726	0.502833	0.502833	0.502833	0.502833	0.502833	0.502833
gsm177943	9.02415	0	0.984883	0.939969	0.865919	0.819223	0.750245	0.702817	0.651212	0.610497	0.595405	0.551003	0.506217	0.485751	0.447795	0.412923	0.378232	0.359732	0.359732	0.317595	0.317595	0.317595	0.317595	0.317595	0.317595
gsm177947	14.5547	0	0.994145	0.975189	0.94143	0.918582	0.883669	0.859589	0.832215	0.807214	0.796993	0.76992	0.742202	0.726748	0.701438	0.669652	0.645168	0.633291	0.633291	0.597052	0.597052	0.597052	0.597052	0.597052	0.597052
gsm177949	13.7224	0	0.99307	0.970085	0.931356	0.90461	0.863957	0.834297	0.802978	0.77513	0.766554	0.736929	0.706713	0.691602	0.665935	0.638105	0.61287	0.598327	0.598327	0.558419	0.558419	0.558419	0.558419	0.558419	0.558419
gsm177953	9.16378	1	0.991157	0.965083	0.916681	0.883599	0.83497	0.801023	0.764778	0.729322	0.717722	0.690533	0.656955	0.63501	0.603948	0.565344	0.537235	0.524756	0.524756	0.482309	0.482309	0.482309	0.482309	0.482309	0.482309
gsm177955	5.7633	0	0.994914	0.979123	0.951368	0.931459	0.901763	0.880911	0.856634	0.836003	0.827984	0.804603	0.77939	0.766411	0.744797	0.714484	0.690023	0.677766	0.677766	0.647108	0.647108	0.647108	0.647108	0.647108	0.647108
gsm177956	2.54352	1	0.991848	0.959953	0.913373	0.878433	0.825503	0.790319	0.75314	0.717982	0.707787	0.671388	0.636913	0.618704	0.591697	0.547732	0.518963	0.498492	0.498492	0.461096	0.461096	0.461096	0.461096	0.461096	0.461096
gsm177958	5.88103	1	0.992511	0.9695	0.930593	0.904022	0.863265	0.835707	0.802797	0.771711	0.761078	0.730353	0.699697	0.683222	0.655614	0.622207	0.596224	0.582988	0.582988	0.53706	0.53706	0.53706	0.53706	0.53706	0.53706
gsm177960	6.71609	1	0.989163	0.95414	0.901619	0.863906	0.808495	0.770707	0.732754	0.695409	0.682638	0.644233	0.604199	0.584511	0.549584	0.505633	0.475143	0.45724	0.45724	0.414475	0.414475	0.414475	0.414475	0.414475	0.414475
gsm177961	12.1508	0	0.995161	0.979839	0.955028	0.937086	0.908799	0.887872	0.864832	0.844956	0.837603	0.81557	0.79287	0.780787	0.760964	0.73326	0.711094	0.696499	0.696499	0.664504	0.664504	0.664504	0.664504	0.664504	0.664504
gsm177962	12.2357	0	0.992239	0.968826	0.930105	0.903234	0.860959	0.831261	0.797838	0.770878	0.759839	0.729761	0.69749	0.679931	0.652674	0.614144	0.5854	0.57104	0.57104	0.530596	0.530596	0.530596	0.530596	0.530596	0.530596
gsm177967	9.70315	0	0.993308	0.974209	0.940574	0.916028	0.881201	0.857022	0.829881	0.803172	0.793696	0.76722	0.740203	0.724839	0.699929	0.667017	0.641195	0.62876	0.62876	0.585716	0.585716	0.585716	0.585716	0.585716	0.585716
gsm177968	10.1878	0	0.989323	0.957373	0.904544	0.868657	0.814369	0.778957	0.736689	0.702966	0.690452	0.650671	0.613269	0.593468	0.561822	0.522242	0.493062	0.477932	0.477932	0.42976	0.42976	0.42976	0.42976	0.42976	0.42976
gsm177970	9.01594	0	0.986435	0.937867	0.864312	0.81322	0.739176	0.687731	0.63774	0.591833	0.577359	0.531699	0.491327	0.471628	0.443236	0.398725	0.367437	0.349645	0.349645	0.312364	0.312364	0.312364	0.312364	0.312364	0.312364
gsm177975	8.17266	1	0.986	0.94142	0.874478	0.82599	0.756524	0.709121	0.661391	0.619613	0.610979	0.56931	0.528575	0.505937	0.476976	0.438384	0.407259	0.387204	0.387204	0.346693	0.346693	0.346693	0.346693	0.346693	0.346693
gsm177995	12.5068	0	0.992987	0.968937	0.928582	0.900543	0.856446	0.82555	0.79118	0.761066	0.751978	0.721489	0.688283	0.671697	0.643697	0.606621	0.578418	0.562955	0.562955	0.515979	0.515979	0.515979	0.515979	0.515979	0.515979
gsm177999	1.34431	1	0.987251	0.956714	0.897643	0.857066	0.792407	0.750466	0.702697	0.663035	0.648313	0.607005	0.569119	0.548695	0.516821	0.473302	0.43865	0.421745	0.421745	0.373576	0.373576	0.373576	0.373576	0.373576	0.373576
gsm178001	6.97893	0	0.987682	0.945705	0.878181	0.833746	0.766599	0.721562	0.670529	0.627704	0.614093	0.569311	0.527464	0.504883	0.469907	0.430817	0.394748	0.372696	0.372696	0.328754	0.328754	0.328754	0.328754	0.328754	0.328754
gsm178002	11.1844	0	0.995262	0.980765	0.956525	0.939316	0.913137	0.89446	0.873283	0.852886	0.845905	0.82576	0.804078	0.792845	0.7716	0.741898	0.71832	0.708265	0.708265	0.669297	0.669297	0.669297	0.669297	0.669297	0.669297
gsm178005	14.8011	0	0.992147	0.964134	0.916145	0.883618	0.837307	0.804735	0.768755	0.736013	0.723654	0.690573	0.656265	0.637476	0.602472	0.567442	0.540705	0.522996	0.522996	0.48302	0.48302	0.48302	0.48302	0.48302	0.48302
gsm178007	14.6725	0	0.995394	0.980318	0.954826	0.936461	0.908668	0.88759	0.863646	0.845111	0.837028	0.813491	0.792956	0.779834	0.758738	0.734587	0.713539	0.700016	0.700016	0.667089	0.667089	0.667089	0.667089	0.667089	0.667089
gsm178008	10.8531	0	0.993586	0.976669	0.946205	0.924824	0.892739	0.871342	0.846004	0.823449	0.815967	0.793673	0.769187	0.754334	0.733791	0.702237	0.679559	0.668811	0.668811	0.632525	0.632525	0.632525	0.632525	0.632525	0.632525
gsm178009	1.75774	1	0.989149	0.9559	0.893708	0.852497	0.795321	0.754456	0.714239	0.675974	0.662279	0.626512	0.590498	0.571498	0.538106	0.500863	0.472483	0.453765	0.453765	0.408206	0.408206	0.408206	0.408206	0.408206	0.408206
gsm178010	17.2434	0	0.98725	0.945787	0.879685	0.836414	0.769672	0.724033	0.67536	0.635033	0.619655	0.576924	0.537214	0.514938	0.472664	0.438414	0.400889	0.381365	0.381365	0.327406	0.327406	0.327406	0.327406	0.327406	0.327406
gsm178012	15.5595	0	0.984597	0.940593	0.862396	0.814482	0.740514	0.690873	0.638999	0.595626	0.578696	0.533955	0.495034	0.473671	0.43508	0.390532	0.353091	0.336807	0.336807	0.293752	0.293752	0.293752	0.293752	0.293752	0.293752
gsm178017	13.6348	0	0.984957	0.942358	0.874497	0.826597	0.75686	0.710108	0.658763	0.618191	0.603321	0.55972	0.513883	0.491042	0.456402	0.410366	0.379298	0.361456	0.361456	0.313939	0.313939	0.313939	0.313939	0.313939	0.313939
gsm178018	4.66266	1	0.99108	0.963114	0.914652	0.880109	0.831937	0.797774	0.760271	0.723713	0.711087	0.674635	0.640181	0.620195	0.591218	0.546177	0.513589	0.496786	0.496786	0.456665	0.456665	0.456665	0.456665	0.456665	0.456665
gsm178021	23.8499	0	0.982524	0.9243	0.833156	0.774691	0.686619	0.626464	0.565052	0.518181	0.50171	0.454058	0.408833	0.38871	0.350137	0.31036	0.277856	0.259631	0.259631	0.206608	0.206608	0.206608	0.206608	0.206608	0.206608
gsm178024	16.7971	0	0.994019	0.97604	0.943965	0.923369	0.888476	0.866573	0.839526	0.814418	0.806054	0.780726	0.755177	0.742411	0.720663	0.69485	0.670687	0.657727	0.657727	0.616882	0.616882	0.616882	0.616882	0.616882	0.616882
gsm178037	15.5458	0	0.993735	0.974505	0.942854	0.920712	0.886174	0.86299	0.835106	0.811801	0.80223	0.776486	0.747276	0.73255	0.706772	0.675295	0.645905	0.631729	0.631729	0.592828	0.592828	0.592828	0.592828	0.592828	0.592828
gsm178038	7.38414	1	0.989632	0.957409	0.899012	0.858774	0.800775	0.759949	0.716045	0.682367	0.668526	0.630473	0.590312	0.571303	0.537358	0.496814	0.464722	0.448022	0.448022	0.400503	0.400503	0.400503	0.400503	0.400503	0.400503
gsm178046	17.2351	0	0.992839	0.970996	0.932442	0.905601	0.866328	0.839529	0.80892	0.779223	0.769229	0.739596	0.708431	0.691938	0.663069	0.629733	0.60334	0.588303	0.588303	0.544542	0.544542	0.544542	0.544542	0.544542	0.544542
gsm178047	19.8772	0	0.995901	0.982045	0.95747	0.938812	0.910786	0.891237	0.869827	0.849448	0.842327	0.820331	0.80007	0.789391	0.769706	0.740484	0.71601	0.700675	0.700675	0.669812	0.669812	0.669812	0.669812	0.669812	0.669812
gsm178048	17.1968	0	0.99059	0.96132	0.91054	0.877185	0.82615	0.791959	0.753736	0.720254	0.70818	0.672374	0.636156	0.615908	0.5781	0.544195	0.515498	0.498567	0.498567	0.455122	0.455122	0.455122	0.455122	0.455122	0.455122
gsm178052	17.0627	0	0.98591	0.936705	0.853135	0.798853	0.719474	0.663286	0.609286	0.558906	0.544376	0.499568	0.454759	0.432772	0.399208	0.358359	0.327058	0.310495	0.310495	0.263724	0.263724	0.263724	0.263724	0.263724	0.263724
gsm178054	14.9079	1	0.996315	0.985032	0.965984	0.951512	0.929999	0.915486	0.899776	0.883791	0.878669	0.86266	0.845502	0.834602	0.81907	0.794897	0.785191	0.777418	0.777418	0.751526	0.751526	0.751526	0.751526	0.751526	0.751526
gsm178056	14.1851	0	0.990668	0.960819	0.906569	0.870493	0.81631	0.779826	0.741034	0.702921	0.690555	0.654855	0.621297	0.602983	0.570717	0.528888	0.496973	0.478709	0.478709	0.431276	0.431276	0.431276	0.431276	0.431276	0.431276
gsm178060	3.58119	1	0.988162	0.95213	0.891417	0.854439	0.792229	0.748604	0.702871	0.663791	0.649856	0.612841	0.574559	0.553436	0.518912	0.475742	0.44325	0.428983	0.428983	0.379701	0.379701	0.379701	0.379701	0.379701	0.379701
gsm178065	12.285	0	0.988109	0.954508	0.895283	0.855973	0.79835	0.757335	0.714142	0.67851	0.664381	0.625699	0.591973	0.57186	0.542705	0.500142	0.468152	0.448562	0.448562	0.414644	0.414644	0.414644	0.414644	0.414644	0.414644
gsm178070	11.094	0	0.992037	0.96413	0.91652	0.884775	0.835388	0.802757	0.766691	0.73188	0.718716	0.684618	0.648672	0.63032	0.600009	0.564184	0.533247	0.516052	0.516052	0.470056	0.470056	0.470056	0.470056	0.470056	0.470056
gsm178072	9.56078	0	0.992501	0.971279	0.934902	0.90909	0.869731	0.842071	0.811468	0.785687	0.774316	0.745183	0.714737	0.697806	0.673432	0.629301	0.601717	0.58716	0.58716	0.547152	0.547152	0.547152	0.547152	0.547152	0.547152
gsm178073	7.01179	0	0.98904	0.957739	0.903703	0.863585	0.804726	0.764555	0.720232	0.682901	0.671461	0.631976	0.594716	0.574295	0.541403	0.502665	0.473898	0.459976	0.459976	0.408294	0.408294	0.408294	0.408294	0.408294	0.408294
gsm178079	3.41143	1	0.979688	0.919708	0.821969	0.761101	0.669828	0.61188	0.553547	0.501411	0.483852	0.434601	0.390319	0.367123	0.334199	0.288572	0.259159	0.245063	0.245063	0.202835	0.202835	0.202835	0.202835	0.202835	0.202835
gsm178081	7.45259	0	0.993645	0.972667	0.937598	0.913316	0.877169	0.851508	0.823651	0.797624	0.788845	0.762788	0.734113	0.720419	0.693414	0.665221	0.639758	0.626155	0.626155	0.588528	0.588528	0.588528	0.588528	0.588528	0.588528
gsm178082	4.87622	0	0.989735	0.96036	0.910241	0.875313	0.824633	0.78952	0.754345	0.722862	0.709214	0.673285	0.63953	0.619515	0.589814	0.551591	0.520581	0.503879	0.503879	0.4637	0.4637	0.4637	0.4637	0.4637	0.4637

## Sheet: L
	OS.time	OS.event	1	2	3	4	5	6	7	8	9	10	11	12	13	14	15	16	17	18	19	20	21	22	23
gsm282373	9.30667	1	0.987476	0.952021	0.8895	0.852355	0.79019	0.746544	0.701798	0.659167	0.645549	0.609751	0.563604	0.541766	0.504909	0.465733	0.428629	0.409199	0.409199	0.358385	0.358385	0.358385	0.358385	0.358385	0.358385
gsm282374	7.85167	0	0.989807	0.959699	0.909194	0.872967	0.817818	0.781312	0.739109	0.701912	0.688087	0.649271	0.608953	0.58569	0.552895	0.501855	0.467911	0.447039	0.447039	0.395216	0.395216	0.395216	0.395216	0.395216	0.395216
gsm282376	5.70667	1	0.992015	0.967868	0.928594	0.901196	0.855896	0.828371	0.792407	0.761381	0.750477	0.714116	0.677824	0.657762	0.627723	0.582044	0.550554	0.530653	0.530653	0.479111	0.479111	0.479111	0.479111	0.479111	0.479111
gsm282378	7.78333	0	0.991504	0.965074	0.92035	0.88958	0.841266	0.809059	0.772499	0.734324	0.722307	0.684805	0.649776	0.628891	0.599597	0.546105	0.511639	0.490384	0.490384	0.429949	0.429949	0.429949	0.429949	0.429949	0.429949
gsm282379	9.26583	0	0.991277	0.963903	0.913209	0.878667	0.825834	0.786761	0.745871	0.70975	0.696897	0.660557	0.620563	0.600445	0.568345	0.517103	0.4826	0.461215	0.461215	0.409809	0.409809	0.409809	0.409809	0.409809	0.409809
gsm282380	8.75917	0	0.99259	0.970577	0.929142	0.899904	0.858639	0.8276	0.792698	0.761136	0.748558	0.71693	0.683502	0.662504	0.629538	0.584381	0.550557	0.537861	0.537861	0.485144	0.485144	0.485144	0.485144	0.485144	0.485144
gsm282382	6.78333	0	0.994557	0.977707	0.9478	0.927065	0.895548	0.872301	0.845976	0.822741	0.814856	0.787054	0.76082	0.743758	0.719564	0.681755	0.655128	0.638587	0.638587	0.591296	0.591296	0.591296	0.591296	0.591296	0.591296
gsm282383	6.56417	0	0.994207	0.976184	0.945654	0.923429	0.890771	0.866732	0.84277	0.819987	0.810564	0.783717	0.754229	0.737787	0.710879	0.676916	0.6469	0.629711	0.629711	0.585645	0.585645	0.585645	0.585645	0.585645	0.585645
gsm282386	6.99167	0	0.992004	0.965934	0.920654	0.892201	0.846735	0.813432	0.777643	0.744658	0.733767	0.699351	0.660779	0.640493	0.608991	0.572932	0.541643	0.52476	0.52476	0.476954	0.476954	0.476954	0.476954	0.476954	0.476954
gsm282391	7.745	0	0.994785	0.977466	0.947993	0.926758	0.89364	0.87043	0.844685	0.819602	0.810583	0.784484	0.754987	0.73959	0.718935	0.6866	0.656582	0.638186	0.638186	0.598492	0.598492	0.598492	0.598492	0.598492	0.598492
gsm282393	7.96417	0	0.993404	0.971922	0.936437	0.910589	0.872524	0.845382	0.814376	0.786674	0.777412	0.747809	0.716456	0.699123	0.669576	0.625177	0.593828	0.57438	0.57438	0.519389	0.519389	0.519389	0.519389	0.519389	0.519389
gsm282394	6.53417	0	0.990606	0.961608	0.914252	0.881789	0.832166	0.796393	0.757253	0.725379	0.712352	0.67714	0.641666	0.621268	0.587119	0.547446	0.511678	0.491185	0.491185	0.445243	0.445243	0.445243	0.445243	0.445243	0.445243
gsm282399	7.7725	0	0.988489	0.95698	0.899815	0.860937	0.801944	0.764858	0.72268	0.688728	0.676414	0.636689	0.594949	0.573154	0.538372	0.495428	0.45996	0.439591	0.439591	0.39839	0.39839	0.39839	0.39839	0.39839	0.39839
gsm282400	9.1675	0	0.99386	0.973699	0.9396	0.915334	0.878105	0.852649	0.823014	0.796812	0.786925	0.756053	0.724196	0.706416	0.678422	0.640083	0.608553	0.590156	0.590156	0.541292	0.541292	0.541292	0.541292	0.541292	0.541292
gsm282401	6.5125	0	0.994439	0.977679	0.948742	0.928432	0.897267	0.875796	0.850744	0.82868	0.819047	0.793852	0.767962	0.752164	0.724866	0.69277	0.668522	0.655244	0.655244	0.61099	0.61099	0.61099	0.61099	0.61099	0.61099
gsm282402	5.74833	0	0.994674	0.977106	0.94569	0.924229	0.889863	0.864652	0.837195	0.812977	0.802763	0.775593	0.747129	0.730857	0.707522	0.669203	0.639676	0.622824	0.622824	0.579331	0.579331	0.579331	0.579331	0.579331	0.579331
gsm282404	6.10417	0	0.993399	0.969926	0.927477	0.898974	0.853452	0.821438	0.786104	0.753787	0.741759	0.704635	0.671407	0.651852	0.625626	0.587149	0.552477	0.53117	0.53117	0.468416	0.468416	0.468416	0.468416	0.468416	0.468416
gsm282405	5.33667	0	0.992753	0.968323	0.927366	0.89804	0.855544	0.824997	0.791693	0.759131	0.748797	0.716516	0.680911	0.660094	0.625957	0.58308	0.553306	0.53425	0.53425	0.479176	0.479176	0.479176	0.479176	0.479176	0.479176
gsm282406	9.20833	0	0.994007	0.975788	0.94401	0.922005	0.887684	0.864572	0.83864	0.814787	0.805056	0.777806	0.749151	0.733807	0.709906	0.677182	0.651351	0.634492	0.634492	0.590926	0.590926	0.590926	0.590926	0.590926	0.590926
gsm282407	8.11	0	0.992559	0.97	0.931376	0.904342	0.862588	0.83248	0.800392	0.770823	0.759747	0.728609	0.694321	0.675153	0.646352	0.604383	0.572898	0.553658	0.553658	0.501198	0.501198	0.501198	0.501198	0.501198	0.501198
gsm282408	7.58333	1	0.99375	0.974151	0.94084	0.917704	0.882126	0.857367	0.828877	0.810535	0.799838	0.771218	0.740678	0.721808	0.694717	0.654042	0.622503	0.607517	0.607517	0.568122	0.568122	0.568122	0.568122	0.568122	0.568122
gsm282410	4.07667	1	0.989257	0.960471	0.909925	0.874833	0.825544	0.788916	0.749506	0.71331	0.69946	0.662477	0.622915	0.600741	0.567279	0.523832	0.487475	0.469516	0.469516	0.418171	0.418171	0.418171	0.418171	0.418171	0.418171
gsm282412	12.66	1	0.993912	0.975033	0.943178	0.919318	0.882886	0.858776	0.830033	0.80368	0.795292	0.764407	0.73563	0.717421	0.701526	0.659647	0.630888	0.613019	0.613019	0.572615	0.572615	0.572615	0.572615	0.572615	0.572615
gsm282413	4.09583	1	0.990269	0.95852	0.907422	0.871435	0.819972	0.785073	0.744362	0.710992	0.696949	0.655606	0.612435	0.58961	0.553258	0.505148	0.467194	0.446158	0.446158	0.397261	0.397261	0.397261	0.397261	0.397261	0.397261
gsm282414	5.78917	0	0.992058	0.967008	0.923787	0.893171	0.849887	0.81899	0.783413	0.750358	0.73792	0.701163	0.662343	0.641104	0.607023	0.559698	0.525625	0.509019	0.509019	0.455578	0.455578	0.455578	0.455578	0.455578	0.455578
gsm282415	9.18917	0	0.992939	0.973267	0.937096	0.912034	0.873911	0.84737	0.818045	0.790179	0.779403	0.7499	0.720681	0.703879	0.67375	0.641659	0.607895	0.595016	0.595016	0.547334	0.547334	0.547334	0.547334	0.547334	0.547334
gsm282416	7.55917	0	0.993755	0.973861	0.938918	0.914831	0.877052	0.851306	0.822544	0.795757	0.785667	0.755606	0.724919	0.709292	0.683226	0.646628	0.615966	0.595533	0.595533	0.54311	0.54311	0.54311	0.54311	0.54311	0.54311
gsm282417	5.975	0	0.992207	0.967496	0.924783	0.89329	0.850007	0.82034	0.787572	0.756387	0.744807	0.706955	0.671705	0.651346	0.62066	0.577639	0.545933	0.528495	0.528495	0.46735	0.46735	0.46735	0.46735	0.46735	0.46735
gsm282420	12.7892	0	0.993848	0.977818	0.949292	0.927122	0.894972	0.871235	0.845804	0.819688	0.811329	0.785001	0.756283	0.741556	0.717726	0.680369	0.653021	0.638744	0.638744	0.595627	0.595627	0.595627	0.595627	0.595627	0.595627
gsm282421	10.9508	0	0.994343	0.973036	0.936484	0.911684	0.8729	0.844884	0.812945	0.782541	0.772314	0.740052	0.707599	0.690011	0.663994	0.628292	0.600249	0.581977	0.581977	0.527997	0.527997	0.527997	0.527997	0.527997	0.527997
gsm282422	10.9208	0	0.994085	0.974107	0.940819	0.917354	0.88054	0.855434	0.825933	0.798769	0.78828	0.759471	0.729903	0.714849	0.68874	0.653329	0.623858	0.60875	0.60875	0.557047	0.557047	0.557047	0.557047	0.557047	0.557047
gsm282424	7.58333	1	0.989086	0.958788	0.910242	0.875819	0.821201	0.784242	0.742818	0.715597	0.702249	0.660942	0.624674	0.603887	0.571819	0.525507	0.488448	0.469419	0.469419	0.41262	0.41262	0.41262	0.41262	0.41262	0.41262
gsm282425	8.14833	0	0.993801	0.974582	0.941208	0.918954	0.882925	0.857705	0.828947	0.802447	0.793297	0.763606	0.732477	0.715408	0.686818	0.648114	0.613697	0.593292	0.593292	0.541428	0.541428	0.541428	0.541428	0.541428	0.541428
gsm282426	6.13667	1	0.992176	0.968391	0.926196	0.897159	0.853954	0.825176	0.79628	0.767899	0.755629	0.724831	0.693327	0.672396	0.646006	0.612906	0.58164	0.565512	0.565512	0.528883	0.528883	0.528883	0.528883	0.528883	0.528883
gsm282428	6.56417	1	0.990017	0.956811	0.901504	0.863302	0.808509	0.770561	0.733645	0.69339	0.680026	0.642182	0.600005	0.577344	0.540827	0.493349	0.463852	0.443958	0.443958	0.395644	0.395644	0.395644	0.395644	0.395644	0.395644
gsm282430	11.3342	0	0.992773	0.970952	0.934116	0.908713	0.868465	0.842692	0.812425	0.784846	0.774456	0.74442	0.709129	0.691084	0.659088	0.618557	0.587772	0.573337	0.573337	0.526476	0.526476	0.526476	0.526476	0.526476	0.526476
gsm282432	9.44083	0	0.993847	0.975542	0.943626	0.920432	0.886543	0.862671	0.837294	0.813552	0.803776	0.778298	0.749334	0.732592	0.703698	0.666219	0.640514	0.625912	0.625912	0.577397	0.577397	0.577397	0.577397	0.577397	0.577397
gsm282433	9.75083	0	0.993934	0.974258	0.941863	0.919199	0.882222	0.856661	0.828218	0.805776	0.795548	0.766728	0.735705	0.719956	0.692672	0.654273	0.625718	0.609122	0.609122	0.560692	0.560692	0.560692	0.560692	0.560692	0.560692
gsm282434	11.9017	0	0.992612	0.967649	0.925869	0.896029	0.851419	0.821006	0.790627	0.758405	0.745413	0.709782	0.673179	0.654381	0.624205	0.576805	0.546957	0.52763	0.52763	0.482468	0.482468	0.482468	0.482468	0.482468	0.482468
gsm282435	12.1483	0	0.987617	0.955931	0.897062	0.855378	0.792755	0.751135	0.708413	0.670656	0.656776	0.613996	0.574245	0.551595	0.518039	0.465295	0.432043	0.413601	0.413601	0.366996	0.366996	0.366996	0.366996	0.366996	0.366996
gsm282436	11.94	0	0.992033	0.966937	0.924495	0.895872	0.850567	0.818958	0.781053	0.750768	0.738309	0.69981	0.662557	0.640065	0.60785	0.561685	0.525236	0.503458	0.503458	0.445801	0.445801	0.445801	0.445801	0.445801	0.445801
gsm282437	9.8575	0	0.994191	0.975958	0.942694	0.920519	0.886796	0.862096	0.833963	0.810573	0.800247	0.770521	0.741184	0.724257	0.696203	0.661587	0.63424	0.614723	0.614723	0.570375	0.570375	0.570375	0.570375	0.570375	0.570375
gsm282438	7.76417	0	0.991066	0.965549	0.921784	0.891522	0.843694	0.811901	0.773496	0.744329	0.73169	0.695059	0.659241	0.638799	0.60692	0.563046	0.527421	0.512656	0.512656	0.471293	0.471293	0.471293	0.471293	0.471293	0.471293
gsm282439	11.8958	0	0.993851	0.976643	0.945218	0.923122	0.888808	0.864765	0.835857	0.811849	0.802826	0.774015	0.74266	0.72528	0.70109	0.6583	0.628051	0.610302	0.610302	0.558918	0.558918	0.558918	0.558918	0.558918	0.558918
gsm282441	7.2025	0	0.993264	0.972031	0.93587	0.909907	0.869864	0.843524	0.813206	0.786662	0.777123	0.744535	0.710478	0.693544	0.666427	0.621983	0.593286	0.573126	0.573126	0.524532	0.524532	0.524532	0.524532	0.524532	0.524532
gsm282442	4.24917	1	0.99252	0.968195	0.924015	0.894209	0.850971	0.817368	0.783596	0.746549	0.734726	0.699957	0.666993	0.647021	0.614611	0.57898	0.549925	0.533042	0.533042	0.476533	0.476533	0.476533	0.476533	0.476533	0.476533
gsm282443	10.1675	0	0.992878	0.970508	0.931351	0.902983	0.861138	0.831609	0.798066	0.76955	0.758212	0.723743	0.689	0.672525	0.641789	0.60006	0.564708	0.543659	0.543659	0.498729	0.498729	0.498729	0.498729	0.498729	0.498729
gsm282444	12.3175	1	0.995106	0.977921	0.950018	0.928851	0.896658	0.872622	0.847939	0.824323	0.816474	0.791212	0.766167	0.750618	0.743038	0.70475	0.680257	0.663235	0.663235	0.620221	0.620221	0.620221	0.620221	0.620221	0.620221
gsm282445	12.2708	0	0.994415	0.977464	0.948807	0.928041	0.897171	0.874586	0.851607	0.82798	0.819676	0.794232	0.768643	0.752635	0.730357	0.696658	0.666708	0.648876	0.648876	0.607395	0.607395	0.607395	0.607395	0.607395	0.607395
gsm282447	11.315	0	0.994169	0.976168	0.946787	0.925858	0.892437	0.868234	0.840819	0.818669	0.809287	0.779069	0.74828	0.731523	0.705619	0.668985	0.638297	0.621655	0.621655	0.583138	0.583138	0.583138	0.583138	0.583138	0.583138
gsm282448	10.2058	0	0.990674	0.960268	0.910351	0.875381	0.823213	0.787596	0.745483	0.709595	0.696362	0.655737	0.615259	0.594531	0.559305	0.51521	0.479202	0.459878	0.459878	0.411225	0.411225	0.411225	0.411225	0.411225	0.411225
gsm282449	10.37	0	0.992231	0.965419	0.919906	0.888658	0.842044	0.809037	0.773553	0.742045	0.729959	0.694267	0.657799	0.637032	0.603532	0.568111	0.530718	0.507916	0.507916	0.449947	0.449947	0.449947	0.449947	0.449947	0.449947
gsm282450	11.1867	0	0.98766	0.954047	0.897898	0.859893	0.798904	0.758888	0.714753	0.678228	0.663465	0.621826	0.577962	0.555034	0.51918	0.475619	0.438229	0.417818	0.417818	0.371915	0.371915	0.371915	0.371915	0.371915	0.371915
gsm282451	3.74	1	0.994513	0.97693	0.946882	0.925893	0.890884	0.86661	0.839137	0.812635	0.802966	0.772797	0.742008	0.725469	0.697427	0.658585	0.628429	0.611353	0.611353	0.569358	0.569358	0.569358	0.569358	0.569358	0.569358
gsm282452	5.8575	1	0.99155	0.967448	0.922756	0.891818	0.847847	0.819243	0.785931	0.752797	0.741324	0.70578	0.668527	0.64737	0.611741	0.57351	0.540512	0.520009	0.520009	0.465454	0.465454	0.465454	0.465454	0.465454	0.465454
gsm282453	11.74	0	0.991696	0.965877	0.919138	0.886865	0.837604	0.800978	0.761111	0.72488	0.712642	0.674945	0.637159	0.617312	0.585519	0.542458	0.505861	0.486993	0.486993	0.437307	0.437307	0.437307	0.437307	0.437307	0.437307
gsm282454	0.945	1	0.993744	0.965149	0.919004	0.886308	0.835394	0.801788	0.762428	0.724728	0.713362	0.672861	0.635412	0.61482	0.584807	0.542651	0.508704	0.483727	0.483727	0.431003	0.431003	0.431003	0.431003	0.431003	0.431003
gsm282456	10.9533	1	0.993775	0.975951	0.94404	0.920785	0.885813	0.860934	0.833643	0.809289	0.80023	0.770786	0.747942	0.731618	0.702802	0.657397	0.626775	0.610092	0.610092	0.55574	0.55574	0.55574	0.55574	0.55574	0.55574
gsm282457	12.3175	0	0.988952	0.957183	0.903757	0.866468	0.806823	0.768314	0.722403	0.685062	0.670966	0.63157	0.59435	0.571882	0.549765	0.50145	0.467348	0.452824	0.452824	0.397811	0.397811	0.397811	0.397811	0.397811	0.397811
gsm282458	11.0492	0	0.994205	0.975964	0.945689	0.924255	0.890223	0.867828	0.839889	0.815676	0.806495	0.778771	0.751116	0.733444	0.70511	0.669932	0.643398	0.631414	0.631414	0.581918	0.581918	0.581918	0.581918	0.581918	0.581918
gsm282459	13.29	0	0.994128	0.977281	0.947833	0.926805	0.894788	0.872515	0.847509	0.823933	0.815306	0.789059	0.7611	0.744991	0.719378	0.681057	0.653205	0.637535	0.637535	0.588367	0.588367	0.588367	0.588367	0.588367	0.588367
gsm282462	15.4358	0	0.994319	0.974456	0.940383	0.916496	0.879472	0.853013	0.823604	0.795615	0.785042	0.75348	0.723766	0.707372	0.679769	0.638269	0.604804	0.585274	0.585274	0.535277	0.535277	0.535277	0.535277	0.535277	0.535277
gsm282463	4.06833	1	0.99231	0.967862	0.923834	0.893928	0.851773	0.820132	0.783943	0.754253	0.741701	0.705945	0.670676	0.651604	0.617094	0.582821	0.548051	0.528483	0.528483	0.467894	0.467894	0.467894	0.467894	0.467894	0.467894
gsm282464	16.5675	0	0.988622	0.955737	0.897364	0.855387	0.799097	0.760581	0.71991	0.683739	0.670827	0.63345	0.593116	0.571162	0.536182	0.491527	0.461599	0.445825	0.445825	0.39414	0.39414	0.39414	0.39414	0.39414	0.39414
gsm282465	7.51	1	0.989744	0.96224	0.912725	0.87936	0.827069	0.791755	0.75251	0.722071	0.70764	0.667246	0.627526	0.606195	0.569161	0.528904	0.492765	0.473541	0.473541	0.420232	0.420232	0.420232	0.420232	0.420232	0.420232
gsm282467	15.8058	0	0.993765	0.976146	0.946859	0.925042	0.891463	0.867302	0.84029	0.817305	0.808011	0.779563	0.752211	0.735093	0.708864	0.669032	0.638961	0.621965	0.621965	0.584031	0.584031	0.584031	0.584031	0.584031	0.584031
gsm282468	13.3425	1	0.99226	0.966104	0.922277	0.89217	0.845712	0.812841	0.776305	0.740092	0.727557	0.691405	0.653547	0.636148	0.596693	0.578503	0.541987	0.521072	0.521072	0.480555	0.480555	0.480555	0.480555	0.480555	0.480555
gsm282469	12.6383	0	0.992626	0.971969	0.936649	0.911063	0.871558	0.844608	0.812869	0.78727	0.775564	0.74296	0.711765	0.693622	0.664144	0.618569	0.585687	0.572813	0.572813	0.520584	0.520584	0.520584	0.520584	0.520584	0.520584
gsm282470	2.6	1	0.993774	0.974464	0.942442	0.918616	0.879446	0.852936	0.822859	0.797429	0.787398	0.755513	0.727028	0.708301	0.683307	0.642698	0.612807	0.593015	0.593015	0.546563	0.546563	0.546563	0.546563	0.546563	0.546563
gsm282471	2.91	1	0.991392	0.958879	0.912605	0.87638	0.822339	0.784651	0.742589	0.706886	0.694034	0.650286	0.608787	0.583944	0.551613	0.502904	0.463411	0.443618	0.443618	0.397341	0.397341	0.397341	0.397341	0.397341	0.397341
gsm282472	12.6133	0	0.987832	0.955391	0.899332	0.859185	0.798323	0.758009	0.713137	0.674954	0.660635	0.616267	0.575785	0.552823	0.520887	0.469029	0.434921	0.418445	0.418445	0.363732	0.363732	0.363732	0.363732	0.363732	0.363732
gsm282473	13.3125	0	0.990903	0.966641	0.921179	0.890199	0.842722	0.810574	0.773757	0.745045	0.733307	0.698336	0.662836	0.644376	0.610938	0.572063	0.537132	0.51762	0.51762	0.455313	0.455313	0.455313	0.455313	0.455313	0.455313
gsm282474	11.9292	1	0.990908	0.964393	0.916712	0.884209	0.83354	0.798273	0.760133	0.726991	0.71334	0.677281	0.638044	0.62625	0.588833	0.543083	0.501931	0.481605	0.481605	0.427931	0.427931	0.427931	0.427931	0.427931	0.427931
gsm282475	12.1483	0	0.992341	0.970901	0.931922	0.904078	0.862634	0.835641	0.803185	0.773108	0.762719	0.729745	0.69685	0.679525	0.646478	0.603646	0.570693	0.554736	0.554736	0.493472	0.493472	0.493472	0.493472	0.493472	0.493472
gsm282476	10.86	1	0.990952	0.962213	0.915157	0.880286	0.82659	0.789219	0.749972	0.713131	0.699126	0.660905	0.62978	0.606678	0.574892	0.525328	0.493803	0.478263	0.478263	0.422089	0.422089	0.422089	0.422089	0.422089	0.422089
gsm282477	11.57	0	0.987324	0.950035	0.888725	0.845702	0.780487	0.737544	0.689844	0.649705	0.634881	0.589739	0.549279	0.529431	0.491205	0.453105	0.415493	0.39876	0.39876	0.350882	0.350882	0.350882	0.350882	0.350882	0.350882
gsm282479	18.2933	0	0.992431	0.965016	0.918983	0.887531	0.839566	0.805549	0.77118	0.736925	0.725475	0.688262	0.65399	0.6319	0.601438	0.556906	0.523995	0.498677	0.498677	0.453844	0.453844	0.453844	0.453844	0.453844	0.453844
gsm282480	16.7833	0	0.992035	0.966777	0.92271	0.89185	0.84566	0.812941	0.775384	0.741804	0.731538	0.694251	0.657201	0.636857	0.601326	0.567114	0.538018	0.514895	0.514895	0.466207	0.466207	0.466207	0.466207	0.466207	0.466207
gsm282481	13.1342	0	0.989251	0.955025	0.897765	0.857973	0.796271	0.75253	0.707144	0.665586	0.652315	0.612693	0.572468	0.549677	0.516192	0.466781	0.429941	0.409781	0.409781	0.362465	0.362465	0.362465	0.362465	0.362465	0.362465
gsm282482	10.1017	1	0.994607	0.976711	0.94468	0.922693	0.888193	0.862643	0.835579	0.813507	0.80314	0.775303	0.750142	0.734008	0.706985	0.672844	0.641455	0.621594	0.621594	0.576692	0.576692	0.576692	0.576692	0.576692	0.576692
gsm282483	0.0658333	0	0.99338	0.971568	0.934623	0.908502	0.869101	0.841451	0.81235	0.776249	0.764706	0.732976	0.702377	0.683602	0.657528	0.611695	0.58297	0.564522	0.564522	0.510248	0.510248	0.510248	0.510248	0.510248	0.510248
gsm282485	3.95333	1	0.993822	0.973167	0.938552	0.917718	0.879785	0.853425	0.822578	0.799133	0.789049	0.759355	0.727903	0.709888	0.68071	0.645881	0.613686	0.595956	0.595956	0.554377	0.554377	0.554377	0.554377	0.554377	0.554377
gsm282486	14.1483	0	0.994275	0.975873	0.941991	0.918892	0.88509	0.859985	0.83251	0.806803	0.79799	0.770131	0.740719	0.72473	0.69913	0.666208	0.638712	0.622631	0.622631	0.574179	0.574179	0.574179	0.574179	0.574179	0.574179
gsm282487	17.09	0	0.990823	0.963708	0.914244	0.880658	0.828426	0.792953	0.755124	0.722774	0.70889	0.669499	0.633495	0.612571	0.579953	0.542446	0.50496	0.486366	0.486366	0.426329	0.426329	0.426329	0.426329	0.426329	0.426329
gsm282488	1.3675	1	0.989954	0.964812	0.912018	0.876321	0.822882	0.785159	0.742116	0.704262	0.690712	0.650818	0.61217	0.591183	0.553583	0.49599	0.456166	0.434943	0.434943	0.384845	0.384845	0.384845	0.384845	0.384845	0.384845
gsm282489	13.3425	1	0.99221	0.965573	0.916621	0.886854	0.839416	0.805899	0.769713	0.740572	0.729807	0.694886	0.658316	0.637524	0.603239	0.585326	0.54862	0.531733	0.531733	0.468545	0.468545	0.468545	0.468545	0.468545	0.468545
gsm282490	5.83833	1	0.991528	0.966918	0.924753	0.894379	0.848056	0.817499	0.783385	0.749712	0.738671	0.701597	0.664645	0.644905	0.612099	0.568158	0.53351	0.513853	0.513853	0.460127	0.460127	0.460127	0.460127	0.460127	0.460127
gsm282491	10.4383	1	0.990576	0.962128	0.912274	0.878374	0.825054	0.788568	0.747434	0.712194	0.698011	0.656803	0.623922	0.600315	0.568951	0.523183	0.484441	0.462972	0.462972	0.407445	0.407445	0.407445	0.407445	0.407445	0.407445
gsm282492	10.6575	1	0.992983	0.972771	0.935854	0.911265	0.870512	0.842157	0.812261	0.782209	0.771413	0.741385	0.714182	0.696531	0.670403	0.636066	0.605935	0.587852	0.587852	0.536734	0.536734	0.536734	0.536734	0.536734	0.536734
gsm282493	15.9067	0	0.985823	0.944312	0.875579	0.830242	0.758621	0.711191	0.660097	0.619038	0.602866	0.55928	0.516976	0.493507	0.459099	0.412841	0.378374	0.360088	0.360088	0.314557	0.314557	0.314557	0.314557	0.314557	0.314557
gsm282494	15.9175	0	0.991234	0.965333	0.922827	0.891531	0.844353	0.813031	0.77656	0.742831	0.730194	0.696105	0.659461	0.641613	0.607843	0.564076	0.529216	0.510797	0.510797	0.455557	0.455557	0.455557	0.455557	0.455557	0.455557
gsm282495	20.0058	0	0.988935	0.954841	0.896859	0.857006	0.794892	0.753161	0.706775	0.665038	0.650823	0.605623	0.562987	0.541845	0.506631	0.455639	0.420001	0.397027	0.397027	0.336931	0.336931	0.336931	0.336931	0.336931	0.336931
gsm282496	5.37833	0	0.995229	0.97761	0.948431	0.927932	0.895991	0.871287	0.844271	0.820731	0.812562	0.785199	0.758779	0.744741	0.716829	0.687057	0.658879	0.642209	0.642209	0.590265	0.590265	0.590265	0.590265	0.590265	0.590265
gsm282497	7.71	0	0.988448	0.954996	0.895563	0.854788	0.792271	0.74831	0.703783	0.66253	0.64737	0.604552	0.5654	0.541546	0.507774	0.452764	0.41801	0.39814	0.39814	0.346064	0.346064	0.346064	0.346064	0.346064	0.346064
gsm282498	16.0708	0	0.992285	0.970068	0.928605	0.8998	0.858198	0.827784	0.792625	0.75864	0.747015	0.711717	0.676533	0.656737	0.62554	0.577302	0.544572	0.528222	0.528222	0.4741	0.4741	0.4741	0.4741	0.4741	0.4741
gsm282499	15.7783	0	0.993161	0.972236	0.938662	0.914034	0.876907	0.851618	0.822524	0.79836	0.788785	0.76062	0.728382	0.709829	0.681015	0.642305	0.610943	0.591509	0.591509	0.542591	0.542591	0.542591	0.542591	0.542591	0.542591
gsm282500	15.9617	0	0.994116	0.975084	0.944073	0.921671	0.885557	0.861362	0.835776	0.810332	0.80019	0.77214	0.746024	0.729494	0.698848	0.657542	0.628113	0.608616	0.608616	0.558554	0.558554	0.558554	0.558554	0.558554	0.558554
gsm282501	9.23	1	0.991902	0.967608	0.924893	0.895265	0.851614	0.820174	0.789111	0.76076	0.747315	0.718204	0.684433	0.665569	0.632693	0.591159	0.556676	0.541274	0.541274	0.488046	0.488046	0.488046	0.488046	0.488046	0.488046
gsm282502	16.9367	0	0.990131	0.959859	0.910292	0.873239	0.818018	0.781103	0.740399	0.706644	0.691931	0.651147	0.611195	0.588904	0.55261	0.499085	0.465549	0.442709	0.442709	0.389289	0.389289	0.389289	0.389289	0.389289	0.389289
gsm282503	14.97	1	0.99365	0.971841	0.934873	0.909411	0.870405	0.842216	0.812764	0.783026	0.772825	0.742796	0.710002	0.691725	0.66299	0.625235	0.608234	0.589361	0.589361	0.529135	0.529135	0.529135	0.529135	0.529135	0.529135
gsm282504	13.6	0	0.992834	0.969833	0.931754	0.904801	0.862666	0.832515	0.798608	0.769744	0.759751	0.724444	0.689327	0.672978	0.640946	0.603905	0.569205	0.548425	0.548425	0.499617	0.499617	0.499617	0.499617	0.499617	0.499617
gsm282505	14.7317	0	0.994244	0.97574	0.944064	0.922063	0.887995	0.865444	0.84035	0.813913	0.805081	0.777867	0.751968	0.736081	0.711518	0.67521	0.647348	0.6269	0.6269	0.58225	0.58225	0.58225	0.58225	0.58225	0.58225
gsm282506	2.47083	0	0.991509	0.964579	0.91777	0.885454	0.835977	0.801744	0.764993	0.730801	0.718242	0.681185	0.645272	0.623485	0.591104	0.551633	0.518105	0.498068	0.498068	0.445248	0.445248	0.445248	0.445248	0.445248	0.445248
gsm282508	10.7942	0	0.989695	0.955834	0.897996	0.859502	0.796325	0.75139	0.703999	0.660499	0.645135	0.603886	0.560641	0.537281	0.502289	0.45722	0.418066	0.398238	0.398238	0.346419	0.346419	0.346419	0.346419	0.346419	0.346419
gsm282509	6.575	1	0.993475	0.973927	0.938916	0.913733	0.877601	0.851682	0.826083	0.802878	0.792759	0.762134	0.734632	0.717745	0.689013	0.6484	0.615426	0.5966	0.5966	0.548183	0.548183	0.548183	0.548183	0.548183	0.548183
gsm282510	9.89833	1	0.989094	0.952902	0.897668	0.85892	0.799299	0.757584	0.712872	0.671705	0.657888	0.624278	0.580835	0.561152	0.525032	0.477539	0.443575	0.429733	0.429733	0.374529	0.374529	0.374529	0.374529	0.374529	0.374529
gsm282511	11.17	0	0.990412	0.964511	0.917554	0.886419	0.8378	0.802536	0.766	0.735376	0.721389	0.684182	0.645968	0.628226	0.59009	0.550431	0.513208	0.492235	0.492235	0.440125	0.440125	0.440125	0.440125	0.440125	0.440125
gsm282512	2.7175	1	0.991675	0.965904	0.923426	0.893153	0.847175	0.81521	0.779036	0.74661	0.734731	0.697291	0.659736	0.639746	0.60551	0.561213	0.529	0.510546	0.510546	0.457855	0.457855	0.457855	0.457855	0.457855	0.457855
gsm282513	8.59167	1	0.992762	0.965255	0.920621	0.888542	0.83907	0.804906	0.765155	0.728031	0.722217	0.683471	0.643111	0.62308	0.58988	0.544796	0.514818	0.493225	0.493225	0.437906	0.437906	0.437906	0.437906	0.437906	0.437906
gsm282514	13.8133	0	0.993492	0.974064	0.941371	0.917924	0.879932	0.853434	0.823172	0.796994	0.786983	0.75606	0.727584	0.708965	0.680419	0.641648	0.61101	0.594037	0.594037	0.547437	0.547437	0.547437	0.547437	0.547437	0.547437
gsm282515	2.12333	1	0.99229	0.967961	0.927599	0.899146	0.855074	0.823636	0.787662	0.757022	0.745608	0.713169	0.677723	0.657967	0.628887	0.590108	0.555294	0.539852	0.539852	0.492331	0.492331	0.492331	0.492331	0.492331	0.492331
gsm282516	8.43833	0	0.993324	0.973001	0.938076	0.913354	0.87459	0.848707	0.818489	0.792437	0.782731	0.749091	0.715423	0.697328	0.66873	0.627374	0.597908	0.576281	0.576281	0.527213	0.527213	0.527213	0.527213	0.527213	0.527213
gsm282517	13.6708	0	0.9942	0.976186	0.943681	0.920925	0.887439	0.863035	0.836668	0.811413	0.802353	0.775256	0.749219	0.732077	0.706428	0.673921	0.644655	0.629587	0.629587	0.5858	0.5858	0.5858	0.5858	0.5858	0.5858
gsm282519	11.0275	0	0.991257	0.963393	0.914691	0.881079	0.831241	0.792535	0.753012	0.718945	0.707208	0.66732	0.629222	0.608826	0.574332	0.533664	0.498368	0.477659	0.477659	0.420995	0.420995	0.420995	0.420995	0.420995	0.420995
gsm282520	2.69833	1	0.990729	0.964818	0.921432	0.889378	0.84033	0.805958	0.765907	0.730792	0.717529	0.680403	0.6413	0.623559	0.58787	0.536013	0.501017	0.483377	0.483377	0.436264	0.436264	0.436264	0.436264	0.436264	0.436264
gsm282521	12.54	0	0.994644	0.978557	0.950471	0.931453	0.901119	0.881041	0.857536	0.83491	0.826731	0.802239	0.775789	0.762418	0.740441	0.709761	0.684605	0.673953	0.673953	0.629549	0.629549	0.629549	0.629549	0.629549	0.629549
gsm282522	6.75583	1	0.991552	0.96426	0.9173	0.884161	0.833027	0.797879	0.763436	0.727655	0.714291	0.67543	0.639433	0.619045	0.585369	0.543204	0.509631	0.483608	0.483608	0.426973	0.426973	0.426973	0.426973	0.426973	0.426973
gsm282523	12.8825	0	0.993304	0.973747	0.939527	0.915675	0.87849	0.852669	0.823946	0.797121	0.786858	0.758309	0.728726	0.709465	0.683592	0.646032	0.61482	0.601792	0.601792	0.554638	0.554638	0.554638	0.554638	0.554638	0.554638
gsm282524	11.885	0	0.992966	0.971407	0.933123	0.907404	0.869034	0.841036	0.810435	0.782281	0.77129	0.740547	0.710027	0.691892	0.660425	0.627157	0.596238	0.577189	0.577189	0.522075	0.522075	0.522075	0.522075	0.522075	0.522075
gsm282525	2.1675	1	0.989356	0.952266	0.895596	0.853972	0.789168	0.747381	0.702924	0.664345	0.651407	0.607354	0.563085	0.540656	0.503677	0.459733	0.420997	0.397128	0.397128	0.343338	0.343338	0.343338	0.343338	0.343338	0.343338
gsm282526	6.38083	0	0.992829	0.970225	0.931816	0.905503	0.863493	0.834638	0.804387	0.775331	0.764849	0.733885	0.701524	0.683368	0.654823	0.61601	0.58334	0.561951	0.561951	0.509013	0.509013	0.509013	0.509013	0.509013	0.509013
gsm282528	11.0767	0	0.99167	0.965924	0.91796	0.884088	0.832382	0.795772	0.755785	0.722474	0.710547	0.67033	0.631014	0.608039	0.577742	0.535737	0.500975	0.478667	0.478667	0.421811	0.421811	0.421811	0.421811	0.421811	0.421811
gsm282529	7.285	0	0.994274	0.97614	0.943171	0.920339	0.88685	0.863895	0.836927	0.813922	0.805097	0.776152	0.748781	0.732499	0.708892	0.675529	0.647152	0.63327	0.63327	0.591184	0.591184	0.591184	0.591184	0.591184	0.591184
gsm282530	3.44667	0	0.992733	0.970298	0.930549	0.902673	0.858213	0.827169	0.791553	0.760344	0.748549	0.714668	0.681686	0.662593	0.6293	0.592283	0.559119	0.543468	0.543468	0.48705	0.48705	0.48705	0.48705	0.48705	0.48705
gsm282531	12.3292	0	0.993312	0.969926	0.930941	0.904791	0.864714	0.835359	0.802233	0.773856	0.763394	0.729455	0.696571	0.679477	0.647442	0.614071	0.581705	0.56544	0.56544	0.517089	0.517089	0.517089	0.517089	0.517089	0.517089
gsm282532	6.29	0	0.993535	0.97642	0.946757	0.924383	0.887984	0.862178	0.833635	0.808494	0.798933	0.771759	0.742453	0.726503	0.701649	0.663576	0.635291	0.617787	0.617787	0.568729	0.568729	0.568729	0.568729	0.568729	0.568729
gsm282534	10.4467	0	0.994268	0.973972	0.941335	0.918609	0.885417	0.860114	0.834811	0.811379	0.801481	0.776112	0.745051	0.729348	0.700879	0.674078	0.647738	0.629549	0.629549	0.593081	0.593081	0.593081	0.593081	0.593081	0.593081
gsm282536	16.5067	0	0.993692	0.97379	0.938745	0.914514	0.878532	0.852404	0.824385	0.795353	0.785458	0.756068	0.727091	0.708488	0.679737	0.636633	0.607246	0.587475	0.587475	0.541159	0.541159	0.541159	0.541159	0.541159	0.541159
gsm282538	2.26333	1	0.992664	0.969076	0.929669	0.900691	0.856655	0.825551	0.789589	0.757	0.746828	0.711114	0.672949	0.651882	0.621178	0.576999	0.549633	0.533823	0.533823	0.47764	0.47764	0.47764	0.47764	0.47764	0.47764
gsm282539	12.4708	0	0.989558	0.959693	0.90546	0.869466	0.81288	0.773749	0.731366	0.697295	0.68246	0.642245	0.603287	0.581682	0.539219	0.498713	0.458078	0.435634	0.435634	0.391535	0.391535	0.391535	0.391535	0.391535	0.391535
gsm282541	8.06833	0	0.994249	0.976008	0.942386	0.92024	0.885888	0.861111	0.832818	0.807026	0.797474	0.769461	0.739337	0.724236	0.699496	0.669649	0.638251	0.62125	0.62125	0.574074	0.574074	0.574074	0.574074	0.574074	0.574074
gsm282543	6.01917	0	0.990587	0.963004	0.913958	0.881661	0.831979	0.797312	0.75848	0.723251	0.710132	0.672622	0.638375	0.61868	0.584051	0.549268	0.515645	0.496892	0.496892	0.441217	0.441217	0.441217	0.441217	0.441217	0.441217
gsm282545	11.7175	0	0.990012	0.955734	0.898791	0.862163	0.805918	0.765616	0.724063	0.686367	0.672545	0.631802	0.590986	0.567259	0.533431	0.48696	0.450568	0.429339	0.429339	0.378245	0.378245	0.378245	0.378245	0.378245	0.378245
gsm282546	5.96167	0	0.994568	0.975158	0.942398	0.919478	0.884846	0.860355	0.831723	0.805583	0.795367	0.766816	0.740653	0.72449	0.69925	0.661989	0.632727	0.615544	0.615544	0.568533	0.568533	0.568533	0.568533	0.568533	0.568533
gsm282547	11.43	0	0.994498	0.977552	0.946602	0.92491	0.890197	0.865516	0.839226	0.815638	0.805888	0.778361	0.750724	0.733413	0.708502	0.668813	0.636503	0.617915	0.617915	0.569714	0.569714	0.569714	0.569714	0.569714	0.569714
gsm282548	7.73167	0	0.99413	0.973412	0.938369	0.913827	0.875935	0.848383	0.817628	0.790625	0.779686	0.750957	0.719855	0.702732	0.671309	0.640867	0.608238	0.59019	0.59019	0.548042	0.548042	0.548042	0.548042	0.548042	0.548042
gsm282550	7.55083	0	0.993652	0.974337	0.939196	0.913116	0.874861	0.847225	0.815821	0.787138	0.77518	0.741744	0.710143	0.693764	0.666733	0.622318	0.587104	0.568786	0.568786	0.52165	0.52165	0.52165	0.52165	0.52165	0.52165
gsm282551	3.10417	1	0.990651	0.964261	0.918358	0.886643	0.836298	0.802793	0.762313	0.730198	0.716757	0.679884	0.64186	0.621346	0.588277	0.540474	0.503802	0.48367	0.48367	0.433882	0.433882	0.433882	0.433882	0.433882	0.433882
gsm282552	5.03	1	0.993175	0.972671	0.936956	0.912596	0.872766	0.848675	0.817067	0.792109	0.78097	0.748389	0.717962	0.700594	0.670328	0.628279	0.598355	0.58375	0.58375	0.524526	0.524526	0.524526	0.524526	0.524526	0.524526
gsm282553	11.1067	0	0.99424	0.974191	0.942532	0.919374	0.883593	0.858624	0.829529	0.804957	0.79512	0.764865	0.733579	0.716501	0.689437	0.648225	0.618666	0.600618	0.600618	0.554845	0.554845	0.554845	0.554845	0.554845	0.554845
gsm282556	12.3917	0	0.992504	0.966574	0.925302	0.896492	0.852089	0.821039	0.787388	0.755479	0.743942	0.708947	0.673869	0.656032	0.619537	0.580083	0.548809	0.529066	0.529066	0.467423	0.467423	0.467423	0.467423	0.467423	0.467423
gsm282557	7.315	1	0.992835	0.968304	0.926511	0.897656	0.854033	0.822563	0.786364	0.759072	0.74922	0.71393	0.678709	0.659195	0.62445	0.584528	0.548266	0.52621	0.52621	0.471502	0.471502	0.471502	0.471502	0.471502	0.471502
gsm282563	4.4825	0	0.992704	0.969958	0.932742	0.907485	0.866443	0.838387	0.806611	0.779779	0.769123	0.736485	0.702136	0.685194	0.65572	0.615771	0.582521	0.561936	0.561936	0.519704	0.519704	0.519704	0.519704	0.519704	0.519704
gsm282567	6.04417	1	0.989326	0.958431	0.904386	0.868086	0.813829	0.774995	0.735489	0.695623	0.682263	0.643453	0.604269	0.580186	0.546369	0.501037	0.464359	0.445432	0.445432	0.396935	0.396935	0.396935	0.396935	0.396935	0.396935
gsm282569	7.47917	0	0.982756	0.920416	0.827295	0.76777	0.679932	0.624231	0.563266	0.516363	0.501231	0.450637	0.402883	0.37753	0.338902	0.300113	0.266483	0.251191	0.251191	0.207737	0.207737	0.207737	0.207737	0.207737	0.207737
gsm107072	4.14	1	0.991693	0.963762	0.915521	0.881879	0.833379	0.798738	0.758776	0.72317	0.709631	0.668732	0.625043	0.6057	0.566607	0.519985	0.481834	0.462192	0.462192	0.404793	0.404793	0.404793	0.404793	0.404793	0.404793
gsm107073	8.15	0	0.989976	0.95791	0.908347	0.871694	0.816188	0.777765	0.733183	0.695093	0.681934	0.64168	0.602117	0.577782	0.541661	0.500721	0.462573	0.443227	0.443227	0.388337	0.388337	0.388337	0.388337	0.388337	0.388337
gsm107074	2.22	1	0.9922	0.967126	0.92876	0.900433	0.856292	0.825739	0.79182	0.757278	0.745392	0.713054	0.681448	0.662361	0.633	0.591218	0.557132	0.538155	0.538155	0.480698	0.480698	0.480698	0.480698	0.480698	0.480698
gsm107075	8.23	0	0.993485	0.972107	0.936066	0.909161	0.869457	0.842663	0.811923	0.785359	0.77445	0.742459	0.709854	0.693713	0.669217	0.627584	0.592526	0.57426	0.57426	0.531277	0.531277	0.531277	0.531277	0.531277	0.531277
gsm107076	5.55	1	0.991306	0.965019	0.92272	0.892345	0.845578	0.815129	0.77833	0.74862	0.735694	0.700632	0.666049	0.644154	0.610905	0.565876	0.535437	0.522405	0.522405	0.464308	0.464308	0.464308	0.464308	0.464308	0.464308
gsm107077	8.3	0	0.987088	0.948371	0.882486	0.839034	0.77472	0.729705	0.681857	0.640531	0.623779	0.579123	0.536329	0.515866	0.481265	0.427851	0.388698	0.369322	0.369322	0.316253	0.316253	0.316253	0.316253	0.316253	0.316253
gsm107078	4.42	1	0.991771	0.965758	0.921427	0.891195	0.847081	0.815317	0.780046	0.75008	0.738244	0.701868	0.666133	0.646009	0.609148	0.566697	0.534128	0.519657	0.519657	0.465303	0.465303	0.465303	0.465303	0.465303	0.465303
gsm107079	8.07	0	0.993223	0.972575	0.938301	0.913667	0.875694	0.850113	0.821136	0.793569	0.782505	0.751589	0.720935	0.704826	0.675415	0.641886	0.612385	0.595467	0.595467	0.558563	0.558563	0.558563	0.558563	0.558563	0.558563
gsm107080	6.38	0	0.991618	0.965255	0.921604	0.89068	0.841938	0.809149	0.773864	0.742238	0.730243	0.693314	0.658648	0.639283	0.60912	0.5631	0.528905	0.507181	0.507181	0.456952	0.456952	0.456952	0.456952	0.456952	0.456952
gsm107081	8.13	0	0.9918	0.967324	0.919977	0.889006	0.837561	0.802897	0.76435	0.730639	0.717573	0.68161	0.64647	0.626299	0.593362	0.547273	0.513782	0.495836	0.495836	0.44783	0.44783	0.44783	0.44783	0.44783	0.44783
gsm107082	5.51	1	0.989883	0.955528	0.898925	0.860167	0.802213	0.763814	0.721789	0.687852	0.673939	0.628862	0.589243	0.568393	0.52972	0.487077	0.448804	0.42771	0.42771	0.366116	0.366116	0.366116	0.366116	0.366116	0.366116
gsm107083	8.11	0	0.991395	0.967598	0.928466	0.901663	0.858243	0.829229	0.797262	0.76966	0.758088	0.726459	0.690915	0.672805	0.643328	0.606655	0.573998	0.555834	0.555834	0.503556	0.503556	0.503556	0.503556	0.503556	0.503556
gsm107084	5.47	1	0.98961	0.955888	0.900572	0.863454	0.803922	0.768142	0.724528	0.686257	0.673858	0.631642	0.590979	0.567158	0.534399	0.493452	0.459646	0.442145	0.442145	0.392785	0.392785	0.392785	0.392785	0.392785	0.392785
gsm107085	6.82	0	0.992572	0.968158	0.927987	0.900431	0.856691	0.825638	0.791711	0.763767	0.751933	0.718279	0.68594	0.6648	0.633315	0.58939	0.556248	0.538718	0.538718	0.493539	0.493539	0.493539	0.493539	0.493539	0.493539
gsm107087	7.71	0	0.992148	0.967727	0.926821	0.896749	0.850533	0.819891	0.785888	0.755182	0.743608	0.708933	0.673811	0.652827	0.622981	0.576815	0.54452	0.522076	0.522076	0.471974	0.471974	0.471974	0.471974	0.471974	0.471974
gsm107088	6.22	1	0.990178	0.96174	0.913265	0.880576	0.828596	0.794614	0.758502	0.725037	0.711914	0.674507	0.635155	0.61397	0.582467	0.531592	0.497212	0.475407	0.475407	0.424694	0.424694	0.424694	0.424694	0.424694	0.424694
gsm107089	3.06	1	0.992176	0.96529	0.91921	0.889594	0.840803	0.807548	0.769533	0.737712	0.725756	0.686843	0.648469	0.629769	0.594354	0.559096	0.525396	0.504363	0.504363	0.450899	0.450899	0.450899	0.450899	0.450899	0.450899
gsm107090	5.87	1	0.988361	0.954997	0.90252	0.863491	0.808224	0.772791	0.730682	0.696384	0.681965	0.640984	0.596363	0.572103	0.540122	0.48255	0.443805	0.421582	0.421582	0.378771	0.378771	0.378771	0.378771	0.378771	0.378771
gsm107091	7.86	0	0.992423	0.969533	0.930612	0.904457	0.863254	0.834145	0.801324	0.769058	0.756698	0.723544	0.689153	0.668657	0.639276	0.588815	0.554856	0.538419	0.538419	0.486375	0.486375	0.486375	0.486375	0.486375	0.486375
gsm107092	3.85	1	0.993406	0.969208	0.926137	0.899214	0.856667	0.825267	0.789844	0.758642	0.746625	0.709567	0.675153	0.65691	0.622338	0.596819	0.559161	0.536834	0.536834	0.483852	0.483852	0.483852	0.483852	0.483852	0.483852
gsm107093	2.65	1	0.989954	0.959373	0.911727	0.87702	0.82235	0.786377	0.744593	0.706215	0.692411	0.654759	0.610129	0.587104	0.555756	0.509259	0.471196	0.451986	0.451986	0.408216	0.408216	0.408216	0.408216	0.408216	0.408216
gsm107094	5.63	1	0.989863	0.959755	0.907717	0.872792	0.819439	0.786939	0.746471	0.710585	0.696308	0.65735	0.615601	0.595222	0.562501	0.521815	0.484026	0.470265	0.470265	0.422263	0.422263	0.422263	0.422263	0.422263	0.422263
gsm107095	7.61	0	0.991573	0.969361	0.926608	0.897743	0.853003	0.82359	0.78842	0.759327	0.747744	0.714908	0.677735	0.655935	0.625004	0.586704	0.554139	0.538654	0.538654	0.484048	0.484048	0.484048	0.484048	0.484048	0.484048
gsm107096	7.55	0	0.992765	0.970222	0.931877	0.904932	0.865219	0.837003	0.807173	0.778576	0.767019	0.7341	0.699193	0.680443	0.649615	0.606514	0.572473	0.548979	0.548979	0.503057	0.503057	0.503057	0.503057	0.503057	0.503057
gsm107097	3.18	1	0.991392	0.962504	0.915728	0.884856	0.833906	0.79835	0.759874	0.723983	0.711795	0.67382	0.634946	0.613644	0.581115	0.540701	0.501737	0.478654	0.478654	0.430996	0.430996	0.430996	0.430996	0.430996	0.430996
gsm107098	8.03	0	0.993581	0.972864	0.938666	0.914209	0.876017	0.849817	0.820045	0.792342	0.782145	0.751816	0.721101	0.701281	0.673047	0.629418	0.60049	0.583968	0.583968	0.538229	0.538229	0.538229	0.538229	0.538229	0.538229
gsm107099	7.31	0	0.990496	0.96141	0.907784	0.870616	0.816406	0.778219	0.736715	0.703929	0.691076	0.650232	0.610583	0.588958	0.551861	0.50218	0.465954	0.447234	0.447234	0.388403	0.388403	0.388403	0.388403	0.388403	0.388403
gsm107100	7.65	0	0.992139	0.968102	0.929475	0.901748	0.858034	0.828615	0.796543	0.766275	0.756156	0.722579	0.686972	0.670691	0.640964	0.601743	0.57173	0.551392	0.551392	0.508531	0.508531	0.508531	0.508531	0.508531	0.508531
gsm107101	7.38	0	0.99298	0.971762	0.933068	0.907882	0.867297	0.838168	0.806437	0.778775	0.768015	0.738444	0.704273	0.687264	0.654343	0.621216	0.58826	0.570168	0.570168	0.526867	0.526867	0.526867	0.526867	0.526867	0.526867
gsm107102	7.29	0	0.988256	0.952397	0.893881	0.849551	0.788544	0.744824	0.700094	0.659441	0.646046	0.601993	0.561027	0.536212	0.500656	0.456757	0.425255	0.40722	0.40722	0.353832	0.353832	0.353832	0.353832	0.353832	0.353832
gsm107103	8.03	0	0.993484	0.972666	0.936281	0.911245	0.871504	0.843795	0.813659	0.785225	0.775825	0.744118	0.711233	0.694064	0.665193	0.630825	0.600526	0.581318	0.581318	0.53857	0.53857	0.53857	0.53857	0.53857	0.53857
gsm107104	8.03	0	0.992458	0.968949	0.929643	0.901773	0.858748	0.830348	0.798908	0.77154	0.760536	0.725845	0.692351	0.674321	0.645299	0.606971	0.57372	0.55506	0.55506	0.508447	0.508447	0.508447	0.508447	0.508447	0.508447
gsm107105	7.93	0	0.991504	0.968412	0.927558	0.897593	0.852357	0.819812	0.785074	0.755021	0.742849	0.708941	0.674076	0.652909	0.623776	0.571606	0.539508	0.516752	0.516752	0.465444	0.465444	0.465444	0.465444	0.465444	0.465444
gsm107106	7.73	0	0.99243	0.967265	0.92264	0.891426	0.844403	0.810842	0.775553	0.740187	0.7281	0.694477	0.658075	0.638115	0.60543	0.560164	0.52526	0.507176	0.507176	0.458776	0.458776	0.458776	0.458776	0.458776	0.458776
gsm107107	8.2	0	0.989062	0.956794	0.900689	0.861845	0.803505	0.761652	0.712111	0.670686	0.656269	0.612982	0.571285	0.548469	0.51093	0.462641	0.424738	0.405648	0.405648	0.3536	0.3536	0.3536	0.3536	0.3536	0.3536
gsm107108	7.59	0	0.991006	0.963375	0.916827	0.884766	0.837924	0.803567	0.764886	0.731469	0.718058	0.680605	0.642824	0.617818	0.583749	0.537146	0.499736	0.481636	0.481636	0.437034	0.437034	0.437034	0.437034	0.437034	0.437034
gsm107109	7.81	0	0.991649	0.965061	0.918546	0.886264	0.837344	0.801908	0.76401	0.730306	0.715618	0.678641	0.640965	0.619856	0.582705	0.539738	0.501406	0.480065	0.480065	0.438085	0.438085	0.438085	0.438085	0.438085	0.438085
gsm107110	8.48	0	0.989339	0.955266	0.89675	0.856457	0.794817	0.751177	0.709348	0.666449	0.652148	0.60876	0.569019	0.545751	0.515227	0.469633	0.435364	0.411691	0.411691	0.361024	0.361024	0.361024	0.361024	0.361024	0.361024
gsm107111	7.95	0	0.992366	0.96985	0.931849	0.905428	0.865268	0.8377	0.807322	0.778358	0.767116	0.735156	0.700553	0.680372	0.649799	0.603827	0.572888	0.558963	0.558963	0.510389	0.510389	0.510389	0.510389	0.510389	0.510389
gsm107113	7.28	0	0.991601	0.965046	0.918324	0.886926	0.840532	0.806389	0.76949	0.736864	0.725051	0.689449	0.651398	0.63002	0.599246	0.559686	0.529689	0.509692	0.509692	0.450618	0.450618	0.450618	0.450618	0.450618	0.450618
gsm107114	7.96	0	0.992204	0.968074	0.926781	0.897816	0.854153	0.821984	0.786399	0.754533	0.741928	0.708723	0.677213	0.652391	0.623114	0.584018	0.549634	0.537322	0.537322	0.48566	0.48566	0.48566	0.48566	0.48566	0.48566
gsm107115	6.86	0	0.989727	0.955932	0.898877	0.861494	0.80221	0.761891	0.718725	0.680026	0.665795	0.624433	0.580444	0.558204	0.520474	0.476511	0.442118	0.420616	0.420616	0.381538	0.381538	0.381538	0.381538	0.381538	0.381538
gsm107117	7.03	0	0.99287	0.969868	0.932664	0.906487	0.865414	0.83546	0.803109	0.770555	0.759932	0.727381	0.691353	0.675105	0.647322	0.609814	0.578449	0.561423	0.561423	0.51956	0.51956	0.51956	0.51956	0.51956	0.51956
gsm107118	8.46	0	0.99379	0.974928	0.942418	0.918224	0.884102	0.860016	0.832191	0.808781	0.798373	0.771572	0.743213	0.725168	0.698269	0.671139	0.640945	0.627813	0.627813	0.590466	0.590466	0.590466	0.590466	0.590466	0.590466
gsm107119	7.84	0	0.992516	0.966536	0.92382	0.894452	0.845771	0.812811	0.772159	0.738523	0.727613	0.690509	0.652107	0.632443	0.600811	0.56391	0.530451	0.510006	0.510006	0.46784	0.46784	0.46784	0.46784	0.46784	0.46784
gsm107120	6.13	0	0.992627	0.969349	0.929188	0.901479	0.860867	0.83045	0.798055	0.769189	0.756994	0.724416	0.689744	0.670622	0.638423	0.598439	0.567914	0.548383	0.548383	0.502062	0.502062	0.502062	0.502062	0.502062	0.502062
gsm107121	7.21	0	0.994012	0.975274	0.944969	0.923082	0.889379	0.866034	0.839039	0.813964	0.805053	0.778166	0.751011	0.733931	0.710032	0.676637	0.647825	0.632327	0.632327	0.589955	0.589955	0.589955	0.589955	0.589955	0.589955
gsm107122	8.13	0	0.992956	0.968949	0.931037	0.905145	0.865861	0.837347	0.80479	0.776231	0.764307	0.73323	0.698999	0.680021	0.648278	0.611825	0.578923	0.561971	0.561971	0.522817	0.522817	0.522817	0.522817	0.522817	0.522817
gsm107123	7.65	0	0.992864	0.971618	0.934431	0.908178	0.867479	0.839001	0.805041	0.776649	0.765957	0.732326	0.700933	0.683407	0.653277	0.61699	0.585435	0.562094	0.562094	0.504356	0.504356	0.504356	0.504356	0.504356	0.504356
gsm107124	7.07	0	0.993843	0.974579	0.94465	0.921201	0.88666	0.86353	0.835241	0.810266	0.800694	0.768909	0.740239	0.723527	0.696329	0.650742	0.618263	0.600089	0.600089	0.552663	0.552663	0.552663	0.552663	0.552663	0.552663
gsm107125	4.72	1	0.992556	0.9666	0.925404	0.895132	0.852746	0.820288	0.78483	0.753509	0.743153	0.707635	0.669955	0.648918	0.617021	0.567248	0.532518	0.50994	0.50994	0.464448	0.464448	0.464448	0.464448	0.464448	0.464448
gsm107127	7.75	0	0.991946	0.967015	0.923267	0.89242	0.847314	0.815012	0.780886	0.751885	0.739536	0.704596	0.673233	0.652787	0.620084	0.572482	0.541048	0.518784	0.518784	0.469709	0.469709	0.469709	0.469709	0.469709	0.469709
gsm107128	8.08	0	0.994127	0.975673	0.945234	0.922128	0.886989	0.863689	0.837669	0.813117	0.805038	0.778197	0.749678	0.735871	0.710474	0.676898	0.65135	0.634772	0.634772	0.588985	0.588985	0.588985	0.588985	0.588985	0.588985
gsm107130	8.4	0	0.993943	0.974086	0.938552	0.914431	0.875165	0.847333	0.818328	0.793307	0.783189	0.753876	0.724739	0.709577	0.680529	0.643606	0.613139	0.597952	0.597952	0.549611	0.549611	0.549611	0.549611	0.549611	0.549611
gsm107131	7.54	0	0.991773	0.964699	0.917286	0.884902	0.834669	0.798562	0.761606	0.726955	0.713202	0.6765	0.640395	0.61878	0.585572	0.542884	0.507064	0.488574	0.488574	0.436271	0.436271	0.436271	0.436271	0.436271	0.436271
gsm107132	7.28	0	0.994357	0.976414	0.946278	0.924653	0.89182	0.867443	0.841684	0.817727	0.808764	0.783763	0.756577	0.740224	0.713771	0.674457	0.646066	0.632561	0.632561	0.585252	0.585252	0.585252	0.585252	0.585252	0.585252
gsm107133	7.73	0	0.993718	0.973409	0.938843	0.914147	0.875943	0.848689	0.819373	0.792756	0.783399	0.754617	0.722691	0.705979	0.678352	0.646672	0.617146	0.599182	0.599182	0.557101	0.557101	0.557101	0.557101	0.557101	0.557101
gsm107134	3	1	0.989992	0.962252	0.912543	0.880475	0.829519	0.79186	0.752206	0.71956	0.705496	0.668723	0.631074	0.608519	0.574402	0.52991	0.494463	0.474631	0.474631	0.42373	0.42373	0.42373	0.42373	0.42373	0.42373
gsm107135	6.31	0	0.992551	0.970087	0.931832	0.90632	0.86473	0.836501	0.803543	0.775819	0.76373	0.731086	0.697661	0.679615	0.656804	0.61451	0.581744	0.568853	0.568853	0.519293	0.519293	0.519293	0.519293	0.519293	0.519293
gsm107136	8.3	0	0.993886	0.974332	0.940226	0.917478	0.880745	0.85423	0.824516	0.800085	0.791202	0.76061	0.72936	0.713828	0.68798	0.652857	0.621156	0.605468	0.605468	0.556262	0.556262	0.556262	0.556262	0.556262	0.556262
gsm107137	7.07	0	0.994344	0.976687	0.946401	0.925124	0.891296	0.868326	0.842368	0.819808	0.810332	0.783966	0.758852	0.744155	0.716799	0.679887	0.650668	0.634783	0.634783	0.585119	0.585119	0.585119	0.585119	0.585119	0.585119
gsm107138	6.4	1	0.990703	0.963927	0.912995	0.877883	0.823906	0.784738	0.746304	0.710224	0.696707	0.662144	0.624814	0.60295	0.565	0.520073	0.4841	0.462117	0.462117	0.401584	0.401584	0.401584	0.401584	0.401584	0.401584
gsm107139	8.15	0	0.993171	0.972737	0.936249	0.911351	0.873343	0.846777	0.817737	0.790805	0.780918	0.750778	0.720464	0.702647	0.675082	0.634592	0.606651	0.589111	0.589111	0.535339	0.535339	0.535339	0.535339	0.535339	0.535339
gsm107141	6.02	0	0.990543	0.958141	0.90562	0.870159	0.813432	0.774352	0.732121	0.698344	0.685513	0.645327	0.604643	0.580749	0.544927	0.490768	0.45381	0.434244	0.434244	0.38137	0.38137	0.38137	0.38137	0.38137	0.38137
gsm107142	5.85	0	0.99248	0.969018	0.928333	0.899419	0.855728	0.824551	0.791268	0.759989	0.748727	0.713982	0.681464	0.662468	0.629505	0.587971	0.557136	0.536554	0.536554	0.478769	0.478769	0.478769	0.478769	0.478769	0.478769
gsm107143	5.96	0	0.993472	0.973272	0.938818	0.914964	0.877544	0.851415	0.823202	0.797048	0.786539	0.758039	0.727476	0.710432	0.682923	0.647863	0.617798	0.60056	0.60056	0.545358	0.545358	0.545358	0.545358	0.545358	0.545358
gsm107144	5.81	0	0.993028	0.968939	0.930163	0.902668	0.861089	0.830726	0.795349	0.766673	0.754968	0.718539	0.686777	0.667193	0.636594	0.596127	0.561364	0.546051	0.546051	0.490637	0.490637	0.490637	0.490637	0.490637	0.490637
gsm107145	5.86	0	0.993394	0.972551	0.938812	0.914367	0.87931	0.853975	0.823692	0.797159	0.785925	0.754852	0.723142	0.705855	0.678841	0.644832	0.610767	0.597505	0.597505	0.554765	0.554765	0.554765	0.554765	0.554765	0.554765
gsm107146	5.75	0	0.991987	0.969545	0.928634	0.900899	0.86043	0.832175	0.799935	0.769152	0.757541	0.724755	0.692102	0.673289	0.640719	0.602396	0.56726	0.5525	0.5525	0.495731	0.495731	0.495731	0.495731	0.495731	0.495731
gsm107147	5.71	0	0.99406	0.97343	0.940639	0.915855	0.879196	0.852704	0.823128	0.799891	0.791316	0.759439	0.727848	0.710506	0.683281	0.646675	0.616175	0.59544	0.59544	0.547208	0.547208	0.547208	0.547208	0.547208	0.547208
gsm107148	5.63	0	0.991672	0.968678	0.930314	0.901456	0.858374	0.828791	0.795381	0.766306	0.755238	0.723303	0.686049	0.668706	0.638086	0.595969	0.562569	0.544104	0.544104	0.492554	0.492554	0.492554	0.492554	0.492554	0.492554
gsm107149	5.68	0	0.987992	0.95338	0.892813	0.849497	0.786827	0.744217	0.700119	0.653674	0.639168	0.59788	0.556843	0.528333	0.49481	0.438498	0.402537	0.383996	0.383996	0.332492	0.332492	0.332492	0.332492	0.332492	0.332492
gsm107150	7.99	0	0.994295	0.977057	0.946058	0.924446	0.88998	0.866727	0.840213	0.814226	0.804913	0.77591	0.74919	0.731354	0.707024	0.669302	0.639568	0.6204	0.6204	0.581915	0.581915	0.581915	0.581915	0.581915	0.581915
gsm107152	4.61	1	0.991745	0.966061	0.922349	0.892208	0.848706	0.813432	0.778477	0.746789	0.735506	0.699982	0.664226	0.640548	0.608134	0.569766	0.534713	0.513466	0.513466	0.47012	0.47012	0.47012	0.47012	0.47012	0.47012
gsm107153	5.69	0	0.992801	0.971269	0.933963	0.908938	0.868144	0.841149	0.811029	0.782518	0.772552	0.740666	0.709766	0.689742	0.661303	0.624447	0.593869	0.57653	0.57653	0.529715	0.529715	0.529715	0.529715	0.529715	0.529715
gsm107155	1.73	1	0.993043	0.976166	0.940663	0.916321	0.877758	0.850517	0.819889	0.794262	0.783336	0.753779	0.724667	0.707734	0.676084	0.636589	0.606345	0.591657	0.591657	0.534507	0.534507	0.534507	0.534507	0.534507	0.534507
gsm107156	8.33	0	0.994117	0.977092	0.947124	0.92574	0.895136	0.872511	0.84657	0.825075	0.815599	0.791541	0.765007	0.749671	0.724653	0.686881	0.657859	0.644651	0.644651	0.592736	0.592736	0.592736	0.592736	0.592736	0.592736
gsm107157	6.03	0	0.991714	0.96865	0.925504	0.895708	0.850492	0.817579	0.780518	0.748697	0.737448	0.701122	0.665421	0.645937	0.614366	0.564982	0.529738	0.509633	0.509633	0.449687	0.449687	0.449687	0.449687	0.449687	0.449687
gsm107158	4.51	1	0.99064	0.959044	0.907952	0.873175	0.822529	0.786991	0.742464	0.708997	0.695195	0.657075	0.616312	0.596313	0.559315	0.513309	0.478849	0.46538	0.46538	0.407404	0.407404	0.407404	0.407404	0.407404	0.407404
gsm107159	5.86	0	0.992382	0.970314	0.929033	0.900328	0.856595	0.826309	0.794185	0.765102	0.753087	0.721359	0.68802	0.669269	0.643995	0.602827	0.567577	0.549319	0.549319	0.499173	0.499173	0.499173	0.499173	0.499173	0.499173
gsm107160	5.56	0	0.992457	0.970485	0.930515	0.902892	0.860098	0.831164	0.795875	0.767092	0.755359	0.71972	0.686105	0.666669	0.634037	0.595351	0.562347	0.542285	0.542285	0.490582	0.490582	0.490582	0.490582	0.490582	0.490582
gsm107161	7.92	0	0.992832	0.97087	0.932859	0.907346	0.867708	0.839605	0.809557	0.781755	0.770784	0.741962	0.710442	0.69197	0.664174	0.632851	0.595822	0.578123	0.578123	0.535242	0.535242	0.535242	0.535242	0.535242	0.535242
gsm107162	6.52	0	0.992376	0.968656	0.927178	0.899041	0.856607	0.825999	0.7927	0.763567	0.751269	0.71793	0.682212	0.663039	0.630502	0.591238	0.554533	0.534504	0.534504	0.485334	0.485334	0.485334	0.485334	0.485334	0.485334
gsm107163	7.42	0	0.989609	0.955323	0.90141	0.864116	0.807016	0.766021	0.722432	0.685695	0.672654	0.629975	0.589893	0.568084	0.53572	0.488703	0.454829	0.433301	0.433301	0.379561	0.379561	0.379561	0.379561	0.379561	0.379561
gsm107164	6.46	0	0.992464	0.97083	0.932983	0.907517	0.865801	0.838158	0.805048	0.776993	0.765395	0.73426	0.699797	0.68041	0.65042	0.610312	0.578928	0.562837	0.562837	0.511519	0.511519	0.511519	0.511519	0.511519	0.511519
gsm107165	8.43	0	0.995021	0.976999	0.948455	0.927753	0.896752	0.875459	0.850849	0.827372	0.819701	0.793533	0.768411	0.752802	0.725633	0.696747	0.669746	0.65016	0.65016	0.609663	0.609663	0.609663	0.609663	0.609663	0.609663
gsm107166	6.72	1	0.991226	0.964145	0.916278	0.884943	0.834818	0.801226	0.765683	0.731707	0.71909	0.681768	0.644346	0.624677	0.589163	0.550313	0.516154	0.496124	0.496124	0.44724	0.44724	0.44724	0.44724	0.44724	0.44724
gsm107167	7.28	0	0.994137	0.973956	0.940952	0.917081	0.883241	0.85742	0.830715	0.806096	0.796233	0.77048	0.741077	0.725837	0.697547	0.66342	0.636421	0.621522	0.621522	0.56926	0.56926	0.56926	0.56926	0.56926	0.56926
gsm107168	7.96	0	0.991985	0.968751	0.931045	0.903386	0.862344	0.832897	0.801448	0.771732	0.760335	0.727423	0.694463	0.67575	0.643849	0.604366	0.570261	0.555353	0.555353	0.51035	0.51035	0.51035	0.51035	0.51035	0.51035
gsm107169	7.59	0	0.995227	0.980243	0.952424	0.933702	0.904108	0.883263	0.860651	0.839693	0.831402	0.806637	0.782804	0.769331	0.744403	0.717733	0.689834	0.674468	0.674468	0.638916	0.638916	0.638916	0.638916	0.638916	0.638916
gsm107170	1.21	1	0.991976	0.969911	0.928401	0.897878	0.854435	0.822744	0.787991	0.756195	0.74413	0.71008	0.677894	0.658937	0.629728	0.586027	0.548485	0.529592	0.529592	0.481934	0.481934	0.481934	0.481934	0.481934	0.481934
gsm107171	7.51	0	0.993549	0.973178	0.938009	0.914718	0.877961	0.852292	0.823057	0.799732	0.789564	0.758922	0.728045	0.711956	0.68326	0.639371	0.605982	0.584745	0.584745	0.540276	0.540276	0.540276	0.540276	0.540276	0.540276
gsm107172	7.67	0	0.994474	0.976535	0.946664	0.9265	0.893184	0.869674	0.842743	0.818771	0.809414	0.780807	0.753067	0.737061	0.712604	0.677047	0.650541	0.632708	0.632708	0.586796	0.586796	0.586796	0.586796	0.586796	0.586796
gsm107173	8.3	0	0.993277	0.97219	0.933728	0.909195	0.870288	0.842276	0.812123	0.784555	0.774483	0.744336	0.710773	0.693633	0.663753	0.625319	0.593894	0.577211	0.577211	0.529791	0.529791	0.529791	0.529791	0.529791	0.529791
gsm107174	7.78	0	0.992673	0.971074	0.93279	0.906093	0.867502	0.839396	0.808775	0.781636	0.771257	0.741511	0.709058	0.69193	0.661683	0.629266	0.598608	0.582889	0.582889	0.53716	0.53716	0.53716	0.53716	0.53716	0.53716
gsm107175	7.89	0	0.992651	0.973536	0.936918	0.912383	0.873946	0.847771	0.817636	0.789869	0.779113	0.748985	0.718601	0.700852	0.674387	0.631781	0.599654	0.587223	0.587223	0.545292	0.545292	0.545292	0.545292	0.545292	0.545292
gsm107176	7.44	0	0.993949	0.974394	0.940212	0.916019	0.879997	0.855395	0.826394	0.799104	0.788748	0.758701	0.72475	0.704896	0.680084	0.635158	0.603903	0.58877	0.58877	0.532591	0.532591	0.532591	0.532591	0.532591	0.532591
gsm107177	5.95	0	0.99402	0.973244	0.937321	0.91406	0.875552	0.848699	0.81797	0.792048	0.781668	0.750647	0.71916	0.700391	0.671422	0.632824	0.605098	0.585611	0.585611	0.524623	0.524623	0.524623	0.524623	0.524623	0.524623
gsm107178	2.83	1	0.991544	0.966004	0.927541	0.896332	0.850101	0.819336	0.783019	0.753555	0.74227	0.702052	0.666975	0.646613	0.616699	0.565176	0.531288	0.512522	0.512522	0.46035	0.46035	0.46035	0.46035	0.46035	0.46035
gsm107179	6.26	0	0.99058	0.965685	0.92011	0.890033	0.841936	0.808717	0.772693	0.740365	0.728237	0.692203	0.65677	0.634936	0.608512	0.575844	0.539933	0.523205	0.523205	0.467481	0.467481	0.467481	0.467481	0.467481	0.467481
gsm107180	8.32	0	0.99087	0.960341	0.908325	0.874447	0.821548	0.783618	0.741398	0.702156	0.688602	0.648452	0.607466	0.58728	0.550151	0.507917	0.472278	0.449556	0.449556	0.398989	0.398989	0.398989	0.398989	0.398989	0.398989
gsm107181	4.83	1	0.993463	0.975623	0.941954	0.918992	0.884364	0.860303	0.831583	0.806239	0.795981	0.768547	0.738155	0.721182	0.69365	0.658708	0.629898	0.613859	0.613859	0.562797	0.562797	0.562797	0.562797	0.562797	0.562797
gsm107182	6.17	1	0.993421	0.975014	0.943759	0.921571	0.887016	0.86244	0.838916	0.815376	0.805551	0.777761	0.750192	0.73444	0.708527	0.668391	0.638837	0.621681	0.621681	0.575934	0.575934	0.575934	0.575934	0.575934	0.575934
gsm107183	8.13	0	0.991577	0.964778	0.918239	0.887079	0.839961	0.807285	0.771268	0.740349	0.727712	0.691696	0.656131	0.636349	0.608297	0.566811	0.531214	0.513924	0.513924	0.461766	0.461766	0.461766	0.461766	0.461766	0.461766
gsm107184	5.95	0	0.993359	0.971333	0.935317	0.910396	0.87114	0.845444	0.815153	0.7893	0.777916	0.746468	0.714203	0.696229	0.667835	0.627586	0.597805	0.582513	0.582513	0.528849	0.528849	0.528849	0.528849	0.528849	0.528849
gsm107185	5.98	0	0.993678	0.975869	0.943584	0.920913	0.888649	0.865162	0.838676	0.814717	0.804954	0.777555	0.74776	0.731661	0.704862	0.671462	0.640694	0.623923	0.623923	0.575337	0.575337	0.575337	0.575337	0.575337	0.575337
gsm107186	6.05	0	0.992915	0.970834	0.934037	0.907403	0.863928	0.835798	0.806123	0.777072	0.765986	0.734	0.703719	0.683779	0.655642	0.623344	0.595885	0.578249	0.578249	0.529163	0.529163	0.529163	0.529163	0.529163	0.529163
gsm107187	6.76	0	0.993554	0.972505	0.938264	0.914007	0.876424	0.851194	0.821597	0.793485	0.783755	0.753813	0.72081	0.70562	0.679717	0.638294	0.60981	0.595762	0.595762	0.552127	0.552127	0.552127	0.552127	0.552127	0.552127
gsm107188	8.32	0	0.993345	0.97319	0.940049	0.915897	0.878482	0.853521	0.823902	0.796101	0.785968	0.756602	0.726525	0.708865	0.682485	0.648243	0.616909	0.601362	0.601362	0.558927	0.558927	0.558927	0.558927	0.558927	0.558927
gsm107190	7.94	0	0.994561	0.979039	0.951277	0.932517	0.902097	0.882445	0.85671	0.833809	0.824096	0.796999	0.77291	0.759984	0.733867	0.707066	0.678905	0.664319	0.664319	0.620317	0.620317	0.620317	0.620317	0.620317	0.620317
gsm107191	6.55	0	0.990934	0.961518	0.912868	0.879292	0.825045	0.789603	0.749905	0.712567	0.700447	0.66478	0.626806	0.603211	0.573228	0.526781	0.491936	0.475518	0.475518	0.424749	0.424749	0.424749	0.424749	0.424749	0.424749
gsm107192	7.05	0	0.990228	0.962579	0.911357	0.878292	0.825569	0.789029	0.748544	0.712269	0.696899	0.659092	0.621693	0.600655	0.565951	0.517982	0.48419	0.46159	0.46159	0.411895	0.411895	0.411895	0.411895	0.411895	0.411895
gsm107194	7.4	0	0.990251	0.960748	0.909783	0.874232	0.823345	0.78801	0.74992	0.718352	0.705587	0.669368	0.629606	0.610248	0.570879	0.52801	0.49783	0.479276	0.479276	0.428965	0.428965	0.428965	0.428965	0.428965	0.428965
gsm107195	1.72	1	0.98534	0.942557	0.863386	0.812421	0.738561	0.689629	0.639661	0.600881	0.5832	0.537281	0.495851	0.470234	0.435911	0.388012	0.354407	0.336546	0.336546	0.281186	0.281186	0.281186	0.281186	0.281186	0.281186
gsm107196	7.71	0	0.990147	0.958217	0.906194	0.869186	0.812855	0.773715	0.729368	0.687739	0.674282	0.631264	0.590833	0.569547	0.535895	0.486486	0.451671	0.430159	0.430159	0.376463	0.376463	0.376463	0.376463	0.376463	0.376463
gsm107197	5.69	0	0.989279	0.952443	0.893032	0.851039	0.7887	0.744966	0.697953	0.657701	0.646686	0.601392	0.56051	0.53697	0.501974	0.456568	0.421639	0.401119	0.401119	0.351967	0.351967	0.351967	0.351967	0.351967	0.351967
gsm107198	7.67	0	0.988205	0.954904	0.895834	0.856312	0.79314	0.751147	0.708871	0.671106	0.656464	0.615767	0.575981	0.555141	0.521965	0.480376	0.444806	0.42162	0.42162	0.372966	0.372966	0.372966	0.372966	0.372966	0.372966
gsm107199	4.79	1	0.990434	0.962651	0.914829	0.880798	0.832313	0.798464	0.762375	0.730561	0.715798	0.680235	0.643546	0.621942	0.591101	0.552024	0.516517	0.500954	0.500954	0.458408	0.458408	0.458408	0.458408	0.458408	0.458408
gsm107200	7.78	0	0.991434	0.965275	0.919615	0.887096	0.835893	0.801165	0.763557	0.73158	0.720547	0.685272	0.650118	0.629742	0.601509	0.556539	0.526626	0.505544	0.505544	0.456108	0.456108	0.456108	0.456108	0.456108	0.456108
gsm107201	7.5	0	0.989644	0.959922	0.911539	0.875239	0.820986	0.783788	0.741853	0.704896	0.691256	0.654075	0.614769	0.59156	0.558893	0.514499	0.477662	0.460368	0.460368	0.408835	0.408835	0.408835	0.408835	0.408835	0.408835
gsm107202	7.36	0	0.99004	0.960719	0.908758	0.875175	0.821686	0.78473	0.739359	0.711424	0.698178	0.656553	0.615523	0.593869	0.556971	0.509608	0.466975	0.441646	0.441646	0.398575	0.398575	0.398575	0.398575	0.398575	0.398575
gsm107203	7.73	0	0.991048	0.964368	0.917341	0.887353	0.837731	0.804615	0.768752	0.734934	0.723377	0.687844	0.650285	0.630838	0.596239	0.553456	0.519532	0.497462	0.497462	0.451099	0.451099	0.451099	0.451099	0.451099	0.451099
gsm107204	1.14	1	0.986575	0.951253	0.884632	0.841641	0.776485	0.732999	0.686712	0.645104	0.628079	0.584093	0.541855	0.516857	0.482681	0.432017	0.398394	0.380043	0.380043	0.329972	0.329972	0.329972	0.329972	0.329972	0.329972
gsm107205	1.67	1	0.991219	0.965189	0.917462	0.887375	0.835256	0.79982	0.758022	0.724605	0.711726	0.672754	0.636317	0.617159	0.589802	0.552652	0.514815	0.491636	0.491636	0.442953	0.442953	0.442953	0.442953	0.442953	0.442953
gsm107206	3.84	1	0.990063	0.962036	0.911073	0.881254	0.825687	0.789725	0.750981	0.714105	0.700078	0.663853	0.625919	0.605021	0.568803	0.524702	0.487957	0.467392	0.467392	0.416801	0.416801	0.416801	0.416801	0.416801	0.416801
gsm107207	8.47	0	0.993172	0.97377	0.939172	0.914154	0.87695	0.851897	0.824382	0.801189	0.791493	0.76301	0.730637	0.713447	0.684521	0.645406	0.615712	0.59775	0.59775	0.552735	0.552735	0.552735	0.552735	0.552735	0.552735
gsm107208	8.03	0	0.991203	0.960274	0.903811	0.865011	0.808015	0.76942	0.725674	0.686579	0.673348	0.632196	0.590794	0.571807	0.536918	0.496202	0.462701	0.443029	0.443029	0.393734	0.393734	0.393734	0.393734	0.393734	0.393734
gsm107209	7.99	0	0.993681	0.973546	0.937759	0.911858	0.871998	0.845767	0.813896	0.782404	0.772011	0.741796	0.711038	0.691989	0.665375	0.622114	0.589143	0.573379	0.573379	0.51754	0.51754	0.51754	0.51754	0.51754	0.51754
gsm107210	2.8	1	0.991519	0.96515	0.925286	0.893603	0.847759	0.815342	0.778329	0.747426	0.735486	0.698525	0.661507	0.642347	0.611627	0.565873	0.532383	0.510552	0.510552	0.454402	0.454402	0.454402	0.454402	0.454402	0.454402
gsm107211	7.63	0	0.991878	0.964921	0.918416	0.886128	0.83899	0.805874	0.766727	0.734673	0.721586	0.685192	0.648778	0.625394	0.59283	0.556199	0.519288	0.501842	0.501842	0.455497	0.455497	0.455497	0.455497	0.455497	0.455497
gsm107212	7.84	0	0.99231	0.969537	0.928475	0.899848	0.857882	0.828875	0.795032	0.766276	0.754253	0.719017	0.686984	0.666672	0.635865	0.59665	0.56096	0.542866	0.542866	0.496881	0.496881	0.496881	0.496881	0.496881	0.496881
gsm107213	7.75	0	0.990136	0.962405	0.91706	0.884388	0.834416	0.800524	0.760812	0.729306	0.717402	0.680173	0.642159	0.620055	0.586447	0.546748	0.509802	0.493683	0.493683	0.442254	0.442254	0.442254	0.442254	0.442254	0.442254
gsm107214	7.67	0	0.995001	0.976859	0.946136	0.925527	0.893374	0.870035	0.844866	0.820735	0.812503	0.788033	0.760937	0.745897	0.717763	0.689854	0.66356	0.649096	0.649096	0.595616	0.595616	0.595616	0.595616	0.595616	0.595616
gsm107215	2.28	1	0.989992	0.95854	0.907125	0.870498	0.812836	0.773714	0.729308	0.69049	0.676772	0.634009	0.597296	0.578342	0.543482	0.504217	0.463895	0.438785	0.438785	0.383744	0.383744	0.383744	0.383744	0.383744	0.383744
gsm107216	6.61	0	0.992485	0.970208	0.931146	0.903237	0.861343	0.831586	0.79792	0.766619	0.75421	0.721703	0.687627	0.668555	0.638101	0.586537	0.553203	0.534771	0.534771	0.475037	0.475037	0.475037	0.475037	0.475037	0.475037
gsm107217	7.19	0	0.989206	0.957812	0.903107	0.866007	0.811798	0.77506	0.735005	0.698278	0.684573	0.641808	0.602862	0.579806	0.548252	0.500258	0.464205	0.446532	0.446532	0.397684	0.397684	0.397684	0.397684	0.397684	0.397684
gsm107218	6.44	0	0.983343	0.9304	0.84282	0.786027	0.705946	0.656793	0.601918	0.556407	0.540546	0.494558	0.449922	0.427365	0.388347	0.351795	0.315164	0.297408	0.297408	0.254313	0.254313	0.254313	0.254313	0.254313	0.254313
gsm107219	4.41	1	0.993225	0.968236	0.928301	0.899303	0.858785	0.829456	0.794704	0.763272	0.751542	0.715113	0.67503	0.658725	0.622404	0.578845	0.545755	0.524486	0.524486	0.470404	0.470404	0.470404	0.470404	0.470404	0.470404
gsm107220	6.32	0	0.991356	0.968431	0.924256	0.892578	0.846351	0.812984	0.775954	0.744848	0.731632	0.695604	0.660847	0.641208	0.607946	0.557567	0.523537	0.503688	0.503688	0.451193	0.451193	0.451193	0.451193	0.451193	0.451193
gsm107221	8.36	0	0.993833	0.97571	0.938585	0.914497	0.877658	0.850228	0.821802	0.794346	0.784097	0.755254	0.725643	0.70975	0.683907	0.649954	0.617151	0.597219	0.597219	0.54546	0.54546	0.54546	0.54546	0.54546	0.54546
gsm107222	8.49	0	0.989502	0.957861	0.907841	0.869721	0.813742	0.775118	0.732952	0.696138	0.684209	0.64143	0.600007	0.579348	0.550244	0.502733	0.462173	0.43906	0.43906	0.396651	0.396651	0.396651	0.396651	0.396651	0.396651
gsm107223	0.18	1	0.995503	0.974152	0.938355	0.913831	0.875267	0.845479	0.813062	0.781676	0.771903	0.741488	0.710072	0.69157	0.663304	0.625821	0.595879	0.577702	0.577702	0.52668	0.52668	0.52668	0.52668	0.52668	0.52668
gsm107224	5.94	0	0.989237	0.961303	0.913226	0.879221	0.829683	0.794401	0.755581	0.72248	0.709004	0.674845	0.636866	0.617772	0.582254	0.54022	0.50614	0.489227	0.489227	0.432821	0.432821	0.432821	0.432821	0.432821	0.432821
gsm107225	8.32	0	0.991572	0.966525	0.925996	0.898797	0.855146	0.824549	0.789451	0.759303	0.747478	0.714341	0.679033	0.658796	0.628681	0.589282	0.55695	0.535895	0.535895	0.502398	0.502398	0.502398	0.502398	0.502398	0.502398
gsm107226	5.98	0	0.990164	0.960608	0.911267	0.876761	0.825554	0.791437	0.753521	0.72179	0.708095	0.66694	0.628707	0.608767	0.572187	0.527215	0.490075	0.47264	0.47264	0.423012	0.423012	0.423012	0.423012	0.423012	0.423012
gsm107227	6.02	0	0.98954	0.959564	0.908939	0.874479	0.822381	0.786565	0.748204	0.715082	0.701095	0.660702	0.623151	0.599734	0.564421	0.511986	0.479251	0.461842	0.461842	0.411565	0.411565	0.411565	0.411565	0.411565	0.411565
gsm107228	3.07	1	0.990408	0.956485	0.89921	0.862794	0.805363	0.765061	0.717178	0.680877	0.666224	0.625896	0.585521	0.561145	0.525872	0.482213	0.44625	0.425263	0.425263	0.371315	0.371315	0.371315	0.371315	0.371315	0.371315
gsm107229	4.87	1	0.990967	0.96361	0.915794	0.881757	0.831654	0.794676	0.752268	0.715804	0.703093	0.665379	0.626051	0.604695	0.570175	0.527493	0.490088	0.469307	0.469307	0.422164	0.422164	0.422164	0.422164	0.422164	0.422164
gsm107230	5.62	0	0.993804	0.975719	0.942373	0.919829	0.882248	0.856255	0.827178	0.801411	0.790906	0.761656	0.730541	0.712436	0.684668	0.6477	0.616526	0.598177	0.598177	0.548202	0.548202	0.548202	0.548202	0.548202	0.548202
gsm107231	0.7	1	0.99456	0.966345	0.918935	0.886677	0.839947	0.80298	0.764868	0.729815	0.717917	0.679465	0.641566	0.621445	0.586849	0.550518	0.513082	0.489492	0.489492	0.433821	0.433821	0.433821	0.433821	0.433821	0.433821
gsm177885	2.56542	1	0.986578	0.946038	0.887035	0.84033	0.77453	0.730328	0.679571	0.640136	0.625122	0.580473	0.540266	0.516023	0.481049	0.426745	0.389458	0.369655	0.369655	0.324305	0.324305	0.324305	0.324305	0.324305	0.324305
gsm177886	18.0456	0	0.986731	0.948763	0.882446	0.83964	0.77325	0.728822	0.681257	0.644021	0.630203	0.582432	0.539679	0.51515	0.479369	0.438251	0.400164	0.377998	0.377998	0.327259	0.327259	0.327259	0.327259	0.327259	0.327259
gsm177888	17.1256	1	0.992929	0.968481	0.929525	0.903132	0.860935	0.830098	0.797955	0.7672	0.756538	0.723736	0.688126	0.667544	0.637113	0.601738	0.565833	0.541136	0.541136	0.541136	0.541136	0.541136	0.541136	0.541136	0.541136
gsm177891	16.2823	0	0.990796	0.960841	0.908163	0.874749	0.825229	0.790259	0.755568	0.724869	0.711447	0.676378	0.639369	0.61792	0.582009	0.549988	0.517352	0.504038	0.504038	0.453624	0.453624	0.453624	0.453624	0.453624	0.453624
gsm177892	15.9237	1	0.993954	0.977155	0.947139	0.926219	0.895527	0.874474	0.848702	0.826292	0.816831	0.793653	0.767037	0.751735	0.727542	0.695389	0.669841	0.669841	0.669841	0.619116	0.619116	0.619116	0.619116	0.619116	0.619116
gsm177893	16.4466	0	0.992141	0.963844	0.916402	0.884302	0.835136	0.800015	0.761664	0.72967	0.716174	0.680247	0.644181	0.626855	0.587752	0.543585	0.505595	0.487463	0.487463	0.430044	0.430044	0.430044	0.430044	0.430044	0.430044
gsm177894	4.06306	1	0.993314	0.972708	0.936283	0.911183	0.873785	0.844218	0.815025	0.787167	0.777161	0.746549	0.717133	0.697423	0.6707	0.629633	0.598122	0.580478	0.580478	0.534227	0.534227	0.534227	0.534227	0.534227	0.534227
gsm177897	17.1092	0	0.992969	0.970874	0.933032	0.905655	0.865674	0.838623	0.808357	0.780813	0.770848	0.738584	0.707266	0.689271	0.660099	0.617653	0.590646	0.572613	0.572613	0.517676	0.517676	0.517676	0.517676	0.517676	0.517676
gsm177898	11.9701	1	0.992098	0.967676	0.924536	0.894322	0.848667	0.817152	0.781881	0.750002	0.738653	0.701235	0.665131	0.653973	0.621994	0.583805	0.550292	0.530251	0.530251	0.468585	0.468585	0.468585	0.468585	0.468585	0.468585
gsm177901	1.82619	1	0.990433	0.965821	0.918883	0.885485	0.835349	0.802968	0.766147	0.731309	0.719457	0.682118	0.644713	0.623243	0.587943	0.543566	0.508367	0.488655	0.488655	0.431272	0.431272	0.431272	0.431272	0.431272	0.431272
gsm177903	9.82909	1	0.990335	0.962147	0.912803	0.879563	0.827951	0.790591	0.752735	0.717406	0.703973	0.672692	0.633727	0.610907	0.578437	0.531971	0.496595	0.47832	0.47832	0.424963	0.424963	0.424963	0.424963	0.424963	0.424963
gsm177908	7.96458	1	0.989308	0.959036	0.906803	0.872576	0.818724	0.783428	0.741799	0.713696	0.700441	0.660733	0.620246	0.598292	0.562373	0.519154	0.483095	0.459245	0.459245	0.403048	0.403048	0.403048	0.403048	0.403048	0.403048
gsm177913	15.1105	0	0.989456	0.956807	0.89826	0.858319	0.79834	0.757204	0.713559	0.672953	0.659134	0.616991	0.572208	0.551129	0.515478	0.470313	0.432677	0.413604	0.413604	0.356472	0.356472	0.356472	0.356472	0.356472	0.356472
gsm177921	19.3214	0	0.993181	0.970808	0.930205	0.902094	0.860869	0.831528	0.799315	0.769896	0.75831	0.725735	0.692561	0.675171	0.644419	0.597964	0.565653	0.544685	0.544685	0.493317	0.493317	0.493317	0.493317	0.493317	0.493317
gsm177923	14.6725	0	0.992842	0.968495	0.929615	0.900247	0.857623	0.826702	0.792603	0.761267	0.749449	0.716208	0.682858	0.661731	0.630081	0.589512	0.559025	0.542868	0.542868	0.494284	0.494284	0.494284	0.494284	0.494284	0.494284
gsm177924	16.2769	0	0.990886	0.964192	0.91779	0.88548	0.834723	0.800905	0.762788	0.727454	0.713935	0.677108	0.640994	0.618058	0.591383	0.540743	0.509082	0.490646	0.490646	0.434964	0.434964	0.434964	0.434964	0.434964	0.434964
gsm177928	15.565	0	0.993113	0.971412	0.935833	0.909492	0.870862	0.845603	0.813739	0.784739	0.774969	0.743239	0.708483	0.691158	0.661322	0.621949	0.588617	0.573893	0.573893	0.525597	0.525597	0.525597	0.525597	0.525597	0.525597
gsm177929	4.80229	1	0.991763	0.965797	0.919118	0.887014	0.840518	0.804486	0.766167	0.731463	0.719634	0.682097	0.644864	0.624017	0.592722	0.541555	0.504997	0.483584	0.483584	0.424753	0.424753	0.424753	0.424753	0.424753	0.424753
gsm177930	13.1173	0	0.995221	0.978946	0.952645	0.932608	0.902096	0.88055	0.85543	0.833287	0.825084	0.800254	0.776315	0.761756	0.736268	0.702503	0.673941	0.658736	0.658736	0.614115	0.614115	0.614115	0.614115	0.614115	0.614115
gsm177932	10.3466	0	0.992394	0.968212	0.927806	0.899732	0.854947	0.82407	0.790025	0.759188	0.748447	0.715723	0.67879	0.657245	0.622765	0.585099	0.551209	0.533844	0.533844	0.487099	0.487099	0.487099	0.487099	0.487099	0.487099
gsm177934	15.5458	0	0.990556	0.959064	0.90867	0.872245	0.819144	0.782062	0.741709	0.705087	0.692247	0.654384	0.613897	0.590605	0.551139	0.509407	0.474382	0.457141	0.457141	0.403251	0.403251	0.403251	0.403251	0.403251	0.403251
gsm177935	2.1739	1	0.991452	0.962421	0.918997	0.886788	0.838248	0.804049	0.764247	0.729558	0.719349	0.679486	0.641418	0.620727	0.587621	0.539965	0.505314	0.482957	0.482957	0.428164	0.428164	0.428164	0.428164	0.428164	0.428164
gsm177940	14.3412	0	0.992551	0.967623	0.925702	0.894281	0.848942	0.814727	0.780135	0.748929	0.738185	0.70369	0.669358	0.651337	0.622081	0.573715	0.541412	0.522179	0.522179	0.46771	0.46771	0.46771	0.46771	0.46771	0.46771
gsm177943	9.02415	0	0.987763	0.951334	0.889095	0.848755	0.788218	0.745873	0.699391	0.661295	0.646518	0.602032	0.55616	0.535159	0.495041	0.456006	0.416379	0.39439	0.39439	0.34498	0.34498	0.34498	0.34498	0.34498	0.34498
gsm177947	14.5547	0	0.993828	0.97317	0.936249	0.911529	0.873418	0.84675	0.816164	0.78869	0.777083	0.745915	0.713579	0.695231	0.665464	0.627481	0.597437	0.582592	0.582592	0.534981	0.534981	0.534981	0.534981	0.534981	0.534981
gsm177949	13.7224	0	0.992506	0.967613	0.925446	0.89635	0.8515	0.819397	0.784192	0.752833	0.742922	0.707207	0.671422	0.65322	0.622104	0.588675	0.556682	0.537071	0.537071	0.488299	0.488299	0.488299	0.488299	0.488299	0.488299
gsm177953	9.16378	1	0.990066	0.960513	0.90626	0.869622	0.815807	0.778503	0.738209	0.699425	0.686053	0.654413	0.616042	0.590268	0.554154	0.508701	0.474915	0.459629	0.459629	0.408053	0.408053	0.408053	0.408053	0.408053	0.408053
gsm177955	5.7633	0	0.993579	0.974603	0.940804	0.916918	0.881317	0.856667	0.827349	0.802761	0.792404	0.762943	0.731375	0.714251	0.686708	0.647011	0.614428	0.598234	0.598234	0.556896	0.556896	0.556896	0.556896	0.556896	0.556896
gsm177956	2.54352	1	0.992436	0.965148	0.924911	0.893755	0.846261	0.814615	0.780886	0.748128	0.737373	0.699838	0.66298	0.642991	0.614747	0.564002	0.530797	0.505612	0.505612	0.462589	0.462589	0.462589	0.462589	0.462589	0.462589
gsm177958	5.88103	1	0.993046	0.971579	0.934998	0.909854	0.871528	0.845371	0.813775	0.784075	0.773228	0.741397	0.709819	0.692108	0.662704	0.624582	0.594892	0.579	0.579	0.527645	0.527645	0.527645	0.527645	0.527645	0.527645
gsm177960	6.71609	1	0.990405	0.958981	0.910828	0.87723	0.826899	0.792536	0.757339	0.722944	0.71083	0.67301	0.632898	0.61249	0.577174	0.530638	0.49709	0.477192	0.477192	0.427818	0.427818	0.427818	0.427818	0.427818	0.427818
gsm177961	12.1508	0	0.992895	0.970307	0.933446	0.907564	0.866115	0.835542	0.802067	0.7737	0.762653	0.729441	0.695887	0.677169	0.647829	0.604478	0.569606	0.546389	0.546389	0.499291	0.499291	0.499291	0.499291	0.499291	0.499291
gsm177962	12.2357	0	0.991296	0.964353	0.920374	0.890534	0.843056	0.809819	0.77228	0.74173	0.72892	0.694028	0.657187	0.635929	0.603663	0.558597	0.523601	0.505671	0.505671	0.458509	0.458509	0.458509	0.458509	0.458509	0.458509
gsm177967	9.70315	0	0.992972	0.972347	0.936465	0.910638	0.873947	0.847973	0.818649	0.790098	0.779294	0.749219	0.718319	0.700571	0.671875	0.633439	0.602627	0.587319	0.587319	0.53323	0.53323	0.53323	0.53323	0.53323	0.53323
gsm177968	10.1878	0	0.990139	0.959999	0.909606	0.874889	0.82096	0.786424	0.744151	0.710081	0.696776	0.653957	0.613307	0.591556	0.556279	0.509764	0.475616	0.457792	0.457792	0.401199	0.401199	0.401199	0.401199	0.401199	0.401199
gsm177970	9.01594	0	0.992576	0.965918	0.923554	0.893187	0.844695	0.810631	0.775145	0.740976	0.728588	0.689881	0.653074	0.634153	0.60585	0.557871	0.521581	0.499667	0.499667	0.453558	0.453558	0.453558	0.453558	0.453558	0.453558
gsm177975	8.17266	1	0.989378	0.955312	0.903088	0.863735	0.80527	0.76566	0.722968	0.685219	0.676987	0.635549	0.594363	0.571245	0.540873	0.498451	0.462995	0.438013	0.438013	0.390612	0.390612	0.390612	0.390612	0.390612	0.390612
gsm177995	12.5068	0	0.99345	0.971531	0.934387	0.908562	0.867659	0.83894	0.806557	0.777758	0.768304	0.737177	0.702778	0.684767	0.654661	0.613767	0.582111	0.56393	0.56393	0.510836	0.510836	0.510836	0.510836	0.510836	0.510836
gsm177999	1.34431	1	0.987288	0.955465	0.894254	0.852379	0.78572	0.742803	0.694381	0.653111	0.637656	0.593796	0.5538	0.531549	0.497128	0.449424	0.411078	0.390758	0.390758	0.338502	0.338502	0.338502	0.338502	0.338502	0.338502
gsm178001	6.97893	0	0.989644	0.953763	0.895842	0.857064	0.797694	0.757902	0.711728	0.672078	0.659052	0.614857	0.572519	0.54893	0.512313	0.47116	0.432388	0.407666	0.407666	0.358502	0.358502	0.358502	0.358502	0.358502	0.358502
gsm178002	11.1844	0	0.992972	0.972367	0.937756	0.913847	0.877407	0.851803	0.822647	0.795169	0.784779	0.756068	0.725252	0.7088	0.679155	0.635617	0.601545	0.586748	0.586748	0.52963	0.52963	0.52963	0.52963	0.52963	0.52963
gsm178005	14.8011	0	0.992678	0.96614	0.91961	0.888057	0.842869	0.810351	0.774246	0.741151	0.728513	0.694016	0.6577	0.637455	0.598219	0.55858	0.526591	0.505335	0.505335	0.45552	0.45552	0.45552	0.45552	0.45552	0.45552
gsm178007	14.6725	0	0.994331	0.975388	0.943049	0.919979	0.88568	0.859878	0.830615	0.808193	0.797888	0.767527	0.741657	0.724996	0.698113	0.665517	0.638135	0.619244	0.619244	0.573693	0.573693	0.573693	0.573693	0.573693	0.573693
gsm178008	10.8531	0	0.992788	0.973838	0.940772	0.917159	0.881825	0.858525	0.830612	0.80618	0.7972	0.770666	0.742569	0.724592	0.700684	0.660486	0.632872	0.618135	0.618135	0.571704	0.571704	0.571704	0.571704	0.571704	0.571704
gsm178009	1.75774	1	0.990636	0.959796	0.900051	0.859928	0.80342	0.761763	0.719594	0.679802	0.665931	0.62702	0.587644	0.566144	0.529797	0.488303	0.454833	0.43224	0.43224	0.379352	0.379352	0.379352	0.379352	0.379352	0.379352
gsm178010	17.2434	0	0.99025	0.957159	0.903346	0.867659	0.812113	0.772588	0.729716	0.694084	0.680506	0.640171	0.602052	0.5796	0.538701	0.502707	0.461827	0.439203	0.439203	0.377928	0.377928	0.377928	0.377928	0.377928	0.377928
gsm178012	15.5595	0	0.991283	0.965195	0.916885	0.885899	0.836296	0.801478	0.763827	0.729965	0.715834	0.677472	0.643051	0.622435	0.585009	0.538365	0.496041	0.475577	0.475577	0.422457	0.422457	0.422457	0.422457	0.422457	0.422457
gsm178017	13.6348	0	0.984807	0.942292	0.875298	0.828026	0.761074	0.717043	0.668421	0.62978	0.615291	0.572256	0.52694	0.504137	0.469803	0.421321	0.388654	0.369146	0.369146	0.318329	0.318329	0.318329	0.318329	0.318329	0.318329
gsm178018	4.66266	1	0.991282	0.963348	0.914647	0.879905	0.831657	0.797367	0.757866	0.72088	0.707685	0.668377	0.63167	0.610159	0.579309	0.529599	0.493815	0.475164	0.475164	0.429753	0.429753	0.429753	0.429753	0.429753	0.429753
gsm178021	23.8499	0	0.990001	0.956279	0.901191	0.864224	0.806415	0.765366	0.72039	0.684044	0.670475	0.629044	0.588005	0.568453	0.530086	0.488382	0.451628	0.429129	0.429129	0.364664	0.364664	0.364664	0.364664	0.364664	0.364664
gsm178024	16.7971	0	0.994629	0.978623	0.949459	0.930721	0.898847	0.878659	0.854051	0.830986	0.822768	0.797184	0.771206	0.757704	0.733956	0.707043	0.679934	0.663971	0.663971	0.616642	0.616642	0.616642	0.616642	0.616642	0.616642
gsm178037	15.5458	0	0.992579	0.969975	0.933742	0.908509	0.869019	0.842855	0.810936	0.784381	0.772904	0.742032	0.707215	0.68935	0.658046	0.618812	0.58175	0.563598	0.563598	0.513026	0.513026	0.513026	0.513026	0.513026	0.513026
gsm178038	7.38414	1	0.991615	0.966124	0.919395	0.886647	0.839153	0.805118	0.767312	0.737415	0.724706	0.688657	0.650203	0.631406	0.596419	0.554488	0.519421	0.500511	0.500511	0.445245	0.445245	0.445245	0.445245	0.445245	0.445245
gsm178046	17.2351	0	0.992548	0.969686	0.929369	0.901072	0.859608	0.831111	0.798348	0.766356	0.755212	0.721909	0.686778	0.667781	0.634199	0.594545	0.562972	0.5438	0.5438	0.489501	0.489501	0.489501	0.489501	0.489501	0.489501
gsm178047	19.8772	0	0.99398	0.973519	0.938007	0.911461	0.871049	0.843749	0.813161	0.783202	0.7728	0.740548	0.710982	0.694737	0.66675	0.622176	0.586368	0.562672	0.562672	0.517974	0.517974	0.517974	0.517974	0.517974	0.517974
gsm178048	17.1968	0	0.989825	0.956514	0.899478	0.862964	0.806584	0.768233	0.725443	0.688931	0.674755	0.633624	0.592572	0.569759	0.527778	0.489321	0.455873	0.436098	0.436098	0.383758	0.383758	0.383758	0.383758	0.383758	0.383758
gsm178052	17.0627	0	0.989497	0.953019	0.888153	0.844571	0.780052	0.732255	0.684684	0.638823	0.624663	0.58054	0.535027	0.511315	0.475582	0.428227	0.391983	0.370953	0.370953	0.316949	0.316949	0.316949	0.316949	0.316949	0.316949
gsm178054	14.9079	1	0.994462	0.976651	0.946852	0.92491	0.891655	0.86944	0.844519	0.820561	0.812686	0.786589	0.759162	0.741775	0.71789	0.678843	0.662709	0.648723	0.648723	0.603149	0.603149	0.603149	0.603149	0.603149	0.603149
gsm178056	14.1851	0	0.990643	0.96233	0.909715	0.87459	0.821971	0.785223	0.746662	0.707856	0.695207	0.657995	0.622217	0.602443	0.567076	0.520363	0.483977	0.463222	0.463222	0.409472	0.409472	0.409472	0.409472	0.409472	0.409472
gsm178060	3.58119	1	0.988974	0.955445	0.898222	0.862898	0.803393	0.761416	0.716309	0.677903	0.663772	0.625036	0.584797	0.561983	0.525411	0.4782	0.441839	0.425478	0.425478	0.372463	0.372463	0.372463	0.372463	0.372463	0.372463
gsm178065	12.285	0	0.989284	0.957075	0.899984	0.862165	0.805214	0.764524	0.721253	0.684489	0.669646	0.627584	0.591015	0.568003	0.535864	0.485916	0.446766	0.421332	0.421332	0.380819	0.380819	0.380819	0.380819	0.380819	0.380819
gsm178070	11.094	0	0.99127	0.960924	0.910704	0.877939	0.825273	0.790518	0.751984	0.715387	0.700752	0.662865	0.622816	0.601613	0.567806	0.52776	0.491424	0.471081	0.471081	0.419023	0.419023	0.419023	0.419023	0.419023	0.419023
gsm178072	9.56078	0	0.991175	0.966252	0.922918	0.893009	0.847086	0.814208	0.778318	0.74934	0.735652	0.700615	0.66394	0.643098	0.612269	0.557159	0.522963	0.504269	0.504269	0.455355	0.455355	0.455355	0.455355	0.455355	0.455355
gsm178073	7.01179	0	0.990817	0.963599	0.916953	0.881854	0.829151	0.793029	0.752313	0.717488	0.706325	0.666672	0.62845	0.607439	0.572832	0.530496	0.497865	0.480996	0.480996	0.420089	0.420089	0.420089	0.420089	0.420089	0.420089
gsm178079	3.41143	1	0.988416	0.953033	0.890814	0.850866	0.787618	0.745221	0.70111	0.659353	0.644139	0.60012	0.558557	0.53535	0.501598	0.450985	0.416924	0.398876	0.398876	0.345869	0.345869	0.345869	0.345869	0.345869	0.345869
gsm178081	7.45259	0	0.994418	0.97625	0.944882	0.923283	0.890714	0.867903	0.842146	0.818473	0.809458	0.783465	0.754229	0.739972	0.712778	0.681647	0.652953	0.636415	0.636415	0.591986	0.591986	0.591986	0.591986	0.591986	0.591986
gsm178082	4.87622	0	0.993397	0.973785	0.939848	0.915842	0.880464	0.855638	0.830539	0.806854	0.795801	0.766501	0.737721	0.719779	0.693131	0.658605	0.629008	0.612122	0.612122	0.572736	0.572736	0.572736	0.572736	0.572736	0.572736

## Sheet: Dev
	OS.time	OS.event	1	2	3	4	5	6	7	8	9	10	11	12	13	14	15	16	17	18	19	20	21	22	23
gsm282373	9.30667	1	0.979662	0.924428	0.828707	0.773034	0.682932	0.622228	0.561487	0.50523	0.488645	0.445645	0.392772	0.369242	0.331264	0.29253	0.257585	0.240794	0.240794	0.195002	0.195002	0.195002	0.195002	0.195002	0.195002
gsm282374	7.85167	0	0.986653	0.947152	0.878329	0.831652	0.758606	0.71131	0.656219	0.608783	0.592445	0.546468	0.499052	0.472489	0.436419	0.383772	0.349148	0.328395	0.328395	0.271808	0.271808	0.271808	0.271808	0.271808	0.271808
gsm282376	5.70667	1	0.991538	0.96557	0.923027	0.893087	0.844188	0.814611	0.775834	0.741729	0.730376	0.692158	0.653946	0.63284	0.601838	0.55773	0.526627	0.506759	0.506759	0.448854	0.448854	0.448854	0.448854	0.448854	0.448854
gsm282378	7.78333	0	0.994153	0.976125	0.944513	0.922317	0.887489	0.863774	0.836141	0.806271	0.79717	0.768518	0.741392	0.724822	0.702319	0.660453	0.6319	0.614089	0.614089	0.556602	0.556602	0.556602	0.556602	0.556602	0.556602
gsm282379	9.26583	0	0.98711	0.94613	0.873141	0.824493	0.751155	0.69735	0.642163	0.594842	0.578104	0.533652	0.485698	0.461616	0.425848	0.37123	0.335279	0.314899	0.314899	0.261144	0.261144	0.261144	0.261144	0.261144	0.261144
gsm282380	8.75917	0	0.994258	0.976333	0.943099	0.919163	0.884566	0.858609	0.828384	0.800753	0.790402	0.763078	0.734499	0.716549	0.688258	0.64999	0.620654	0.60983	0.60983	0.560109	0.560109	0.560109	0.560109	0.560109	0.560109
gsm282382	6.78333	0	0.996166	0.984141	0.962552	0.947223	0.923435	0.905355	0.884761	0.866271	0.8601	0.837727	0.817058	0.803445	0.784626	0.75491	0.73331	0.718946	0.718946	0.676015	0.676015	0.676015	0.676015	0.676015	0.676015
gsm282383	6.56417	0	0.99357	0.973694	0.940132	0.915152	0.878043	0.850764	0.822771	0.79632	0.786149	0.75563	0.723323	0.705392	0.677048	0.640701	0.609454	0.591386	0.591386	0.542931	0.542931	0.542931	0.542931	0.542931	0.542931
gsm282386	6.99167	0	0.989149	0.953774	0.892931	0.854639	0.794184	0.750509	0.704177	0.661827	0.648378	0.606239	0.559898	0.536219	0.501009	0.4613	0.427915	0.410986	0.410986	0.357652	0.357652	0.357652	0.357652	0.357652	0.357652
gsm282391	7.745	0	0.997326	0.98771	0.971132	0.95896	0.939376	0.925239	0.909122	0.892679	0.887027	0.870275	0.851137	0.841067	0.82774	0.80691	0.786827	0.77457	0.77457	0.744666	0.744666	0.744666	0.744666	0.744666	0.744666
gsm282393	7.96417	0	0.995009	0.979098	0.951876	0.931351	0.901111	0.879314	0.853805	0.830387	0.822794	0.798129	0.772172	0.757283	0.733215	0.696351	0.670043	0.653378	0.653378	0.600726	0.600726	0.600726	0.600726	0.600726	0.600726
gsm282394	6.53417	0	0.991775	0.966802	0.924847	0.895601	0.849998	0.816816	0.779229	0.748217	0.735697	0.701887	0.667233	0.647392	0.614138	0.57499	0.539934	0.520618	0.520618	0.469786	0.469786	0.469786	0.469786	0.469786	0.469786
gsm282399	7.7725	0	0.996121	0.985913	0.966458	0.952383	0.930418	0.915943	0.898529	0.883601	0.877843	0.85962	0.839541	0.828608	0.810363	0.788108	0.767831	0.754014	0.754014	0.724548	0.724548	0.724548	0.724548	0.724548	0.724548
gsm282400	9.1675	0	0.995814	0.982265	0.958842	0.941699	0.914961	0.896298	0.874313	0.853971	0.846706	0.823289	0.799398	0.786254	0.765711	0.735857	0.711357	0.696563	0.696563	0.654549	0.654549	0.654549	0.654549	0.654549	0.654549
gsm282401	6.5125	0	0.99574	0.982987	0.96045	0.944188	0.918576	0.900922	0.879837	0.860072	0.851995	0.830641	0.808215	0.794479	0.77108	0.743676	0.722622	0.711283	0.711283	0.66468	0.66468	0.66468	0.66468	0.66468	0.66468
gsm282402	5.74833	0	0.991963	0.965311	0.915537	0.882841	0.83001	0.791305	0.749194	0.71226	0.697747	0.659849	0.621098	0.599363	0.56994	0.523014	0.487008	0.466946	0.466946	0.412961	0.412961	0.412961	0.412961	0.412961	0.412961
gsm282404	6.10417	0	0.991362	0.960498	0.904656	0.867911	0.809389	0.768437	0.723903	0.683004	0.66829	0.624533	0.585702	0.563597	0.534217	0.492388	0.456426	0.435206	0.435206	0.364958	0.364958	0.364958	0.364958	0.364958	0.364958
gsm282405	5.33667	0	0.990514	0.957961	0.904079	0.865776	0.810947	0.771317	0.728479	0.687328	0.674519	0.63537	0.591986	0.567547	0.528163	0.481792	0.450464	0.431072	0.431072	0.370158	0.370158	0.370158	0.370158	0.370158	0.370158
gsm282406	9.20833	0	0.996009	0.983263	0.960545	0.944441	0.919251	0.901776	0.881666	0.862273	0.85496	0.83376	0.810822	0.798827	0.779991	0.753502	0.732589	0.718845	0.718845	0.679419	0.679419	0.679419	0.679419	0.679419	0.679419
gsm282407	8.11	0	0.994996	0.980349	0.954482	0.935842	0.906259	0.884849	0.861109	0.838656	0.830493	0.807056	0.781001	0.766705	0.744846	0.711802	0.687153	0.671746	0.671746	0.624455	0.624455	0.624455	0.624455	0.624455	0.624455
gsm282408	7.58333	1	0.995233	0.980407	0.955073	0.936958	0.90874	0.888612	0.864988	0.849536	0.840979	0.817236	0.791297	0.775579	0.75376	0.718745	0.692651	0.679674	0.679674	0.643997	0.643997	0.643997	0.643997	0.643997	0.643997
gsm282410	4.07667	1	0.984862	0.942434	0.870789	0.821666	0.754192	0.704961	0.652984	0.605226	0.588072	0.543141	0.49477	0.468947	0.430559	0.383851	0.345303	0.327623	0.327623	0.273034	0.273034	0.273034	0.273034	0.273034	0.273034
gsm282412	12.66	1	0.991284	0.963469	0.917242	0.882313	0.829494	0.794832	0.753376	0.716427	0.70517	0.662758	0.624141	0.600709	0.580691	0.528494	0.494555	0.474109	0.474109	0.42377	0.42377	0.42377	0.42377	0.42377	0.42377
gsm282413	4.09583	1	0.99363	0.97108	0.933543	0.906588	0.866559	0.83893	0.805057	0.775908	0.764409	0.729454	0.691498	0.671569	0.63952	0.597218	0.563177	0.543962	0.543962	0.491708	0.491708	0.491708	0.491708	0.491708	0.491708
gsm282414	5.78917	0	0.992884	0.969734	0.929983	0.901412	0.860143	0.831251	0.796528	0.76374	0.752102	0.717519	0.679837	0.659744	0.628085	0.584615	0.552654	0.537211	0.537211	0.482435	0.482435	0.482435	0.482435	0.482435	0.482435
gsm282415	9.18917	0	0.993789	0.976908	0.945345	0.922892	0.888587	0.864408	0.837277	0.811152	0.801374	0.774463	0.747899	0.732456	0.705779	0.676821	0.646623	0.634697	0.634697	0.58735	0.58735	0.58735	0.58735	0.58735	0.58735
gsm282416	7.55917	0	0.993146	0.97067	0.930513	0.902835	0.858659	0.828269	0.793668	0.76184	0.750204	0.715213	0.679782	0.661715	0.632841	0.59339	0.560572	0.538875	0.538875	0.478451	0.478451	0.478451	0.478451	0.478451	0.478451
gsm282417	5.975	0	0.99596	0.982825	0.959457	0.941589	0.916468	0.898736	0.878665	0.858415	0.851213	0.827771	0.805256	0.792016	0.772137	0.743832	0.722193	0.709733	0.709733	0.65731	0.65731	0.65731	0.65731	0.65731	0.65731
gsm282420	12.7892	0	0.994228	0.979049	0.951855	0.930647	0.899312	0.875787	0.850098	0.823836	0.815404	0.789277	0.760729	0.746054	0.722647	0.686764	0.659765	0.645241	0.645241	0.600277	0.600277	0.600277	0.600277	0.600277	0.600277
gsm282421	10.9508	0	0.992212	0.962656	0.912173	0.877715	0.823656	0.784988	0.741073	0.699712	0.686417	0.643843	0.601848	0.57972	0.548508	0.507127	0.473863	0.453476	0.453476	0.38857	0.38857	0.38857	0.38857	0.38857	0.38857
gsm282422	10.9208	0	0.996747	0.985285	0.966065	0.951887	0.929345	0.913611	0.894588	0.876166	0.869569	0.85028	0.830288	0.819676	0.801914	0.777463	0.756704	0.745396	0.745396	0.705497	0.705497	0.705497	0.705497	0.705497	0.705497
gsm282424	7.58333	1	0.990976	0.965809	0.923301	0.892561	0.843306	0.809704	0.770341	0.74471	0.732699	0.694448	0.659722	0.640232	0.609852	0.566768	0.531504	0.512696	0.512696	0.453836	0.453836	0.453836	0.453836	0.453836	0.453836
gsm282425	8.14833	0	0.996766	0.9865	0.968227	0.955706	0.935372	0.920553	0.903252	0.887	0.881583	0.863297	0.843896	0.833464	0.815701	0.791413	0.76994	0.756387	0.756387	0.717572	0.717572	0.717572	0.717572	0.717572	0.717572
gsm282426	6.13667	1	0.994764	0.978608	0.950041	0.929485	0.898125	0.876783	0.854563	0.83254	0.823124	0.798908	0.773768	0.757466	0.736544	0.710122	0.685206	0.671473	0.671473	0.63778	0.63778	0.63778	0.63778	0.63778	0.63778
gsm282428	6.56417	1	0.988541	0.95134	0.888975	0.845965	0.783675	0.741738	0.699994	0.655484	0.640752	0.599092	0.553148	0.529342	0.490774	0.442476	0.412223	0.392598	0.392598	0.339908	0.339908	0.339908	0.339908	0.339908	0.339908
gsm282430	11.3342	0	0.991619	0.96642	0.923432	0.893596	0.845975	0.815923	0.779676	0.746234	0.734675	0.700103	0.659629	0.639402	0.604839	0.56208	0.529807	0.514367	0.514367	0.460975	0.460975	0.460975	0.460975	0.460975	0.460975
gsm282432	9.44083	0	0.994336	0.977894	0.948965	0.927901	0.896182	0.873854	0.850326	0.827377	0.817993	0.793753	0.766449	0.750338	0.723393	0.688823	0.665004	0.650641	0.650641	0.600995	0.600995	0.600995	0.600995	0.600995	0.600995
gsm282433	9.75083	0	0.993146	0.970839	0.933848	0.908035	0.865441	0.835847	0.802629	0.776128	0.764627	0.731744	0.696184	0.67828	0.64887	0.607945	0.57739	0.559299	0.559299	0.503706	0.503706	0.503706	0.503706	0.503706	0.503706
gsm282434	11.9017	0	0.992483	0.967613	0.926309	0.896447	0.851139	0.820726	0.789792	0.757025	0.744056	0.708058	0.671261	0.651943	0.622828	0.578247	0.54888	0.529865	0.529865	0.480159	0.480159	0.480159	0.480159	0.480159	0.480159
gsm282435	12.1483	0	0.991338	0.968309	0.925453	0.894969	0.848033	0.815307	0.779486	0.747619	0.735731	0.699158	0.663826	0.643004	0.612406	0.564734	0.533929	0.516034	0.516034	0.464485	0.464485	0.464485	0.464485	0.464485	0.464485
gsm282436	11.94	0	0.99186	0.96668	0.923866	0.894902	0.848546	0.815952	0.776631	0.745063	0.732395	0.693527	0.656066	0.633528	0.601811	0.556908	0.521563	0.500695	0.500695	0.43866	0.43866	0.43866	0.43866	0.43866	0.43866
gsm282437	9.8575	0	0.994899	0.978271	0.947271	0.92671	0.894748	0.870619	0.843027	0.819545	0.809581	0.780893	0.752105	0.735616	0.708623	0.675203	0.648696	0.630258	0.630258	0.58237	0.58237	0.58237	0.58237	0.58237	0.58237
gsm282438	7.76417	0	0.990749	0.96415	0.918805	0.887401	0.837029	0.802765	0.761074	0.729846	0.716394	0.678603	0.641814	0.620867	0.589055	0.54451	0.508722	0.493623	0.493623	0.448993	0.448993	0.448993	0.448993	0.448993	0.448993
gsm282439	11.8958	0	0.99319	0.97324	0.936439	0.91038	0.870412	0.841712	0.807433	0.77897	0.768658	0.735591	0.699998	0.680704	0.653987	0.608729	0.576665	0.558362	0.558362	0.501266	0.501266	0.501266	0.501266	0.501266	0.501266
gsm282441	7.2025	0	0.990922	0.962184	0.913508	0.878153	0.824425	0.789632	0.749689	0.714855	0.703006	0.662721	0.620607	0.599974	0.568293	0.518843	0.487514	0.466488	0.466488	0.410256	0.410256	0.410256	0.410256	0.410256	0.410256
gsm282442	4.24917	1	0.992249	0.966772	0.920322	0.888996	0.843129	0.807453	0.771294	0.731511	0.719095	0.68233	0.648046	0.627547	0.59458	0.5591	0.529596	0.513011	0.513011	0.453956	0.453956	0.453956	0.453956	0.453956	0.453956
gsm282443	10.1675	0	0.994134	0.975115	0.941164	0.916284	0.879568	0.853217	0.823123	0.796265	0.786356	0.755803	0.724533	0.709341	0.681977	0.645168	0.613095	0.594062	0.594062	0.550435	0.550435	0.550435	0.550435	0.550435	0.550435
gsm282444	12.3175	1	0.993231	0.969925	0.929878	0.899826	0.854226	0.820018	0.785549	0.751363	0.741075	0.707739	0.675309	0.655111	0.645137	0.594512	0.565085	0.545017	0.545017	0.487003	0.487003	0.487003	0.487003	0.487003	0.487003
gsm282445	12.2708	0	0.996205	0.985188	0.965718	0.951291	0.929441	0.913549	0.896897	0.879079	0.872857	0.854548	0.835628	0.824054	0.807253	0.783007	0.761154	0.748094	0.748094	0.711805	0.711805	0.711805	0.711805	0.711805	0.711805
gsm282447	11.315	0	0.995141	0.980666	0.956064	0.938534	0.909698	0.888629	0.864214	0.844503	0.836345	0.809741	0.782697	0.768277	0.745619	0.713439	0.686386	0.671011	0.671011	0.632079	0.632079	0.632079	0.632079	0.632079	0.632079
gsm282448	10.2058	0	0.992002	0.966183	0.923317	0.892699	0.845413	0.813151	0.774197	0.739239	0.726477	0.687994	0.648948	0.628809	0.594424	0.552723	0.51733	0.497682	0.497682	0.447335	0.447335	0.447335	0.447335	0.447335	0.447335
gsm282449	10.37	0	0.991503	0.962418	0.912649	0.877992	0.82644	0.789673	0.750086	0.714331	0.701166	0.662449	0.622796	0.600358	0.565061	0.528337	0.490476	0.467816	0.467816	0.403815	0.403815	0.403815	0.403815	0.403815	0.403815
gsm282450	11.1867	0	0.989125	0.958557	0.906993	0.872185	0.814618	0.776027	0.732941	0.696442	0.682278	0.642536	0.599901	0.577744	0.542772	0.501242	0.464862	0.445149	0.445149	0.396572	0.396572	0.396572	0.396572	0.396572	0.396572
gsm282451	3.74	1	0.996308	0.984266	0.963425	0.948938	0.923882	0.906393	0.886316	0.865841	0.858767	0.836542	0.812947	0.800546	0.779684	0.751431	0.728126	0.714168	0.714168	0.678057	0.678057	0.678057	0.678057	0.678057	0.678057
gsm282452	5.8575	1	0.991405	0.966591	0.92056	0.888426	0.841938	0.811812	0.775903	0.740363	0.728293	0.69088	0.651202	0.62896	0.591799	0.55321	0.520305	0.500685	0.500685	0.439428	0.439428	0.439428	0.439428	0.439428	0.439428
gsm282453	11.74	0	0.991923	0.966607	0.920553	0.888648	0.839595	0.802423	0.761972	0.724546	0.711673	0.673882	0.636128	0.616076	0.583621	0.542244	0.505715	0.487904	0.487904	0.433516	0.433516	0.433516	0.433516	0.433516	0.433516
gsm282454	0.945	1	0.992658	0.958549	0.903038	0.863644	0.802983	0.762657	0.714856	0.669413	0.656226	0.610073	0.56823	0.545694	0.513131	0.46929	0.434598	0.409416	0.409416	0.352028	0.352028	0.352028	0.352028	0.352028	0.352028
gsm282456	10.9533	1	0.99442	0.978736	0.949688	0.928254	0.895857	0.872406	0.846273	0.822599	0.814277	0.786109	0.76391	0.748564	0.721335	0.678898	0.649982	0.634107	0.634107	0.5762	0.5762	0.5762	0.5762	0.5762	0.5762
gsm282457	12.3175	0	0.990176	0.962906	0.915767	0.882424	0.829045	0.792341	0.749465	0.714381	0.700697	0.6638	0.62804	0.606077	0.584861	0.536865	0.50417	0.490461	0.490461	0.430151	0.430151	0.430151	0.430151	0.430151	0.430151
gsm282458	11.0492	0	0.997641	0.990414	0.978079	0.968769	0.953782	0.943541	0.930385	0.918409	0.914092	0.900935	0.887993	0.879106	0.865246	0.846933	0.832901	0.826779	0.826779	0.797097	0.797097	0.797097	0.797097	0.797097	0.797097
gsm282459	13.29	0	0.996921	0.98763	0.971011	0.958912	0.940114	0.926604	0.911057	0.89564	0.890199	0.873594	0.856067	0.845887	0.829466	0.804868	0.786678	0.77626	0.77626	0.738722	0.738722	0.738722	0.738722	0.738722	0.738722
gsm282462	15.4358	0	0.99604	0.982507	0.958639	0.941368	0.914637	0.895442	0.87336	0.851623	0.843806	0.820134	0.797415	0.785145	0.764446	0.733239	0.707123	0.691697	0.691697	0.647976	0.647976	0.647976	0.647976	0.647976	0.647976
gsm282463	4.06833	1	0.992661	0.968899	0.925727	0.896045	0.852987	0.820918	0.783016	0.751396	0.738686	0.702169	0.665244	0.645196	0.610283	0.575341	0.54048	0.521037	0.521037	0.453856	0.453856	0.453856	0.453856	0.453856	0.453856
gsm282464	16.5675	0	0.970189	0.888759	0.752906	0.663656	0.552975	0.483941	0.415073	0.358605	0.340504	0.29148	0.243029	0.220026	0.186548	0.149153	0.126183	0.116538	0.116538	0.0827512	0.0827512	0.0827512	0.0827512	0.0827512	0.0827512
gsm282465	7.51	1	0.992038	0.970198	0.930421	0.903024	0.860001	0.830083	0.796604	0.769823	0.757315	0.7224	0.68772	0.668843	0.635973	0.600533	0.567931	0.550668	0.550668	0.494493	0.494493	0.494493	0.494493	0.494493	0.494493
gsm282467	15.8058	0	0.994531	0.978914	0.95287	0.933231	0.901938	0.879492	0.853889	0.831428	0.82277	0.795978	0.770132	0.754127	0.730055	0.693473	0.665566	0.649525	0.649525	0.61011	0.61011	0.61011	0.61011	0.61011	0.61011
gsm282468	13.3425	1	0.99172	0.961989	0.912401	0.878635	0.82578	0.78838	0.747043	0.704992	0.691058	0.65202	0.610617	0.592186	0.550419	0.531668	0.494102	0.473373	0.473373	0.42883	0.42883	0.42883	0.42883	0.42883	0.42883
gsm282469	12.6383	0	0.995063	0.981048	0.956383	0.937977	0.909155	0.889055	0.86465	0.844551	0.835948	0.811001	0.787019	0.773246	0.750928	0.715534	0.689219	0.679053	0.679053	0.632731	0.632731	0.632731	0.632731	0.632731	0.632731
gsm282470	2.6	1	0.989917	0.958031	0.906246	0.868367	0.806925	0.765931	0.719858	0.681307	0.667485	0.622579	0.584014	0.559397	0.528261	0.478451	0.443625	0.421301	0.421301	0.365687	0.365687	0.365687	0.365687	0.365687	0.365687
gsm282471	2.91	1	0.992458	0.964208	0.923111	0.890233	0.84135	0.806002	0.765638	0.730648	0.718159	0.676502	0.636696	0.612877	0.58119	0.535241	0.496993	0.478655	0.478655	0.431514	0.431514	0.431514	0.431514	0.431514	0.431514
gsm282472	12.6133	0	0.986942	0.952603	0.893052	0.850119	0.784605	0.742162	0.693476	0.652293	0.637103	0.590963	0.54792	0.524065	0.491339	0.438273	0.403532	0.387181	0.387181	0.324885	0.324885	0.324885	0.324885	0.324885	0.324885
gsm282473	13.3125	0	0.992875	0.973641	0.936463	0.910532	0.870414	0.842338	0.809862	0.783763	0.773373	0.742756	0.711199	0.695012	0.664937	0.630629	0.59882	0.581455	0.581455	0.519814	0.519814	0.519814	0.519814	0.519814	0.519814
gsm282474	11.9292	1	0.99129	0.964802	0.918484	0.886196	0.835354	0.800133	0.761434	0.726971	0.713868	0.678611	0.639395	0.627848	0.591323	0.548224	0.508617	0.489051	0.489051	0.432585	0.432585	0.432585	0.432585	0.432585	0.432585
gsm282475	12.1483	0	0.991462	0.966741	0.922474	0.890581	0.843134	0.811729	0.774332	0.738735	0.727627	0.690896	0.654299	0.635343	0.600225	0.555771	0.521504	0.505451	0.505451	0.437625	0.437625	0.437625	0.437625	0.437625	0.437625
gsm282476	10.86	1	0.991867	0.96627	0.923396	0.891157	0.841559	0.806585	0.76916	0.733267	0.719902	0.684273	0.654472	0.63229	0.601613	0.554301	0.524302	0.509651	0.509651	0.449724	0.449724	0.449724	0.449724	0.449724	0.449724
gsm282477	11.57	0	0.990385	0.961238	0.910553	0.874521	0.818217	0.779624	0.736237	0.698019	0.68394	0.641515	0.602433	0.58335	0.545158	0.508323	0.470427	0.454468	0.454468	0.399477	0.399477	0.399477	0.399477	0.399477	0.399477
gsm282479	18.2933	0	0.989334	0.950818	0.885848	0.841465	0.775569	0.728679	0.681601	0.635484	0.620735	0.573525	0.531264	0.504785	0.469637	0.421131	0.385678	0.359761	0.359761	0.30862	0.30862	0.30862	0.30862	0.30862	0.30862
gsm282480	16.7833	0	0.995007	0.978642	0.949621	0.928752	0.896482	0.872888	0.844948	0.819235	0.811762	0.78372	0.755454	0.739559	0.712243	0.685389	0.661768	0.64277	0.64277	0.598342	0.598342	0.598342	0.598342	0.598342	0.598342
gsm282481	13.1342	0	0.988526	0.95343	0.893232	0.850543	0.784566	0.737993	0.687506	0.642611	0.628212	0.584929	0.541065	0.51664	0.479853	0.428179	0.389049	0.369162	0.369162	0.316067	0.316067	0.316067	0.316067	0.316067	0.316067
gsm282482	10.1017	1	0.994766	0.977358	0.945292	0.92273	0.887192	0.860209	0.83128	0.806613	0.796333	0.76752	0.741236	0.724855	0.69758	0.663102	0.632282	0.612604	0.612604	0.562968	0.562968	0.562968	0.562968	0.562968	0.562968
gsm282483	0.0658333	0	0.993553	0.972231	0.936476	0.910966	0.872075	0.84456	0.815742	0.779328	0.768265	0.737269	0.707472	0.689549	0.664599	0.623194	0.595886	0.578629	0.578629	0.521372	0.521372	0.521372	0.521372	0.521372	0.521372
gsm282485	3.95333	1	0.992494	0.967923	0.926025	0.901019	0.854956	0.823052	0.785682	0.756059	0.744383	0.709731	0.672566	0.651522	0.61854	0.579189	0.544449	0.526008	0.526008	0.476831	0.476831	0.476831	0.476831	0.476831	0.476831
gsm282486	14.1483	0	0.996906	0.986517	0.967126	0.953513	0.933034	0.917198	0.89926	0.881805	0.876322	0.858147	0.838693	0.828206	0.81098	0.788818	0.769745	0.758373	0.758373	0.719531	0.719531	0.719531	0.719531	0.719531	0.719531
gsm282487	17.09	0	0.992144	0.968164	0.924292	0.893975	0.846442	0.81349	0.777801	0.746951	0.733737	0.696834	0.662168	0.642293	0.61134	0.576108	0.540281	0.52237	0.52237	0.458002	0.458002	0.458002	0.458002	0.458002	0.458002
gsm282488	1.3675	1	0.98965	0.963743	0.909542	0.872747	0.817181	0.777989	0.732404	0.692321	0.678642	0.637682	0.597144	0.575516	0.537549	0.481954	0.442887	0.422537	0.422537	0.370064	0.370064	0.370064	0.370064	0.370064	0.370064
gsm282489	13.3425	1	0.985694	0.939424	0.856517	0.80707	0.731052	0.680246	0.625784	0.583135	0.56801	0.520388	0.472691	0.44722	0.407607	0.388005	0.348009	0.330865	0.330865	0.26576	0.26576	0.26576	0.26576	0.26576	0.26576
gsm282490	5.83833	1	0.992322	0.969801	0.930503	0.901766	0.857711	0.828522	0.795338	0.762078	0.75154	0.716126	0.680364	0.661388	0.630162	0.58911	0.55568	0.536543	0.536543	0.480315	0.480315	0.480315	0.480315	0.480315	0.480315
gsm282491	10.4383	1	0.989195	0.9545	0.893164	0.851598	0.787693	0.743511	0.693989	0.651567	0.635154	0.587193	0.550161	0.523643	0.489946	0.441087	0.401237	0.380096	0.380096	0.319795	0.319795	0.319795	0.319795	0.319795	0.319795
gsm282492	10.6575	1	0.993881	0.975844	0.942375	0.919725	0.882596	0.855963	0.827311	0.798523	0.788342	0.759835	0.733908	0.717651	0.693185	0.661868	0.634257	0.618323	0.618323	0.566269	0.566269	0.566269	0.566269	0.566269	0.566269
gsm282493	15.9067	0	0.98154	0.930751	0.847222	0.794032	0.711011	0.65513	0.595771	0.548605	0.530766	0.483906	0.437809	0.41385	0.379697	0.334228	0.300502	0.28306	0.28306	0.233362	0.233362	0.233362	0.233362	0.233362	0.233362
gsm282494	15.9175	0	0.991783	0.967191	0.926288	0.895707	0.849312	0.818316	0.781305	0.746865	0.734488	0.700771	0.663811	0.645981	0.612563	0.570245	0.536832	0.519201	0.519201	0.458975	0.458975	0.458975	0.458975	0.458975	0.458975
gsm282495	20.0058	0	0.984333	0.937269	0.858005	0.804875	0.722675	0.669103	0.609721	0.55818	0.541146	0.488681	0.440155	0.41704	0.379666	0.328847	0.29379	0.27194	0.27194	0.211366	0.211366	0.211366	0.211366	0.211366	0.211366
gsm282496	5.37833	0	0.99696	0.985985	0.966401	0.952355	0.930008	0.912753	0.892846	0.87531	0.869603	0.849286	0.829945	0.819607	0.799156	0.777995	0.756974	0.744668	0.744668	0.69975	0.69975	0.69975	0.69975	0.69975	0.69975
gsm282497	7.71	0	0.990476	0.962218	0.911482	0.876312	0.821039	0.781221	0.739414	0.700901	0.686673	0.64725	0.610021	0.587257	0.5553	0.503188	0.469931	0.451331	0.451331	0.391548	0.391548	0.391548	0.391548	0.391548	0.391548
gsm282498	16.0708	0	0.992675	0.971071	0.931022	0.903239	0.862503	0.832877	0.798149	0.764098	0.752958	0.718512	0.683953	0.664262	0.634554	0.589714	0.557941	0.54176	0.54176	0.482966	0.482966	0.482966	0.482966	0.482966	0.482966
gsm282499	15.7783	0	0.99097	0.962425	0.917266	0.883689	0.834046	0.799512	0.759938	0.728006	0.716077	0.679648	0.638974	0.616045	0.581886	0.536895	0.501521	0.480014	0.480014	0.423996	0.423996	0.423996	0.423996	0.423996	0.423996
gsm282500	15.9617	0	0.994889	0.978365	0.95089	0.930771	0.897794	0.875661	0.851823	0.827353	0.818234	0.792413	0.768037	0.752559	0.725105	0.687858	0.661057	0.64345	0.64345	0.593974	0.593974	0.593974	0.593974	0.593974	0.593974
gsm282501	9.23	1	0.992822	0.971419	0.932605	0.905531	0.865295	0.835804	0.806723	0.779449	0.766709	0.739547	0.707458	0.689636	0.658411	0.620976	0.589178	0.575855	0.575855	0.521721	0.521721	0.521721	0.521721	0.521721	0.521721
gsm282502	16.9367	0	0.991407	0.964696	0.920361	0.886758	0.836416	0.80172	0.762839	0.730351	0.716615	0.679099	0.641426	0.62075	0.586531	0.537248	0.505424	0.484233	0.484233	0.425161	0.425161	0.425161	0.425161	0.425161	0.425161
gsm282503	14.97	1	0.991931	0.964792	0.918498	0.885952	0.836426	0.800582	0.762915	0.72487	0.712602	0.67618	0.63702	0.615719	0.582436	0.540198	0.521478	0.501726	0.501726	0.433044	0.433044	0.433044	0.433044	0.433044	0.433044
gsm282504	13.6	0	0.994926	0.978354	0.950229	0.929741	0.8977	0.874558	0.847826	0.82413	0.816502	0.788425	0.759939	0.746699	0.720887	0.691064	0.662849	0.645588	0.645588	0.599897	0.599897	0.599897	0.599897	0.599897	0.599897
gsm282505	14.7317	0	0.993789	0.972787	0.936944	0.911924	0.872645	0.846303	0.816557	0.785966	0.776445	0.745252	0.715413	0.697429	0.670373	0.631192	0.60213	0.580716	0.580716	0.530331	0.530331	0.530331	0.530331	0.530331	0.530331
gsm282506	2.47083	0	0.990249	0.959261	0.905283	0.868208	0.811278	0.771708	0.729052	0.68936	0.674927	0.633561	0.593329	0.56914	0.534632	0.493665	0.459211	0.439205	0.439205	0.380587	0.380587	0.380587	0.380587	0.380587	0.380587
gsm282508	10.7942	0	0.992312	0.967059	0.923136	0.893893	0.845675	0.809751	0.770878	0.733859	0.720689	0.686685	0.648426	0.627637	0.596481	0.557098	0.520747	0.502317	0.502317	0.448759	0.448759	0.448759	0.448759	0.448759	0.448759
gsm282509	6.575	1	0.994585	0.977404	0.946965	0.924858	0.892042	0.868126	0.844425	0.821632	0.812485	0.784626	0.758843	0.742889	0.717006	0.67974	0.649125	0.632111	0.632111	0.582906	0.582906	0.582906	0.582906	0.582906	0.582906
gsm282510	9.89833	1	0.988381	0.950445	0.891698	0.850336	0.786414	0.741601	0.692447	0.647024	0.631978	0.59612	0.549832	0.529427	0.491437	0.442728	0.408088	0.394355	0.394355	0.332186	0.332186	0.332186	0.332186	0.332186	0.332186
gsm282511	11.17	0	0.993599	0.975751	0.94335	0.921206	0.886197	0.859705	0.831669	0.807742	0.797009	0.767906	0.737375	0.723041	0.691977	0.659892	0.62888	0.61145	0.61145	0.560692	0.560692	0.560692	0.560692	0.560692	0.560692
gsm282512	2.7175	1	0.987535	0.948818	0.886005	0.842045	0.776353	0.73139	0.681017	0.636982	0.621313	0.573454	0.526405	0.502176	0.461929	0.413613	0.378712	0.359974	0.359974	0.301633	0.301633	0.301633	0.301633	0.301633	0.301633
gsm282513	8.59167	1	0.990733	0.955378	0.897771	0.857153	0.794853	0.75193	0.701616	0.655818	0.648775	0.603041	0.556127	0.533442	0.496464	0.448708	0.416049	0.393738	0.393738	0.331851	0.331851	0.331851	0.331851	0.331851	0.331851
gsm282514	13.8133	0	0.997538	0.990416	0.977994	0.96878	0.953307	0.94225	0.929179	0.917268	0.912981	0.89957	0.886566	0.878058	0.865245	0.8466	0.831593	0.8232	0.8232	0.79558	0.79558	0.79558	0.79558	0.79558	0.79558
gsm282515	2.12333	1	0.994325	0.976702	0.946726	0.924565	0.890359	0.865633	0.83629	0.810514	0.801355	0.774772	0.745376	0.72905	0.705004	0.673201	0.643714	0.630843	0.630843	0.585277	0.585277	0.585277	0.585277	0.585277	0.585277
gsm282516	8.43833	0	0.993715	0.974493	0.941842	0.91861	0.881395	0.856426	0.827253	0.801641	0.792505	0.760335	0.727817	0.710212	0.683043	0.642932	0.614542	0.593736	0.593736	0.54229	0.54229	0.54229	0.54229	0.54229	0.54229
gsm282517	13.6708	0	0.99567	0.981707	0.956763	0.938865	0.91156	0.891644	0.86962	0.847728	0.840495	0.817823	0.795332	0.780931	0.759971	0.732296	0.707536	0.694235	0.694235	0.653162	0.653162	0.653162	0.653162	0.653162	0.653162
gsm282519	11.0275	0	0.987879	0.948617	0.88213	0.83598	0.769182	0.718336	0.66607	0.62213	0.607525	0.558877	0.513032	0.489765	0.45152	0.408403	0.371702	0.351032	0.351032	0.291786	0.291786	0.291786	0.291786	0.291786	0.291786
gsm282520	2.69833	1	0.98873	0.956705	0.903636	0.864746	0.805823	0.764295	0.71658	0.675138	0.659988	0.618666	0.575292	0.556194	0.517935	0.465109	0.429233	0.411401	0.411401	0.361689	0.361689	0.361689	0.361689	0.361689	0.361689
gsm282521	12.54	0	0.996393	0.985102	0.964502	0.950544	0.927418	0.911817	0.89316	0.874288	0.868142	0.848892	0.827867	0.817049	0.79972	0.776219	0.756247	0.747691	0.747691	0.70513	0.70513	0.70513	0.70513	0.70513	0.70513
gsm282522	6.75583	1	0.988979	0.952511	0.889917	0.84633	0.779841	0.734009	0.68953	0.643556	0.627193	0.580001	0.536933	0.513164	0.474774	0.428175	0.392018	0.365199	0.365199	0.302728	0.302728	0.302728	0.302728	0.302728	0.302728
gsm282523	12.8825	0	0.996132	0.984095	0.962349	0.946827	0.921814	0.903999	0.883655	0.864455	0.857305	0.836385	0.81534	0.801664	0.782692	0.754571	0.730805	0.720185	0.720185	0.679115	0.679115	0.679115	0.679115	0.679115	0.679115
gsm282524	11.885	0	0.994359	0.976711	0.944276	0.922139	0.888599	0.86368	0.835817	0.809632	0.799969	0.77197	0.744133	0.727679	0.698614	0.6689	0.640843	0.623888	0.623888	0.568551	0.568551	0.568551	0.568551	0.568551	0.568551
gsm282525	2.1675	1	0.987763	0.948482	0.885877	0.839512	0.76789	0.721735	0.671079	0.628187	0.613895	0.565844	0.516657	0.492393	0.453799	0.407924	0.36823	0.344457	0.344457	0.285087	0.285087	0.285087	0.285087	0.285087	0.285087
gsm282526	6.38083	0	0.993922	0.974317	0.940267	0.916563	0.878502	0.852068	0.823903	0.795895	0.786472	0.757659	0.727351	0.710706	0.684375	0.649619	0.62007	0.600761	0.600761	0.545907	0.545907	0.545907	0.545907	0.545907	0.545907
gsm282528	11.0767	0	0.995037	0.977904	0.945948	0.923203	0.888044	0.86139	0.8322	0.806731	0.798135	0.768435	0.73805	0.720113	0.696499	0.664456	0.636308	0.61832	0.61832	0.56586	0.56586	0.56586	0.56586	0.56586	0.56586
gsm282529	7.285	0	0.996556	0.985153	0.963921	0.948971	0.926264	0.910338	0.891316	0.873939	0.867872	0.847158	0.827154	0.815473	0.798635	0.775135	0.75421	0.74353	0.74353	0.707464	0.707464	0.707464	0.707464	0.707464	0.707464
gsm282530	3.44667	0	0.994862	0.979153	0.950534	0.930276	0.897255	0.873775	0.845889	0.821057	0.811836	0.7852	0.758959	0.744135	0.717667	0.68751	0.660003	0.646913	0.646913	0.593737	0.593737	0.593737	0.593737	0.593737	0.593737
gsm282531	12.3292	0	0.993346	0.971225	0.933125	0.907334	0.867555	0.838125	0.804219	0.775238	0.764656	0.731179	0.697908	0.681138	0.649701	0.617133	0.586103	0.570427	0.570427	0.518799	0.518799	0.518799	0.518799	0.518799	0.518799
gsm282532	6.29	0	0.995681	0.983843	0.963363	0.947451	0.921073	0.902331	0.881081	0.861265	0.854295	0.83405	0.811957	0.799703	0.780815	0.751557	0.729731	0.716169	0.716169	0.673471	0.673471	0.673471	0.673471	0.673471	0.673471
gsm282534	10.4467	0	0.99366	0.970618	0.93267	0.905881	0.866125	0.835427	0.803987	0.774523	0.763098	0.732281	0.695331	0.676979	0.644084	0.613454	0.583788	0.563698	0.563698	0.523082	0.523082	0.523082	0.523082	0.523082	0.523082
gsm282536	16.5067	0	0.992462	0.96846	0.926245	0.896398	0.853037	0.821562	0.787185	0.751933	0.740782	0.706504	0.672535	0.651441	0.620019	0.573245	0.541387	0.520957	0.520957	0.469946	0.469946	0.469946	0.469946	0.469946	0.469946
gsm282538	2.26333	1	0.98958	0.955511	0.899252	0.858208	0.796877	0.754415	0.706895	0.66344	0.650402	0.605785	0.558914	0.533624	0.498076	0.44887	0.419136	0.402603	0.402603	0.34013	0.34013	0.34013	0.34013	0.34013	0.34013
gsm282539	12.4708	0	0.986448	0.947557	0.876942	0.830459	0.758368	0.708718	0.655351	0.612673	0.594898	0.547367	0.501457	0.477307	0.431558	0.389425	0.348306	0.326426	0.326426	0.279005	0.279005	0.279005	0.279005	0.279005	0.279005
gsm282541	8.06833	0	0.99651	0.985097	0.963143	0.948594	0.925588	0.908685	0.888608	0.869666	0.862989	0.842833	0.820784	0.809734	0.791687	0.769661	0.746231	0.73314	0.73314	0.690277	0.690277	0.690277	0.690277	0.690277	0.690277
gsm282543	6.01917	0	0.987547	0.950297	0.884432	0.841711	0.776046	0.730758	0.679888	0.635	0.618974	0.573756	0.532733	0.510138	0.471357	0.433945	0.398101	0.379112	0.379112	0.318125	0.318125	0.318125	0.318125	0.318125	0.318125
gsm282545	11.7175	0	0.984116	0.931159	0.844537	0.790417	0.709104	0.652677	0.594975	0.544163	0.525952	0.474837	0.425041	0.397339	0.359852	0.310023	0.273367	0.253623	0.253623	0.202432	0.202432	0.202432	0.202432	0.202432	0.202432
gsm282546	5.96167	0	0.99144	0.961171	0.911383	0.876361	0.822685	0.785899	0.742196	0.704335	0.690004	0.648948	0.611858	0.590016	0.557226	0.511248	0.474966	0.455248	0.455248	0.396679	0.396679	0.396679	0.396679	0.396679	0.396679
gsm282547	11.43	0	0.994568	0.977673	0.946464	0.924716	0.888497	0.86274	0.83493	0.809801	0.800121	0.771751	0.743454	0.725941	0.701205	0.662661	0.631208	0.612416	0.612416	0.559213	0.559213	0.559213	0.559213	0.559213	0.559213
gsm282548	7.73167	0	0.995062	0.978259	0.94917	0.927993	0.895085	0.871175	0.843343	0.818913	0.809375	0.783322	0.75543	0.740388	0.711963	0.684514	0.655722	0.639751	0.639751	0.596301	0.596301	0.596301	0.596301	0.596301	0.596301
gsm282550	7.55083	0	0.993406	0.972896	0.936168	0.908538	0.867331	0.837544	0.803216	0.771767	0.759231	0.723775	0.690506	0.673534	0.645765	0.60164	0.566646	0.548455	0.548455	0.500032	0.500032	0.500032	0.500032	0.500032	0.500032
gsm282551	3.10417	1	0.986853	0.950319	0.886935	0.843865	0.777101	0.73283	0.680451	0.639238	0.622662	0.578586	0.533565	0.510019	0.473538	0.423956	0.385894	0.365642	0.365642	0.31355	0.31355	0.31355	0.31355	0.31355	0.31355
gsm282552	5.03	1	0.993055	0.971864	0.934369	0.908799	0.865846	0.839399	0.804469	0.775722	0.764127	0.729926	0.697776	0.679838	0.649747	0.606691	0.575499	0.5602	0.5602	0.492475	0.492475	0.492475	0.492475	0.492475	0.492475
gsm282553	11.1067	0	0.994387	0.974219	0.942882	0.919263	0.882505	0.85665	0.825972	0.799292	0.789508	0.758566	0.726106	0.708686	0.682634	0.64195	0.612615	0.594986	0.594986	0.544119	0.544119	0.544119	0.544119	0.544119	0.544119
gsm282556	12.3917	0	0.993211	0.969354	0.930359	0.903207	0.860532	0.830115	0.796631	0.764312	0.753056	0.718797	0.683897	0.66625	0.630355	0.593172	0.562095	0.542978	0.542978	0.474993	0.474993	0.474993	0.474993	0.474993	0.474993
gsm282557	7.315	1	0.985712	0.937144	0.856815	0.803339	0.7253	0.67098	0.609664	0.566628	0.551517	0.499364	0.450267	0.425115	0.382945	0.338323	0.300144	0.279608	0.279608	0.219758	0.219758	0.219758	0.219758	0.219758	0.219758
gsm282563	4.4825	0	0.987789	0.948699	0.885971	0.844287	0.777778	0.732952	0.682952	0.64158	0.625928	0.579245	0.531452	0.508555	0.470981	0.422945	0.384225	0.361867	0.361867	0.30957	0.30957	0.30957	0.30957	0.30957	0.30957
gsm282567	6.04417	1	0.982622	0.931437	0.843269	0.786041	0.703881	0.646069	0.589569	0.534746	0.517399	0.468685	0.420291	0.392494	0.355229	0.309089	0.274001	0.257475	0.257475	0.210611	0.210611	0.210611	0.210611	0.210611	0.210611
gsm282569	7.47917	0	0.976982	0.893586	0.771157	0.698596	0.595665	0.532271	0.463614	0.412297	0.39627	0.345152	0.298495	0.275222	0.241567	0.208166	0.180664	0.168376	0.168376	0.129526	0.129526	0.129526	0.129526	0.129526	0.129526
gsm107072	4.14	1	0.986788	0.941092	0.864182	0.813212	0.741445	0.691624	0.635949	0.587794	0.570314	0.519498	0.467707	0.445313	0.403364	0.356154	0.317937	0.298586	0.298586	0.239764	0.239764	0.239764	0.239764	0.239764	0.239764
gsm107073	8.15	0	0.994136	0.975127	0.944112	0.920795	0.8846	0.85859	0.827048	0.799821	0.79027	0.761502	0.732878	0.714736	0.687867	0.657143	0.626556	0.610867	0.610867	0.561202	0.561202	0.561202	0.561202	0.561202	0.561202
gsm107074	2.22	1	0.991301	0.962953	0.918777	0.885837	0.834094	0.798289	0.758485	0.718173	0.704983	0.66871	0.634051	0.613436	0.581789	0.53754	0.502023	0.482637	0.482637	0.421513	0.421513	0.421513	0.421513	0.421513	0.421513
gsm107075	8.23	0	0.994126	0.974733	0.941436	0.916221	0.878355	0.852523	0.822548	0.796158	0.785754	0.754951	0.723386	0.707779	0.684616	0.645595	0.61248	0.595205	0.595205	0.547479	0.547479	0.547479	0.547479	0.547479	0.547479
gsm107076	5.55	1	0.987544	0.949502	0.888924	0.846198	0.780476	0.738082	0.68811	0.648582	0.631482	0.587097	0.544363	0.517981	0.478837	0.427875	0.395507	0.382012	0.382012	0.315734	0.315734	0.315734	0.315734	0.315734	0.315734
gsm107077	8.3	0	0.99255	0.968749	0.92698	0.897354	0.853017	0.819935	0.783555	0.750098	0.737261	0.701776	0.665966	0.648445	0.617755	0.569998	0.533963	0.516263	0.516263	0.45519	0.45519	0.45519	0.45519	0.45519	0.45519
gsm107078	4.42	1	0.993218	0.971461	0.933693	0.907674	0.868656	0.840261	0.807573	0.779389	0.769112	0.736364	0.703759	0.685003	0.651902	0.613605	0.58387	0.570438	0.570438	0.514187	0.514187	0.514187	0.514187	0.514187	0.514187
gsm107079	8.07	0	0.996331	0.985091	0.965371	0.950892	0.928618	0.913132	0.895328	0.877454	0.870859	0.851282	0.83161	0.821233	0.802075	0.780415	0.761023	0.749401	0.749401	0.721264	0.721264	0.721264	0.721264	0.721264	0.721264
gsm107080	6.38	0	0.994621	0.977125	0.947322	0.925615	0.890819	0.866465	0.839298	0.813876	0.804801	0.776455	0.748375	0.732662	0.707367	0.67002	0.641465	0.62339	0.62339	0.573588	0.573588	0.573588	0.573588	0.573588	0.573588
gsm107081	8.13	0	0.990326	0.961962	0.907081	0.871225	0.811995	0.772235	0.72801	0.688929	0.67426	0.634713	0.596173	0.574408	0.539811	0.493029	0.457966	0.439255	0.439255	0.385464	0.385464	0.385464	0.385464	0.385464	0.385464
gsm107082	5.51	1	0.991736	0.963866	0.915742	0.882654	0.832455	0.798202	0.759797	0.727804	0.714558	0.673761	0.636647	0.617103	0.5803	0.538808	0.502169	0.482586	0.482586	0.415213	0.415213	0.415213	0.415213	0.415213	0.415213
gsm107083	8.11	0	0.990655	0.964607	0.920603	0.890624	0.842236	0.809309	0.772703	0.741903	0.729433	0.694693	0.65599	0.636445	0.605133	0.566495	0.533137	0.514471	0.514471	0.456455	0.456455	0.456455	0.456455	0.456455	0.456455
gsm107084	5.47	1	0.988001	0.950198	0.88675	0.843753	0.775983	0.734179	0.683187	0.639513	0.624868	0.577428	0.531605	0.50591	0.469659	0.425946	0.391467	0.374351	0.374351	0.320955	0.320955	0.320955	0.320955	0.320955	0.320955
gsm107085	6.82	0	0.99374	0.973747	0.939672	0.916021	0.877843	0.850131	0.819256	0.793581	0.782873	0.752465	0.7235	0.704247	0.675614	0.634659	0.604866	0.588746	0.588746	0.54047	0.54047	0.54047	0.54047	0.54047	0.54047
gsm107087	7.71	0	0.995036	0.979534	0.9519	0.931453	0.898974	0.877022	0.852515	0.829019	0.820488	0.794799	0.769097	0.753637	0.730301	0.694802	0.669633	0.651934	0.651934	0.606057	0.606057	0.606057	0.606057	0.606057	0.606057
gsm107088	6.22	1	0.991153	0.965233	0.919939	0.888693	0.83883	0.805724	0.769946	0.736001	0.723623	0.687051	0.648103	0.627506	0.596889	0.548338	0.515168	0.493645	0.493645	0.438051	0.438051	0.438051	0.438051	0.438051	0.438051
gsm107089	3.06	1	0.992915	0.968649	0.92651	0.899111	0.853188	0.821516	0.784273	0.752382	0.740837	0.703169	0.665585	0.64739	0.613086	0.579472	0.546349	0.526269	0.526269	0.466409	0.466409	0.466409	0.466409	0.466409	0.466409
gsm107090	5.87	1	0.986586	0.947526	0.884814	0.839486	0.774617	0.733564	0.684409	0.643684	0.627562	0.582096	0.532832	0.506231	0.473197	0.414721	0.375446	0.353115	0.353115	0.306753	0.306753	0.306753	0.306753	0.306753	0.306753
gsm107091	7.86	0	0.996539	0.98626	0.967959	0.955278	0.934912	0.920089	0.902831	0.885067	0.878346	0.860166	0.841404	0.830039	0.813143	0.784092	0.763158	0.753232	0.753232	0.715418	0.715418	0.715418	0.715418	0.715418	0.715418
gsm107092	3.85	1	0.989049	0.949296	0.877133	0.833372	0.765881	0.717367	0.662897	0.617073	0.599808	0.54829	0.502374	0.479119	0.437249	0.406393	0.364927	0.342013	0.342013	0.28261	0.28261	0.28261	0.28261	0.28261	0.28261
gsm107093	2.65	1	0.993617	0.974698	0.944171	0.921328	0.884367	0.859533	0.829105	0.800833	0.790497	0.76202	0.72809	0.710622	0.686016	0.649613	0.617996	0.601318	0.601318	0.558905	0.558905	0.558905	0.558905	0.558905	0.558905
gsm107094	5.63	1	0.987732	0.951959	0.890627	0.849254	0.787269	0.748866	0.701462	0.659157	0.642724	0.59885	0.551708	0.528763	0.493225	0.449118	0.409079	0.394493	0.394493	0.340232	0.340232	0.340232	0.340232	0.340232	0.340232
gsm107095	7.61	0	0.985464	0.945281	0.869642	0.820964	0.745782	0.698802	0.644223	0.59905	0.582755	0.536542	0.486225	0.458674	0.421217	0.37742	0.341877	0.325412	0.325412	0.26676	0.26676	0.26676	0.26676	0.26676	0.26676
gsm107096	7.55	0	0.99473	0.977821	0.947612	0.926663	0.895121	0.872059	0.846813	0.822378	0.812784	0.785123	0.755302	0.739265	0.713217	0.677596	0.648321	0.62768	0.62768	0.582157	0.582157	0.582157	0.582157	0.582157	0.582157
gsm107097	3.18	1	0.993679	0.97224	0.937066	0.913112	0.873269	0.844925	0.813165	0.782805	0.773199	0.741805	0.709175	0.691537	0.66351	0.62996	0.59591	0.575267	0.575267	0.527491	0.527491	0.527491	0.527491	0.527491	0.527491
gsm107098	8.03	0	0.9927	0.96944	0.930169	0.902266	0.858671	0.828676	0.794336	0.762126	0.750585	0.716658	0.682639	0.660651	0.630231	0.584138	0.553659	0.536323	0.536323	0.481659	0.481659	0.481659	0.481659	0.481659	0.481659
gsm107099	7.31	0	0.987074	0.946755	0.873966	0.82391	0.752566	0.70313	0.649529	0.608566	0.593064	0.545204	0.499633	0.475413	0.43619	0.385026	0.348641	0.330543	0.330543	0.271624	0.271624	0.271624	0.271624	0.271624	0.271624
gsm107100	7.65	0	0.993732	0.974357	0.942511	0.919836	0.882651	0.857258	0.82947	0.802103	0.793197	0.763821	0.732771	0.717899	0.691727	0.657483	0.630717	0.612144	0.612144	0.569467	0.569467	0.569467	0.569467	0.569467	0.569467
gsm107101	7.38	0	0.990937	0.962826	0.91155	0.87866	0.825858	0.788046	0.746863	0.71034	0.697079	0.66055	0.618865	0.59884	0.560502	0.523886	0.487501	0.468225	0.468225	0.417821	0.417821	0.417821	0.417821	0.417821	0.417821
gsm107102	7.29	0	0.988692	0.950238	0.889129	0.843245	0.779526	0.732909	0.685168	0.64045	0.626366	0.57989	0.536574	0.510453	0.473006	0.427517	0.394497	0.376724	0.376724	0.314382	0.314382	0.314382	0.314382	0.314382	0.314382
gsm107103	8.03	0	0.993442	0.972915	0.935826	0.910408	0.869838	0.841145	0.809396	0.779745	0.770298	0.737929	0.704062	0.68688	0.657865	0.624439	0.594234	0.574705	0.574705	0.526463	0.526463	0.526463	0.526463	0.526463	0.526463
gsm107104	8.03	0	0.996413	0.98545	0.966117	0.952166	0.929611	0.914393	0.896823	0.881169	0.874939	0.855146	0.835677	0.824977	0.807184	0.783244	0.762279	0.749679	0.749679	0.713399	0.713399	0.713399	0.713399	0.713399	0.713399
gsm107105	7.93	0	0.990815	0.965592	0.919518	0.886546	0.835579	0.798298	0.758453	0.723436	0.709983	0.672898	0.634408	0.611773	0.580492	0.526683	0.493274	0.47004	0.47004	0.411777	0.411777	0.411777	0.411777	0.411777	0.411777
gsm107106	7.73	0	0.9937	0.972818	0.93534	0.908844	0.868454	0.839098	0.807171	0.77473	0.763799	0.73377	0.7004	0.682497	0.65288	0.611948	0.579627	0.563027	0.563027	0.51309	0.51309	0.51309	0.51309	0.51309	0.51309
gsm107107	8.2	0	0.989526	0.957831	0.902751	0.864236	0.805706	0.762752	0.710993	0.667997	0.652944	0.60782	0.564027	0.54051	0.501302	0.451781	0.4122	0.392708	0.392708	0.333564	0.333564	0.333564	0.333564	0.333564	0.333564
gsm107108	7.59	0	0.98886	0.955128	0.89745	0.857781	0.800048	0.758011	0.710399	0.669285	0.65382	0.610464	0.567556	0.539756	0.503063	0.454827	0.41632	0.398343	0.398343	0.35029	0.35029	0.35029	0.35029	0.35029	0.35029
gsm107109	7.81	0	0.993431	0.972179	0.93439	0.907828	0.866558	0.836467	0.803427	0.77299	0.760424	0.728308	0.694733	0.676019	0.642951	0.604755	0.570534	0.551166	0.551166	0.508832	0.508832	0.508832	0.508832	0.508832	0.508832
gsm107110	8.48	0	0.990621	0.958378	0.90289	0.864438	0.803993	0.760043	0.717423	0.673543	0.659199	0.615542	0.57532	0.55198	0.521378	0.475993	0.441078	0.417558	0.417558	0.360213	0.360213	0.360213	0.360213	0.360213	0.360213
gsm107111	7.95	0	0.993219	0.973062	0.938793	0.914483	0.876949	0.851271	0.821671	0.792642	0.782023	0.751711	0.718656	0.699918	0.671531	0.628178	0.598948	0.586041	0.586041	0.533844	0.533844	0.533844	0.533844	0.533844	0.533844
gsm107113	7.28	0	0.995277	0.98031	0.952283	0.933162	0.904536	0.882766	0.858451	0.836006	0.827739	0.803746	0.777515	0.762225	0.739459	0.710286	0.687531	0.671648	0.671648	0.621951	0.621951	0.621951	0.621951	0.621951	0.621951
gsm107114	7.96	0	0.995145	0.980937	0.954824	0.936084	0.907252	0.885425	0.860797	0.838	0.828909	0.805352	0.782573	0.764606	0.742901	0.713325	0.686808	0.676995	0.676995	0.630708	0.630708	0.630708	0.630708	0.630708	0.630708
gsm107115	6.86	0	0.985784	0.939444	0.86085	0.811106	0.733597	0.679456	0.622976	0.573244	0.555585	0.505636	0.452922	0.42731	0.386356	0.340126	0.305186	0.284567	0.284567	0.243164	0.243164	0.243164	0.243164	0.243164	0.243164
gsm107117	7.03	0	0.993432	0.972882	0.938759	0.915236	0.877303	0.848701	0.817666	0.786547	0.776504	0.745734	0.711879	0.696262	0.671047	0.637374	0.608216	0.591987	0.591987	0.548372	0.548372	0.548372	0.548372	0.548372	0.548372
gsm107118	8.46	0	0.99559	0.982572	0.959511	0.941971	0.916568	0.898338	0.876858	0.857938	0.850081	0.829599	0.80712	0.79298	0.771702	0.75051	0.726816	0.715999	0.715999	0.682643	0.682643	0.682643	0.682643	0.682643	0.682643
gsm107119	7.84	0	0.995546	0.980163	0.953966	0.935387	0.904587	0.883343	0.856101	0.832784	0.825068	0.798701	0.771296	0.757131	0.734205	0.707073	0.681286	0.665518	0.665518	0.630778	0.630778	0.630778	0.630778	0.630778	0.630778
gsm107120	6.13	0	0.987947	0.948822	0.881513	0.836998	0.772041	0.72413	0.674162	0.631577	0.614175	0.569205	0.52298	0.497985	0.458168	0.413086	0.379299	0.358641	0.358641	0.308214	0.308214	0.308214	0.308214	0.308214	0.308214
gsm107121	7.21	0	0.996362	0.984862	0.965777	0.951586	0.929206	0.913097	0.89388	0.875646	0.869142	0.849559	0.83012	0.817645	0.800081	0.774926	0.752874	0.740934	0.740934	0.705173	0.705173	0.705173	0.705173	0.705173	0.705173
gsm107122	8.13	0	0.992354	0.966277	0.924681	0.896729	0.853564	0.821892	0.785387	0.75359	0.740469	0.70663	0.669652	0.649486	0.615704	0.578418	0.545109	0.52857	0.52857	0.484417	0.484417	0.484417	0.484417	0.484417	0.484417
gsm107123	7.65	0	0.996813	0.986894	0.968995	0.955815	0.93536	0.920639	0.902368	0.886299	0.88045	0.861165	0.84289	0.832471	0.813429	0.79186	0.772097	0.757047	0.757047	0.713686	0.713686	0.713686	0.713686	0.713686	0.713686
gsm107124	7.07	0	0.995489	0.981158	0.958108	0.94005	0.912983	0.894303	0.870943	0.849784	0.842233	0.816274	0.792744	0.779166	0.757199	0.720595	0.693983	0.678937	0.678937	0.634602	0.634602	0.634602	0.634602	0.634602	0.634602
gsm107125	4.72	1	0.992491	0.965871	0.923445	0.89186	0.847775	0.8137	0.77602	0.742451	0.731562	0.695099	0.656097	0.634556	0.602457	0.554178	0.519483	0.497421	0.497421	0.44666	0.44666	0.44666	0.44666	0.44666	0.44666
gsm107127	7.75	0	0.989001	0.955784	0.896328	0.855185	0.795099	0.752527	0.707823	0.669845	0.65409	0.610779	0.572451	0.548038	0.509891	0.457757	0.424014	0.401337	0.401337	0.347387	0.347387	0.347387	0.347387	0.347387	0.347387
gsm107128	8.08	0	0.995354	0.98082	0.955944	0.937062	0.907862	0.887805	0.865448	0.843577	0.836656	0.813801	0.788499	0.776873	0.755159	0.726464	0.704179	0.690023	0.690023	0.643633	0.643633	0.643633	0.643633	0.643633	0.643633
gsm107130	8.4	0	0.994167	0.974925	0.939572	0.915262	0.875835	0.847371	0.817329	0.791413	0.781107	0.751313	0.721565	0.706264	0.677981	0.642222	0.612337	0.59772	0.59772	0.545533	0.545533	0.545533	0.545533	0.545533	0.545533
gsm107131	7.54	0	0.989826	0.956048	0.897837	0.858068	0.797446	0.753383	0.70777	0.665549	0.649192	0.606804	0.565226	0.540695	0.50436	0.45898	0.421377	0.403207	0.403207	0.346712	0.346712	0.346712	0.346712	0.346712	0.346712
gsm107132	7.28	0	0.997431	0.98905	0.973888	0.962934	0.945879	0.932786	0.918294	0.904371	0.899324	0.885397	0.870391	0.860994	0.845777	0.823121	0.805797	0.797375	0.797375	0.764077	0.764077	0.764077	0.764077	0.764077	0.764077
gsm107133	7.73	0	0.996548	0.985863	0.967142	0.953219	0.931201	0.914972	0.896627	0.879989	0.874288	0.856297	0.836068	0.825374	0.808355	0.787068	0.767752	0.755633	0.755633	0.724274	0.724274	0.724274	0.724274	0.724274	0.724274
gsm107134	3	1	0.987097	0.95171	0.889119	0.848541	0.784844	0.738518	0.689129	0.649038	0.632134	0.589188	0.545417	0.520291	0.48225	0.435654	0.398552	0.378524	0.378524	0.324279	0.324279	0.324279	0.324279	0.324279	0.324279
gsm107135	6.31	0	0.991063	0.964824	0.918883	0.888096	0.838239	0.804172	0.76387	0.730525	0.716227	0.678121	0.640002	0.619227	0.593807	0.547343	0.512477	0.498437	0.498437	0.441166	0.441166	0.441166	0.441166	0.441166	0.441166
gsm107136	8.3	0	0.995193	0.98067	0.953693	0.935779	0.906137	0.884361	0.859074	0.838118	0.830416	0.804788	0.778003	0.76478	0.742241	0.712742	0.685143	0.671577	0.671577	0.622797	0.622797	0.622797	0.622797	0.622797	0.622797
gsm107137	7.07	0	0.996204	0.984168	0.962961	0.947733	0.922685	0.905135	0.884677	0.865939	0.858712	0.837937	0.818065	0.806606	0.784453	0.753805	0.729184	0.716231	0.716231	0.666437	0.666437	0.666437	0.666437	0.666437	0.666437
gsm107138	6.4	1	0.989722	0.960048	0.902436	0.863325	0.802412	0.758061	0.713722	0.672612	0.657466	0.61983	0.579745	0.5567	0.517162	0.471797	0.435573	0.414368	0.414368	0.350181	0.350181	0.350181	0.350181	0.350181	0.350181
gsm107139	8.15	0	0.995479	0.982043	0.956511	0.939129	0.911967	0.892595	0.870929	0.849892	0.842517	0.819967	0.796782	0.783151	0.761825	0.730563	0.708541	0.694547	0.694547	0.646136	0.646136	0.646136	0.646136	0.646136	0.646136
gsm107141	6.02	0	0.988979	0.951193	0.88897	0.847186	0.781306	0.73512	0.685836	0.645468	0.631245	0.587659	0.542365	0.516481	0.47843	0.423895	0.386521	0.367332	0.367332	0.309627	0.309627	0.309627	0.309627	0.309627	0.309627
gsm107142	5.85	0	0.993571	0.972556	0.935879	0.909439	0.869491	0.840234	0.80885	0.7783	0.76767	0.735107	0.704166	0.686551	0.655659	0.61666	0.587466	0.568892	0.568892	0.509212	0.509212	0.509212	0.509212	0.509212	0.509212
gsm107143	5.96	0	0.992856	0.970709	0.932268	0.905536	0.862937	0.832894	0.800006	0.769004	0.75746	0.725898	0.691808	0.673315	0.643517	0.606226	0.574413	0.556199	0.556199	0.493988	0.493988	0.493988	0.493988	0.493988	0.493988
gsm107144	5.81	0	0.994831	0.977388	0.948127	0.92701	0.894055	0.869567	0.839804	0.815887	0.806052	0.775658	0.748869	0.73264	0.706728	0.671388	0.640832	0.627622	0.627622	0.571135	0.571135	0.571135	0.571135	0.571135	0.571135
gsm107145	5.86	0	0.994268	0.976102	0.946461	0.924697	0.892863	0.869544	0.84127	0.816125	0.805977	0.777635	0.748627	0.732918	0.708542	0.678048	0.647545	0.635027	0.635027	0.59105	0.59105	0.59105	0.59105	0.59105	0.59105
gsm107146	5.75	0	0.990767	0.964309	0.915972	0.883119	0.835083	0.800991	0.762072	0.724964	0.711476	0.673885	0.636702	0.615248	0.579091	0.538511	0.500969	0.485802	0.485802	0.422247	0.422247	0.422247	0.422247	0.422247	0.422247
gsm107147	5.71	0	0.996301	0.983665	0.962789	0.946799	0.922295	0.90441	0.883429	0.866577	0.860712	0.838743	0.816179	0.80376	0.784038	0.758073	0.735941	0.720421	0.720421	0.679363	0.679363	0.679363	0.679363	0.679363	0.679363
gsm107148	5.63	0	0.986065	0.948089	0.883158	0.836341	0.765983	0.718794	0.665191	0.620842	0.604742	0.558919	0.507315	0.484438	0.443768	0.39307	0.35438	0.334262	0.334262	0.274585	0.274585	0.274585	0.274585	0.274585	0.274585
gsm107149	5.68	0	0.992081	0.968113	0.924738	0.893043	0.846666	0.81378	0.778411	0.74064	0.728945	0.694991	0.661362	0.637584	0.609212	0.561811	0.5297	0.512935	0.512935	0.459855	0.459855	0.459855	0.459855	0.459855	0.459855
gsm107150	7.99	0	0.996924	0.987957	0.971016	0.959134	0.939412	0.925719	0.909726	0.893533	0.887914	0.870163	0.853364	0.842254	0.826303	0.802724	0.783388	0.770377	0.770377	0.740713	0.740713	0.740713	0.740713	0.740713	0.740713
gsm107152	4.61	1	0.994264	0.976585	0.944106	0.921833	0.889497	0.861995	0.834053	0.808445	0.79906	0.770345	0.741482	0.72225	0.694347	0.663098	0.633223	0.615148	0.615148	0.57347	0.57347	0.57347	0.57347	0.57347	0.57347
gsm107153	5.69	0	0.995443	0.981614	0.956687	0.939668	0.911275	0.891996	0.870005	0.848428	0.841262	0.81762	0.794596	0.779744	0.758572	0.730657	0.706862	0.693324	0.693324	0.651554	0.651554	0.651554	0.651554	0.651554	0.651554
gsm107155	1.73	1	0.992149	0.973039	0.931668	0.90342	0.858065	0.825868	0.788838	0.758044	0.745457	0.711045	0.677589	0.658759	0.623826	0.581237	0.548839	0.533135	0.533135	0.466828	0.466828	0.466828	0.466828	0.466828	0.466828
gsm107156	8.33	0	0.9959	0.98369	0.961616	0.94555	0.922173	0.904509	0.88379	0.866373	0.859177	0.839926	0.818239	0.805755	0.785532	0.755629	0.73262	0.721585	0.721585	0.675531	0.675531	0.675531	0.675531	0.675531	0.675531
gsm107157	6.03	0	0.994962	0.981109	0.953629	0.934693	0.905289	0.883315	0.857863	0.835307	0.827327	0.802257	0.777402	0.763429	0.741353	0.706665	0.68082	0.666001	0.666001	0.614611	0.614611	0.614611	0.614611	0.614611	0.614611
gsm107158	4.51	1	0.990242	0.957698	0.904323	0.867644	0.814175	0.776197	0.728342	0.692085	0.677186	0.637994	0.595075	0.574063	0.535575	0.489694	0.455788	0.442831	0.442831	0.379477	0.379477	0.379477	0.379477	0.379477	0.379477
gsm107159	5.86	0	0.993494	0.974795	0.939499	0.914472	0.875845	0.848793	0.819394	0.792705	0.781854	0.752817	0.721982	0.705084	0.681993	0.645592	0.613445	0.597156	0.597156	0.548155	0.548155	0.548155	0.548155	0.548155	0.548155
gsm107160	5.56	0	0.993571	0.974156	0.938021	0.912654	0.872865	0.845457	0.811115	0.782765	0.771974	0.738333	0.706598	0.687855	0.657278	0.621628	0.590732	0.572028	0.572028	0.519011	0.519011	0.519011	0.519011	0.519011	0.519011
gsm107161	7.92	0	0.993396	0.973791	0.93839	0.914812	0.876507	0.849615	0.819934	0.792373	0.781828	0.754155	0.723826	0.706019	0.679449	0.649201	0.614215	0.597282	0.597282	0.551384	0.551384	0.551384	0.551384	0.551384	0.551384
gsm107162	6.52	0	0.992826	0.970985	0.930896	0.903491	0.861996	0.831484	0.798117	0.768032	0.75581	0.722827	0.687245	0.668338	0.636472	0.599196	0.563602	0.543999	0.543999	0.48872	0.48872	0.48872	0.48872	0.48872	0.48872
gsm107163	7.42	0	0.989268	0.95161	0.892423	0.850901	0.788485	0.742699	0.69306	0.651794	0.637459	0.589979	0.545659	0.522413	0.488393	0.440141	0.405528	0.384325	0.384325	0.325375	0.325375	0.325375	0.325375	0.325375	0.325375
gsm107164	6.46	0	0.989749	0.959717	0.906081	0.870993	0.814796	0.777129	0.732742	0.695466	0.68093	0.641964	0.599605	0.576493	0.542241	0.498983	0.465113	0.44736	0.44736	0.389378	0.389378	0.389378	0.389378	0.389378	0.389378
gsm107165	8.43	0	0.996184	0.981898	0.958069	0.940626	0.914095	0.895206	0.87311	0.851506	0.84492	0.821331	0.798267	0.783928	0.759061	0.732949	0.708977	0.690701	0.690701	0.649373	0.649373	0.649373	0.649373	0.649373	0.649373
gsm107166	6.72	1	0.989583	0.958297	0.9009	0.863852	0.804615	0.76451	0.722761	0.682107	0.667584	0.625797	0.583642	0.562147	0.523919	0.482644	0.446683	0.426455	0.426455	0.37311	0.37311	0.37311	0.37311	0.37311	0.37311
gsm107167	7.28	0	0.995274	0.978772	0.950958	0.930602	0.901624	0.878584	0.85425	0.831509	0.822804	0.799061	0.77226	0.757969	0.731972	0.702019	0.677437	0.663817	0.663817	0.611789	0.611789	0.611789	0.611789	0.611789	0.611789
gsm107168	7.96	0	0.996022	0.984144	0.964685	0.949855	0.927092	0.910156	0.891796	0.873542	0.866908	0.846939	0.826483	0.814847	0.794631	0.769075	0.74632	0.736024	0.736024	0.699877	0.699877	0.699877	0.699877	0.699877	0.699877
gsm107169	7.59	0	0.994485	0.976481	0.94369	0.921383	0.884995	0.859141	0.830606	0.804161	0.794553	0.764966	0.736913	0.721009	0.693125	0.663265	0.632085	0.615051	0.615051	0.572022	0.572022	0.572022	0.572022	0.572022	0.572022
gsm107170	1.21	1	0.988385	0.955192	0.89295	0.848459	0.786456	0.741124	0.692212	0.648595	0.633039	0.588561	0.54797	0.524957	0.489484	0.441918	0.401235	0.381786	0.381786	0.327137	0.327137	0.327137	0.327137	0.327137	0.327137
gsm107171	7.51	0	0.996575	0.985602	0.965494	0.951717	0.929996	0.914494	0.896232	0.880622	0.87429	0.854168	0.833806	0.823355	0.804277	0.775702	0.753009	0.737795	0.737795	0.70034	0.70034	0.70034	0.70034	0.70034	0.70034
gsm107172	7.67	0	0.99576	0.981447	0.957231	0.940611	0.913084	0.892885	0.869211	0.847621	0.839718	0.814274	0.789964	0.775961	0.754291	0.723222	0.69947	0.683573	0.683573	0.63679	0.63679	0.63679	0.63679	0.63679	0.63679
gsm107173	8.3	0	0.992936	0.970726	0.930634	0.904145	0.862284	0.831924	0.79901	0.76841	0.757837	0.725456	0.689338	0.671582	0.640446	0.601787	0.570034	0.553068	0.553068	0.502675	0.502675	0.502675	0.502675	0.502675	0.502675
gsm107174	7.78	0	0.994126	0.976768	0.944887	0.922674	0.889738	0.865126	0.838154	0.813292	0.804158	0.777965	0.748986	0.734086	0.7073	0.678775	0.651834	0.637653	0.637653	0.591119	0.591119	0.591119	0.591119	0.591119	0.591119
gsm107175	7.89	0	0.994442	0.979585	0.950584	0.930964	0.899155	0.877172	0.851181	0.826655	0.817561	0.791816	0.765813	0.750389	0.727462	0.690994	0.663045	0.65184	0.65184	0.609861	0.609861	0.609861	0.609861	0.609861	0.609861
gsm107176	7.44	0	0.995328	0.980063	0.952924	0.933486	0.904272	0.883828	0.85946	0.836332	0.827693	0.8023	0.773766	0.757146	0.73585	0.699219	0.67276	0.659285	0.659285	0.603598	0.603598	0.603598	0.603598	0.603598	0.603598
gsm107177	5.95	0	0.994467	0.975601	0.941841	0.919642	0.882515	0.856513	0.826231	0.800232	0.790447	0.760671	0.73056	0.712668	0.685792	0.650484	0.624685	0.606507	0.606507	0.543903	0.543903	0.543903	0.543903	0.543903	0.543903
gsm107178	2.83	1	0.996146	0.984044	0.96544	0.949595	0.925761	0.909147	0.889368	0.871713	0.865322	0.84248	0.822744	0.810573	0.793133	0.76174	0.740179	0.72707	0.72707	0.683738	0.683738	0.683738	0.683738	0.683738	0.683738
gsm107179	6.26	0	0.98447	0.945485	0.872948	0.827098	0.754086	0.705842	0.653994	0.609234	0.593911	0.547716	0.504291	0.478562	0.448554	0.413115	0.375467	0.35835	0.35835	0.300867	0.300867	0.300867	0.300867	0.300867	0.300867
gsm107180	8.32	0	0.987912	0.949202	0.88132	0.838432	0.770748	0.723356	0.670398	0.622658	0.606558	0.558973	0.511165	0.48852	0.447435	0.403375	0.366902	0.344718	0.344718	0.290642	0.290642	0.290642	0.290642	0.290642	0.290642
gsm107181	4.83	1	0.995136	0.981557	0.955492	0.937464	0.909975	0.890271	0.866442	0.844603	0.836101	0.813471	0.788048	0.77381	0.750434	0.722636	0.698877	0.685556	0.685556	0.637074	0.637074	0.637074	0.637074	0.637074	0.637074
gsm107182	6.17	1	0.994936	0.981146	0.956834	0.939513	0.911767	0.891988	0.872544	0.852635	0.844496	0.821781	0.798753	0.785837	0.764384	0.731833	0.70657	0.692043	0.692043	0.64854	0.64854	0.64854	0.64854	0.64854	0.64854
gsm107183	8.13	0	0.993755	0.973008	0.936374	0.911058	0.87218	0.844646	0.813502	0.784993	0.774218	0.742872	0.711431	0.693831	0.669038	0.632678	0.600671	0.585043	0.585043	0.530379	0.530379	0.530379	0.530379	0.530379	0.530379
gsm107184	5.95	0	0.995121	0.978536	0.950024	0.930265	0.898341	0.876674	0.85056	0.827651	0.818186	0.791544	0.763705	0.748308	0.723706	0.689877	0.664233	0.650519	0.650519	0.597716	0.597716	0.597716	0.597716	0.597716	0.597716
gsm107185	5.98	0	0.995465	0.982445	0.958223	0.940931	0.915353	0.896577	0.874645	0.854491	0.846622	0.824085	0.799292	0.785662	0.763843	0.735976	0.709433	0.694616	0.694616	0.649743	0.649743	0.649743	0.649743	0.649743	0.649743
gsm107186	6.05	0	0.991525	0.965202	0.919107	0.886235	0.832257	0.796684	0.758744	0.722358	0.709215	0.671549	0.63571	0.612889	0.581021	0.544433	0.514864	0.496381	0.496381	0.438946	0.438946	0.438946	0.438946	0.438946	0.438946
gsm107187	6.76	0	0.995802	0.981665	0.958101	0.941274	0.914457	0.896036	0.874096	0.852573	0.845468	0.823112	0.798352	0.786313	0.767336	0.736642	0.714715	0.703696	0.703696	0.664766	0.664766	0.664766	0.664766	0.664766	0.664766
gsm107188	8.32	0	0.993974	0.974915	0.943499	0.920387	0.883492	0.858801	0.828638	0.800272	0.790592	0.761611	0.731744	0.714228	0.68827	0.65516	0.624849	0.609167	0.609167	0.56392	0.56392	0.56392	0.56392	0.56392	0.56392
gsm107190	7.94	0	0.996011	0.984728	0.963536	0.949045	0.925266	0.909429	0.888479	0.869371	0.861813	0.839562	0.819733	0.808663	0.787897	0.765265	0.741628	0.728259	0.728259	0.687723	0.687723	0.687723	0.687723	0.687723	0.687723
gsm107191	6.55	0	0.990182	0.958527	0.904345	0.867145	0.806976	0.767115	0.722034	0.679048	0.665634	0.626297	0.58388	0.558155	0.52634	0.477679	0.441836	0.425749	0.425749	0.370691	0.370691	0.370691	0.370691	0.370691	0.370691
gsm107192	7.05	0	0.993778	0.977443	0.944886	0.923807	0.889261	0.864812	0.836458	0.811271	0.800238	0.772689	0.745034	0.72926	0.70265	0.665932	0.638707	0.621027	0.621027	0.573761	0.573761	0.573761	0.573761	0.573761	0.573761
gsm107194	7.4	0	0.994807	0.979076	0.950558	0.929996	0.899639	0.878009	0.854109	0.833226	0.82467	0.800594	0.773167	0.759546	0.731252	0.699922	0.676689	0.662132	0.662132	0.615386	0.615386	0.615386	0.615386	0.615386	0.615386
gsm107195	1.72	1	0.976008	0.91185	0.797246	0.725565	0.627177	0.563986	0.500126	0.452833	0.432384	0.381346	0.336727	0.311053	0.280131	0.237121	0.208241	0.193198	0.193198	0.148119	0.148119	0.148119	0.148119	0.148119	0.148119
gsm107196	7.71	0	0.990113	0.958518	0.906375	0.86943	0.813568	0.774905	0.729829	0.686207	0.672494	0.628731	0.586953	0.565578	0.531684	0.483334	0.448288	0.426839	0.426839	0.369449	0.369449	0.369449	0.369449	0.369449	0.369449
gsm107197	5.69	0	0.986669	0.942458	0.868263	0.816868	0.740386	0.68695	0.628771	0.580456	0.567024	0.513817	0.466725	0.440299	0.402448	0.354164	0.317415	0.297457	0.297457	0.245721	0.245721	0.245721	0.245721	0.245721	0.245721
gsm107198	7.67	0	0.988584	0.954954	0.896083	0.856503	0.791266	0.746734	0.700647	0.659473	0.643974	0.599878	0.555758	0.533496	0.497593	0.454458	0.417195	0.39329	0.39329	0.338464	0.338464	0.338464	0.338464	0.338464	0.338464
gsm107199	4.79	1	0.987275	0.950044	0.885447	0.841164	0.777842	0.733826	0.686899	0.647381	0.629158	0.586128	0.542633	0.517608	0.481991	0.439427	0.402013	0.38697	0.38697	0.340425	0.340425	0.340425	0.340425	0.340425	0.340425
gsm107200	7.78	0	0.992578	0.970455	0.93189	0.903417	0.858341	0.828007	0.794376	0.764316	0.754347	0.72278	0.690915	0.672558	0.647397	0.60699	0.579963	0.561141	0.561141	0.510983	0.510983	0.510983	0.510983	0.510983	0.510983
gsm107201	7.5	0	0.993292	0.974329	0.942788	0.918179	0.881079	0.85529	0.824457	0.796774	0.786673	0.75835	0.727569	0.709248	0.683423	0.647648	0.617116	0.601815	0.601815	0.550049	0.550049	0.550049	0.550049	0.550049	0.550049
gsm107202	7.36	0	0.993151	0.9744	0.93866	0.915265	0.877116	0.851043	0.81766	0.796642	0.786335	0.754766	0.721875	0.705213	0.67607	0.638483	0.603677	0.58236	0.58236	0.540939	0.540939	0.540939	0.540939	0.540939	0.540939
gsm107203	7.73	0	0.994535	0.978645	0.949269	0.930245	0.898148	0.876153	0.851849	0.827799	0.819503	0.793966	0.766139	0.751722	0.725169	0.692207	0.665441	0.647702	0.647702	0.604248	0.604248	0.604248	0.604248	0.604248	0.604248
gsm107204	1.14	1	0.981194	0.931818	0.840963	0.783784	0.69923	0.645443	0.587876	0.537058	0.517999	0.468782	0.421743	0.395863	0.361052	0.312098	0.280716	0.263512	0.263512	0.21412	0.21412	0.21412	0.21412	0.21412	0.21412
gsm107205	1.67	1	0.98925	0.95924	0.903873	0.868594	0.80901	0.766736	0.718433	0.680373	0.665486	0.622097	0.581514	0.561262	0.531389	0.492322	0.453165	0.430338	0.430338	0.376768	0.376768	0.376768	0.376768	0.376768	0.376768
gsm107206	3.84	1	0.989193	0.959729	0.905596	0.873887	0.814848	0.776564	0.73426	0.693502	0.67863	0.640682	0.600122	0.5788	0.541471	0.497357	0.45969	0.439445	0.439445	0.384989	0.384989	0.384989	0.384989	0.384989	0.384989
gsm107207	8.47	0	0.992863	0.972181	0.934947	0.907652	0.866334	0.838277	0.807075	0.780483	0.770168	0.738419	0.702489	0.683737	0.652811	0.611911	0.580333	0.561393	0.561393	0.50986	0.50986	0.50986	0.50986	0.50986	0.50986
gsm107208	8.03	0	0.985974	0.937189	0.853203	0.796042	0.711471	0.656393	0.594078	0.541169	0.524526	0.472702	0.422645	0.400819	0.362396	0.318741	0.284563	0.265523	0.265523	0.216899	0.216899	0.216899	0.216899	0.216899	0.216899
gsm107209	7.99	0	0.993599	0.973118	0.9364	0.909915	0.868147	0.840466	0.806469	0.772992	0.762492	0.730879	0.698458	0.678618	0.651691	0.610376	0.57709	0.561169	0.561169	0.499246	0.499246	0.499246	0.499246	0.499246	0.499246
gsm107210	2.8	1	0.993436	0.97211	0.93915	0.912688	0.873441	0.845272	0.812176	0.783941	0.773399	0.740213	0.706836	0.689562	0.661596	0.62044	0.589456	0.569306	0.569306	0.512667	0.512667	0.512667	0.512667	0.512667	0.512667
gsm107211	7.63	0	0.995703	0.981442	0.955692	0.937238	0.909863	0.890227	0.86603	0.845077	0.836528	0.812425	0.78786	0.772153	0.749613	0.723576	0.696301	0.682828	0.682828	0.643219	0.643219	0.643219	0.643219	0.643219	0.643219
gsm107212	7.84	0	0.99311	0.972697	0.934387	0.907291	0.867089	0.839176	0.805571	0.776964	0.765047	0.73059	0.698885	0.679017	0.648926	0.609832	0.575184	0.557922	0.557922	0.508296	0.508296	0.508296	0.508296	0.508296	0.508296
gsm107213	7.75	0	0.988742	0.956736	0.904883	0.866992	0.809636	0.771155	0.72509	0.689478	0.676772	0.636026	0.59468	0.570494	0.535501	0.494143	0.456208	0.439725	0.439725	0.38385	0.38385	0.38385	0.38385	0.38385	0.38385
gsm107214	7.67	0	0.997672	0.988908	0.973136	0.962186	0.944975	0.931958	0.917351	0.903102	0.898646	0.884265	0.8684	0.859239	0.84282	0.825724	0.809777	0.800272	0.800272	0.762744	0.762744	0.762744	0.762744	0.762744	0.762744
gsm107215	2.28	1	0.983781	0.931933	0.851436	0.796041	0.709167	0.653748	0.589993	0.536524	0.51883	0.465264	0.419966	0.398195	0.359662	0.319186	0.279058	0.255534	0.255534	0.205187	0.205187	0.205187	0.205187	0.205187	0.205187
gsm107216	6.61	0	0.990714	0.962758	0.913719	0.878506	0.825705	0.788723	0.747103	0.708122	0.693332	0.654313	0.614129	0.592115	0.558397	0.501983	0.466401	0.447522	0.447522	0.380161	0.380161	0.380161	0.380161	0.380161	0.380161
gsm107217	7.19	0	0.992542	0.970983	0.930581	0.902729	0.862033	0.832873	0.800752	0.769223	0.757973	0.72336	0.690169	0.670004	0.641587	0.599482	0.566592	0.55055	0.55055	0.499287	0.499287	0.499287	0.499287	0.499287	0.499287
gsm107218	6.44	0	0.98809	0.950816	0.885511	0.841568	0.776401	0.733734	0.683322	0.641328	0.625978	0.581025	0.53622	0.513388	0.474446	0.433848	0.394656	0.375464	0.375464	0.321326	0.321326	0.321326	0.321326	0.321326	0.321326
gsm107219	4.41	1	0.99316	0.96825	0.927862	0.898504	0.856749	0.826205	0.789831	0.755837	0.743741	0.706363	0.664641	0.647337	0.610862	0.567911	0.53462	0.513457	0.513457	0.455557	0.455557	0.455557	0.455557	0.455557	0.455557
gsm107220	6.32	0	0.990742	0.965059	0.916228	0.881206	0.829934	0.792396	0.750249	0.715994	0.701842	0.662716	0.625392	0.60417	0.569001	0.518769	0.484215	0.464393	0.464393	0.406548	0.406548	0.406548	0.406548	0.406548	0.406548
gsm107221	8.36	0	0.994381	0.97672	0.94109	0.917692	0.881717	0.854366	0.825493	0.797162	0.787333	0.758882	0.729362	0.713731	0.688018	0.65636	0.624753	0.605807	0.605807	0.551896	0.551896	0.551896	0.551896	0.551896	0.551896
gsm107222	8.49	0	0.993625	0.973053	0.938827	0.91224	0.872945	0.845085	0.813475	0.784684	0.776012	0.742663	0.709291	0.692189	0.668448	0.630251	0.595128	0.573834	0.573834	0.532218	0.532218	0.532218	0.532218	0.532218	0.532218
gsm107223	0.18	1	0.993934	0.963716	0.913059	0.878623	0.824862	0.78341	0.738992	0.696472	0.68367	0.644712	0.605849	0.583684	0.550558	0.509553	0.476097	0.456423	0.456423	0.399874	0.399874	0.399874	0.399874	0.399874	0.399874
gsm107224	5.94	0	0.988692	0.956424	0.902931	0.866423	0.811422	0.772275	0.728062	0.690223	0.675429	0.638127	0.596076	0.575219	0.537664	0.493217	0.457478	0.439919	0.439919	0.377554	0.377554	0.377554	0.377554	0.377554	0.377554
gsm107225	8.32	0	0.989883	0.960294	0.91105	0.87862	0.825655	0.78826	0.74535	0.708646	0.694774	0.656292	0.615414	0.592796	0.560169	0.517457	0.48285	0.461263	0.461263	0.420849	0.420849	0.420849	0.420849	0.420849	0.420849
gsm107226	5.98	0	0.993337	0.972511	0.936639	0.911203	0.871799	0.845081	0.814014	0.787225	0.776187	0.742465	0.710327	0.693458	0.661668	0.62326	0.590967	0.575532	0.575532	0.524554	0.524554	0.524554	0.524554	0.524554	0.524554
gsm107227	6.02	0	0.993744	0.975033	0.942604	0.919618	0.884224	0.859652	0.832143	0.806879	0.796757	0.766894	0.738565	0.720403	0.692814	0.650065	0.623323	0.608159	0.608159	0.560185	0.560185	0.560185	0.560185	0.560185	0.560185
gsm107228	3.07	1	0.992055	0.964425	0.917185	0.886013	0.836418	0.80061	0.75684	0.723399	0.710023	0.672623	0.634264	0.610763	0.57687	0.535285	0.501276	0.481372	0.481372	0.421529	0.421529	0.421529	0.421529	0.421529	0.421529
gsm107229	4.87	1	0.992632	0.96973	0.928601	0.899981	0.856775	0.823992	0.786329	0.7529	0.741747	0.709212	0.673531	0.654466	0.623178	0.586346	0.552618	0.534272	0.534272	0.487171	0.487171	0.487171	0.487171	0.487171	0.487171
gsm107230	5.62	0	0.994704	0.979234	0.950303	0.930633	0.897437	0.874116	0.847553	0.823502	0.814256	0.788087	0.759609	0.743488	0.718767	0.68507	0.657444	0.640949	0.640949	0.588976	0.588976	0.588976	0.588976	0.588976	0.588976
gsm107231	0.7	1	0.994953	0.96824	0.922444	0.891309	0.845061	0.807947	0.768917	0.732865	0.720606	0.681679	0.642944	0.622765	0.58798	0.552415	0.514879	0.491969	0.491969	0.430436	0.430436	0.430436	0.430436	0.430436	0.430436
gsm177885	2.56542	1	0.984987	0.941578	0.875427	0.823534	0.748804	0.698285	0.640046	0.594241	0.577384	0.528502	0.484334	0.457894	0.421494	0.363816	0.325479	0.306627	0.306627	0.258987	0.258987	0.258987	0.258987	0.258987	0.258987
gsm177886	18.0456	0	0.995557	0.982001	0.958039	0.941429	0.914196	0.894611	0.872455	0.853854	0.846832	0.82207	0.799104	0.78544	0.764575	0.740815	0.715521	0.699451	0.699451	0.65704	0.65704	0.65704	0.65704	0.65704	0.65704
gsm177888	17.1256	1	0.994738	0.976578	0.946823	0.926313	0.892988	0.868006	0.841052	0.815325	0.806393	0.778775	0.749139	0.731692	0.706105	0.674398	0.643461	0.621827	0.621827	0.621827	0.621827	0.621827	0.621827	0.621827	0.621827
gsm177891	16.2823	0	0.989085	0.952157	0.886938	0.845238	0.785729	0.7422	0.698461	0.659835	0.644042	0.602423	0.557548	0.533001	0.492596	0.457682	0.422174	0.407879	0.407879	0.347502	0.347502	0.347502	0.347502	0.347502	0.347502
gsm177892	15.9237	1	0.995947	0.984242	0.96322	0.948212	0.925335	0.909454	0.889385	0.87113	0.86402	0.845965	0.824791	0.812774	0.793581	0.768451	0.747633	0.747633	0.747633	0.700977	0.700977	0.700977	0.700977	0.700977	0.700977
gsm177893	16.4466	0	0.994605	0.974616	0.940036	0.916332	0.878995	0.851812	0.821173	0.794938	0.784047	0.754976	0.725023	0.711126	0.678819	0.642801	0.610758	0.595145	0.595145	0.54019	0.54019	0.54019	0.54019	0.54019	0.54019
gsm177894	4.06306	1	0.995409	0.980402	0.953817	0.935061	0.906259	0.882979	0.859126	0.83597	0.827927	0.802533	0.778505	0.762591	0.740527	0.706315	0.679676	0.664441	0.664441	0.619457	0.619457	0.619457	0.619457	0.619457	0.619457
gsm177897	17.1092	0	0.991859	0.964922	0.919133	0.885895	0.83661	0.80271	0.76467	0.729083	0.717288	0.678716	0.641069	0.619915	0.5883	0.539287	0.509155	0.489944	0.489944	0.423872	0.423872	0.423872	0.423872	0.423872	0.423872
gsm177898	11.9701	1	0.992574	0.970544	0.930408	0.902271	0.858278	0.827895	0.793449	0.762055	0.750817	0.71456	0.679543	0.66835	0.638179	0.60219	0.570047	0.55084	0.55084	0.485068	0.485068	0.485068	0.485068	0.485068	0.485068
gsm177901	1.82619	1	0.988738	0.959307	0.902661	0.862195	0.802419	0.763845	0.719647	0.677462	0.663614	0.620081	0.576723	0.552022	0.51291	0.463826	0.425959	0.405708	0.405708	0.340233	0.340233	0.340233	0.340233	0.340233	0.340233
gsm177903	9.82909	1	0.986236	0.947614	0.878556	0.832752	0.763113	0.713243	0.662635	0.616959	0.600272	0.562282	0.51633	0.490645	0.454959	0.406888	0.370888	0.352695	0.352695	0.298688	0.298688	0.298688	0.298688	0.298688	0.298688
gsm177908	7.96458	1	0.990525	0.964217	0.917662	0.887114	0.838098	0.805819	0.767218	0.740504	0.727932	0.690645	0.651019	0.629797	0.594582	0.552588	0.517697	0.495829	0.495829	0.435582	0.435582	0.435582	0.435582	0.435582	0.435582
gsm177913	15.1105	0	0.990563	0.959359	0.903322	0.865545	0.808737	0.768444	0.725746	0.685002	0.67154	0.630999	0.587189	0.566401	0.531027	0.488535	0.452393	0.434129	0.434129	0.371251	0.371251	0.371251	0.371251	0.371251	0.371251
gsm177921	19.3214	0	0.992657	0.968518	0.924074	0.893559	0.847574	0.814641	0.777692	0.744351	0.731436	0.695867	0.65993	0.640857	0.60845	0.560497	0.527112	0.506209	0.506209	0.447187	0.447187	0.447187	0.447187	0.447187	0.447187
gsm177923	14.6725	0	0.994478	0.976114	0.946331	0.92313	0.889294	0.864284	0.836375	0.809321	0.799632	0.77185	0.743077	0.724819	0.697865	0.663645	0.637957	0.624012	0.624012	0.576248	0.576248	0.576248	0.576248	0.576248	0.576248
gsm177924	16.2769	0	0.99021	0.960056	0.907198	0.870443	0.812416	0.773849	0.730151	0.689262	0.674323	0.633539	0.594607	0.570393	0.542277	0.490046	0.457539	0.438557	0.438557	0.378674	0.378674	0.378674	0.378674	0.378674	0.378674
gsm177928	15.565	0	0.99335	0.971986	0.93696	0.910463	0.871493	0.845309	0.811847	0.781	0.771089	0.738341	0.70208	0.684566	0.654864	0.616445	0.582819	0.567693	0.567693	0.515374	0.515374	0.515374	0.515374	0.515374	0.515374
gsm177929	4.80229	1	0.987739	0.947515	0.878044	0.831466	0.764913	0.713958	0.659772	0.613773	0.598332	0.550172	0.504028	0.47911	0.443694	0.389232	0.351704	0.330706	0.330706	0.269263	0.269263	0.269263	0.269263	0.269263	0.269263
gsm177930	13.1173	0	0.997139	0.986918	0.969548	0.956489	0.935887	0.920978	0.903104	0.886874	0.881054	0.863427	0.846103	0.836092	0.817473	0.794029	0.773044	0.761411	0.761411	0.72241	0.72241	0.72241	0.72241	0.72241	0.72241
gsm177932	10.3466	0	0.995577	0.981584	0.957065	0.939837	0.912038	0.892168	0.86958	0.848423	0.84131	0.819162	0.793778	0.778941	0.754326	0.727129	0.701872	0.688479	0.688479	0.648548	0.648548	0.648548	0.648548	0.648548	0.648548
gsm177934	15.5458	0	0.991916	0.962829	0.916276	0.882495	0.832715	0.796549	0.756396	0.720219	0.707274	0.669962	0.630455	0.607861	0.569379	0.529445	0.495101	0.478093	0.478093	0.421613	0.421613	0.421613	0.421613	0.421613	0.421613
gsm177935	2.1739	1	0.991297	0.962207	0.917982	0.884779	0.834846	0.799126	0.756943	0.718867	0.708159	0.66734	0.627439	0.60632	0.571757	0.523593	0.488229	0.465929	0.465929	0.407183	0.407183	0.407183	0.407183	0.407183	0.407183
gsm177940	14.3412	0	0.994348	0.97546	0.942656	0.917975	0.881568	0.85385	0.825256	0.798677	0.789721	0.76114	0.732071	0.716874	0.692208	0.65204	0.624111	0.607393	0.607393	0.556615	0.556615	0.556615	0.556615	0.556615	0.556615
gsm177943	9.02415	0	0.990715	0.961131	0.909939	0.8767	0.825789	0.788491	0.746483	0.711408	0.697895	0.657518	0.613801	0.593292	0.555165	0.517081	0.478645	0.457564	0.457564	0.401992	0.401992	0.401992	0.401992	0.401992	0.401992
gsm177947	14.5547	0	0.99375	0.972497	0.933924	0.907727	0.867355	0.838627	0.805053	0.77533	0.762932	0.729049	0.694348	0.675028	0.643729	0.603986	0.572831	0.557486	0.557486	0.501221	0.501221	0.501221	0.501221	0.501221	0.501221
gsm177949	13.7224	0	0.994611	0.977268	0.946816	0.925816	0.892563	0.868485	0.84137	0.816943	0.809005	0.781301	0.752876	0.738653	0.713611	0.686978	0.660675	0.644702	0.644702	0.600439	0.600439	0.600439	0.600439	0.600439	0.600439
gsm177953	9.16378	1	0.992643	0.970116	0.927984	0.898625	0.854178	0.822412	0.787178	0.751998	0.740403	0.712358	0.677704	0.654627	0.621743	0.580802	0.548938	0.534093	0.534093	0.478457	0.478457	0.478457	0.478457	0.478457	0.478457
gsm177955	5.7633	0	0.995414	0.982084	0.957679	0.940125	0.91302	0.894043	0.870581	0.8506	0.842637	0.819329	0.794149	0.780873	0.759279	0.727904	0.701556	0.688248	0.688248	0.652271	0.652271	0.652271	0.652271	0.652271	0.652271
gsm177956	2.54352	1	0.991184	0.958913	0.911067	0.874897	0.81965	0.782518	0.742484	0.703864	0.692214	0.651081	0.610319	0.588584	0.558161	0.506456	0.47238	0.448245	0.448245	0.398933	0.398933	0.398933	0.398933	0.398933	0.398933
gsm177958	5.88103	1	0.98728	0.948394	0.883223	0.83974	0.773247	0.729228	0.676997	0.628963	0.612327	0.565664	0.519658	0.495755	0.456995	0.410074	0.374526	0.357434	0.357434	0.298231	0.298231	0.298231	0.298231	0.298231	0.298231
gsm177960	6.71609	1	0.98634	0.942745	0.875908	0.829772	0.760889	0.713807	0.665437	0.619819	0.604278	0.557601	0.508485	0.484613	0.443972	0.393951	0.3585	0.338353	0.338353	0.283922	0.283922	0.283922	0.283922	0.283922	0.283922
[truncated: 36 more rows]

## Sheet: Cor
	OS.time	OS.event	1	2	3	4	5	6	7	8	9	10	11	12	13	14	15	16	17	18	19	20	21	22	23
[truncated: 362 more rows]

## Sheet: Readme
This file contains prediction results of survival probability for each patient, over several time points in the range of (min survival time, max survival time) in data.
[truncated: 15 more rows]
